# Supplementary material for: A receptor dependent-4D QSAR approach to predict the activity of mutated enzymes
Source: Sci Rep. 2017 Jul 24;7:6273. doi: 10.1038/s41598-017-06625-x (PMC5524700; doi:10.1038/s41598-017-06625-x)
Supplement: Supplementary file 2 — Table S1 [file 41598_2017_6625_MOESM2_ESM.xls]

## Sheet: Sheet1
Substrate	Number of poses generated in the docking study	Best docked energy(Kcal/mol)	Selected Pose	Docked energy of selected pose(Kcal/mol)	Distance between OH and COO- : N and NH (refer Fig.S1)
S-2288 (G) Wild	640	-40.53	87	-29.9	4.3:5.5
S-2366(G) Wild	532	-43.32	229	-32.3	4.6:4.9
S-2288 (A)	599	-49.86	499	-18.9	2.6:3.04
S-2288 (D)	576	-49.79	377	-20.2442	3.07:2.95
S-2288 (E)	729	-48.8	477	-20.0431	3.5:5.1
S-2288 (K)	618	-53.08	410	-21.6582	3.4:4.6
S-2288 (V)	600	-46.08	493	-17.1801	3.3:4.9
S-2366 (A)	675	-54.45	7	-49.7478	4.3:2.3
S-2366 (D)	697	-49.36	111	-32.9922	2.7:5.1
S-2366 (E)	744	-41.06	715	-8.1757	2.6:3.4
S-2366 (K)	682	-47.4	268	-24.9352	2.9:5.3
S-2366 (V)	735	-45.43	114	-36.8318	2.7:5.5
