# Supplementary material for: A receptor dependent-4D QSAR approach to predict the activity of mutated enzymes
Source: Sci Rep. 2017 Jul 24;7:6273. doi: 10.1038/s41598-017-06625-x (PMC5524700; doi:10.1038/s41598-017-06625-x)
Supplement: Supplementary file 3 — Table S2 [file 41598_2017_6625_MOESM3_ESM.csv]

CODE	-1_0_-3_O-H_C	-1_0_-3_(H2O)HO_C	-1_0_-3_SH_C	-1_0_-3_Ar(N-H)_C	-1_0_-3_COO-_C	-1_0_-2_O-H_C	-1_0_-2_(H2O)HO_C	-1_0_-2_SH_C	-1_0_-2_Ar(N-H)_C	-1_0_-2_COO-_C	-1_0_-1_O-H_C	-1_0_-1_(H2O)HO_C	-1_0_-1_SH_C	-1_0_-1_Ar(N-H)_C	-1_0_-1_COO-_C	-1_0_0_O-H_C	-1_0_0_(H2O)HO_C	-1_0_0_SH_C	-1_0_0_Ar(N-H)_C	-1_0_0_COO-_C	-1_0_1_O-H_C	-1_0_1_(H2O)HO_C	-1_0_1_SH_C	-1_0_1_Ar(N-H)_C	-1_0_1_COO-_C	-1_0_2_O-H_C	-1_0_2_(H2O)HO_C	-1_0_2_SH_C	-1_0_2_Ar(N-H)_C	-1_0_2_COO-_C	-1_0_3_O-H_C	-1_0_3_(H2O)HO_C	-1_0_3_SH_C	-1_0_3_Ar(N-H)_C	-1_0_3_COO-_C	-1_0_4_O-H_C	-1_0_4_(H2O)HO_C	-1_0_4_SH_C	-1_0_4_Ar(N-H)_C	-1_0_4_COO-_C	-1_0_5_O-H_C	-1_0_5_(H2O)HO_C	-1_0_5_SH_C	-1_0_5_Ar(N-H)_C	-1_0_5_COO-_C	-1_0_6_O-H_C	-1_0_6_(H2O)HO_C	-1_0_6_SH_C	-1_0_6_Ar(N-H)_C
A	-196.543	-550.320	0.00000	183.440	-1310.28	-162.626	-455.354	0.00000	151.785	-1084.18	-148.238	-415.066	0.00000	138.355	-988.252	-139.880	-391.664	0.00000	130.555	-932.534	-133.477	-373.736	0.00000	124.579	-889.849	-123.586	-346.040	0.00000	115.347	-823.905	-109.081	-305.427	0.00000	101.809	-727.208	-93.6576	-262.241	0.00000	87.4137	-624.384	-80.1687	-224.472	0.00000	74.8241	-534.458	-69.2625	-193.935	0.00000	64.6450
B	-214.855	-601.593	0.00000	200.531	-1432.37	-169.235	-473.859	0.00000	157.953	-1128.24	-147.829	-413.922	0.00000	137.974	-985.529	-135.582	-379.630	0.00000	126.543	-903.880	-122.951	-344.263	0.00000	114.754	-819.674	-107.651	-301.422	0.00000	100.474	-717.672	-92.3133	-258.477	0.00000	86.1591	-615.422	-79.0490	-221.337	0.00000	73.7790	-526.993	-68.2862	-191.201	0.00000	63.7338	-455.241	-59.6983	-167.155	0.00000	55.7184
C	-217.332	-608.528	0.00000	202.843	-1448.88	-168.233	-471.052	0.00000	157.017	-1121.55	-139.422	-390.382	0.00000	130.127	-929.481	-122.948	-344.254	0.00000	114.751	-819.652	-110.778	-310.179	0.00000	103.393	-738.520	-99.1719	-277.681	0.00000	92.5604	-661.146	-87.5657	-245.184	0.00000	81.7280	-583.771	-76.5797	-214.423	0.00000	71.4744	-510.532	-66.9112	-187.351	0.00000	62.4505	-446.075	-58.7834	-164.594	0.00000	54.8645
D	-1159.44	-173.915	0.00000	162.321	-486.963	-1241.23	-186.185	0.00000	173.773	-521.318	-1246.76	-187.014	0.00000	174.547	-523.641	-1198.79	-179.818	0.00000	167.830	-503.490	-932.258	-139.839	0.00000	130.516	-391.548	-537.569	-80.6353	0.00000	75.2596	-225.779	-596.152	-89.4229	0.00000	83.4613	-250.384	-517.837	-77.6756	0.00000	72.4972	-217.492	-440.050	-66.0075	0.00000	61.6070	-184.821	-379.845	-56.9768	0.00000	53.1783
E	-1006.62	-150.993	0.00000	140.927	-422.780	-906.469	-135.970	0.00000	126.906	-380.717	-905.731	-135.860	0.00000	126.802	-380.407	-944.313	-141.647	0.00000	132.204	-396.612	-938.222	-140.733	0.00000	131.351	-394.053	-828.254	-124.238	0.00000	115.956	-347.867	-685.087	-102.763	0.00000	95.9122	-287.737	-568.772	-85.3157	0.00000	79.6280	-238.884	-481.408	-72.2112	0.00000	67.3971	-202.191	-415.316	-62.2974	0.00000	58.1442
F	-138.874	-20.8311	0.00000	19.4424	-58.3271	-647.577	-97.1366	0.00000	90.6608	-271.982	-946.458	-141.969	0.00000	132.504	-397.512	-1048.84	-157.326	0.00000	146.837	-440.511	-970.464	-145.570	0.00000	135.865	-407.595	-834.827	-125.224	0.00000	116.876	-350.627	-713.483	-107.022	0.00000	99.8877	-299.663	-614.501	-92.1752	0.00000	86.0301	-258.090	-534.374	-80.1560	0.00000	74.8123	-224.437	-469.264	-70.3896	0.00000	65.6970
G	-285.972	-42.8959	0.00000	40.0361	-120.108	-326.310	-48.9464	0.00000	45.6833	-137.050	-1558.04	-233.707	0.00000	218.126	-654.379	-972.221	-145.833	0.00000	136.111	-408.333	-897.319	-134.598	0.00000	125.625	-376.874	-622.967	-93.4450	0.00000	87.2154	-261.646	-562.853	-84.4280	0.00000	78.7994	-236.398	-359.913	-53.9870	0.00000	50.3878	-151.164	-436.224	-65.4336	0.00000	61.0713	-183.214	-650.761	-97.6141	0.00000	91.1065
H	-233.451	-35.0176	0.00000	32.6831	-98.0493	-218.258	-32.7387	0.00000	30.5561	-91.6682	-22.0579	-3.30869	0.00000	3.08811	-9.26432	-809.805	-121.471	0.00000	113.373	-340.118	-645.955	-96.8933	0.00000	90.4337	-271.301	-621.747	-93.2621	0.00000	87.0446	-261.134	-1034.38	-155.157	0.00000	144.814	-434.441	-618.774	-92.8160	0.00000	86.6283	-259.885	-111.495	-16.7242	0.00000	15.6093	-46.8279	-137.967	-20.6951	0.00000	19.3154
I	89.3074	13.3961	0.00000	-12.5030	37.5091	-364.068	-54.6102	0.00000	50.9695	-152.909	-443.079	-66.4618	0.00000	62.0311	-186.093	-450.366	-67.5549	0.00000	63.0512	-189.154	-524.676	-78.7014	0.00000	73.4547	-220.364	-475.045	-71.2568	0.00000	66.5063	-199.519	-453.842	-68.0763	0.00000	63.5379	-190.614	-599.098	-89.8646	0.00000	83.8737	-251.621	-541.521	-81.2282	0.00000	75.8130	-227.439	-387.908	-58.1862	0.00000	54.3071
J	-592.645	-88.8967	0.00000	82.9703	-248.911	-561.262	-84.1894	0.00000	78.5767	-235.730	-980.409	-147.061	0.00000	137.257	-411.772	-887.937	-133.191	0.00000	124.311	-372.934	-627.517	-94.1275	0.00000	87.8524	-263.557	-671.455	-100.718	0.00000	94.0037	-282.011	-328.715	-49.3072	0.00000	46.0201	-138.060	3.12982	0.469473	0.00000	-0.438175	1.31452	-145.412	-21.8118	0.00000	20.3577	-61.0730	-197.425	-29.6137	0.00000	27.6394
K	-523.344	-78.5017	0.00000	73.2682	-219.805	-773.334	-116.000	0.00000	108.267	-324.800	-997.154	-149.573	0.00000	139.602	-418.805	-761.317	-114.198	0.00000	106.584	-319.753	-492.243	-73.8365	0.00000	68.9140	-206.742	-338.284	-50.7427	0.00000	47.3598	-142.079	-363.966	-54.5949	0.00000	50.9552	-152.866	-105.228	-15.7842	0.00000	14.7319	-44.1957	-164.672	-24.7007	0.00000	23.0540	-69.1621	-287.877	-43.1816	0.00000	40.3028
L	-387.472	-58.1208	0.00000	54.2460	-162.738	52.2410	7.83615	0.00000	-7.31374	21.9412	311.858	46.7788	0.00000	-43.6602	130.981	-491.806	-73.7708	0.00000	68.8528	-206.558	-570.673	-85.6009	0.00000	79.8942	-239.683	-493.195	-73.9792	0.00000	69.0472	-207.142	-539.970	-80.9956	0.00000	75.5958	-226.788	-427.010	-64.0515	0.00000	59.7814	-179.344	-86.4214	-12.9632	0.00000	12.0990	-36.2970	-153.566	-23.0348	0.00000	21.4992
[truncated: 5,000 more columns]
