# Supplementary material for: A receptor dependent-4D QSAR approach to predict the activity of mutated enzymes
Source: Sci Rep. 2017 Jul 24;7:6273. doi: 10.1038/s41598-017-06625-x (PMC5524700; doi:10.1038/s41598-017-06625-x)
Supplement: Supplementary file 4 — Table S3 [file 41598_2017_6625_MOESM4_ESM.xls]

## Sheet: Sheet1
IEDs	Correlation coefficient
8_0_-1_(H2O)HO_LJ	0.76
5_1_2_Ar(N-H)_LJ	0.75
5_1_2_SH_LJ	0.75
5_1_2_COO-_LJ	0.74
5_1_2_O-H_LJ	0.74
5_1_2_(H2O)HO_LJ	0.74
3_0_-1_Ar(N-H)_C	0.73
8_0_-1_O-H_LJ	0.73
7_0_5_COO-_LJ	0.72
7_1_4_COO-_LJ	0.72
5_1_-2_Ar(N-H)_C	0.72
7_1_5_COO-_LJ	0.71
7_2_4_COO-_LJ	0.71
8_1_4_COO-_LJ	0.71
7_2_3_COO-_LJ	0.7
7_1_4_(H2O)HO_LJ	0.7
8_0_5_COO-_LJ	0.7
6_2_-2_Ar(N-H)_C	0.7
7_0_5_(H2O)HO_LJ	0.7
1_2_5_(H2O)HO_LJ	0.69
1_2_5_O-H_LJ	0.69
1_2_5_COO-_LJ	0.69
1_2_5_SH_LJ	0.69
1_2_5_Ar(N-H)_LJ	0.69
3_1_-1_Ar(N-H)_C	0.69
8_1_5_COO-_LJ	0.69
6_1_-2_Ar(N-H)_C	0.69
4_0_-1_Ar(N-H)_C	0.69
4_0_2_O-H_LJ	0.69
4_1_-1_Ar(N-H)_C	0.69
4_0_2_Ar(N-H)_LJ	0.69
4_0_2_SH_LJ	0.69
8_0_4_COO-_LJ	0.69
8_2_4_COO-_LJ	0.69
5_1_1_O-H_LJ	0.69
4_0_2_COO-_LJ	0.69
4_0_2_(H2O)HO_LJ	0.69
5_1_1_(H2O)HO_LJ	0.69
6_2_-3_Ar(N-H)_C	0.69
7_2_-3_Ar(N-H)_C	0.69
5_1_1_COO-_LJ	0.68
5_1_1_SH_LJ	0.68
5_1_1_Ar(N-H)_LJ	0.68
7_2_3_(H2O)HO_LJ	0.68
4_1_-2_Ar(N-H)_C	0.68
7_2_-2_Ar(N-H)_C	0.68
5_2_-2_Ar(N-H)_C	0.68
5_1_-1_Ar(N-H)_C	0.68
8_1_4_(H2O)HO_LJ	0.68
8_0_5_(H2O)HO_LJ	0.68
7_1_5_(H2O)HO_LJ	0.68
8_0_4_(H2O)HO_LJ	0.68
8_2_3_COO-_LJ	0.68
7_2_4_(H2O)HO_LJ	0.68
7_0_5_SH_LJ	0.67
5_0_2_SH_LJ	0.67
5_0_2_COO-_LJ	0.67
5_0_2_O-H_LJ	0.67
5_0_2_Ar(N-H)_LJ	0.67
5_0_2_(H2O)HO_LJ	0.67
8_1_3_COO-_LJ	0.67
6_0_3_Ar(N-H)_LJ	0.67
6_0_3_SH_LJ	0.67
7_0_5_Ar(N-H)_LJ	0.67
6_0_3_COO-_LJ	0.67
8_0_5_SH_LJ	0.67
6_0_3_O-H_LJ	0.67
6_0_3_(H2O)HO_LJ	0.67
8_0_5_Ar(N-H)_LJ	0.67
8_1_4_SH_LJ	0.67
7_0_5_O-H_LJ	0.67
8_1_4_Ar(N-H)_LJ	0.67
7_0_6_COO-_LJ	0.67
8_0_6_COO-_LJ	0.67
-1_7_-3_O-H_LJ	0.67
7_1_4_O-H_LJ	0.67
-1_7_-3_SH_LJ	0.67
-1_7_-3_Ar(N-H)_LJ	0.67
6_1_5_COO-_LJ	0.67
9_0_5_COO-_LJ	0.67
5_0_1_SH_LJ	0.67
5_0_1_Ar(N-H)_LJ	0.67
5_0_1_O-H_LJ	0.67
8_2_-3_Ar(N-H)_C	0.67
5_0_1_COO-_LJ	0.67
5_0_1_(H2O)HO_LJ	0.67
-1_7_-3_(H2O)HO_LJ	0.67
8_1_5_(H2O)HO_LJ	0.67
-1_7_-3_COO-_LJ	0.67
6_2_4_COO-_LJ	0.66
6_1_-3_Ar(N-H)_C	0.66
7_1_5_SH_LJ	0.66
7_1_5_Ar(N-H)_LJ	0.66
9_1_5_COO-_LJ	0.66
5_1_3_Ar(N-H)_LJ	0.66
7_1_-3_Ar(N-H)_C	0.66
9_1_4_COO-_LJ	0.66
7_2_4_SH_LJ	0.66
7_3_-3_Ar(N-H)_C	0.66
7_2_3_SH_LJ	0.66
5_1_3_SH_LJ	0.66
7_1_4_SH_LJ	0.66
7_2_4_Ar(N-H)_LJ	0.66
5_0_3_Ar(N-H)_LJ	0.66
5_0_3_SH_LJ	0.66
5_0_3_COO-_LJ	0.66
6_0_5_(H2O)HO_LJ	0.66
8_2_4_(H2O)HO_LJ	0.66
5_0_3_O-H_LJ	0.66
5_0_3_(H2O)HO_LJ	0.66
2_0_-1_Ar(N-H)_C	0.66
1_0_1_Ar(N-H)_C	0.66
7_2_3_Ar(N-H)_LJ	0.66
8_1_5_SH_LJ	0.66
8_1_3_(H2O)HO_LJ	0.66
8_0_4_O-H_LJ	0.66
8_1_5_Ar(N-H)_LJ	0.66
8_3_-3_Ar(N-H)_C	0.66
8_0_5_O-H_LJ	0.66
8_2_5_COO-_LJ	0.65
7_1_4_Ar(N-H)_LJ	0.65
7_1_-2_Ar(N-H)_C	0.65
8_2_3_(H2O)HO_LJ	0.65
8_0_4_SH_LJ	0.65
3_3_4_(H2O)HO_LJ	0.65
5_0_4_Ar(N-H)_LJ	0.65
8_2_-2_Ar(N-H)_C	0.65
5_0_4_SH_LJ	0.65
8_1_4_O-H_LJ	0.65
5_1_3_COO-_LJ	0.65
3_3_4_O-H_LJ	0.65
9_0_4_COO-_LJ	0.65
5_0_-2_Ar(N-H)_C	0.65
3_3_4_COO-_LJ	0.65
8_0_4_Ar(N-H)_LJ	0.65
9_2_4_COO-_LJ	0.65
8_2_4_SH_LJ	0.65
5_0_4_COO-_LJ	0.65
8_2_4_Ar(N-H)_LJ	0.65
6_2_-1_Ar(N-H)_C	0.65
9_0_6_COO-_LJ	0.65
3_3_4_SH_LJ	0.65
6_1_5_(H2O)HO_LJ	0.65
3_3_4_Ar(N-H)_LJ	0.64
2_1_-1_Ar(N-H)_C	0.64
7_2_5_COO-_LJ	0.64
9_0_5_(H2O)HO_LJ	0.64
6_2_3_(H2O)HO_LJ	0.64
8_2_3_SH_LJ	0.64
7_0_6_(H2O)HO_LJ	0.64
6_0_4_Ar(N-H)_LJ	0.64
8_2_3_Ar(N-H)_LJ	0.64
7_1_5_O-H_LJ	0.64
2_3_4_(H2O)HO_LJ	0.64
2_3_4_O-H_LJ	0.64
2_3_4_COO-_LJ	0.64
2_3_4_SH_LJ	0.64
2_3_4_Ar(N-H)_LJ	0.64
8_0_6_(H2O)HO_LJ	0.64
6_0_4_SH_LJ	0.64
6_2_4_(H2O)HO_LJ	0.64
7_3_-2_Ar(N-H)_C	0.64
8_3_-2_Ar(N-H)_C	0.64
8_1_6_COO-_LJ	0.64
5_0_4_O-H_LJ	0.64
5_0_4_(H2O)HO_LJ	0.64
8_1_-3_Ar(N-H)_C	0.64
1_0_2_Ar(N-H)_C	0.64
6_0_5_COO-_LJ	0.64
7_2_-1_Ar(N-H)_C	0.64
8_1_3_SH_LJ	0.64
6_3_-3_Ar(N-H)_C	0.64
9_2_-3_Ar(N-H)_C	0.64
9_0_5_SH_LJ	0.64
9_0_5_Ar(N-H)_LJ	0.64
5_2_-3_Ar(N-H)_C	0.64
6_1_-1_Ar(N-H)_C	0.64
9_3_-3_Ar(N-H)_C	0.64
8_1_3_Ar(N-H)_LJ	0.64
7_2_3_O-H_LJ	0.64
9_2_5_COO-_LJ	0.64
9_1_4_(H2O)HO_LJ	0.64
7_2_2_(H2O)HO_LJ	0.64
8_0_6_SH_LJ	0.64
9_1_5_(H2O)HO_LJ	0.64
9_0_4_(H2O)HO_LJ	0.63
8_0_6_Ar(N-H)_LJ	0.63
-1_0_-2_Ar(N-H)_C	0.63
6_0_4_COO-_LJ	0.63
7_0_6_SH_LJ	0.63
1_5_4_(H2O)HO_LJ	0.63
7_0_6_Ar(N-H)_LJ	0.63
9_1_6_COO-_LJ	0.63
8_1_5_O-H_LJ	0.63
5_1_3_O-H_LJ	0.63
1_5_4_O-H_LJ	0.63
8_1_3_O-H_LJ	0.63
9_1_4_SH_LJ	0.63
1_2_4_Ar(N-H)_LJ	0.63
1_2_4_SH_LJ	0.63
1_2_4_COO-_LJ	0.63
1_2_4_O-H_LJ	0.63
1_2_4_(H2O)HO_LJ	0.63
7_2_4_O-H_LJ	0.63
9_1_4_Ar(N-H)_LJ	0.63
7_1_-1_O-H_LJ	0.63
5_1_3_(H2O)HO_LJ	0.63
9_0_4_SH_LJ	0.63
4_0_-2_Ar(N-H)_C	0.63
9_0_4_Ar(N-H)_LJ	0.63
6_2_3_COO-_LJ	0.63
9_1_5_SH_LJ	0.63
9_1_5_Ar(N-H)_LJ	0.63
-1_7_-2_O-H_LJ	0.63
10_0_5_COO-_LJ	0.63
10_1_5_COO-_LJ	0.63
9_2_3_COO-_LJ	0.63
8_2_5_(H2O)HO_LJ	0.63
4_1_0_Ar(N-H)_C	0.63
9_3_-2_Ar(N-H)_C	0.63
9_2_4_(H2O)HO_LJ	0.62
6_0_-3_Ar(N-H)_C	0.62
9_2_-2_Ar(N-H)_C	0.62
1_5_4_COO-_LJ	0.62
0_4_3_(H2O)HO_LJ	0.62
9_1_3_COO-_LJ	0.62
0_4_3_O-H_LJ	0.62
6_0_-2_Ar(N-H)_C	0.62
9_0_6_(H2O)HO_LJ	0.62
7_2_2_COO-_LJ	0.62
0_4_3_COO-_LJ	0.62
0_4_3_SH_LJ	0.62
0_4_3_Ar(N-H)_LJ	0.62
8_1_-2_Ar(N-H)_C	0.62
6_0_6_COO-_LJ	0.62
5_1_-3_Ar(N-H)_C	0.62
10_0_6_COO-_LJ	0.62
9_0_1_Ar(N-H)_LJ	0.62
7_1_6_COO-_LJ	0.62
9_0_5_O-H_LJ	0.62
6_1_5_SH_LJ	0.62
1_5_4_SH_LJ	0.62
8_2_5_SH_LJ	0.62
9_2_4_SH_LJ	0.62
8_2_5_Ar(N-H)_LJ	0.62
9_2_4_Ar(N-H)_LJ	0.62
1_5_4_Ar(N-H)_LJ	0.62
3_1_0_Ar(N-H)_C	0.62
-1_7_-2_SH_LJ	0.62
-1_7_-2_Ar(N-H)_LJ	0.62
7_2_5_(H2O)HO_LJ	0.62
9_0_6_SH_LJ	0.62
9_0_6_Ar(N-H)_LJ	0.62
7_0_-3_Ar(N-H)_C	0.62
9_1_-3_Ar(N-H)_C	0.62
10_1_4_COO-_LJ	0.62
8_2_4_O-H_LJ	0.62
6_1_5_Ar(N-H)_LJ	0.62
9_0_4_O-H_LJ	0.62
8_2_-1_Ar(N-H)_C	0.62
10_3_-3_Ar(N-H)_C	0.62
6_2_4_SH_LJ	0.62
6_0_5_O-H_LJ	0.62
7_3_3_(H2O)HO_LJ	0.61
8_1_6_(H2O)HO_LJ	0.61
6_0_4_O-H_LJ	0.61
8_2_3_O-H_LJ	0.61
10_2_-3_Ar(N-H)_C	0.61
6_2_4_Ar(N-H)_LJ	0.61
8_0_6_O-H_LJ	0.61
7_0_6_O-H_LJ	0.61
10_1_6_COO-_LJ	0.61
7_1_-1_(H2O)HO_LJ	0.61
6_0_4_(H2O)HO_LJ	0.61
8_3_-1_Ar(N-H)_C	0.61
8_1_2_COO-_LJ	0.61
8_2_2_COO-_LJ	0.61
9_2_5_(H2O)HO_LJ	0.61
-1_7_-2_COO-_LJ	0.61
8_3_3_(H2O)HO_LJ	0.61
8_3_4_(H2O)HO_LJ	0.61
7_3_3_SH_LJ	0.61
-1_7_-2_(H2O)HO_LJ	0.61
6_1_5_O-H_LJ	0.61
10_2_5_COO-_LJ	0.61
7_3_3_Ar(N-H)_LJ	0.61
4_2_-2_Ar(N-H)_C	0.61
10_2_4_COO-_LJ	0.61
9_1_4_O-H_LJ	0.61
9_2_3_(H2O)HO_LJ	0.61
7_2_5_SH_LJ	0.61
3_0_0_Ar(N-H)_C	0.61
7_2_5_Ar(N-H)_LJ	0.61
8_3_3_SH_LJ	0.61
6_3_-2_Ar(N-H)_C	0.61
10_0_4_COO-_LJ	0.61
8_3_3_Ar(N-H)_LJ	0.61
10_0_5_(H2O)HO_LJ	0.61
8_1_6_SH_LJ	0.61
8_1_6_Ar(N-H)_LJ	0.61
0_5_3_COO-_LJ	0.61
7_2_2_SH_LJ	0.61
7_3_-1_Ar(N-H)_C	0.61
9_0_1_SH_LJ	0.61
5_0_-1_Ar(N-H)_C	0.61
0_5_3_SH_LJ	0.61
0_5_3_Ar(N-H)_LJ	0.61
9_4_-3_Ar(N-H)_C	0.61
8_0_-1_COO-_LJ	0.61
9_1_6_(H2O)HO_LJ	0.61
10_3_-2_Ar(N-H)_C	0.6
8_2_2_(H2O)HO_LJ	0.6
9_2_5_SH_LJ	0.6
9_2_5_Ar(N-H)_LJ	0.6
7_0_3_Ar(N-H)_LJ	0.6
9_0_3_COO-_LJ	0.6
8_3_4_SH_LJ	0.6
9_0_7_COO-_LJ	0.6
0_5_3_(H2O)HO_LJ	0.6
8_3_4_Ar(N-H)_LJ	0.6
9_1_3_(H2O)HO_LJ	0.6
0_5_3_O-H_LJ	0.6
7_2_2_Ar(N-H)_LJ	0.6
10_0_5_SH_LJ	0.6
10_0_5_Ar(N-H)_LJ	0.6
10_1_5_(H2O)HO_LJ	0.6
9_1_5_O-H_LJ	0.6
9_2_3_SH_LJ	0.6
9_2_3_Ar(N-H)_LJ	0.6
7_3_4_(H2O)HO_LJ	0.6
7_0_3_SH_LJ	0.6
8_1_0_Ar(N-H)_LJ	0.6
7_1_-1_Ar(N-H)_C	0.6
6_1_2_Ar(N-H)_LJ	0.6
5_0_-3_Ar(N-H)_C	0.6
6_0_6_(H2O)HO_LJ	0.6
9_3_-1_Ar(N-H)_C	0.6
8_3_4_COO-_LJ	0.6
8_0_-3_Ar(N-H)_C	0.6
8_0_7_COO-_LJ	0.6
6_1_2_SH_LJ	0.6
9_1_3_SH_LJ	0.6
9_1_3_Ar(N-H)_LJ	0.6
9_1_6_SH_LJ	0.6
9_1_6_Ar(N-H)_LJ	0.6
10_2_-2_Ar(N-H)_C	0.6
10_4_-3_Ar(N-H)_C	0.6
8_2_2_SH_LJ	0.6
8_2_2_Ar(N-H)_LJ	0.6
8_0_3_(H2O)HO_LJ	0.6
10_0_6_(H2O)HO_LJ	0.6
10_1_5_SH_LJ	0.6
10_1_5_Ar(N-H)_LJ	0.6
6_2_4_O-H_LJ	0.6
8_4_-3_Ar(N-H)_C	0.6
7_1_6_(H2O)HO_LJ	0.6
9_1_-2_Ar(N-H)_C	0.6
9_2_6_COO-_LJ	0.6
1_5_3_Ar(N-H)_LJ	0.6
7_2_2_O-H_LJ	0.6
1_1_1_Ar(N-H)_C	0.6
11_1_5_COO-_LJ	0.6
11_0_5_COO-_LJ	0.6
11_0_6_COO-_LJ	0.6
8_1_1_Ar(N-H)_LJ	0.6
9_3_4_(H2O)HO_LJ	0.59
7_3_4_SH_LJ	0.59
10_1_4_(H2O)HO_LJ	0.59
11_3_-3_Ar(N-H)_C	0.59
10_1_-3_Ar(N-H)_C	0.59
7_3_4_Ar(N-H)_LJ	0.59
8_1_2_(H2O)HO_LJ	0.59
9_2_-1_Ar(N-H)_C	0.59
9_4_-2_Ar(N-H)_C	0.59
10_0_7_COO-_LJ	0.59
7_3_4_COO-_LJ	0.59
9_0_6_O-H_LJ	0.59
7_0_3_COO-_LJ	0.59
10_0_6_SH_LJ	0.59
10_0_6_Ar(N-H)_LJ	0.59
1_1_2_Ar(N-H)_C	0.59
7_0_-2_Ar(N-H)_C	0.59
6_2_3_O-H_LJ	0.59
10_2_4_(H2O)HO_LJ	0.59
11_2_-3_Ar(N-H)_C	0.59
10_0_4_(H2O)HO_LJ	0.59
10_1_4_SH_LJ	0.59
10_1_4_Ar(N-H)_LJ	0.59
6_1_2_COO-_LJ	0.59
6_2_0_Ar(N-H)_C	0.59
0_5_4_(H2O)HO_LJ	0.59
0_5_4_O-H_LJ	0.59
0_5_4_COO-_LJ	0.59
0_5_4_SH_LJ	0.59
0_5_4_Ar(N-H)_LJ	0.59
9_3_4_SH_LJ	0.59
9_0_3_(H2O)HO_LJ	0.59
6_1_3_Ar(N-H)_LJ	0.59
9_3_4_Ar(N-H)_LJ	0.59
9_0_3_Ar(N-H)_LJ	0.59
9_0_3_SH_LJ	0.59
11_1_6_COO-_LJ	0.59
10_4_-2_Ar(N-H)_C	0.59
7_1_6_SH_LJ	0.59
0_4_4_Ar(N-H)_LJ	0.59
0_4_4_SH_LJ	0.59
0_4_4_COO-_LJ	0.59
0_4_4_O-H_LJ	0.59
0_4_4_(H2O)HO_LJ	0.59
7_1_6_Ar(N-H)_LJ	0.59
8_1_1_SH_LJ	0.59
8_2_6_COO-_LJ	0.59
10_2_5_(H2O)HO_LJ	0.59
10_0_4_SH_LJ	0.59
10_0_4_Ar(N-H)_LJ	0.59
5_1_0_Ar(N-H)_C	0.59
10_1_6_(H2O)HO_LJ	0.59
6_0_6_SH_LJ	0.59
8_1_0_SH_LJ	0.59
10_2_6_COO-_LJ	0.59
8_2_5_O-H_LJ	0.59
9_3_3_(H2O)HO_LJ	0.59
6_0_6_Ar(N-H)_LJ	0.59
10_2_4_SH_LJ	0.59
10_2_4_Ar(N-H)_LJ	0.59
6_1_3_SH_LJ	0.59
1_5_3_SH_LJ	0.59
11_4_-3_Ar(N-H)_C	0.59
9_2_4_O-H_LJ	0.59
11_3_-2_Ar(N-H)_C	0.58
7_3_3_O-H_LJ	0.58
10_3_-1_Ar(N-H)_C	0.58
5_3_-3_Ar(N-H)_C	0.58
8_1_2_SH_LJ	0.58
9_3_3_SH_LJ	0.58
9_3_3_Ar(N-H)_LJ	0.58
7_2_0_Ar(N-H)_C	0.58
8_1_2_Ar(N-H)_LJ	0.58
1_0_0_Ar(N-H)_C	0.58
10_2_5_SH_LJ	0.58
10_2_5_Ar(N-H)_LJ	0.58
9_0_-3_Ar(N-H)_C	0.58
9_3_4_COO-_LJ	0.58
10_1_6_SH_LJ	0.58
10_1_6_Ar(N-H)_LJ	0.58
10_0_5_O-H_LJ	0.58
8_1_1_COO-_LJ	0.58
11_1_4_COO-_LJ	0.58
8_4_-2_Ar(N-H)_C	0.58
8_1_6_O-H_LJ	0.58
9_1_3_O-H_LJ	0.58
11_2_5_COO-_LJ	0.58
7_2_5_O-H_LJ	0.58
9_0_7_(H2O)HO_LJ	0.58
10_2_3_COO-_LJ	0.58
9_1_7_COO-_LJ	0.58
8_3_5_COO-_LJ	0.58
-1_5_3_(H2O)HO_LJ	0.58
11_0_7_COO-_LJ	0.58
4_0_3_Ar(N-H)_LJ	0.58
11_2_-2_Ar(N-H)_C	0.58
4_0_3_SH_LJ	0.58
4_0_3_O-H_LJ	0.58
8_1_-1_Ar(N-H)_C	0.58
10_1_7_COO-_LJ	0.58
9_3_5_COO-_LJ	0.58
8_3_0_Ar(N-H)_C	0.58
11_4_-2_Ar(N-H)_C	0.58
6_2_5_COO-_LJ	0.58
-1_5_3_O-H_LJ	0.58
1_0_-1_Ar(N-H)_C	0.58
4_0_3_COO-_LJ	0.58
0_7_-2_O-H_LJ	0.58
9_0_3_O-H_LJ	0.58
8_0_7_(H2O)HO_LJ	0.58
10_1_-2_Ar(N-H)_C	0.58
8_3_3_O-H_LJ	0.58
11_0_5_(H2O)HO_LJ	0.58
4_0_3_(H2O)HO_LJ	0.58
10_1_3_COO-_LJ	0.58
11_1_-3_Ar(N-H)_C	0.58
9_4_-1_Ar(N-H)_C	0.58
12_3_-3_Ar(N-H)_C	0.58
-1_5_3_COO-_LJ	0.58
1_0_0_O-H_LJ	0.58
1_0_0_Ar(N-H)_LJ	0.58
1_0_0_SH_LJ	0.58
10_2_-1_Ar(N-H)_C	0.58
1_0_0_(H2O)HO_LJ	0.58
1_0_0_COO-_LJ	0.58
7_0_3_O-H_LJ	0.58
9_0_7_SH_LJ	0.57
9_0_7_Ar(N-H)_LJ	0.57
11_1_5_(H2O)HO_LJ	0.57
11_0_4_COO-_LJ	0.57
6_1_2_O-H_LJ	0.57
11_0_6_(H2O)HO_LJ	0.57
5_2_-1_Ar(N-H)_C	0.57
9_3_5_(H2O)HO_LJ	0.57
9_2_6_(H2O)HO_LJ	0.57
10_4_-1_Ar(N-H)_C	0.57
8_1_2_O-H_LJ	0.57
11_2_4_COO-_LJ	0.57
10_3_4_(H2O)HO_LJ	0.57
7_3_0_Ar(N-H)_C	0.57
12_0_6_COO-_LJ	0.57
7_0_3_(H2O)HO_LJ	0.57
-1_5_3_SH_LJ	0.57
11_0_5_SH_LJ	0.57
11_0_5_Ar(N-H)_LJ	0.57
4_0_4_Ar(N-H)_LJ	0.57
-1_5_3_Ar(N-H)_LJ	0.57
12_2_-3_Ar(N-H)_C	0.57
9_2_3_O-H_LJ	0.57
8_0_3_O-H_LJ	0.57
9_1_6_O-H_LJ	0.57
8_0_7_SH_LJ	0.57
8_0_7_Ar(N-H)_LJ	0.57
10_0_4_O-H_LJ	0.57
9_2_5_O-H_LJ	0.57
6_2_3_SH_LJ	0.57
8_3_5_(H2O)HO_LJ	0.57
6_1_2_(H2O)HO_LJ	0.57
6_0_6_O-H_LJ	0.57
8_0_-2_Ar(N-H)_C	0.57
10_0_7_(H2O)HO_LJ	0.57
9_3_0_Ar(N-H)_C	0.57
8_2_2_O-H_LJ	0.57
12_4_-3_Ar(N-H)_C	0.57
10_1_5_O-H_LJ	0.57
9_0_2_Ar(N-H)_LJ	0.57
11_1_5_SH_LJ	0.57
11_1_5_Ar(N-H)_LJ	0.57
8_2_0_Ar(N-H)_C	0.57
4_0_4_SH_LJ	0.57
12_0_5_COO-_LJ	0.57
11_0_6_SH_LJ	0.57
11_0_6_Ar(N-H)_LJ	0.57
10_2_3_(H2O)HO_LJ	0.57
0_2_4_Ar(N-H)_LJ	0.57
0_2_4_SH_LJ	0.57
0_2_4_COO-_LJ	0.57
0_2_4_O-H_LJ	0.57
0_2_4_(H2O)HO_LJ	0.57
11_2_6_COO-_LJ	0.57
10_3_4_SH_LJ	0.57
10_3_4_Ar(N-H)_LJ	0.57
11_3_-1_Ar(N-H)_C	0.57
12_1_5_COO-_LJ	0.57
7_3_2_O-H_LJ	0.57
10_0_6_O-H_LJ	0.57
9_3_5_SH_LJ	0.57
6_3_3_(H2O)HO_LJ	0.57
9_3_5_Ar(N-H)_LJ	0.57
9_2_6_SH_LJ	0.57
9_2_6_Ar(N-H)_LJ	0.57
11_1_6_(H2O)HO_LJ	0.57
4_0_0_Ar(N-H)_C	0.57
10_0_-3_Ar(N-H)_C	0.57
11_1_7_COO-_LJ	0.57
2_0_0_O-H_LJ	0.57
2_0_0_Ar(N-H)_LJ	0.57
2_0_0_SH_LJ	0.57
2_0_0_(H2O)HO_LJ	0.57
2_0_0_COO-_LJ	0.57
12_3_-2_Ar(N-H)_C	0.57
0_3_4_Ar(N-H)_C	0.57
7_1_6_O-H_LJ	0.57
-1_6_-3_O-H_LJ	0.57
-1_6_-3_Ar(N-H)_LJ	0.57
-1_6_-3_SH_LJ	0.57
-1_6_-3_(H2O)HO_LJ	0.57
-1_6_-3_COO-_LJ	0.57
12_1_6_COO-_LJ	0.57
10_2_6_(H2O)HO_LJ	0.57
10_1_4_O-H_LJ	0.57
11_2_5_(H2O)HO_LJ	0.57
8_2_6_(H2O)HO_LJ	0.57
10_0_7_SH_LJ	0.57
10_0_7_Ar(N-H)_LJ	0.57
7_0_7_COO-_LJ	0.57
8_3_4_O-H_LJ	0.57
-1_1_-3_COO-_LJ	0.57
-1_1_-3_(H2O)HO_LJ	0.57
-1_1_-3_Ar(N-H)_LJ	0.57
-1_1_-3_SH_LJ	0.57
-1_1_-3_O-H_LJ	0.57
0_1_5_COO-_LJ	0.57
0_1_5_O-H_LJ	0.57
0_1_5_(H2O)HO_LJ	0.57
0_1_5_Ar(N-H)_LJ	0.57
0_1_5_SH_LJ	0.57
2_5_7_SH_LJ	0.57
9_0_2_SH_LJ	0.57
3_2_-2_Ar(N-H)_C	0.57
6_1_3_COO-_LJ	0.57
8_3_5_SH_LJ	0.57
8_3_5_Ar(N-H)_LJ	0.57
10_2_3_SH_LJ	0.57
10_2_3_Ar(N-H)_LJ	0.57
11_4_-1_Ar(N-H)_C	0.56
9_0_1_COO-_LJ	0.56
10_3_5_(H2O)HO_LJ	0.56
11_1_4_(H2O)HO_LJ	0.56
12_4_-2_Ar(N-H)_C	0.56
2_0_1_Ar(N-H)_C	0.56
11_2_4_(H2O)HO_LJ	0.56
6_3_3_SH_LJ	0.56
11_1_6_SH_LJ	0.56
11_1_6_Ar(N-H)_LJ	0.56
2_5_7_COO-_LJ	0.56
4_0_4_COO-_LJ	0.56
6_2_3_Ar(N-H)_LJ	0.56
6_3_3_Ar(N-H)_LJ	0.56
10_5_-3_Ar(N-H)_C	0.56
11_5_-3_Ar(N-H)_C	0.56
8_1_7_COO-_LJ	0.56
12_0_7_COO-_LJ	0.56
8_4_-1_Ar(N-H)_C	0.56
6_1_4_(H2O)HO_LJ	0.56
9_1_-1_Ar(N-H)_C	0.56
10_2_6_SH_LJ	0.56
10_2_6_Ar(N-H)_LJ	0.56
11_2_5_SH_LJ	0.56
9_0_2_COO-_LJ	0.56
11_2_5_Ar(N-H)_LJ	0.56
7_4_-3_Ar(N-H)_C	0.56
10_3_5_COO-_LJ	0.56
8_2_6_SH_LJ	0.56
12_2_-2_Ar(N-H)_C	0.56
8_2_6_Ar(N-H)_LJ	0.56
11_1_-2_Ar(N-H)_C	0.56
9_2_2_COO-_LJ	0.56
6_3_-1_Ar(N-H)_C	0.56
10_3_0_Ar(N-H)_C	0.56
7_3_4_O-H_LJ	0.56
12_1_-3_Ar(N-H)_C	0.56
11_1_4_SH_LJ	0.56
11_1_4_Ar(N-H)_LJ	0.56
6_2_5_(H2O)HO_LJ	0.56
2_5_7_Ar(N-H)_LJ	0.56
11_2_-1_Ar(N-H)_C	0.56
10_3_3_(H2O)HO_LJ	0.56
10_3_5_SH_LJ	0.56
10_3_5_Ar(N-H)_LJ	0.56
13_3_-3_Ar(N-H)_C	0.56
10_1_3_(H2O)HO_LJ	0.56
11_0_4_(H2O)HO_LJ	0.56
11_2_4_SH_LJ	0.56
11_2_4_Ar(N-H)_LJ	0.56
11_0_7_(H2O)HO_LJ	0.56
9_2_0_Ar(N-H)_C	0.56
10_3_3_SH_LJ	0.56
10_3_3_Ar(N-H)_LJ	0.56
9_1_7_(H2O)HO_LJ	0.56
9_2_2_(H2O)HO_LJ	0.56
-1_4_4_(H2O)HO_LJ	0.56
-1_4_4_O-H_LJ	0.56
-1_4_4_COO-_LJ	0.56
-1_4_4_Ar(N-H)_LJ	0.56
-1_4_4_SH_LJ	0.56
10_1_3_Ar(N-H)_LJ	0.56
10_1_3_SH_LJ	0.56
10_1_7_(H2O)HO_LJ	0.56
11_5_-2_Ar(N-H)_C	0.56
9_0_-2_Ar(N-H)_C	0.56
13_4_-3_Ar(N-H)_C	0.56
11_0_4_Ar(N-H)_LJ	0.56
11_0_4_SH_LJ	0.56
13_2_-3_Ar(N-H)_C	0.56
8_3_2_O-H_LJ	0.56
12_5_-3_Ar(N-H)_C	0.56
10_5_-2_Ar(N-H)_C	0.56
5_2_0_Ar(N-H)_C	0.56
12_1_4_COO-_LJ	0.55
9_4_0_Ar(N-H)_C	0.55
11_2_6_(H2O)HO_LJ	0.55
10_0_3_COO-_LJ	0.55
9_2_2_Ar(N-H)_LJ	0.55
10_3_4_COO-_LJ	0.55
9_2_2_SH_LJ	0.55
11_0_-3_Ar(N-H)_C	0.55
10_4_0_Ar(N-H)_C	0.55
12_0_6_(H2O)HO_LJ	0.55
12_3_-1_Ar(N-H)_C	0.55
10_0_8_COO-_LJ	0.55
6_0_-1_Ar(N-H)_C	0.55
11_0_7_SH_LJ	0.55
11_0_7_Ar(N-H)_LJ	0.55
-1_4_5_(H2O)HO_LJ	0.55
-1_4_5_O-H_LJ	0.55
-1_4_5_COO-_LJ	0.55
-1_4_5_SH_LJ	0.55
-1_4_5_Ar(N-H)_LJ	0.55
10_1_6_O-H_LJ	0.55
12_2_5_COO-_LJ	0.55
12_1_5_(H2O)HO_LJ	0.55
12_0_5_(H2O)HO_LJ	0.55
12_1_7_COO-_LJ	0.55
10_2_4_O-H_LJ	0.55
9_1_7_SH_LJ	0.55
9_1_7_Ar(N-H)_LJ	0.55
12_4_-1_Ar(N-H)_C	0.55
8_3_3_COO-_LJ	0.55
11_3_4_(H2O)HO_LJ	0.55
9_3_4_O-H_LJ	0.55
13_0_6_COO-_LJ	0.55
13_3_-2_Ar(N-H)_C	0.55
10_1_7_SH_LJ	0.55
10_1_7_Ar(N-H)_LJ	0.55
12_0_4_COO-_LJ	0.55
9_3_3_O-H_LJ	0.55
6_2_2_(H2O)HO_LJ	0.55
12_1_6_(H2O)HO_LJ	0.55
11_0_8_COO-_LJ	0.55
8_3_2_SH_LJ	0.55
8_3_2_Ar(N-H)_LJ	0.55
-1_8_-2_O-H_LJ	0.55
7_3_5_COO-_LJ	0.55
12_5_-2_Ar(N-H)_C	0.55
2_4_8_Ar(N-H)_LJ	0.55
11_3_5_(H2O)HO_LJ	0.55
13_4_-2_Ar(N-H)_C	0.55
9_1_2_COO-_LJ	0.55
11_0_5_O-H_LJ	0.55
9_0_7_O-H_LJ	0.55
12_0_6_SH_LJ	0.55
12_0_6_Ar(N-H)_LJ	0.55
6_3_4_(H2O)HO_LJ	0.55
11_2_6_SH_LJ	0.55
11_2_6_Ar(N-H)_LJ	0.55
6_2_5_SH_LJ	0.55
10_1_-1_Ar(N-H)_C	0.55
10_2_5_O-H_LJ	0.55
12_0_5_SH_LJ	0.55
12_0_5_Ar(N-H)_LJ	0.55
6_3_3_O-H_LJ	0.55
6_2_5_Ar(N-H)_LJ	0.55
10_2_7_COO-_LJ	0.55
11_3_0_Ar(N-H)_C	0.55
12_2_6_COO-_LJ	0.55
13_0_5_COO-_LJ	0.55
6_1_0_Ar(N-H)_C	0.55
11_1_7_(H2O)HO_LJ	0.55
12_1_5_SH_LJ	0.55
12_1_5_Ar(N-H)_LJ	0.55
11_3_4_SH_LJ	0.55
11_3_4_Ar(N-H)_LJ	0.55
-1_5_4_(H2O)HO_LJ	0.55
-1_5_4_COO-_LJ	0.55
2_4_8_SH_LJ	0.55
-1_5_4_O-H_LJ	0.55
-1_5_4_SH_LJ	0.55
-1_5_4_Ar(N-H)_LJ	0.55
8_0_7_O-H_LJ	0.55
-1_4_8_(H2O)HO_LJ	0.55
12_2_5_(H2O)HO_LJ	0.55
11_4_0_Ar(N-H)_C	0.55
9_5_-3_Ar(N-H)_C	0.55
7_0_7_(H2O)HO_LJ	0.55
12_1_-2_Ar(N-H)_C	0.55
9_0_8_COO-_LJ	0.55
10_2_0_Ar(N-H)_C	0.55
13_2_-2_Ar(N-H)_C	0.55
7_2_6_COO-_LJ	0.55
13_1_-3_Ar(N-H)_C	0.55
11_5_-1_Ar(N-H)_C	0.55
12_1_6_SH_LJ	0.55
12_1_6_Ar(N-H)_LJ	0.55
12_2_-1_Ar(N-H)_C	0.55
13_5_-3_Ar(N-H)_C	0.55
11_3_5_SH_LJ	0.55
11_3_5_Ar(N-H)_LJ	0.55
13_1_6_COO-_LJ	0.55
13_0_7_COO-_LJ	0.55
11_1_3_COO-_LJ	0.55
14_3_-3_Ar(N-H)_C	0.54
10_0_-2_Ar(N-H)_C	0.54
13_1_5_COO-_LJ	0.54
12_0_7_(H2O)HO_LJ	0.54
11_0_6_O-H_LJ	0.54
11_2_7_COO-_LJ	0.54
10_5_-1_Ar(N-H)_C	0.54
6_1_6_COO-_LJ	0.54
3_3_5_(H2O)HO_LJ	0.54
11_1_7_SH_LJ	0.54
11_1_7_Ar(N-H)_LJ	0.54
8_3_1_Ar(N-H)_C	0.54
6_0_5_SH_LJ	0.54
12_0_-3_Ar(N-H)_C	0.54
12_2_5_SH_LJ	0.54
7_2_1_(H2O)HO_LJ	0.54
12_2_5_Ar(N-H)_LJ	0.54
8_4_0_Ar(N-H)_C	0.54
2_2_4_Ar(N-H)_LJ	0.54
2_2_4_SH_LJ	0.54
2_2_4_COO-_LJ	0.54
11_2_3_COO-_LJ	0.54
2_2_4_O-H_LJ	0.54
10_0_3_Ar(N-H)_LJ	0.54
2_2_4_(H2O)HO_LJ	0.54
14_4_-3_Ar(N-H)_C	0.54
8_3_2_(H2O)HO_LJ	0.54
10_0_3_SH_LJ	0.54
8_1_7_(H2O)HO_LJ	0.54
9_3_6_COO-_LJ	0.54
2_3_5_(H2O)HO_LJ	0.54
12_2_4_(H2O)HO_LJ	0.54
2_3_5_O-H_LJ	0.54
10_0_3_(H2O)HO_LJ	0.54
12_0_8_COO-_LJ	0.54
10_3_6_COO-_LJ	0.54
12_1_4_(H2O)HO_LJ	0.54
2_3_5_COO-_LJ	0.54
12_2_4_COO-_LJ	0.54
11_2_3_(H2O)HO_LJ	0.54
14_2_-3_Ar(N-H)_C	0.54
7_0_7_SH_LJ	0.54
1_1_-1_Ar(N-H)_C	0.54
2_3_5_SH_LJ	0.54
6_3_4_SH_LJ	0.54
11_1_5_O-H_LJ	0.54
2_3_5_Ar(N-H)_LJ	0.54
7_2_1_SH_LJ	0.54
12_2_6_(H2O)HO_LJ	0.54
7_0_7_Ar(N-H)_LJ	0.54
7_3_5_(H2O)HO_LJ	0.54
3_3_5_O-H_LJ	0.54
6_3_4_COO-_LJ	0.54
12_5_-1_Ar(N-H)_C	0.54
0_4_5_(H2O)HO_LJ	0.54
0_4_5_O-H_LJ	0.54
0_4_5_COO-_LJ	0.54
0_4_5_SH_LJ	0.54
0_4_5_Ar(N-H)_LJ	0.54
6_3_4_Ar(N-H)_LJ	0.54
7_2_1_Ar(N-H)_LJ	0.54
13_5_-2_Ar(N-H)_C	0.54
13_3_-1_Ar(N-H)_C	0.54
13_4_-1_Ar(N-H)_C	0.54
9_2_7_COO-_LJ	0.54
7_3_1_Ar(N-H)_C	0.54
6_1_1_Ar(N-H)_LJ	0.54
10_0_7_O-H_LJ	0.54
9_3_1_Ar(N-H)_C	0.54
12_0_7_SH_LJ	0.54
8_0_-1_SH_LJ	0.54
12_0_7_Ar(N-H)_LJ	0.54
6_1_1_SH_LJ	0.54
7_4_-2_Ar(N-H)_C	0.54
10_3_6_(H2O)HO_LJ	0.54
3_2_8_COO-_LJ	0.54
11_1_-1_Ar(N-H)_C	0.54
9_5_-2_Ar(N-H)_C	0.54
12_4_0_Ar(N-H)_C	0.54
9_3_2_SH_LJ	0.54
9_3_2_Ar(N-H)_LJ	0.54
14_3_-2_Ar(N-H)_C	0.54
9_0_0_Ar(N-H)_LJ	0.54
12_1_7_(H2O)HO_LJ	0.54
11_2_3_Ar(N-H)_LJ	0.54
9_4_4_SH_LJ	0.54
11_2_3_SH_LJ	0.54
13_0_6_(H2O)HO_LJ	0.54
9_4_4_Ar(N-H)_LJ	0.54
11_3_5_COO-_LJ	0.54
12_1_4_Ar(N-H)_LJ	0.54
12_1_4_SH_LJ	0.54
8_1_7_SH_LJ	0.54
12_2_4_SH_LJ	0.54
12_2_4_Ar(N-H)_LJ	0.54
9_2_6_O-H_LJ	0.54
8_1_7_Ar(N-H)_LJ	0.54
12_3_0_Ar(N-H)_C	0.54
6_3_0_Ar(N-H)_C	0.54
14_4_-2_Ar(N-H)_C	0.54
12_0_4_(H2O)HO_LJ	0.54
7_3_3_COO-_LJ	0.54
11_0_4_O-H_LJ	0.54
9_1_2_Ar(N-H)_LJ	0.54
9_3_3_COO-_LJ	0.54
12_2_6_SH_LJ	0.54
12_2_6_Ar(N-H)_LJ	0.54
11_2_0_Ar(N-H)_C	0.54
9_1_2_SH_LJ	0.54
-1_4_3_(H2O)HO_LJ	0.54
-1_4_3_O-H_LJ	0.54
13_1_5_(H2O)HO_LJ	0.54
13_1_7_COO-_LJ	0.54
11_3_3_(H2O)HO_LJ	0.54
10_1_3_O-H_LJ	0.54
13_1_6_(H2O)HO_LJ	0.54
7_3_5_SH_LJ	0.54
6_2_1_Ar(N-H)_C	0.54
-1_4_3_COO-_LJ	0.54
7_3_5_Ar(N-H)_LJ	0.54
11_1_8_COO-_LJ	0.54
13_0_5_(H2O)HO_LJ	0.54
12_3_5_(H2O)HO_LJ	0.54
-1_4_3_SH_LJ	0.54
-1_4_3_Ar(N-H)_LJ	0.54
6_1_1_COO-_LJ	0.54
11_0_-2_Ar(N-H)_C	0.54
13_1_-2_Ar(N-H)_C	0.54
14_5_-3_Ar(N-H)_C	0.54
9_4_4_(H2O)HO_LJ	0.54
10_0_8_(H2O)HO_LJ	0.54
-1_4_8_O-H_LJ	0.54
11_3_6_(H2O)HO_LJ	0.54
9_3_6_(H2O)HO_LJ	0.54
11_3_3_SH_LJ	0.54
11_3_3_Ar(N-H)_LJ	0.54
10_2_3_O-H_LJ	0.54
5_2_1_Ar(N-H)_C	0.54
14_1_-3_Ar(N-H)_C	0.54
10_3_6_SH_LJ	0.53
10_3_6_Ar(N-H)_LJ	0.53
12_0_4_Ar(N-H)_LJ	0.53
12_0_4_SH_LJ	0.53
11_1_4_O-H_LJ	0.53
1_9_-2_Ar(N-H)_LJ	0.53
14_2_-2_Ar(N-H)_C	0.53
10_3_1_Ar(N-H)_C	0.53
6_1_1_O-H_LJ	0.53
8_2_6_O-H_LJ	0.53
13_2_-1_Ar(N-H)_C	0.53
13_0_6_SH_LJ	0.53
13_0_6_Ar(N-H)_LJ	0.53
10_1_8_COO-_LJ	0.53
12_3_4_(H2O)HO_LJ	0.53
10_4_1_Ar(N-H)_C	0.53
11_5_0_Ar(N-H)_C	0.53
13_0_4_COO-_LJ	0.53
13_5_-1_Ar(N-H)_C	0.53
12_1_7_SH_LJ	0.53
12_1_7_Ar(N-H)_LJ	0.53
5_1_5_COO-_LJ	0.53
9_4_1_Ar(N-H)_C	0.53
3_2_8_SH_LJ	0.53
1_1_0_Ar(N-H)_C	0.53
10_2_7_(H2O)HO_LJ	0.53
11_1_6_O-H_LJ	0.53
9_3_2_(H2O)HO_LJ	0.53
13_0_-3_Ar(N-H)_C	0.53
11_0_8_(H2O)HO_LJ	0.53
6_3_2_O-H_LJ	0.53
8_4_4_SH_LJ	0.53
12_2_7_COO-_LJ	0.53
8_1_0_COO-_LJ	0.53
10_4_4_SH_LJ	0.53
9_1_2_(H2O)HO_LJ	0.53
10_4_4_Ar(N-H)_LJ	0.53
8_4_4_Ar(N-H)_LJ	0.53
15_3_-3_Ar(N-H)_C	0.53
9_3_5_O-H_LJ	0.53
12_6_-3_Ar(N-H)_C	0.53
13_2_5_(H2O)HO_LJ	0.53
13_0_7_(H2O)HO_LJ	0.53
14_0_6_COO-_LJ	0.53
11_2_7_(H2O)HO_LJ	0.53
4_0_4_(H2O)HO_LJ	0.53
8_3_5_O-H_LJ	0.53
13_0_5_SH_LJ	0.53
13_0_5_Ar(N-H)_LJ	0.53
13_1_4_COO-_LJ	0.53
11_1_3_(H2O)HO_LJ	0.53
13_1_5_SH_LJ	0.53
13_1_5_Ar(N-H)_LJ	0.53
6_1_1_(H2O)HO_LJ	0.53
12_3_5_SH_LJ	0.53
12_3_5_Ar(N-H)_LJ	0.53
13_1_6_SH_LJ	0.53
13_1_6_Ar(N-H)_LJ	0.53
14_5_-2_Ar(N-H)_C	0.53
10_3_4_O-H_LJ	0.53
0_5_8_SH_LJ	0.53
6_2_5_O-H_LJ	0.53
3_3_5_COO-_LJ	0.53
15_4_-3_Ar(N-H)_C	0.53
4_0_4_O-H_LJ	0.53
10_5_0_Ar(N-H)_C	0.53
7_1_0_Ar(N-H)_C	0.53
13_0_8_COO-_LJ	0.53
10_0_8_SH_LJ	0.53
5_1_5_(H2O)HO_LJ	0.53
10_0_8_Ar(N-H)_LJ	0.53
12_3_4_SH_LJ	0.53
12_3_4_Ar(N-H)_LJ	0.53
7_3_2_SH_LJ	0.53
11_3_6_COO-_LJ	0.53
10_4_4_(H2O)HO_LJ	0.53
7_2_1_O-H_LJ	0.53
15_2_-3_Ar(N-H)_C	0.53
11_3_6_SH_LJ	0.53
11_3_6_Ar(N-H)_LJ	0.53
9_3_6_SH_LJ	0.53
9_3_6_Ar(N-H)_LJ	0.53
12_1_8_COO-_LJ	0.53
7_3_2_Ar(N-H)_LJ	0.53
12_5_0_Ar(N-H)_C	0.53
7_0_-1_Ar(N-H)_C	0.53
7_2_6_(H2O)HO_LJ	0.53
8_1_1_(H2O)HO_LJ	0.53
14_4_-1_Ar(N-H)_C	0.53
12_1_-1_Ar(N-H)_C	0.53
7_2_1_Ar(N-H)_C	0.53
11_6_-3_Ar(N-H)_C	0.53
6_1_6_(H2O)HO_LJ	0.53
13_2_6_(H2O)HO_LJ	0.53
13_6_-3_Ar(N-H)_C	0.53
11_4_1_Ar(N-H)_C	0.53
14_3_-1_Ar(N-H)_C	0.53
10_2_6_O-H_LJ	0.53
11_1_3_Ar(N-H)_LJ	0.53
11_1_3_SH_LJ	0.53
0_5_8_Ar(N-H)_LJ	0.53
13_4_0_Ar(N-H)_C	0.53
12_6_-2_Ar(N-H)_C	0.53
8_4_4_(H2O)HO_LJ	0.53
14_0_5_COO-_LJ	0.53
10_0_3_O-H_LJ	0.53
11_0_8_SH_LJ	0.53
11_0_8_Ar(N-H)_LJ	0.53
10_2_7_SH_LJ	0.53
10_2_7_Ar(N-H)_LJ	0.53
11_0_3_COO-_LJ	0.53
9_0_2_(H2O)HO_LJ	0.53
5_2_4_COO-_LJ	0.53
9_0_8_(H2O)HO_LJ	0.53
-1_5_8_Ar(N-H)_LJ	0.53
1_6_6_Ar(N-H)_LJ	0.53
1_0_3_Ar(N-H)_C	0.53
13_1_7_(H2O)HO_LJ	0.53
14_0_7_COO-_LJ	0.53
10_4_5_(H2O)HO_LJ	0.53
13_0_7_SH_LJ	0.53
13_0_7_Ar(N-H)_LJ	0.53
13_2_5_SH_LJ	0.53
13_2_5_Ar(N-H)_LJ	0.53
8_4_3_O-H_LJ	0.53
9_5_-1_Ar(N-H)_C	0.53
12_0_-2_Ar(N-H)_C	0.53
11_2_7_SH_LJ	0.53
11_2_7_Ar(N-H)_LJ	0.53
12_2_0_Ar(N-H)_C	0.53
13_3_0_Ar(N-H)_C	0.53
12_0_8_(H2O)HO_LJ	0.53
11_2_5_O-H_LJ	0.53
11_3_1_Ar(N-H)_C	0.53
15_3_-2_Ar(N-H)_C	0.53
12_3_6_(H2O)HO_LJ	0.53
9_2_2_O-H_LJ	0.53
13_1_4_(H2O)HO_LJ	0.53
3_2_8_Ar(N-H)_LJ	0.53
12_2_7_(H2O)HO_LJ	0.53
-1_0_-3_Ar(N-H)_C	0.53
9_3_2_O-H_LJ	0.53
9_1_7_O-H_LJ	0.53
13_2_4_(H2O)HO_LJ	0.53
13_2_6_COO-_LJ	0.53
15_4_-2_Ar(N-H)_C	0.53
9_4_5_(H2O)HO_LJ	0.53
11_0_7_O-H_LJ	0.53
10_4_5_SH_LJ	0.53
10_4_5_Ar(N-H)_LJ	0.53
13_2_5_COO-_LJ	0.53
13_6_-2_Ar(N-H)_C	0.53
6_0_5_Ar(N-H)_LJ	0.53
5_3_-2_Ar(N-H)_C	0.53
11_6_-2_Ar(N-H)_C	0.53
15_5_-3_Ar(N-H)_C	0.53
14_0_6_(H2O)HO_LJ	0.53
14_1_-2_Ar(N-H)_C	0.53
5_2_3_(H2O)HO_LJ	0.53
3_4_6_COO-_LJ	0.53
11_2_4_O-H_LJ	0.53
12_0_5_O-H_LJ	0.53
14_5_-1_Ar(N-H)_C	0.53
7_2_6_SH_LJ	0.53
3_3_5_SH_LJ	0.53
9_4_5_SH_LJ	0.53
13_2_6_SH_LJ	0.53
13_2_6_Ar(N-H)_LJ	0.53
9_4_5_Ar(N-H)_LJ	0.53
9_2_7_(H2O)HO_LJ	0.53
7_2_6_Ar(N-H)_LJ	0.53
15_1_-3_Ar(N-H)_C	0.53
8_2_1_Ar(N-H)_C	0.53
10_3_3_O-H_LJ	0.53
8_4_1_Ar(N-H)_C	0.53
9_0_8_SH_LJ	0.52
9_0_8_Ar(N-H)_LJ	0.52
14_0_-3_Ar(N-H)_C	0.52
11_3_4_COO-_LJ	0.52
8_1_0_Ar(N-H)_C	0.52
12_1_3_COO-_LJ	0.52
14_1_6_(H2O)HO_LJ	0.52
14_2_-1_Ar(N-H)_C	0.52
13_5_0_Ar(N-H)_C	0.52
3_1_8_SH_LJ	0.52
14_1_6_COO-_LJ	0.52
12_2_3_(H2O)HO_LJ	0.52
15_2_-2_Ar(N-H)_C	0.52
14_6_-3_Ar(N-H)_C	0.52
13_0_4_(H2O)HO_LJ	0.52
3_3_5_Ar(N-H)_LJ	0.52
10_1_7_O-H_LJ	0.52
13_1_7_SH_LJ	0.52
13_1_7_Ar(N-H)_LJ	0.52
12_0_6_O-H_LJ	0.52
14_1_5_(H2O)HO_LJ	0.52
14_0_5_(H2O)HO_LJ	0.52
12_0_8_SH_LJ	0.52
12_0_8_Ar(N-H)_LJ	0.52
1_5_3_COO-_LJ	0.52
12_4_1_Ar(N-H)_C	0.52
6_3_1_Ar(N-H)_C	0.52
13_1_4_Ar(N-H)_LJ	0.52
13_1_4_SH_LJ	0.52
5_2_4_(H2O)HO_LJ	0.52
12_6_-1_Ar(N-H)_C	0.52
13_3_5_(H2O)HO_LJ	0.52
8_0_-1_Ar(N-H)_LJ	0.52
12_3_6_SH_LJ	0.52
12_3_6_Ar(N-H)_LJ	0.52
13_2_4_SH_LJ	0.52
13_2_4_Ar(N-H)_LJ	0.52
10_2_2_(H2O)HO_LJ	0.52
1_9_-2_SH_LJ	0.52
11_4_5_(H2O)HO_LJ	0.52
8_3_6_COO-_LJ	0.52
6_1_6_SH_LJ	0.52
11_4_4_SH_LJ	0.52
11_4_4_Ar(N-H)_LJ	0.52
7_0_7_O-H_LJ	0.52
10_3_5_O-H_LJ	0.52
16_3_-3_Ar(N-H)_C	0.52
0_0_-3_Ar(N-H)_C	0.52
15_5_-2_Ar(N-H)_C	0.52
14_0_7_(H2O)HO_LJ	0.52
12_2_7_SH_LJ	0.52
12_2_7_Ar(N-H)_LJ	0.52
1_6_6_SH_LJ	0.52
6_1_6_Ar(N-H)_LJ	0.52
3_1_8_Ar(N-H)_LJ	0.52
13_1_-1_Ar(N-H)_C	0.52
14_0_6_Ar(N-H)_LJ	0.52
14_0_6_SH_LJ	0.52
11_1_8_(H2O)HO_LJ	0.52
9_0_2_O-H_LJ	0.52
14_1_5_COO-_LJ	0.52
16_4_-3_Ar(N-H)_C	0.52
11_4_5_SH_LJ	0.52
11_4_5_Ar(N-H)_LJ	0.52
8_0_8_COO-_LJ	0.52
9_2_1_Ar(N-H)_C	0.52
9_4_3_O-H_LJ	0.52
10_2_2_Ar(N-H)_LJ	0.52
13_0_8_(H2O)HO_LJ	0.52
14_6_-2_Ar(N-H)_C	0.52
10_2_2_SH_LJ	0.52
9_1_0_Ar(N-H)_C	0.52
11_4_4_(H2O)HO_LJ	0.52
9_2_7_SH_LJ	0.52
13_0_-2_Ar(N-H)_C	0.52
9_2_7_Ar(N-H)_LJ	0.52
7_4_-1_Ar(N-H)_C	0.52
13_6_-1_Ar(N-H)_C	0.52
16_2_-3_Ar(N-H)_C	0.52
12_2_3_Ar(N-H)_LJ	0.52
12_2_3_SH_LJ	0.52
13_0_4_Ar(N-H)_LJ	0.52
13_0_4_SH_LJ	0.52
8_0_-1_Ar(N-H)_C	0.52
14_4_0_Ar(N-H)_C	0.52
12_3_1_Ar(N-H)_C	0.52
13_1_8_COO-_LJ	0.52
15_4_-1_Ar(N-H)_C	0.52
7_1_3_(H2O)HO_LJ	0.52
14_2_5_(H2O)HO_LJ	0.52
9_0_0_SH_LJ	0.52
11_5_1_Ar(N-H)_C	0.52
13_2_7_(H2O)HO_LJ	0.52
14_1_6_SH_LJ	0.52
14_1_6_Ar(N-H)_LJ	0.52
15_3_-1_Ar(N-H)_C	0.52
13_2_0_Ar(N-H)_C	0.52
12_1_8_(H2O)HO_LJ	0.52
14_0_5_Ar(N-H)_LJ	0.52
14_0_5_SH_LJ	0.52
7_3_2_(H2O)HO_LJ	0.52
11_6_-1_Ar(N-H)_C	0.52
9_1_8_COO-_LJ	0.52
13_3_5_SH_LJ	0.52
13_3_5_Ar(N-H)_LJ	0.52
14_1_5_Ar(N-H)_LJ	0.52
14_1_5_SH_LJ	0.52
12_1_5_O-H_LJ	0.52
13_3_4_(H2O)HO_LJ	0.52
14_1_7_(H2O)HO_LJ	0.52
10_3_2_Ar(N-H)_LJ	0.52
10_3_2_SH_LJ	0.52
3_1_-2_Ar(N-H)_C	0.52
2_1_1_Ar(N-H)_C	0.52
14_2_6_(H2O)HO_LJ	0.52
14_3_0_Ar(N-H)_C	0.52
2_4_4_Ar(N-H)_LJ	0.52
12_3_3_(H2O)HO_LJ	0.52
2_4_4_SH_LJ	0.52
14_1_7_COO-_LJ	0.52
10_1_8_(H2O)HO_LJ	0.52
13_3_6_(H2O)HO_LJ	0.52
14_0_7_SH_LJ	0.52
14_0_7_Ar(N-H)_LJ	0.52
2_4_4_COO-_LJ	0.52
10_2_2_COO-_LJ	0.52
11_0_9_COO-_LJ	0.52
14_0_8_COO-_LJ	0.52
11_0_3_(H2O)HO_LJ	0.52
10_1_0_Ar(N-H)_C	0.52
12_5_1_Ar(N-H)_C	0.52
12_3_3_SH_LJ	0.52
12_3_3_Ar(N-H)_LJ	0.52
16_3_-2_Ar(N-H)_C	0.52
12_0_9_COO-_LJ	0.52
11_1_8_SH_LJ	0.52
11_1_8_Ar(N-H)_LJ	0.52
13_2_7_COO-_LJ	0.52
10_2_1_Ar(N-H)_C	0.52
10_5_1_Ar(N-H)_C	0.52
15_1_-2_Ar(N-H)_C	0.52
8_2_1_Ar(N-H)_LJ	0.52
16_5_-3_Ar(N-H)_C	0.52
16_4_-2_Ar(N-H)_C	0.52
14_0_4_COO-_LJ	0.52
15_6_-3_Ar(N-H)_C	0.52
6_0_2_Ar(N-H)_LJ	0.52
9_5_0_Ar(N-H)_C	0.52
6_0_2_SH_LJ	0.52
12_1_3_(H2O)HO_LJ	0.52
15_0_-3_Ar(N-H)_C	0.52
14_5_0_Ar(N-H)_C	0.52
11_0_3_Ar(N-H)_LJ	0.52
15_5_-1_Ar(N-H)_C	0.52
11_0_3_SH_LJ	0.52
2_4_4_O-H_LJ	0.52
0_7_-2_SH_LJ	0.52
0_7_-2_Ar(N-H)_LJ	0.52
8_2_1_SH_LJ	0.52
13_0_8_SH_LJ	0.52
13_0_8_Ar(N-H)_LJ	0.52
6_0_2_COO-_LJ	0.52
2_4_4_(H2O)HO_LJ	0.52
13_3_4_SH_LJ	0.52
13_3_4_Ar(N-H)_LJ	0.52
11_2_6_O-H_LJ	0.52
9_0_-1_Ar(N-H)_C	0.52
0_1_5_Ar(N-H)_C	0.52
16_1_-3_Ar(N-H)_C	0.52
13_4_1_Ar(N-H)_C	0.52
9_1_2_O-H_LJ	0.52
12_0_3_COO-_LJ	0.52
8_4_4_O-H_LJ	0.52
14_1_4_(H2O)HO_LJ	0.52
9_4_4_O-H_LJ	0.52
8_1_7_O-H_LJ	0.52
0_5_8_COO-_LJ	0.52
14_2_5_SH_LJ	0.52
14_2_5_Ar(N-H)_LJ	0.52
6_2_2_O-H_LJ	0.52
15_0_6_(H2O)HO_LJ	0.52
14_6_-1_Ar(N-H)_C	0.52
6_0_2_O-H_LJ	0.52
6_0_2_(H2O)HO_LJ	0.52
6_3_4_O-H_LJ	0.52
15_2_-1_Ar(N-H)_C	0.52
12_1_6_O-H_LJ	0.52
10_3_2_(H2O)HO_LJ	0.52
8_1_1_O-H_LJ	0.52
5_0_5_(H2O)HO_LJ	0.52
13_2_7_Ar(N-H)_LJ	0.52
13_2_7_SH_LJ	0.52
10_6_-3_Ar(N-H)_C	0.52
12_1_8_SH_LJ	0.52
12_1_8_Ar(N-H)_LJ	0.52
7_4_3_O-H_LJ	0.52
16_2_-2_Ar(N-H)_C	0.52
13_1_8_(H2O)HO_LJ	0.52
14_1_-1_Ar(N-H)_C	0.52
12_6_0_Ar(N-H)_C	0.52
14_2_4_(H2O)HO_LJ	0.52
14_1_7_SH_LJ	0.51
14_1_7_Ar(N-H)_LJ	0.51
14_2_6_SH_LJ	0.51
14_2_6_Ar(N-H)_LJ	0.51
10_1_8_SH_LJ	0.51
10_1_8_Ar(N-H)_LJ	0.51
11_1_7_O-H_LJ	0.51
15_6_-2_Ar(N-H)_C	0.51
8_0_3_COO-_LJ	0.51
14_0_-2_Ar(N-H)_C	0.51
11_1_0_Ar(N-H)_C	0.51
12_4_5_(H2O)HO_LJ	0.51
13_3_6_SH_LJ	0.51
13_3_6_Ar(N-H)_LJ	0.51
15_1_6_(H2O)HO_LJ	0.51
10_0_-1_Ar(N-H)_C	0.51
14_0_4_(H2O)HO_LJ	0.51
14_0_8_(H2O)HO_LJ	0.51
8_3_6_(H2O)HO_LJ	0.51
4_0_-3_Ar(N-H)_C	0.51
12_1_3_Ar(N-H)_LJ	0.51
12_1_3_SH_LJ	0.51
16_5_-2_Ar(N-H)_C	0.51
12_0_4_O-H_LJ	0.51
15_0_5_(H2O)HO_LJ	0.51
10_4_2_Ar(N-H)_C	0.51
13_2_4_COO-_LJ	0.51
15_0_7_(H2O)HO_LJ	0.51
17_3_-3_Ar(N-H)_C	0.51
13_3_1_Ar(N-H)_C	0.51
11_2_1_Ar(N-H)_C	0.51
15_1_5_(H2O)HO_LJ	0.51
15_0_6_COO-_LJ	0.51
12_3_6_COO-_LJ	0.51
13_6_0_Ar(N-H)_C	0.51
12_4_5_SH_LJ	0.51
12_4_5_Ar(N-H)_LJ	0.51
13_5_1_Ar(N-H)_C	0.51
12_2_3_COO-_LJ	0.51
12_3_5_COO-_LJ	0.51
0_9_-2_(H2O)HO_LJ	0.51
17_4_-3_Ar(N-H)_C	0.51
12_0_7_O-H_LJ	0.51
9_4_2_Ar(N-H)_C	0.51
11_2_8_COO-_LJ	0.51
14_2_0_Ar(N-H)_C	0.51
6_1_4_O-H_LJ	0.51
14_2_7_(H2O)HO_LJ	0.51
17_2_-3_Ar(N-H)_C	0.51
14_1_4_Ar(N-H)_LJ	0.51
14_1_4_SH_LJ	0.51
15_4_0_Ar(N-H)_C	0.51
13_0_9_COO-_LJ	0.51
8_3_2_Ar(N-H)_C	0.51
11_0_-1_Ar(N-H)_C	0.51
8_4_5_(H2O)HO_LJ	0.51
0_0_3_Ar(N-H)_C	0.51
11_3_7_(H2O)HO_LJ	0.51
15_0_6_SH_LJ	0.51
15_0_6_Ar(N-H)_LJ	0.51
11_3_4_O-H_LJ	0.51
9_3_2_Ar(N-H)_C	0.51
16_4_-1_Ar(N-H)_C	0.51
4_2_1_Ar(N-H)_C	0.51
14_3_5_(H2O)HO_LJ	0.51
13_2_3_(H2O)HO_LJ	0.51
11_4_2_Ar(N-H)_C	0.51
12_1_4_O-H_LJ	0.51
12_4_4_SH_LJ	0.51
12_4_4_Ar(N-H)_LJ	0.51
16_3_-1_Ar(N-H)_C	0.51
12_3_7_(H2O)HO_LJ	0.51
10_6_-2_Ar(N-H)_C	0.51
8_2_1_(H2O)HO_LJ	0.51
8_2_7_COO-_LJ	0.51
11_6_0_Ar(N-H)_C	0.51
14_2_4_Ar(N-H)_LJ	0.51
14_2_4_SH_LJ	0.51
7_1_7_COO-_LJ	0.51
10_3_3_COO-_LJ	0.51
15_1_7_(H2O)HO_LJ	0.51
15_3_0_Ar(N-H)_C	0.51
10_0_9_COO-_LJ	0.51
14_0_4_Ar(N-H)_LJ	0.51
14_0_4_SH_LJ	0.51
15_0_7_COO-_LJ	0.51
13_1_8_Ar(N-H)_LJ	0.51
13_1_8_SH_LJ	0.51
12_1_0_Ar(N-H)_C	0.51
16_6_-3_Ar(N-H)_C	0.51
1_9_-2_O-H_LJ	0.51
16_0_-3_Ar(N-H)_C	0.51
8_4_5_SH_LJ	0.51
8_3_6_SH_LJ	0.51
8_4_5_Ar(N-H)_LJ	0.51
8_3_6_Ar(N-H)_LJ	0.51
12_2_8_COO-_LJ	0.51
16_1_-2_Ar(N-H)_C	0.51
15_1_6_Ar(N-H)_LJ	0.51
15_1_6_SH_LJ	0.51
15_6_-1_Ar(N-H)_C	0.51
7_4_0_Ar(N-H)_C	0.51
13_7_-3_Ar(N-H)_C	0.51
15_5_0_Ar(N-H)_C	0.51
14_0_8_SH_LJ	0.51
14_0_8_Ar(N-H)_LJ	0.51
15_0_5_Ar(N-H)_LJ	0.51
15_0_5_SH_LJ	0.51
10_3_2_Ar(N-H)_C	0.51
14_1_4_COO-_LJ	0.51
12_4_4_(H2O)HO_LJ	0.51
11_4_6_(H2O)HO_LJ	0.51
15_0_5_COO-_LJ	0.51
7_3_5_O-H_LJ	0.51
15_2_5_(H2O)HO_LJ	0.51
14_4_1_Ar(N-H)_C	0.51
0_0_-2_Ar(N-H)_C	0.51
11_3_7_COO-_LJ	0.51
15_2_6_(H2O)HO_LJ	0.51
10_4_3_SH_LJ	0.51
10_4_3_Ar(N-H)_LJ	0.51
14_1_8_(H2O)HO_LJ	0.51
17_5_-3_Ar(N-H)_C	0.51
14_3_6_(H2O)HO_LJ	0.51
17_3_-2_Ar(N-H)_C	0.51
15_0_7_SH_LJ	0.51
15_0_7_Ar(N-H)_LJ	0.51
15_1_5_Ar(N-H)_LJ	0.51
15_1_5_SH_LJ	0.51
16_5_-1_Ar(N-H)_C	0.51
12_0_-1_Ar(N-H)_C	0.51
10_3_7_COO-_LJ	0.51
14_6_0_Ar(N-H)_C	0.51
7_4_4_SH_LJ	0.51
17_4_-2_Ar(N-H)_C	0.51
12_2_1_Ar(N-H)_C	0.51
17_1_-3_Ar(N-H)_C	0.51
7_4_4_Ar(N-H)_LJ	0.51
6_1_6_O-H_LJ	0.51
7_3_2_Ar(N-H)_C	0.51
14_7_-3_Ar(N-H)_C	0.51
12_2_5_O-H_LJ	0.51
11_3_5_O-H_LJ	0.51
-1_5_5_(H2O)HO_LJ	0.51
-1_5_5_O-H_LJ	0.51
15_0_-2_Ar(N-H)_C	0.51
13_2_3_Ar(N-H)_LJ	0.51
13_2_3_SH_LJ	0.51
11_2_3_O-H_LJ	0.51
14_3_5_SH_LJ	0.51
14_3_5_Ar(N-H)_LJ	0.51
15_1_-1_Ar(N-H)_C	0.51
13_1_3_(H2O)HO_LJ	0.51
6_1_3_O-H_LJ	0.51
-1_5_5_COO-_LJ	0.51
9_4_3_SH_LJ	0.51
16_2_-1_Ar(N-H)_C	0.51
9_4_3_Ar(N-H)_LJ	0.51
14_2_7_SH_LJ	0.51
14_2_7_Ar(N-H)_LJ	0.51
11_1_3_O-H_LJ	0.51
16_6_-2_Ar(N-H)_C	0.51
13_7_-2_Ar(N-H)_C	0.51
11_3_7_SH_LJ	0.51
11_3_7_Ar(N-H)_LJ	0.51
-1_5_5_SH_LJ	0.51
12_4_2_Ar(N-H)_C	0.51
-1_5_5_Ar(N-H)_LJ	0.51
4_1_1_Ar(N-H)_C	0.51
15_0_8_(H2O)HO_LJ	0.51
16_0_6_(H2O)HO_LJ	0.51
14_5_1_Ar(N-H)_C	0.51
13_3_7_(H2O)HO_LJ	0.51
17_2_-2_Ar(N-H)_C	0.51
13_0_3_COO-_LJ	0.51
12_0_9_(H2O)HO_LJ	0.51
15_1_4_(H2O)HO_LJ	0.51
10_4_6_(H2O)HO_LJ	0.51
12_3_7_SH_LJ	0.51
12_3_7_Ar(N-H)_LJ	0.51
14_1_8_COO-_LJ	0.51
11_4_6_SH_LJ	0.51
12_2_8_(H2O)HO_LJ	0.51
11_4_6_Ar(N-H)_LJ	0.51
12_0_3_(H2O)HO_LJ	0.51
14_3_1_Ar(N-H)_C	0.51
12_4_6_(H2O)HO_LJ	0.51
-1_1_5_(H2O)HO_LJ	0.51
-1_1_5_O-H_LJ	0.51
-1_1_5_COO-_LJ	0.51
-1_1_5_SH_LJ	0.51
-1_1_5_Ar(N-H)_LJ	0.51
14_7_-2_Ar(N-H)_C	0.51
14_3_4_(H2O)HO_LJ	0.51
8_5_-3_Ar(N-H)_C	0.51
13_1_3_COO-_LJ	0.51
11_3_2_Ar(N-H)_C	0.51
13_0_6_O-H_LJ	0.51
15_0_4_(H2O)HO_LJ	0.51
5_1_5_O-H_LJ	0.51
10_4_4_O-H_LJ	0.51
13_0_5_O-H_LJ	0.51
13_1_0_Ar(N-H)_C	0.51
15_1_7_SH_LJ	0.51
15_1_7_Ar(N-H)_LJ	0.51
17_5_-2_Ar(N-H)_C	0.51
4_1_-3_Ar(N-H)_C	0.51
10_0_8_O-H_LJ	0.51
10_3_7_(H2O)HO_LJ	0.51
9_5_1_Ar(N-H)_C	0.51
8_0_8_(H2O)HO_LJ	0.51
2_4_8_COO-_LJ	0.51
12_7_-3_Ar(N-H)_C	0.51
10_4_3_O-H_LJ	0.51
16_0_7_(H2O)HO_LJ	0.51
18_3_-3_Ar(N-H)_C	0.51
13_0_-1_Ar(N-H)_C	0.51
14_3_6_SH_LJ	0.51
14_3_6_Ar(N-H)_LJ	0.51
15_2_0_Ar(N-H)_C	0.51
11_5_2_Ar(N-H)_C	0.51
15_2_5_SH_LJ	0.51
15_2_5_Ar(N-H)_LJ	0.51
8_4_2_Ar(N-H)_C	0.51
13_0_9_(H2O)HO_LJ	0.51
10_1_2_COO-_LJ	0.51
15_7_-3_Ar(N-H)_C	0.51
16_1_6_(H2O)HO_LJ	0.51
16_0_5_(H2O)HO_LJ	0.51
11_0_9_(H2O)HO_LJ	0.51
10_2_8_COO-_LJ	0.51
15_2_6_Ar(N-H)_LJ	0.51
15_2_6_SH_LJ	0.51
7_4_4_(H2O)HO_LJ	0.51
7_2_6_O-H_LJ	0.51
13_2_8_(H2O)HO_LJ	0.51
12_6_1_Ar(N-H)_C	0.51
9_1_8_(H2O)HO_LJ	0.51
14_1_8_SH_LJ	0.51
10_6_-1_Ar(N-H)_C	0.51
14_1_8_Ar(N-H)_LJ	0.51
18_4_-3_Ar(N-H)_C	0.51
13_4_5_(H2O)HO_LJ	0.51
12_0_3_Ar(N-H)_LJ	0.51
15_2_7_(H2O)HO_LJ	0.51
13_3_3_(H2O)HO_LJ	0.51
12_0_3_SH_LJ	0.51
11_2_8_(H2O)HO_LJ	0.51
13_1_3_Ar(N-H)_LJ	0.51
12_2_4_O-H_LJ	0.51
13_1_3_SH_LJ	0.51
18_2_-3_Ar(N-H)_C	0.51
16_4_0_Ar(N-H)_C	0.51
6_1_3_(H2O)HO_LJ	0.51
14_3_4_Ar(N-H)_LJ	0.51
14_3_4_SH_LJ	0.51
2_2_1_Ar(N-H)_C	0.51
12_5_2_Ar(N-H)_C	0.51
15_2_4_(H2O)HO_LJ	0.51
16_1_5_(H2O)HO_LJ	0.5
10_4_6_SH_LJ	0.5
10_4_6_Ar(N-H)_LJ	0.5
13_3_3_Ar(N-H)_LJ	0.5
13_2_1_Ar(N-H)_C	0.5
13_3_3_SH_LJ	0.5
12_4_6_SH_LJ	0.5
12_4_6_Ar(N-H)_LJ	0.5
13_6_1_Ar(N-H)_C	0.5
12_7_-2_Ar(N-H)_C	0.5
17_4_-1_Ar(N-H)_C	0.5
13_4_5_Ar(N-H)_LJ	0.5
13_4_5_SH_LJ	0.5
17_6_-3_Ar(N-H)_C	0.5
17_0_-3_Ar(N-H)_C	0.5
12_1_9_COO-_LJ	0.5
15_6_0_Ar(N-H)_C	0.5
17_3_-1_Ar(N-H)_C	0.5
3_1_8_COO-_LJ	0.5
14_2_6_COO-_LJ	0.5
16_6_-1_Ar(N-H)_C	0.5
13_7_-1_Ar(N-H)_C	0.5
15_1_8_(H2O)HO_LJ	0.5
16_3_0_Ar(N-H)_C	0.5
15_7_-2_Ar(N-H)_C	0.5
15_1_4_Ar(N-H)_LJ	0.5
15_1_4_SH_LJ	0.5
17_1_-2_Ar(N-H)_C	0.5
16_0_6_Ar(N-H)_LJ	0.5
16_0_6_SH_LJ	0.5
13_3_7_SH_LJ	0.5
13_3_7_Ar(N-H)_LJ	0.5
12_1_7_O-H_LJ	0.5
11_2_2_(H2O)HO_LJ	0.5
6_2_0_COO-_LJ	0.5
15_0_8_Ar(N-H)_LJ	0.5
15_0_8_SH_LJ	0.5
14_0_9_COO-_LJ	0.5
16_1_7_(H2O)HO_LJ	0.5
12_0_9_SH_LJ	0.5
10_5_2_Ar(N-H)_C	0.5
12_0_9_Ar(N-H)_LJ	0.5
13_4_2_Ar(N-H)_C	0.5
16_5_0_Ar(N-H)_C	0.5
15_0_8_COO-_LJ	0.5
15_4_1_Ar(N-H)_C	0.5
15_0_4_Ar(N-H)_LJ	0.5
15_0_4_SH_LJ	0.5
16_0_-2_Ar(N-H)_C	0.5
11_4_3_SH_LJ	0.5
11_4_3_Ar(N-H)_LJ	0.5
12_3_2_Ar(N-H)_C	0.5
14_7_-1_Ar(N-H)_C	0.5
12_2_6_O-H_LJ	0.5
11_0_8_O-H_LJ	0.5
8_0_8_SH_LJ	0.5
12_2_8_SH_LJ	0.5
12_2_8_Ar(N-H)_LJ	0.5
8_0_8_Ar(N-H)_LJ	0.5
14_0_9_(H2O)HO_LJ	0.5
11_3_3_O-H_LJ	0.5
11_3_2_Ar(N-H)_LJ	0.5
11_3_2_SH_LJ	0.5
10_3_7_SH_LJ	0.5
10_3_7_Ar(N-H)_LJ	0.5
18_5_-3_Ar(N-H)_C	0.5
18_1_-3_Ar(N-H)_C	0.5
11_0_3_O-H_LJ	0.5
-1_5_8_SH_LJ	0.5
14_0_-1_Ar(N-H)_C	0.5
9_0_8_O-H_LJ	0.5
16_1_-1_Ar(N-H)_C	0.5
17_5_-1_Ar(N-H)_C	0.5
18_3_-2_Ar(N-H)_C	0.5
14_1_0_Ar(N-H)_C	0.5
14_3_7_(H2O)HO_LJ	0.5
3_3_7_(H2O)HO_LJ	0.5
14_2_3_(H2O)HO_LJ	0.5
10_3_6_O-H_LJ	0.5
11_6_1_Ar(N-H)_C	0.5
18_4_-2_Ar(N-H)_C	0.5
15_1_6_COO-_LJ	0.5
11_0_9_SH_LJ	0.5
11_0_9_Ar(N-H)_LJ	0.5
16_0_7_SH_LJ	0.5
16_0_7_Ar(N-H)_LJ	0.5
16_0_5_SH_LJ	0.5
16_0_5_Ar(N-H)_LJ	0.5
14_1_3_(H2O)HO_LJ	0.5
14_2_8_(H2O)HO_LJ	0.5
15_5_1_Ar(N-H)_C	0.5
13_0_9_SH_LJ	0.5
13_0_9_Ar(N-H)_LJ	0.5
11_1_9_COO-_LJ	0.5
13_0_3_(H2O)HO_LJ	0.5
9_1_8_SH_LJ	0.5
7_4_1_Ar(N-H)_C	0.5
9_1_8_Ar(N-H)_LJ	0.5
11_2_2_Ar(N-H)_LJ	0.5
17_6_-2_Ar(N-H)_C	0.5
11_2_2_SH_LJ	0.5
16_1_6_SH_LJ	0.5
16_1_6_Ar(N-H)_LJ	0.5
13_1_5_O-H_LJ	0.5
13_4_6_(H2O)HO_LJ	0.5
16_0_8_(H2O)HO_LJ	0.5
13_2_8_COO-_LJ	0.5
13_5_2_Ar(N-H)_C	0.5
16_7_-3_Ar(N-H)_C	0.5
17_2_-1_Ar(N-H)_C	0.5
15_3_5_(H2O)HO_LJ	0.5
5_1_5_SH_LJ	0.5
15_2_4_SH_LJ	0.5
15_2_4_Ar(N-H)_LJ	0.5
14_6_1_Ar(N-H)_C	0.5
13_2_8_SH_LJ	0.5
13_2_8_Ar(N-H)_LJ	0.5
12_3_7_COO-_LJ	0.5
11_2_8_SH_LJ	0.5
11_2_8_Ar(N-H)_LJ	0.5
16_2_6_(H2O)HO_LJ	0.5
15_3_6_(H2O)HO_LJ	0.5
15_3_1_Ar(N-H)_C	0.5
15_2_7_SH_LJ	0.5
15_2_7_Ar(N-H)_LJ	0.5
2_2_0_Ar(N-H)_C	0.5
2_0_0_Ar(N-H)_C	0.5
18_2_-2_Ar(N-H)_C	0.5
9_3_6_O-H_LJ	0.5
10_3_2_O-H_LJ	0.5
10_2_7_O-H_LJ	0.5
16_1_5_SH_LJ	0.5
16_1_5_Ar(N-H)_LJ	0.5
13_4_4_SH_LJ	0.5
13_4_4_Ar(N-H)_LJ	0.5
5_2_4_SH_LJ	0.5
16_2_5_(H2O)HO_LJ	0.5
12_7_-1_Ar(N-H)_C	0.5
13_1_6_O-H_LJ	0.5
13_1_9_COO-_LJ	0.5
17_0_6_(H2O)HO_LJ	0.5
15_7_-1_Ar(N-H)_C	0.5
14_2_5_COO-_LJ	0.5
16_0_4_(H2O)HO_LJ	0.5
16_2_0_Ar(N-H)_C	0.5
14_2_1_Ar(N-H)_C	0.5
13_0_7_O-H_LJ	0.5
11_3_2_(H2O)HO_LJ	0.5
18_5_-2_Ar(N-H)_C	0.5
15_1_8_SH_LJ	0.5
15_1_8_Ar(N-H)_LJ	0.5
16_7_-2_Ar(N-H)_C	0.5
16_1_4_(H2O)HO_LJ	0.5
14_2_3_Ar(N-H)_LJ	0.5
14_2_3_SH_LJ	0.5
13_4_6_SH_LJ	0.5
13_4_6_Ar(N-H)_LJ	0.5
14_2_7_COO-_LJ	0.5
10_4_3_(H2O)HO_LJ	0.5
19_3_-3_Ar(N-H)_C	0.5
15_1_7_COO-_LJ	0.5
13_0_3_Ar(N-H)_LJ	0.5
15_0_4_COO-_LJ	0.5
13_0_3_SH_LJ	0.5
17_0_7_(H2O)HO_LJ	0.5
16_1_7_SH_LJ	0.5
16_1_7_Ar(N-H)_LJ	0.5
6_3_2_Ar(N-H)_C	0.5
13_3_2_Ar(N-H)_C	0.5
13_4_4_(H2O)HO_LJ	0.5
15_0_9_(H2O)HO_LJ	0.5
15_3_5_Ar(N-H)_LJ	0.5
15_3_5_SH_LJ	0.5
8_2_7_(H2O)HO_LJ	0.5
15_0_-1_Ar(N-H)_C	0.5
16_6_0_Ar(N-H)_C	0.5
14_0_9_SH_LJ	0.5
14_0_9_Ar(N-H)_LJ	0.5
13_1_9_(H2O)HO_LJ	0.5
19_2_-3_Ar(N-H)_C	0.5
14_1_3_Ar(N-H)_LJ	0.5
18_0_-3_Ar(N-H)_C	0.5
14_1_3_SH_LJ	0.5
19_4_-3_Ar(N-H)_C	0.5
10_6_0_Ar(N-H)_C	0.5
17_0_5_(H2O)HO_LJ	0.5
7_4_4_O-H_LJ	0.5
14_3_7_SH_LJ	0.5
14_3_7_Ar(N-H)_LJ	0.5
17_4_0_Ar(N-H)_C	0.5
5_2_4_Ar(N-H)_LJ	0.5
14_4_2_Ar(N-H)_C	0.5
7_1_7_(H2O)HO_LJ	0.5
5_1_5_Ar(N-H)_LJ	0.5
13_7_0_Ar(N-H)_C	0.5
14_0_3_(H2O)HO_LJ	0.5
18_6_-3_Ar(N-H)_C	0.5
10_0_9_(H2O)HO_LJ	0.5
16_1_8_(H2O)HO_LJ	0.5
17_0_-2_Ar(N-H)_C	0.5
16_2_7_(H2O)HO_LJ	0.5
17_6_-1_Ar(N-H)_C	0.5
15_1_0_Ar(N-H)_C	0.5
17_1_6_(H2O)HO_LJ	0.5
12_1_9_(H2O)HO_LJ	0.5
15_1_5_COO-_LJ	0.5
1_0_6_(H2O)HO_LJ	0.5
1_0_6_O-H_LJ	0.5
1_0_6_COO-_LJ	0.5
1_0_6_SH_LJ	0.5
1_0_6_Ar(N-H)_LJ	0.5
15_3_6_SH_LJ	0.5
15_3_6_Ar(N-H)_LJ	0.5
14_7_0_Ar(N-H)_C	0.5
18_1_-2_Ar(N-H)_C	0.5
3_2_4_COO-_LJ	0.5
13_0_4_O-H_LJ	0.5
18_4_-1_Ar(N-H)_C	0.5
14_2_8_SH_LJ	0.5
14_2_8_Ar(N-H)_LJ	0.5
9_4_2_O-H_LJ	0.5
17_3_0_Ar(N-H)_C	0.5
18_3_-1_Ar(N-H)_C	0.5
3_2_4_Ar(N-H)_LJ	0.5
14_5_2_Ar(N-H)_C	0.5
3_2_4_SH_LJ	0.5
16_0_8_SH_LJ	0.5
16_0_8_Ar(N-H)_LJ	0.5
16_2_6_SH_LJ	0.5
16_2_6_Ar(N-H)_LJ	0.5
11_2_7_O-H_LJ	0.5
15_2_8_(H2O)HO_LJ	0.5
8_5_-2_Ar(N-H)_C	0.5
16_4_1_Ar(N-H)_C	0.5
14_1_9_(H2O)HO_LJ	0.5
17_1_-1_Ar(N-H)_C	0.5
16_2_5_Ar(N-H)_LJ	0.5
16_2_5_SH_LJ	0.5
15_6_1_Ar(N-H)_C	0.5
17_5_0_Ar(N-H)_C	0.5
17_7_-3_Ar(N-H)_C	0.5
19_1_-3_Ar(N-H)_C	0.5
16_0_4_Ar(N-H)_LJ	0.5
16_0_4_SH_LJ	0.5
17_1_5_(H2O)HO_LJ	0.5
14_0_3_COO-_LJ	0.5
17_1_7_(H2O)HO_LJ	0.5
10_2_8_(H2O)HO_LJ	0.5
19_5_-3_Ar(N-H)_C	0.5
17_0_6_Ar(N-H)_LJ	0.5
17_0_6_SH_LJ	0.5
10_1_2_Ar(N-H)_LJ	0.5
15_3_4_(H2O)HO_LJ	0.5
15_3_7_(H2O)HO_LJ	0.5
16_7_-1_Ar(N-H)_C	0.5
12_0_8_O-H_LJ	0.5
16_5_1_Ar(N-H)_C	0.5
11_3_6_O-H_LJ	0.5
15_1_3_(H2O)HO_LJ	0.5
9_2_7_O-H_LJ	0.5
3_2_4_(H2O)HO_LJ	0.5
16_1_4_SH_LJ	0.5
16_1_4_Ar(N-H)_LJ	0.5
18_5_-1_Ar(N-H)_C	0.5
10_1_2_SH_LJ	0.5
14_4_5_(H2O)HO_LJ	0.5
19_3_-2_Ar(N-H)_C	0.5
17_0_8_(H2O)HO_LJ	0.5
18_6_-2_Ar(N-H)_C	0.5
18_2_-1_Ar(N-H)_C	0.5
3_2_4_O-H_LJ	0.5
19_4_-2_Ar(N-H)_C	0.5
16_2_4_(H2O)HO_LJ	0.5
16_3_1_Ar(N-H)_C	0.5
14_4_5_Ar(N-H)_LJ	0.5
14_4_5_SH_LJ	0.5
15_2_1_Ar(N-H)_C	0.5
9_4_5_O-H_LJ	0.5
14_0_3_Ar(N-H)_LJ	0.5
14_0_3_SH_LJ	0.5
1_2_0_Ar(N-H)_C	0.5
8_2_7_SH_LJ	0.5
10_2_2_O-H_LJ	0.5
15_7_0_Ar(N-H)_C	0.5
8_2_7_Ar(N-H)_LJ	0.5
17_0_7_Ar(N-H)_LJ	0.5
17_0_7_SH_LJ	0.5
9_4_6_(H2O)HO_LJ	0.5
11_4_3_(H2O)HO_LJ	0.5
12_3_4_COO-_LJ	0.5
12_6_2_Ar(N-H)_C	0.5
14_4_6_(H2O)HO_LJ	0.5
12_3_5_O-H_LJ	0.5
10_1_2_(H2O)HO_LJ	0.5
17_7_-2_Ar(N-H)_C	0.5
16_0_-1_Ar(N-H)_C	0.5
7_1_7_SH_LJ	0.5
19_2_-2_Ar(N-H)_C	0.5
14_3_2_Ar(N-H)_C	0.5
16_0_9_(H2O)HO_LJ	0.5
15_0_9_SH_LJ	0.5
15_0_9_Ar(N-H)_LJ	0.5
15_3_4_Ar(N-H)_LJ	0.5
15_3_4_SH_LJ	0.5
12_7_0_Ar(N-H)_C	0.5
17_0_5_SH_LJ	0.5
17_0_5_Ar(N-H)_LJ	0.5
9_3_7_COO-_LJ	0.5
10_4_3_Ar(N-H)_C	0.5
7_1_7_Ar(N-H)_LJ	0.5
13_6_2_Ar(N-H)_C	0.5
15_0_3_(H2O)HO_LJ	0.5
13_1_4_O-H_LJ	0.5
12_3_4_O-H_LJ	0.5
10_0_9_SH_LJ	0.5
10_0_9_Ar(N-H)_LJ	0.5
13_1_9_SH_LJ	0.5
13_1_9_Ar(N-H)_LJ	0.5
9_5_2_Ar(N-H)_C	0.5
10_4_5_O-H_LJ	0.5
17_2_0_Ar(N-H)_C	0.5
1_2_0_COO-_C	0.5
11_4_3_Ar(N-H)_C	0.5
5_2_4_O-H_LJ	0.5
9_4_3_(H2O)HO_LJ	0.5
11_7_-3_Ar(N-H)_C	0.49
3_2_1_Ar(N-H)_C	0.49
12_4_3_Ar(N-H)_LJ	0.49
12_4_3_SH_LJ	0.49
16_2_7_SH_LJ	0.49
16_2_7_Ar(N-H)_LJ	0.49
15_1_9_(H2O)HO_LJ	0.49
17_1_6_Ar(N-H)_LJ	0.49
17_1_6_SH_LJ	0.49
12_1_9_Ar(N-H)_LJ	0.49
12_1_9_SH_LJ	0.49
16_1_8_Ar(N-H)_LJ	0.49
16_1_8_SH_LJ	0.49
14_3_3_(H2O)HO_LJ	0.49
14_3_3_Ar(N-H)_LJ	0.49
14_3_3_SH_LJ	0.49
11_4_4_O-H_LJ	0.49
15_2_3_(H2O)HO_LJ	0.49
16_1_0_Ar(N-H)_C	0.49
17_0_4_(H2O)HO_LJ	0.49
19_5_-2_Ar(N-H)_C	0.49
19_0_-3_Ar(N-H)_C	0.49
15_4_2_Ar(N-H)_C	0.49
18_0_-2_Ar(N-H)_C	0.49
20_3_-3_Ar(N-H)_C	0.49
17_6_0_Ar(N-H)_C	0.49
18_0_6_(H2O)HO_LJ	0.49
13_2_5_O-H_LJ	0.49
15_2_8_Ar(N-H)_LJ	0.49
15_2_8_SH_LJ	0.49
12_2_2_(H2O)HO_LJ	0.49
14_4_6_Ar(N-H)_LJ	0.49
14_4_6_SH_LJ	0.49
11_1_9_(H2O)HO_LJ	0.49
17_2_6_(H2O)HO_LJ	0.49
17_1_5_SH_LJ	0.49
17_1_5_Ar(N-H)_LJ	0.49
15_5_2_Ar(N-H)_C	0.49
15_1_3_Ar(N-H)_LJ	0.49
15_1_3_SH_LJ	0.49
14_1_9_SH_LJ	0.49
14_1_9_Ar(N-H)_LJ	0.49
20_2_-3_Ar(N-H)_C	0.49
16_3_6_(H2O)HO_LJ	0.49
16_2_4_SH_LJ	0.49
16_2_4_Ar(N-H)_LJ	0.49
18_0_7_(H2O)HO_LJ	0.49
8_2_1_O-H_LJ	0.49
10_2_8_SH_LJ	0.49
10_2_8_Ar(N-H)_LJ	0.49
14_0_6_O-H_LJ	0.49
15_3_7_SH_LJ	0.49
15_3_7_Ar(N-H)_LJ	0.49
12_4_3_Ar(N-H)_C	0.49
13_3_8_(H2O)HO_LJ	0.49
20_4_-3_Ar(N-H)_C	0.49
19_6_-3_Ar(N-H)_C	0.49
9_4_3_Ar(N-H)_C	0.49
9_4_6_SH_LJ	0.49
11_7_-2_Ar(N-H)_C	0.49
9_4_6_Ar(N-H)_LJ	0.49
18_4_0_Ar(N-H)_C	0.49
14_6_2_Ar(N-H)_C	0.49
18_6_-1_Ar(N-H)_C	0.49
16_0_6_COO-_LJ	0.49
19_1_-2_Ar(N-H)_C	0.49
17_1_8_(H2O)HO_LJ	0.49
16_6_1_Ar(N-H)_C	0.49
17_1_7_SH_LJ	0.49
17_1_7_Ar(N-H)_LJ	0.49
15_8_-3_Ar(N-H)_C	0.49
13_1_7_O-H_LJ	0.49
0_0_0_Ar(N-H)_C	0.49
16_2_8_(H2O)HO_LJ	0.49
13_3_6_COO-_LJ	0.49
18_7_-3_Ar(N-H)_C	0.49
12_4_7_(H2O)HO_LJ	0.49
14_8_-3_Ar(N-H)_C	0.49
18_1_-1_Ar(N-H)_C	0.49
16_3_5_(H2O)HO_LJ	0.49
14_0_5_O-H_LJ	0.49
8_3_1_O-H_LJ	0.49
6_4_-3_Ar(N-H)_C	0.49
11_6_2_Ar(N-H)_C	0.49
17_1_4_(H2O)HO_LJ	0.49
18_3_0_Ar(N-H)_C	0.49
-1_8_-2_SH_LJ	0.49
17_7_-1_Ar(N-H)_C	0.49
17_2_5_(H2O)HO_LJ	0.49
11_5_3_Ar(N-H)_C	0.49
14_1_9_COO-_LJ	0.49
15_0_9_COO-_LJ	0.49
19_4_-1_Ar(N-H)_C	0.49
19_3_-1_Ar(N-H)_C	0.49
16_7_0_Ar(N-H)_C	0.49
17_0_8_SH_LJ	0.49
17_0_8_Ar(N-H)_LJ	0.49
17_4_1_Ar(N-H)_C	0.49
15_0_3_Ar(N-H)_LJ	0.49
15_0_3_SH_LJ	0.49
11_2_2_Ar(N-H)_C	0.49
12_5_3_Ar(N-H)_C	0.49
18_0_5_(H2O)HO_LJ	0.49
15_2_3_Ar(N-H)_LJ	0.49
15_2_3_SH_LJ	0.49
16_0_7_COO-_LJ	0.49
13_7_1_Ar(N-H)_C	0.49
12_2_2_Ar(N-H)_LJ	0.49
13_4_7_(H2O)HO_LJ	0.49
12_2_2_SH_LJ	0.49
9_0_9_COO-_LJ	0.49
20_1_-3_Ar(N-H)_C	0.49
14_7_1_Ar(N-H)_C	0.49
15_1_8_COO-_LJ	0.49
-1_8_-2_Ar(N-H)_LJ	0.49
12_3_8_(H2O)HO_LJ	0.49
18_5_0_Ar(N-H)_C	0.49
17_2_7_(H2O)HO_LJ	0.49
12_0_10_COO-_LJ	0.49
10_6_1_Ar(N-H)_C	0.49
14_3_8_(H2O)HO_LJ	0.49
10_2_2_Ar(N-H)_C	0.49
12_1_1_Ar(N-H)_C	0.49
16_2_1_Ar(N-H)_C	0.49
[truncated: 63,536 more rows]
