# Supplementary material for: A receptor dependent-4D QSAR approach to predict the activity of mutated enzymes
Source: Sci Rep. 2017 Jul 24;7:6273. doi: 10.1038/s41598-017-06625-x (PMC5524700; doi:10.1038/s41598-017-06625-x)
Supplement: Supplementary file 6 — Table S5 [file 41598_2017_6625_MOESM6_ESM.xls]

## Sheet: Statistic-1875-descriptors
Statistics of all models									Statistics of the selected models
Model Codes	Training set			Test set					Model Codes	Training set			Test set
	q2	r2	RMSE	q2	r2	RMSE				q2	r2	RMSE	q2	r2	RMSE
ABC	0.991196	0.995588	4.46855	-1.53182	-0.950655	48.0356			AIL	0.991531	0.995756	3.87546	0.617054	0.994145	20.361
ABE	0.997187	0.998592	2.08171	-3.64081	-0.614212	58.8174			HIL	0.988568	0.994268	4.47808	0.671445	0.997738	24.4224
ABF	0.99234	0.996163	4.00464	0.474236	0.804876	31.4854			AHL	0.987186	0.993573	5.01138	0.640262	0.81319	26.7228
ABH	0.989654	0.994814	4.61584	0.610692	-0.0285244	39.9353			ABF	0.99234	0.996163	4.00464	0.474236	0.804876	31.4854
ABI	0.986638	0.993296	5.42382	-0.132691	-0.886974	41.3307			FJK	0.984686	0.992313	5.6848	0.370842	0.795682	31.996
ABJ	0.988509	0.994238	4.85067	0.0936571	0.599469	42.8265			CEL	0.975239	0.987542	6.32215	0.617143	0.789266	34.1512
ABK	0.994157	0.997074	3.29672	-2.78448	-0.362547	48.6569			BCF	0.996116	0.998056	2.85638	0.315006	0.56161	36.2298
ABL	0.992515	0.99625	3.37175	0.490577	0.869086	41.159			IKL	0.988966	0.994468	4.27337	0.427595	0.669804	36.7954
ACE	0.991737	0.99586	4.4387	-2.45124	-0.967813	51.025			AKL	0.987381	0.99367	4.82104	0.421918	0.695321	37.4872
ACF	0.999542	0.999771	1.1045	-8.17572	0.993439	60.7771			CFJ	0.983257	0.991593	6.11834	0.751658	0.843832	38.9221
ACH	0.992025	0.996005	4.74171	-19.5269	-0.989498	59.2869			AEL	0.99105	0.995515	3.80518	0.501514	0.725163	39.141
ACI	0.993006	0.996497	4.42931	-17.0371	0.951319	61.0783			EIL	0.984738	0.99234	4.71033	0.501473	0.805491	39.5074
ACJ	0.999479	0.999739	1.16539	-9.1213	0.996311	69.7842			ABH	0.989654	0.994814	4.61584	0.610692	-0.0285244	39.9353
ACK	0.99221	0.996098	4.5509	-10.8582	-0.995912	67.6439			ABL	0.992515	0.99625	3.37175	0.490577	0.869086	41.159
ACL	0.994727	0.99736	3.2425	-1.7498	0.992062	60.3473			EHL	0.980857	0.990382	5.38065	0.451397	0.975731	42.7853
AEF	0.997958	0.998978	2.12009	-0.123215	0.126553	43.417			BCL	0.996786	0.998392	2.20779	0.409399	0.642045	44.1919
AEH	0.977471	0.988671	7.01315	-2.84732	-0.800517	43.9943			BIL	0.988972	0.994471	3.87641	0.399496	0.728994	45.3564
AEI	0.973852	0.98684	7.77478	-0.371199	-0.208682	42.4888			FHI	0.994949	0.997471	3.50211	0.556937	-0.999907	45.4498
AEJ	0.993356	0.996673	3.78302	-0.610514	-0.404797	54.0093			BHL	0.985525	0.992736	4.51396	0.318547	0.992711	49.2402
AEK	0.984215	0.992076	5.60074	-3.6122	-0.91215	49.2522			EKL	0.979252	0.989571	5.31727	0.319532	0.999805	49.5697
AEL	0.99105	0.995515	3.80518	0.501514	0.725163	39.141
AFH	0.989789	0.994881	5.13941	-0.941017	-0.043226	40.0935
AFI	0.997038	0.998518	2.71099	-7.03584	0.997843	54.382
AFJ	0.995227	0.997611	3.2825	-2.71293	0.903521	43.1705
AFK	0.9878	0.993881	5.46569	-0.437228	0.125303	40.9191
AFL	0.994323	0.997157	3.00947	-4.1587	0.65006	74.5812
AHI	0.978508	0.989196	7.63582	-0.267958	0.418881	26.4081
AHJ	0.992908	0.996448	4.24004	-0.701177	0.326817	39.8561
AHK	0.987949	0.993956	5.46477	-11.1969	-0.950159	54.9298
AHL	0.987186	0.993573	5.01138	0.640262	0.81319	26.7228
AIJ	0.993602	0.996796	3.93488	-3.69518	0.708101	44.5538
AIK	0.980453	0.990179	7.08446	-1.00661	-0.400347	41.2655
AIL	0.991531	0.995756	3.87546	0.617054	0.994145	20.361
AJK	0.982594	0.991259	6.46192	-0.53609	0.151987	44.3961
AJL	0.991695	0.995839	3.56052	-3.5153	0.696801	70.1941
AKL	0.987381	0.99367	4.82104	0.421918	0.695321	37.4872
BCE	0.997249	0.998624	2.08041	-2.7302	-0.387019	58.5393
BCF	0.996116	0.998056	2.85638	0.315006	0.56161	36.2298
BCH	0.997959	0.998979	2.06287	-1.59739	-0.55603	44.1456
BCI	0.994221	0.997107	3.57497	-0.549043	-0.593122	49.0979
BCJ	0.993465	0.996727	3.6634	-0.0487731	0.17202	46.3528
BCK	0.994997	0.997495	3.07426	-2.71311	-0.701016	53.6458
BCL	0.996786	0.998392	2.20779	0.409399	0.642045	44.1919
BEF	0.988132	0.994048	4.20002	-0.34291	0.954972	56.3885
BEH	0.996247	0.998122	2.20628	-14.1704	0.11686	62.5595
BEI	0.990321	0.995149	3.89454	-1.12871	-0.889791	62.6149
BEJ	0.989418	0.994695	3.91631	-0.551699	-0.613638	62.9599
BEK	0.995656	0.997826	2.15195	-49.9789	0.780955	68.1016
BEL	0.996027	0.998012	1.98254	0.124598	0.995572	60.8625
BFH	0.995519	0.997757	2.95479	0.0814847	0.903209	42.1304
BFI	0.99543	0.997713	3.01143	-0.225888	-0.0779125	52.4324
BFJ	0.989823	0.994899	4.28072	0.292819	0.553047	42.8357
BFK	0.989161	0.994566	4.38667	-0.100821	0.968633	47.8439
BFL	0.992067	0.996025	3.10433	-0.316128	0.0355099	68.6971
BHI	0.988394	0.99418	4.87099	-0.184531	0.998623	42.0111
BHJ	0.998038	0.999018	1.93414	0.0916626	0.989171	43.5907
BHK	0.995288	0.997641	2.77396	-22.7276	0.852597	73.4196
BHL	0.985525	0.992736	4.51396	0.318547	0.992711	49.2402
BIJ	0.996181	0.998089	2.71719	-0.106684	-0.400782	51.0103
BIK	0.984445	0.992192	5.38504	-1.28906	-0.786223	60.4941
BIL	0.988972	0.994471	3.87641	0.399496	0.728994	45.3564
BJK	0.987199	0.993579	4.71346	-0.063688	0.955865	48.9364
BJL	0.990482	0.99523	3.31654	-0.657013	-0.371928	77.7971
BKL	0.986445	0.993199	4.1239	0.178825	0.990294	55.9637
CEF	0.989031	0.9945	4.91955	0.278836	0.599159	35.0214
CEH	0.975056	0.987449	7.41913	-1.40851	-0.574336	38.7751
CEI	0.971493	0.985644	8.13305	-0.21869	-0.369147	40.6576
CEJ	0.98698	0.993468	5.30132	-0.179363	-0.63799	46.4315
CEK	0.987894	0.993928	4.93847	-1.91261	-0.684947	44.082
CEL	0.975239	0.987542	6.32215	0.617143	0.789266	34.1512
CFH	0.988283	0.994124	5.50252	-0.935019	0.00453209	39.5126
CFI	0.991449	0.995715	4.59015	-13.5635	0.804991	62.1635
CFJ	0.983257	0.991593	6.11834	0.751658	0.843832	38.9221
CFK	0.982834	0.99138	6.48461	0.293607	0.183711	40.5883
CFL	0.985614	0.992781	4.74575	-4.53423	0.800509	70.9159
CHI	0.979925	0.989912	7.38058	-1.42188	0.0667956	36.365
CHJ	0.99245	0.996218	4.37166	-0.693996	0.271835	39.1922
CHK	0.990521	0.995249	4.86528	-10.6038	-0.966519	63.2536
CHL	0.981313	0.990613	6.03378	0.259433	0.681258	37.6514
CIJ	0.988996	0.994483	5.14066	-7.11584	0.971226	50.5143
CIK	0.9777	0.988787	7.57337	-2.65313	-0.69598	56.2033
CIL	0.985053	0.992498	5.10968	-0.561745	0.997955	38.119
CJK	0.979311	0.989601	7.04515	-0.530077	0.0959603	44.1886
CJL	0.975828	0.98784	6.01257	-4.39703	0.837722	70.3117
CKL	0.973608	0.986716	6.95687	0.0685417	0.538066	47.0854
EFH	0.985872	0.992911	5.3965	-0.164623	0.540735	45.224
EFI	0.993155	0.996572	3.77686	-0.4497	-0.714253	53.7456
EFJ	0.983686	0.99181	5.56196	-0.0380797	0.113652	49.1145
EFK	0.972485	0.986147	7.21445	-0.121515	0.993356	46.4188
EFL	0.984626	0.992283	4.47575	-0.317604	0.171878	65.691
EHI	0.969191	0.984475	8.158	-0.354379	0.803828	42.4322
EHJ	0.988022	0.993993	4.91687	-0.233395	-0.38794	48.5418
EHK	0.984037	0.991986	5.30937	-26.1983	0.84762	65.6539
EHL	0.980857	0.990382	5.38065	0.451397	0.975731	42.7853
EIJ	0.985184	0.992565	5.48641	-0.363366	-0.91654	53.4568
EIK	0.966449	0.983081	8.15766	-1.02817	-0.916692	54.3471
EIL	0.984738	0.99234	4.71033	0.501473	0.805491	39.5074
EJK	0.9726	0.986205	7.1215	-0.282024	-0.403107	51.7395
EJL	0.990139	0.995057	3.50114	-0.539367	-0.0821936	71.6699
EKL	0.979252	0.989571	5.31727	0.319532	0.999805	49.5697
FHI	0.994949	0.997471	3.50211	0.556937	-0.999907	45.4498
FHJ	0.9916	0.995791	4.31833	0.217992	0.952874	29.7994
FHK	0.998708	0.999354	1.73348	-1.55704	-0.962048	58.3593
FHL	0.991942	0.995963	3.57714	-2.39737	-0.580415	79.8364
FIJ	0.99575	0.997873	2.91497	-47.7211	0.990568	48.0943
FIK	0.995397	0.997696	3.26011	-1.67708	-0.831923	60.2525
FIL	0.999105	0.999552	1.077	-22.0787	0.6289	95.6644
FJK	0.984686	0.992313	5.6848	0.370842	0.795682	31.996
FJL	0.990641	0.99531	3.08743	-45.4744	-0.992272	105.995
FKL	0.997447	0.998723	1.9543	-0.940836	-0.178044	69.157
HIJ	0.991719	0.995851	4.43086	-0.367413	0.86748	36.8176
HIK	0.992537	0.996262	4.26066	-2.12664	0.826086	54.5144
HIL	0.988568	0.994268	4.47808	0.671445	0.997738	24.4224
HJK	0.993104	0.996546	3.96503	-0.603547	0.961717	48.5743
HJL	0.986853	0.993405	4.47474	-1.38042	0.411823	67.4361
HKL	0.995891	0.997943	2.68358	-0.0673505	0.968395	54.5064
IJK	0.991966	0.995975	4.25529	-0.113818	0.215188	40.1141
IJL	0.991862	0.995923	3.15241	-11.2001	-0.0223045	68.0892
IKL	0.988966	0.994468	4.27337	0.427595	0.669804	36.7954
JKL	0.986019	0.992985	4.47649	-0.855855	0.481358	68.2658
