# Supplementary material for: A receptor dependent-4D QSAR approach to predict the activity of mutated enzymes
Source: Sci Rep. 2017 Jul 24;7:6273. doi: 10.1038/s41598-017-06625-x (PMC5524700; doi:10.1038/s41598-017-06625-x)
Supplement: Supplementary file 7 — Table S6 [file 41598_2017_6625_MOESM7_ESM.xls]

## Sheet: Sheet1
Statistics of all models									Statistics of the selected models
Model Codes	Training set			Test set					Model Codes	Training set			Test set
	q2	r2	RMSE	q2	r2	RMSE				q2	r2	RMSE	q2	r2	RMSE
ABC	0.990232	0.995104	4.70678	-21.2329	0.825154	142.346			HIL	0.972557	0.986183	6.93812	0.320427	0.68544	35.1239
ABE	0.990742	0.99536	3.77622	-2.7427	-0.249849	52.8204			CFJ	0.940264	0.969672	11.5566	0.704448	0.727904	35.6784
ABF	0.985125	0.992535	5.5806	-1.51433	0.898281	68.8532			ABL	0.991917	0.99595	3.50377	0.558738	0.973379	38.3066
ABH	0.984984	0.992463	5.56093	0.737216	0.158312	48.6076			FJK	0.93175	0.965272	12.001	0.0683075	0.474199	38.9361
ABI	0.996705	0.998351	2.69345	-0.59625	-0.736607	49.0645			BCF	0.957873	0.97871	9.40704	0.191269	0.459745	39.3663
ABJ	0.997981	0.99899	2.03352	-0.795517	0.898895	60.2783			CFK	0.985895	0.992923	5.87814	0.31031	-0.0339065	41.0769
ABK	0.996957	0.998477	2.37919	-4.8645	0.000152961	60.5699			BFJ	0.955492	0.977493	8.95236	0.105907	0.407279	48.1651
ABL	0.991917	0.99595	3.50377	0.558738	0.973379	38.3066			ABH	0.984984	0.992463	5.56093	0.737216	0.158312	48.6076
ACE	0.980332	0.990117	6.84818	-3.30096	-0.865963	56.9611			BCL	0.989385	0.994679	4.01235	0.260567	0.71267	49.4476
ACF	0.963172	0.981413	9.90472	-6.81043	0.998879	56.0735			FHI	0.956893	0.978209	10.2307	0.680827	-0.835496	53.549
ACH	0.981627	0.990771	7.19718	-25.3643	-0.969884	67.19			BIL	0.998002	0.999001	1.64983	0.124213	0.457749	54.7746
ACI	0.983265	0.991597	6.85146	-22.6795	0.961795	69.9825			BHL	0.982263	0.991092	4.99676	0.143055	0.740602	55.2177
ACJ	0.982	0.990959	6.85014	-7.19931	0.977452	62.8098
ACK	0.985285	0.992615	6.25477	-7.39327	-0.936992	56.9096
ACL	0.994919	0.997456	3.18287	-1.06484	0.998344	52.2937
AEF	0.977705	0.98879	7.00506	-0.538423	0.105639	50.812
AEH	0.992882	0.996435	3.94199	-6.71601	-0.706224	62.3036
AEI	0.990157	0.995067	4.77006	-1.19079	-0.495304	53.7063
AEJ	0.988548	0.994257	4.96681	-1.4123	-0.51744	66.1001
AEK	0.987731	0.993846	4.93787	-8.15142	-0.937268	69.3771
AEL	0.985283	0.992614	4.87952	-0.0657969	0.230709	57.2325
AFH	0.992346	0.996166	4.44952	-2.81649	-0.196972	56.2201
AFI	0.994494	0.997243	3.69634	-11.6728	0.756003	68.293
AFJ	0.985758	0.992853	5.67029	-4.76325	0.931207	53.7852
AFK	0.949525	0.974436	11.1172	-1.4336	-0.0900383	53.2461
AFL	0.971586	0.985691	6.73284	-3.6142	0.991987	70.5355
AHI	0.978307	0.989094	7.67145	-3.14736	-0.219009	47.7607
AHJ	0.989507	0.99474	5.15722	-1.78552	-0.0194655	51.0004
AHK	0.988812	0.99439	5.26537	-17.3031	-0.898166	67.2892
AHL	0.997227	0.998612	2.33137	0.0282057	0.496256	43.9214
AIJ	0.998463	0.999231	1.92859	-5.87928	0.997462	53.9299
AIK	0.992877	0.996432	4.27677	-2.74119	-0.633119	56.3457
AIL	0.995283	0.997639	2.89214	-0.706175	0.99221	42.9777
AJK	0.978226	0.989053	7.22743	-0.895868	0.104532	49.322
AJL	0.990896	0.995437	3.72792	-3.98863	0.888424	73.7816
AKL	0.995172	0.997583	2.98209	-0.305773	0.129324	56.3406
BCE	0.976691	0.988277	6.05606	-3.08823	0.067636	61.2842
BCF	0.957873	0.97871	9.40704	0.191269	0.459745	39.3663
BCH	0.984545	0.992243	5.67583	-4.0745	-0.355006	61.7042
BCI	0.984897	0.99242	5.77954	-2.25975	-0.999138	71.2235
BCJ	0.971336	0.985564	7.6723	-0.297669	-0.855401	51.5606
BCK	0.981505	0.990709	5.91073	-2.28794	-0.171946	50.481
BCL	0.989385	0.994679	4.01235	0.260567	0.71267	49.4476
BEF	0.957697	0.97862	7.92953	-0.41615	0.666934	57.9058
BEH	0.978802	0.989344	5.24322	-19.422	0.80792	72.5846
BEI	0.995564	0.997779	2.63657	-1.31757	-0.921897	65.3335
BEJ	0.987879	0.993921	4.19131	-1.00918	-0.647703	71.6423
BEK	0.941499	0.970309	7.89748	-57.6505	0.651709	73.0463
BEL	0.992165	0.996075	2.78427	0.0433263	0.492054	63.625
BFH	0.994496	0.997244	3.27485	-0.915888	0.00834622	60.8468
BFI	0.99536	0.997677	3.03462	-1.9738	-0.601698	81.664
BFJ	0.955492	0.977493	8.95236	0.105907	0.407279	48.1651
BFK	0.95478	0.977128	8.9599	-0.0942895	0.568518	47.7017
BFL	0.965592	0.982645	6.465	-0.552261	-0.744242	74.6057
BHI	0.976552	0.988207	6.92347	-1.53637	-0.655094	61.4748
BHJ	0.992586	0.996286	3.75952	-0.624624	0.0141506	58.2971
BHK	0.995632	0.997814	2.67071	-23.4624	0.996151	74.5478
BHL	0.982263	0.991092	4.99676	0.143055	0.740602	55.2177
BIJ	0.99377	0.99688	3.47037	-0.962835	-0.581523	67.934
BIK	0.995849	0.997922	2.78194	-1.85433	-0.850156	67.5518
BIL	0.998002	0.999001	1.64983	0.124213	0.457749	54.7746
BJK	0.978437	0.98916	6.11756	0.0201741	0.703233	46.9677
BJL	0.986339	0.993146	3.9734	-0.926005	-0.65721	83.8743
BKL	0.989956	0.994965	3.54976	0.0442184	0.347081	60.3765
CEF	0.971304	0.985548	7.95702	-0.648643	0.135288	52.9517
CEH	0.967704	0.98372	8.44197	-5.28979	-0.786268	62.6609
CEI	0.987182	0.99357	5.45379	-1.00345	-0.994987	52.1297
CEJ	0.995853	0.997924	2.99196	-1.25492	-0.993775	64.2029
CEK	0.961834	0.980731	8.76855	-6.94822	-0.999671	72.8207
CEL	0.989925	0.99495	4.03275	-0.162154	-0.17921	59.5004
CFH	0.953831	0.976643	10.9228	-2.51973	-0.380545	53.2902
CFI	0.964392	0.982034	9.3668	-18.7488	0.39809	72.3891
CFJ	0.940264	0.969672	11.5566	0.704448	0.727904	35.6784
CFK	0.985895	0.992923	5.87814	0.31031	-0.0339065	41.0769
CFL	0.972547	0.986178	6.55589	-4.95803	-0.999191	73.5811
CHI	0.951464	0.97543	11.4761	-3.36048	-0.557745	48.7949
CHJ	0.953957	0.976707	10.7956	-1.39804	-0.194598	46.6307
CHK	0.96735	0.983539	9.02979	-11.3107	-0.874298	65.1517
CHL	0.966379	0.983046	8.0934	-0.142045	0.303878	46.7564
CIJ	0.963313	0.981485	9.38664	-7.80966	0.786764	52.6292
CIK	0.973383	0.986602	8.27401	-2.73986	-0.960642	56.8666
CIL	0.98541	0.992678	5.04833	-1.74366	0.983023	50.5245
CJK	0.972735	0.986273	8.08759	-0.224765	0.124949	39.5349
CJL	0.972284	0.986045	6.43828	-4.61656	0.43535	71.7274
CKL	0.990867	0.995423	4.09254	-0.349403	-0.278839	56.6729
EFH	0.965516	0.982607	8.4311	-1.12369	0.455271	61.0692
EFI	0.976994	0.98843	6.92425	-0.424381	-0.164768	53.2742
EFJ	0.950224	0.974795	9.71539	-0.44211	-0.295571	57.8886
EFK	0.968849	0.984301	7.67639	-1.72365	0.881114	72.3381
EFL	0.972898	0.986356	5.94264	-0.286785	-0.995342	64.9182
EHI	0.978045	0.988962	6.88668	-1.79172	0.0286958	60.9202
EHJ	0.977605	0.988739	6.72324	-1.16074	-0.993936	64.249
EHK	0.968278	0.984011	7.48448	-38.3563	0.80485	78.9764
EHL	0.986202	0.993077	4.56816	-0.0566825	0.926312	59.3797
EIJ	0.961176	0.980396	8.88128	-0.714675	-0.995239	59.9498
EIK	0.978991	0.98944	6.45534	-2.11766	-0.95632	67.3811
EIL	0.992326	0.996155	3.34018	-0.0432416	-0.0763206	57.1513
EJK	0.970147	0.98496	7.4335	-1.21233	-0.311921	67.9671
EJL	0.963898	0.981783	6.69897	-1.18874	-0.752036	85.4599
EKL	0.975001	0.987421	5.83656	-0.475613	-0.66236	72.9959
FHI	0.956893	0.978209	10.2307	0.680827	-0.835496	53.549
FHJ	0.950729	0.975053	10.4586	-0.697729	-0.910843	43.9073
FHK	0.950977	0.975181	10.6769	-2.05416	-0.879244	63.7804
FHL	0.961094	0.980354	7.86032	-1.25073	-0.668724	64.9818
FIJ	0.947576	0.973435	10.2379	-73.8395	0.998788	59.6074
FIK	0.953779	0.976616	10.3308	-1.86686	-0.633452	62.3516
FIL	0.949723	0.974537	8.07053	-18.1028	0.993175	87.0348
FJK	0.93175	0.965272	12.001	0.0683075	0.474199	38.9361
FJL	0.941678	0.970401	7.70722	-42.6063	-0.931918	102.672
FKL	0.953989	0.976724	8.29653	-1.13218	-0.970954	72.4859
HIJ	0.955882	0.977692	10.227	-0.431034	-0.512053	37.6644
HIK	0.962909	0.981279	9.49864	-2.79573	-0.936057	60.0647
HIL	0.972557	0.986183	6.93812	0.320427	0.68544	35.1239
HJK	0.965639	0.98267	8.85042	-2.86446	0.999991	75.4068
HJL	0.972867	0.98634	6.4283	-0.954964	0.019276	61.1131
HKL	0.956049	0.977777	8.77674	-0.341089	0.604964	61.0974
IJK	0.970429	0.985104	8.16402	-0.663538	-0.124386	49.0238
IJL	0.978896	0.989392	5.07647	-9.8129	0.0796851	64.1015
IKL	0.968793	0.984273	7.18681	-0.342367	-0.313793	56.3479
JKL	0.979009	0.989449	5.48508	-0.572212	-0.892515	62.8328
