# Supplementary material for: A receptor dependent-4D QSAR approach to predict the activity of mutated enzymes
Source: Sci Rep. 2017 Jul 24;7:6273. doi: 10.1038/s41598-017-06625-x (PMC5524700; doi:10.1038/s41598-017-06625-x)
Supplement: Supplementary file 8 — Table S7 [file 41598_2017_6625_MOESM8_ESM.xls]

## Sheet: HIL
	TRAINING SET							TEST SET			EXTERNAL VALIDATION						TRAINING SET							TEST SET			EXTERNAL VALIDATION
IEDs	Energy values of IEDs of Code A	Energy values of IEDs of Code C	Energy values of IEDs of Code E	Energy values of IEDs of Code F	Energy values of IEDs of Code J	Energy values of IEDs of Code K	Energy values of IEDs of Code B	Energy values of IEDs of Code H	Energy values of IEDs of Code I	Energy values of IEDs of Code L	Energy values of IEDs of Code D	Energy values of IEDs of Code G			PLS Coeffcient		PLS Coeffcient*Energy value of the Respective IEDs of Code A	PLS Coeffcient*Energy value of the Respective IEDs of Code C	PLS Coeffcient*Energy value of the Respective IEDs of Code E	PLS Coeffcient*Energy value of the Respective IEDs of Code F	PLS Coeffcient*Energy value of the Respective IEDs of Code J	PLS Coeffcient*Energy value of the Respective IEDs of Code K	PLS Coeffcient*Energy value of the Respective IEDs of Code B	PLS Coeffcient*Energy value of the Respective IEDs of Code H	PLS Coeffcient*Energy value of the Respective IEDs of Code I	PLS Coeffcient*Energy value of the Respective IEDs of Code L	PLS Coeffcient*Energy value of the Respective IEDs of Code D	PLS Coeffcient*Energy value of the Respective IEDs of Code G
8_0_-1_(H2O)HO_LJ	-12.902	-19.897	-7.766	-33.228	-53.219	2.5	-11.652	-44.724	-37.91	-47.069	-15.944	-27.832		X8_0_.1_.H2O.HO_LJ	-0.00459618	1	0.0592999	0.0914502	0.0356939	0.152722	0.244604	-0.0114904	0.0535547	0.20556	0.174241	0.216338	0.0732815	0.127921
5_1_2_Ar(N-H)_LJ	-55.978	-77.976	-34.466	33.772	33.252	32.539	-43.773	32.848	33.177	33.595	32.272	-31.731		X5_1_2_Ar.N.H._LJ	0.000764819	2	-0.042813	-0.0596375	-0.0263602	0.0258295	0.0254318	0.0248864	-0.0334784	0.0251228	0.0253744	0.0256941	0.0246822	-0.0242685
5_1_2_SH_LJ	-114.279	-158.661	-69.963	34.064	33.543	32.838	-91.131	33.141	33.471	33.888	32.58	-75.866		X5_1_2_SH_LJ	0.000296715	3	-0.0339083	-0.0470771	-0.0207591	0.0101073	0.0099527	0.00974352	-0.0270399	0.00983343	0.00993134	0.0100551	0.00966697	-0.0225106
5_1_2_COO-_LJ	-101.653	-137.389	-36.222	33.707	33.165	32.401	-93.647	32.734	33.099	33.526	32.073	-62.834		X5_1_2_COO._LJ	-0.000712766	4	0.0724548	0.0979262	0.0258178	-0.0240252	-0.0236389	-0.0230943	0.0667484	-0.0233317	-0.0235918	-0.0238962	-0.0228605	0.0447859
5_1_2_O-H_LJ	-58.683	-79.146	-59.404	33.828	33.257	32.425	-54.625	32.787	33.203	33.641	31.982	-146.332		X5_1_2_O.H_LJ	0.00272697	5	-0.160027	-0.215829	-0.161993	0.0922479	0.0906908	0.0884219	-0.148961	0.0894091	0.0905435	0.0917379	0.0872139	-0.399043
5_1_2_(H2O)HO_LJ	-60.494	-82.912	-34.167	33.57	32.988	32.098	-51.86	32.496	32.936	33.381	31.506	-88.007		X5_1_2_.H2O.HO_LJ	0.000749003	6	-0.0453102	-0.0621014	-0.0255912	0.025144	0.0247081	0.0240415	-0.0388433	0.0243396	0.0246692	0.0250025	0.0235981	-0.0659176
3_0_-1_Ar(N-H)_C	31.93	31.829	31.926	31.752	31.308	31.665	32.078	31.841	31.595	31.555	31.817	31.64		X3_0_.1_Ar.N.H._C	-2.60762e-05	7	-0.000832613	-0.00082998	-0.000832509	-0.000827972	-0.000816394	-0.000825703	-0.000836473	-0.000830293	-0.000823878	-0.000822835	-0.000829667	-0.000825051
8_0_-1_O-H_LJ	-12.07	-18.563	-13.525	-57.539	-92.107	14.976	-10.863	-77.611	-65.881	-81.556	-27.762	-48.411		X8_0_.1_O.H_LJ	-0.00819246	8	0.098883	0.152077	0.110803	0.471386	0.754583	-0.12269	0.0889947	0.635825	0.539728	0.668145	0.227439	0.396605
7_0_5_COO-_LJ	-12.569	-11.4	-4.645	-24.703	-25.423	-29.669	-9.216	-22.204	-24.195	-42.178	-11.968	-34.704		X7_0_5_COO._LJ	-0.000748096	9	0.00940281	0.00852829	0.0034749	0.0184802	0.0190188	0.0221953	0.00689445	0.0166107	0.0181002	0.0315532	0.00895321	0.0259619
7_1_4_COO-_LJ	-13.829	-15.252	-5.099	-28.207	-32.995	-34.031	-11.111	-26.505	-25.612	-44.804	-14.684	-30.68		X7_1_4_COO._LJ	-0.00102501	10	0.0141749	0.0156335	0.00522654	0.0289125	0.0338203	0.0348822	0.0113889	0.027168	0.0262526	0.0459247	0.0150513	0.0314474
5_1_-2_Ar(N-H)_C	31.564	31.463	31.558	31.416	28.975	31.191	31.75	31.388	31.365	30.884	31.626	30.887		X5_1_.2_Ar.N.H._C	-9.41773e-05	11	-0.00297261	-0.0029631	-0.00297205	-0.00295867	-0.00272879	-0.00293748	-0.00299013	-0.00295604	-0.00295387	-0.00290857	-0.00297845	-0.00290885
7_1_5_COO-_LJ	-8.822	-9.802	-3.528	-17.165	-18.833	-21.059	-7.145	-16.186	-15.507	-28.408	-9.554	-20.807		X7_1_5_COO._LJ	-0.000539122	12	0.00475614	0.00528448	0.00190202	0.00925403	0.0101533	0.0113534	0.00385203	0.00872623	0.00836017	0.0153154	0.00515077	0.0112175
7_2_4_COO-_LJ	-8.778	-13.756	-3.656	-17.658	-20.296	-21.3	-7.973	-16.986	-15.378	-26.343	-10.8	-16.934		X7_2_4_COO._LJ	-0.000676139	13	0.00593515	0.00930097	0.00247196	0.0119393	0.0137229	0.0144018	0.00539086	0.0114849	0.0103977	0.0178115	0.0073023	0.0114497
8_1_4_COO-_LJ	-7.614	-8.834	-2.95	-17.866	-17.748	-21.211	-6.188	-14.569	-14.842	-27.614	-7.423	-16.793		X8_1_4_COO._LJ	-0.000531506	14	0.00404689	0.00469532	0.00156794	0.00949589	0.00943317	0.0112738	0.00328896	0.00774351	0.00788861	0.014677	0.00394537	0.00892558
7_2_3_COO-_LJ	-12.08	-22.626	-4.907	-25.937	-31.184	-30.83	-11.343	-25.025	-22.363	-36.042	-14.867	-21.417		X7_2_3_COO._LJ	-0.00115472	15	0.0139491	0.0261268	0.00566623	0.0299501	0.0360089	0.0356001	0.013098	0.0288969	0.0258231	0.0416185	0.0171673	0.0247307
7_1_4_(H2O)HO_LJ	-8.51	-9.402	-4.748	-29.283	-31.05	-32.327	-6.846	-24.894	-24.066	-45.103	-13.717	-29.012		X7_1_4_.H2O.HO_LJ	-0.000945144	16	0.00804318	0.00888625	0.00448755	0.0276767	0.0293467	0.0305537	0.00647046	0.0235284	0.0227458	0.0426288	0.0129645	0.0274205
8_0_5_COO-_LJ	-6.941	-6.554	-2.684	-14.721	-14.36	-18.363	-5.276	-12.662	-14.613	-25.672	-6.309	-19.054		X8_0_5_COO._LJ	-0.000351006	17	0.00243633	0.00230049	0.000942099	0.00516715	0.00504044	0.00644552	0.00185191	0.00444443	0.00512925	0.00901102	0.00221449	0.00668806
6_2_-2_Ar(N-H)_C	31.339	30.896	31.314	31.232	25.82	30.8	31.534	31.076	30.842	29.51	31.483	29.279		X6_2_.2_Ar.N.H._C	-0.000201863	18	-0.0063262	-0.00623677	-0.00632115	-0.0063046	-0.00521212	-0.0062174	-0.00636556	-0.00627311	-0.00622587	-0.00595699	-0.00635527	-0.00591036
7_0_5_(H2O)HO_LJ	-7.734	-7.026	-4.325	-24.461	-23.789	-27.948	-5.68	-20.811	-22.705	-41.689	-11.175	-33.445		X7_0_5_.H2O.HO_LJ	-0.000622564	19	0.00481491	0.00437414	0.00269259	0.0152286	0.0148102	0.0173994	0.00353617	0.0129562	0.0141353	0.0259541	0.00695716	0.0208217
1_2_5_(H2O)HO_LJ	-22.056	-36.334	-18.647	-23.403	40.412	37.905	-16.801	38.08	31.991	40.652	-65.348	36.196		X1_2_5_.H2O.HO_LJ	-0.00270582	20	0.0596795	0.0983132	0.0504554	0.0633243	-0.109348	-0.102564	0.0454605	-0.103038	-0.0865619	-0.109997	0.17682	-0.0979398
1_2_5_O-H_LJ	-20.92	-35.46	-32.427	-40.736	40.666	38.16	-15.796	38.334	32.342	40.907	-109.93	36.45		X1_2_5_O.H_LJ	-0.00293244	21	0.0613465	0.103984	0.0950901	0.119456	-0.11925	-0.111902	0.0463207	-0.112412	-0.0948408	-0.119957	0.322363	-0.106887
1_2_5_COO-_LJ	-36.346	-61.377	-19.796	-25.023	40.533	38.027	-27.476	38.201	32.364	40.774	-52.466	36.318		X1_2_5_COO._LJ	-0.00362021	22	0.13158	0.222198	0.0716658	0.0905886	-0.146738	-0.137666	0.099469	-0.138296	-0.117165	-0.147611	0.189938	-0.131479
1_2_5_SH_LJ	-42.417	-68.299	-38.276	-48.648	40.881	38.375	-32.534	38.549	32.821	41.122	-76.229	36.666		X1_2_5_SH_LJ	-0.00424357	23	0.179999	0.289831	0.162427	0.206441	-0.173481	-0.162847	0.13806	-0.163585	-0.139278	-0.174504	0.323483	-0.155595
1_2_5_Ar(N-H)_LJ	-20.873	-33.413	-18.861	-24.005	40.588	38.082	-16.037	38.256	32.524	40.828	-34.439	36.373		X1_2_5_Ar.N.H._LJ	-0.00263693	24	0.0550407	0.0881079	0.0497352	0.0632996	-0.107028	-0.10042	0.0422885	-0.100879	-0.0857636	-0.107661	0.0908134	-0.0959132
3_1_-1_Ar(N-H)_C	31.839	31.258	31.796	31.59	31.45	31.428	31.964	31.684	31.248	31.288	31.835	31.373		X3_1_.1_Ar.N.H._C	-2.11985e-05	25	-0.00067494	-0.000662624	-0.000674029	-0.000669662	-0.000666694	-0.000666228	-0.00067759	-0.000671655	-0.000662412	-0.00066326	-0.000674856	-0.000665062
8_1_5_COO-_LJ	-5.212	-5.999	-2.154	-10.268	-10.851	-13.089	-4.295	-9.487	-9.722	-16.877	-5.243	-11.962		X8_1_5_COO._LJ	-0.00026903	26	0.00140218	0.00161391	0.00057949	0.00276239	0.00291924	0.00352133	0.00115548	0.00255228	0.0026155	0.00454041	0.00141052	0.00321813
6_1_-2_Ar(N-H)_C	31.431	31.343	31.444	31.358	20.69	31.094	31.629	31.239	31.195	30.68	31.489	30.619		X6_1_.2_Ar.N.H._C	-0.000409155	27	-0.0128601	-0.0128241	-0.0128655	-0.0128303	-0.00846541	-0.0127223	-0.0129412	-0.0127816	-0.0127636	-0.0125529	-0.0128839	-0.0125279
4_0_-1_Ar(N-H)_C	31.813	31.7	31.806	31.724	30.343	31.641	31.957	31.794	31.634	31.507	31.702	31.518		X4_0_.1_Ar.N.H._C	-5.9453e-05	28	-0.00189138	-0.00188466	-0.00189096	-0.00188609	-0.00180398	-0.00188115	-0.00189994	-0.00189025	-0.00188074	-0.00187319	-0.00188478	-0.00187384
4_0_2_O-H_LJ	32.959	-67.993	-190.015	35.544	35.232	33.94	33.783	35.011	35.809	35.652	35.319	37.085		X4_0_2_O.H_LJ	0.0122129	29	0.402523	-0.830388	-2.32062	0.434094	0.430283	0.414504	0.412587	0.427584	0.43733	0.435413	0.431346	0.452914
4_1_-1_Ar(N-H)_C	31.735	31	31.696	31.583	30.969	31.44	31.868	31.634	31.383	31.271	31.709	31.303		X4_1_.1_Ar.N.H._C	-4.22313e-05	30	-0.00134021	-0.00130917	-0.00133856	-0.00133379	-0.00130786	-0.00132775	-0.00134583	-0.00133595	-0.00132535	-0.00132062	-0.00133911	-0.00132197
4_0_2_Ar(N-H)_LJ	33.216	31.342	-79.313	35.469	35.158	33.892	33.978	34.941	35.732	35.577	35.245	37.007		X4_0_2_Ar.N.H._LJ	0.00757548	31	0.251627	0.237431	-0.600834	0.268695	0.266339	0.256748	0.2574	0.264695	0.270687	0.269513	0.266998	0.280346
4_0_2_SH_LJ	33.509	31.71	-167.664	35.762	35.451	34.184	34.271	35.233	36.025	35.87	35.537	37.3		X4_0_2_SH_LJ	0.0134687	32	0.451321	0.427091	-2.25821	0.481666	0.477477	0.460412	0.461584	0.474541	0.485208	0.48312	0.478635	0.502381
8_0_4_COO-_LJ	-10.741	-9.484	-3.757	-25.493	-25.962	-32.688	-7.793	-21.08	-23.873	-42.681	-9.142	-28.527		X8_0_4_COO._LJ	-0.000594822	33	0.00638898	0.00564129	0.00223475	0.0151638	0.0154428	0.0194435	0.00463545	0.0125388	0.0142002	0.0253876	0.00543786	0.0169685
8_2_4_COO-_LJ	-5.278	-8.346	-2.255	-10.531	-11.541	-13.301	-4.747	-9.842	-9.379	-15.586	-5.788	-9.975		X8_2_4_COO._LJ	-0.000340615	34	0.00179777	0.00284277	0.000768087	0.00358702	0.00393104	0.00453052	0.0016169	0.00335233	0.00319463	0.00530882	0.00197148	0.00339763
5_1_1_O-H_LJ	-68.271	-107.893	-74.888	33.759	34.238	33.353	-66.624	33.921	34.164	33.974	-119.309	-147.416		X5_1_1_O.H_LJ	0.00300602	35	-0.205224	-0.324329	-0.225115	0.10148	0.10292	0.10026	-0.200273	0.101967	0.102698	0.102127	-0.358646	-0.443136
4_0_2_COO-_LJ	33.228	-104.097	-100.508	35.413	35.101	33.824	34.04	34.883	35.677	35.521	35.188	36.952		X4_0_2_COO._LJ	0.00527112	36	0.175149	-0.548707	-0.529789	0.186666	0.185021	0.17829	0.179429	0.183872	0.188058	0.187235	0.18548	0.194778
4_0_2_(H2O)HO_LJ	33.132	-7.701	-111.524	35.29	34.977	33.681	33.916	34.756	35.554	35.398	35.064	36.83		X4_0_2_.H2O.HO_LJ	0.00864131	37	0.286304	-0.0665467	-0.963713	0.304952	0.302247	0.291048	0.293079	0.300337	0.307233	0.305885	0.302999	0.318259
5_1_1_(H2O)HO_LJ	-70.254	-96.92	-43.092	33.5	33.981	33.088	-61.33	33.663	33.908	33.717	-73.711	-89.574		X5_1_1_.H2O.HO_LJ	0.000880905	38	-0.0618871	-0.0853773	-0.03796	0.0295103	0.029934	0.0291474	-0.0540259	0.0296539	0.0298697	0.0297015	-0.0649324	-0.0789062
6_2_-3_Ar(N-H)_C	31.223	31.269	31.264	31.039	27.602	30.163	31.512	30.844	30.744	25.304	31.48	24.883		X6_2_.3_Ar.N.H._C	-9.17526e-05	39	-0.00286479	-0.00286901	-0.00286855	-0.00284791	-0.00253256	-0.00276753	-0.00289131	-0.00283002	-0.00282084	-0.00232171	-0.00288837	-0.00228308
7_2_-3_Ar(N-H)_C	31.063	31.067	31.147	30.978	22.321	29.645	31.378	30.533	30.365	24.159	31.336	23.601		X7_2_.3_Ar.N.H._C	-0.000263627	40	-0.00818905	-0.0081901	-0.00821119	-0.00816664	-0.00588442	-0.00781522	-0.00827209	-0.00804932	-0.00800503	-0.00636896	-0.00826102	-0.00622186
5_1_1_COO-_LJ	-118.234	-183.759	-45.529	33.639	34.116	33.249	-113.796	33.804	34.039	33.849	-37.793	-57.017		X5_1_1_COO._LJ	-0.00129661	41	0.153303	0.238263	0.0590332	-0.0436166	-0.044235	-0.0431109	0.147549	-0.0438305	-0.0441352	-0.0438889	0.0490027	0.0739286
5_1_1_SH_LJ	-132.525	-161.122	-87.707	33.998	34.472	33.62	-104.568	34.162	34.392	34.204	-12.737	-53.464		X5_1_1_SH_LJ	0.00113237	42	-0.150068	-0.18245	-0.099317	0.0384984	0.0390352	0.0380704	-0.11841	0.0386841	0.0389446	0.0387317	-0.014423	-0.0605412
5_1_1_Ar(N-H)_LJ	-64.892	-76.139	-43.178	33.705	34.179	33.328	-49.79	33.87	34.099	33.911	1.198	-19.311		X5_1_1_Ar.N.H._LJ	0.00122427	43	-0.0794451	-0.0932145	-0.0528614	0.0412639	0.0418442	0.0408024	-0.0609563	0.0414659	0.0417463	0.0415161	0.00146667	-0.0236418
7_2_3_(H2O)HO_LJ	-7.442	-13.932	-4.567	-25.563	-29.366	-29.13	-6.99	-23.513	-21.004	-34.674	-13.879	-20.045		X7_2_3_.H2O.HO_LJ	-0.000936783	44	0.00697154	0.0130513	0.00427829	0.023947	0.0275096	0.0272885	0.00654811	0.0220266	0.0196762	0.032482	0.0130016	0.0187778
4_1_-2_Ar(N-H)_C	31.689	31.61	31.664	31.438	31.068	31.197	31.862	31.49	31.554	30.967	31.767	31.022		X4_1_.2_Ar.N.H._C	-1.40589e-05	45	-0.000445513	-0.000444403	-0.000445162	-0.000441985	-0.000436783	-0.000438596	-0.000447946	-0.000442716	-0.000443615	-0.000435363	-0.00044661	-0.000436136
7_2_-2_Ar(N-H)_C	31.192	30.842	31.196	31.151	20.505	30.536	31.408	30.847	30.588	27.489	31.34	27.003		X7_2_.2_Ar.N.H._C	-0.00038985	46	-0.0121602	-0.0120238	-0.0121618	-0.0121442	-0.00799388	-0.0119045	-0.0122444	-0.0120257	-0.0119247	-0.0107166	-0.0122179	-0.0105271
5_2_-2_Ar(N-H)_C	31.473	30.722	31.415	31.286	30.654	30.924	31.651	31.236	31.003	29.977	31.63	30.12		X5_2_.2_Ar.N.H._C	-2.98476e-05	47	-0.000939393	-0.000916978	-0.000937662	-0.000933812	-0.000914948	-0.000923007	-0.000944706	-0.000932319	-0.000925365	-0.000894741	-0.000944079	-0.000899009
5_1_-1_Ar(N-H)_C	31.617	31.171	31.586	31.534	23.274	31.388	31.756	31.517	31.336	31.178	31.585	31.166		X5_1_.1_Ar.N.H._C	-0.000328884	48	-0.0103983	-0.0102516	-0.0103881	-0.010371	-0.00765444	-0.010323	-0.010444	-0.0103654	-0.0103059	-0.0102539	-0.0103878	-0.01025
8_1_4_(H2O)HO_LJ	-4.693	-5.45	-2.745	-17.176	-16.594	-19.958	-3.817	-13.614	-13.868	-26.371	-6.914	-15.738		X8_1_4_.H2O.HO_LJ	-0.000417606	49	0.00195983	0.00227595	0.00114633	0.00717281	0.00692976	0.00833459	0.001594	0.00568529	0.00579137	0.0110127	0.00288733	0.00657229
8_0_5_(H2O)HO_LJ	-4.278	-4.044	-2.497	-14.013	-13.398	-17.215	-3.255	-11.824	-13.653	-24.472	-5.877	-17.961		X8_0_5_.H2O.HO_LJ	-0.00025575	50	0.0010941	0.00103425	0.000638607	0.00358382	0.00342654	0.00440273	0.000832466	0.00302399	0.00349175	0.00625871	0.00150304	0.00459352
7_1_5_(H2O)HO_LJ	-5.437	-6.046	-3.283	-16.407	-17.582	-19.704	-4.406	-15.116	-14.488	-27.006	-8.908	-19.543		X7_1_5_.H2O.HO_LJ	-0.000411149	51	0.00223542	0.00248581	0.0013498	0.00674572	0.00722882	0.00810127	0.00181152	0.00621492	0.00595672	0.0111035	0.00366251	0.00803508
8_0_4_(H2O)HO_LJ	-6.611	-5.85	-3.497	-25.69	-24.373	-31.324	-4.805	-19.778	-22.402	-43.156	-8.523	-27.148		X8_0_4_.H2O.HO_LJ	-0.000500436	52	0.00330838	0.00292755	0.00175003	0.0128562	0.0121971	0.0156757	0.0024046	0.00989763	0.0112108	0.0215968	0.00426522	0.0135858
8_2_3_COO-_LJ	-6.97	-12.76	-2.913	-15.289	-16.748	-19.139	-6.387	-13.674	-12.781	-20.997	-7.557	-12.223		X8_2_3_COO._LJ	-0.000538029	53	0.00375006	0.00686525	0.00156728	0.00822593	0.00901091	0.0102973	0.00343639	0.00735701	0.00687655	0.011297	0.00406589	0.00657633
7_2_4_(H2O)HO_LJ	-5.411	-8.482	-3.402	-16.86	-18.969	-19.937	-4.916	-15.873	-14.371	-24.935	-10.071	-15.827		X7_2_4_.H2O.HO_LJ	-0.000515905	54	0.00279156	0.00437591	0.00175511	0.00869816	0.00978621	0.0102856	0.00253619	0.00818896	0.00741407	0.0128641	0.00519568	0.00816523
7_0_5_SH_LJ	-15.06	-13.701	-9.06	-45.879	-49.407	-57.366	-11.074	-43.098	-46.918	-78.454	-23.295	-65.908		X7_0_5_SH_LJ	-0.00096495	55	0.0145322	0.0132208	0.00874245	0.044271	0.0476753	0.0553553	0.0106859	0.0415874	0.0452735	0.0757042	0.0224785	0.0635979
5_0_2_SH_LJ	32.178	-177.444	-117.701	36.885	35.882	35.706	-32.983	34.955	34.842	36.84	32.778	34.028		X5_0_2_SH_LJ	0.00709755	56	0.228385	-1.25942	-0.835389	0.261793	0.254674	0.253425	-0.234099	0.248095	0.247293	0.261474	0.232644	0.241515
5_0_2_COO-_LJ	8.043	-159.951	-61.866	36.537	35.533	35.358	-92.808	34.604	34.49	36.492	32.302	33.669		X5_0_2_COO._LJ	0.00523908	57	0.0421379	-0.837996	-0.324121	0.19142	0.18616	0.185243	-0.486228	0.181293	0.180696	0.191184	0.169233	0.176394
5_0_2_O-H_LJ	-2.196	-92.433	-103.167	36.669	35.665	35.49	-56.419	34.732	34.619	36.624	32.236	33.787		X5_0_2_O.H_LJ	0.00789906	58	-0.0173463	-0.730134	-0.814923	0.289651	0.28172	0.280338	-0.445657	0.27435	0.273458	0.289295	0.254634	0.266886
5_0_2_Ar(N-H)_LJ	31.839	-86.774	-57.76	36.592	35.589	35.413	-11.785	34.663	34.549	36.547	32.481	33.736		X5_0_2_Ar.N.H._LJ	0.00470495	59	0.149801	-0.408267	-0.271758	0.172163	0.167444	0.166616	-0.0554478	0.163088	0.162551	0.171952	0.152821	0.158726
5_0_2_(H2O)HO_LJ	31.338	-94.539	-59.489	36.415	35.41	35.235	-35.711	34.476	34.363	36.37	31.85	33.528		X5_0_2_.H2O.HO_LJ	0.00555745	60	0.174159	-0.525396	-0.330607	0.202375	0.196789	0.195817	-0.198462	0.191599	0.190971	0.202124	0.177005	0.18633
8_1_3_COO-_LJ	-10.471	-12.798	-3.871	-25.712	-29.098	-33.514	-8.491	-21.846	-21.22	-39.074	-9.833	-21.374		X8_1_3_COO._LJ	-0.000716016	61	0.0074974	0.00916357	0.0027717	0.0184102	0.0208346	0.0239966	0.00607969	0.0156421	0.0151939	0.0279776	0.00704058	0.0153041
6_0_3_Ar(N-H)_LJ	-39.153	-30.95	-19.315	34.342	32.609	33.383	-28.723	-19.602	-40.75	34.513	-57.168	31.422		X6_0_3_Ar.N.H._LJ	0.00112465	62	-0.0440335	-0.034808	-0.0217227	0.0386228	0.0366738	0.0375443	-0.0323034	-0.0220454	-0.0458296	0.0388151	-0.0642941	0.0353388
6_0_3_SH_LJ	-80.06	-62.798	-39.16	34.635	32.905	33.677	-58.354	-51.704	-91.913	34.805	-116.836	31.816		X6_0_3_SH_LJ	0.000994563	63	-0.0796247	-0.0624566	-0.0389471	0.0344467	0.0327261	0.0334939	-0.0580368	-0.0514229	-0.0914133	0.0346158	-0.116201	0.031643
7_0_5_Ar(N-H)_LJ	-7.434	-6.765	-4.474	-22.373	-24.377	-28.268	-5.468	-21.258	-23.136	-38.275	-11.498	-32.329		X7_0_5_Ar.N.H._LJ	-0.00046075	64	0.00342521	0.00311697	0.0020614	0.0103084	0.0112317	0.0130245	0.00251938	0.00979462	0.0106599	0.0176352	0.0052977	0.0148956
6_0_3_COO-_LJ	-72.139	-53.122	-20.175	34.283	32.467	33.317	-49.883	-51.271	-66.493	34.454	-62.112	10.044		X6_0_3_COO._LJ	-1.56505e-05	65	0.00112901	0.000831384	0.000315748	-0.000536545	-0.000508124	-0.000521427	0.000780692	0.000802415	0.00104065	-0.000539221	0.000972082	-0.000157193
8_0_5_SH_LJ	-8.342	-7.892	-5.238	-28.232	-27.971	-35.634	-6.351	-24.646	-28.433	-49.181	-12.305	-36.822		X8_0_5_SH_LJ	-0.000462009	66	0.00385408	0.00364618	0.00242	0.0130434	0.0129229	0.0164632	0.00293422	0.0113867	0.0131363	0.0227221	0.00568502	0.0170121
6_0_3_O-H_LJ	-41.687	-30.544	-32.903	34.411	32.479	33.438	-28.706	-129.108	-143.79	34.582	-104.846	-55.879		X6_0_3_O.H_LJ	0.00192239	67	-0.0801387	-0.0587175	-0.0632524	0.0661514	0.0624373	0.0642809	-0.0551842	-0.248196	-0.276421	0.0664801	-0.201555	-0.107421
6_0_3_(H2O)HO_LJ	-42.646	-32.455	-18.908	34.155	32.154	33.177	-30.308	-78.255	-85.786	34.327	-60.568	-38.563		X6_0_3_.H2O.HO_LJ	0.00095179	68	-0.0405901	-0.0308904	-0.0179965	0.0325084	0.0306039	0.0315776	-0.0288469	-0.0744824	-0.0816503	0.0326721	-0.057648	-0.0367039
8_0_5_Ar(N-H)_LJ	-4.119	-3.898	-2.587	-13.883	-13.808	-17.575	-3.137	-12.165	-14.033	-24.178	-6.076	-18.142		X8_0_5_Ar.N.H._LJ	-0.000225502	69	0.000928844	0.000879008	0.000583374	0.00313065	0.00311373	0.0039632	0.0007074	0.00274323	0.00316447	0.00545219	0.00137015	0.00409106
8_1_4_SH_LJ	-9.152	-10.637	-5.758	-33.995	-34.513	-41.048	-7.448	-28.345	-28.876	-52.825	-14.477	-32.597		X8_1_4_SH_LJ	-0.000755472	70	0.00691408	0.00803595	0.00435	0.0256823	0.0260736	0.0310106	0.00562675	0.0214138	0.021815	0.0399078	0.010937	0.0246261
7_0_5_O-H_LJ	-7.219	-6.546	-7.533	-42.26	-41.405	-48.601	-5.292	-36.214	-39.503	-72.04	-19.456	-57.984		X7_0_5_O.H_LJ	-0.000822757	71	0.00593948	0.00538577	0.00619783	0.0347697	0.0340662	0.0399868	0.00435403	0.0297953	0.0325014	0.0592714	0.0160076	0.0477067
8_1_4_Ar(N-H)_LJ	-4.52	-5.254	-2.844	-16.683	-17.031	-20.231	-3.678	-13.989	-14.251	-25.959	-7.149	-16.078		X8_1_4_Ar.N.H._LJ	-0.000368339	72	0.00166489	0.00193525	0.00104756	0.006145	0.00627318	0.00745186	0.00135475	0.00515269	0.0052492	0.00956171	0.00263325	0.00592215
7_0_6_COO-_LJ	-7.191	-7.119	-2.998	-11.883	-14.028	-16.895	-5.549	-12.799	-13.14	-21.962	-7.178	-20.175		X7_0_6_COO._LJ	-0.00024441	73	0.00175755	0.00173995	0.000732741	0.00290432	0.00342858	0.00412931	0.00135623	0.0031282	0.00321155	0.00536773	0.00175437	0.00493097
8_0_6_COO-_LJ	-4.353	-4.394	-1.853	-7.412	-8.415	-10.587	-3.46	-7.728	-8.634	-13.506	-4.155	-11.662		X8_0_6_COO._LJ	-0.000130125	74	0.000566434	0.000571769	0.000241122	0.000964487	0.001095	0.00137763	0.000450233	0.00100561	0.0011235	0.00175747	0.000540669	0.00151752
-1_7_-3_O-H_LJ	-104.768	-56.171	-112.487	33.124	37.879	37.216	35.956	33.73	34.168	38.133	33.327	34.455		X.1_7_.3_O.H_LJ	0.000947621	75	-0.0992804	-0.0532288	-0.106595	0.031389	0.0358949	0.0352667	0.0340727	0.0319633	0.0323783	0.0361356	0.0315814	0.0326503
7_1_4_O-H_LJ	-7.942	-8.757	-8.269	-50.29	-54.003	-56.153	-6.381	-43.307	-41.864	-77.759	-23.88	-50.425		X7_1_4_O.H_LJ	-0.00132129	76	0.0104937	0.0115706	0.0109258	0.0664479	0.0713538	0.0741946	0.00843118	0.0572213	0.0553147	0.102743	0.0315525	0.0666262
-1_7_-3_SH_LJ	-194.289	-88.398	-94.977	33.408	38.094	37.432	36.427	33.977	34.397	38.348	33.589	34.683		X.1_7_.3_SH_LJ	-0.00504321	77	0.97984	0.44581	0.478989	-0.168484	-0.192116	-0.188777	-0.183709	-0.171353	-0.173471	-0.193397	-0.169396	-0.174914
-1_7_-3_Ar(N-H)_LJ	-94.617	-42.108	-44.595	33.114	37.801	37.138	36.134	33.685	34.105	38.055	33.296	34.39		X.1_7_.3_Ar.N.H._LJ	-0.00273813	78	0.259074	0.115297	0.122107	-0.0906706	-0.103504	-0.101689	-0.0989397	-0.092234	-0.0933841	-0.1042	-0.0911689	-0.0941644
6_1_5_COO-_LJ	-14.949	-16.295	-5.855	-24.806	-32.535	-34.185	-12.031	-27.392	-23.786	-43.805	-18.012	-34.474		X6_1_5_COO._LJ	-0.000757318	79	0.0113211	0.0123405	0.00443409	0.018786	0.0246393	0.0258889	0.00911129	0.0207444	0.0180136	0.0331743	0.0136408	0.0261078
9_0_5_COO-_LJ	-3.924	-3.927	-1.6	-7.674	-7.893	-10.813	-3.113	-7.077	-8.587	-13.697	-3.475	-9.814		X9_0_5_COO._LJ	-0.000111025	80	0.000435662	0.000435995	0.00017764	0.000852006	0.00087632	0.00120051	0.000345621	0.000785724	0.000953372	0.00152071	0.000385812	0.0010896
5_0_1_SH_LJ	31.627	-239.199	-145.085	36.796	37.669	36.198	10.286	36.148	36.413	38.261	32.57	33.938		X5_0_1_SH_LJ	0.00546057	81	0.172702	-1.30616	-0.792247	0.200927	0.205694	0.197662	0.0561675	0.197389	0.198836	0.208927	0.177851	0.185321
5_0_1_Ar(N-H)_LJ	31.168	-117.101	-70.972	36.503	37.376	35.905	12.064	35.855	36.12	37.968	32.272	33.646		X5_0_1_Ar.N.H._LJ	0.00377606	82	0.117692	-0.44218	-0.267994	0.137837	0.141134	0.135579	0.0455544	0.135391	0.136391	0.143369	0.121861	0.127049
5_0_1_O-H_LJ	-46.5	-123.451	-130.459	36.581	37.454	35.982	-58.167	35.931	36.197	38.046	31.496	33.688		X5_0_1_O.H_LJ	0.007015	83	-0.326197	-0.866008	-0.915169	0.256616	0.26274	0.252414	-0.408041	0.252056	0.253922	0.266893	0.220944	0.236321
8_2_-3_Ar(N-H)_C	30.874	30.862	31.009	30.879	18.866	27.459	31.239	28.894	29.483	22.7	31.186	22.119		X8_2_.3_Ar.N.H._C	-0.000250042	84	-0.0077198	-0.0077168	-0.00775356	-0.00772105	-0.00471729	-0.00686591	-0.00781107	-0.00722472	-0.00737199	-0.00567596	-0.00779781	-0.00553068
5_0_1_COO-_LJ	-70.116	-213.768	-77.206	36.448	37.321	35.85	-92.847	35.799	36.065	37.913	31.989	33.575		X5_0_1_COO._LJ	0.00137715	85	-0.09656	-0.29439	-0.106324	0.0501942	0.0513965	0.0493707	-0.127864	0.0493004	0.0496668	0.0522117	0.0440535	0.0462377
5_0_1_(H2O)HO_LJ	-0.364	-126.909	-75.376	36.326	37.199	35.727	-23.885	35.676	35.943	37.792	22.154	33.428		X5_0_1_.H2O.HO_LJ	0.00387738	86	-0.00141137	-0.492075	-0.292261	0.14085	0.144235	0.138527	-0.0926112	0.138329	0.139365	0.146534	0.0858995	0.129613
-1_7_-3_(H2O)HO_LJ	-105.159	-51.777	-66.192	32.854	37.625	36.962	36.078	33.47	33.912	37.879	33.062	34.199		X.1_7_.3_.H2O.HO_LJ	-0.00204107	87	0.214637	0.105681	0.135103	-0.0670574	-0.0767954	-0.0754421	-0.0736378	-0.0683147	-0.0692169	-0.0773138	-0.067482	-0.0698027
8_1_5_(H2O)HO_LJ	-3.215	-3.702	-2.004	-9.673	-10.112	-12.223	-2.65	-8.843	-9.064	-15.869	-4.881	-11.181		X8_1_5_.H2O.HO_LJ	-0.000187543	88	0.00060295	0.000694283	0.000375836	0.0018141	0.00189643	0.00229233	0.000496988	0.00165844	0.00169989	0.00297612	0.000915396	0.00209691
-1_7_-3_COO-_LJ	-180.859	-95.957	-58.329	33.029	37.747	37.084	36.211	33.615	34.043	38	33.22	34.33		X.1_7_.3_COO._LJ	-0.00710081	89	1.28425	0.681372	0.414183	-0.234533	-0.268034	-0.263326	-0.257127	-0.238694	-0.241733	-0.269831	-0.235889	-0.243771
6_2_4_COO-_LJ	-14.579	-22.56	-6.009	-25.803	-34.883	-34.005	-13.685	-28.766	-24.611	-41.411	-21.475	-28.038		X6_2_4_COO._LJ	-0.00100556	90	0.01466	0.0226854	0.00604239	0.0259464	0.0350768	0.034194	0.013761	0.0289259	0.0247478	0.0416411	0.0215943	0.0281938
6_1_-3_Ar(N-H)_C	31.335	31.484	31.408	31.199	24.255	30.765	31.611	31.046	31.13	29.499	31.486	28.932		X6_1_.3_Ar.N.H._C	-0.000255784	91	-0.00801498	-0.00805309	-0.00803365	-0.00798019	-0.00620403	-0.00786918	-0.00808558	-0.00794106	-0.00796254	-0.00754536	-0.0080536	-0.00740033
7_1_5_SH_LJ	-10.6	-11.797	-6.885	-32.813	-36.663	-40.931	-8.595	-31.505	-30.171	-54.539	-18.62	-40.321		X7_1_5_SH_LJ	-0.000741099	92	0.00785565	0.00874274	0.00510247	0.0243177	0.0271709	0.0303339	0.00636975	0.0233483	0.0223597	0.0404188	0.0137993	0.0298819
7_1_5_Ar(N-H)_LJ	-5.234	-5.826	-3.4	-16.122	-18.097	-20.195	-4.245	-15.55	-14.891	-26.826	-9.193	-19.88		X7_1_5_Ar.N.H._LJ	-0.000361351	93	0.00189131	0.00210523	0.00122859	0.0058257	0.00653937	0.00729749	0.00153394	0.00561901	0.00538088	0.00969361	0.0033219	0.00718366
9_1_5_COO-_LJ	-3.122	-3.744	-1.343	-5.686	-6.193	-7.967	-2.641	-5.527	-5.985	-9.468	-2.998	-6.715		X9_1_5_COO._LJ	-0.000106915	94	0.00033379	0.000400291	0.000143587	0.000607921	0.000662127	0.000851795	0.000282364	0.000590921	0.000639889	0.00101228	0.000320532	0.000717937
5_1_3_Ar(N-H)_LJ	-41.785	-47.978	-24.396	32.974	-64.676	-55.578	-36.64	-65.853	-17.04	33.05	18.244	-86.982		X5_1_3_Ar.N.H._LJ	0.00357798	95	-0.149506	-0.171664	-0.0872884	0.11798	-0.231409	-0.198857	-0.131097	-0.235621	-0.0609688	0.118252	0.0652767	-0.31122
7_1_-3_Ar(N-H)_C	31.185	31.307	31.285	31.133	19.581	30.502	31.478	30.815	30.89	27.454	31.347	26.713		X7_1_.3_Ar.N.H._C	-0.000420857	96	-0.0131244	-0.0131758	-0.0131665	-0.0131025	-0.0082408	-0.012837	-0.0132477	-0.0129687	-0.0130003	-0.0115542	-0.0131926	-0.0112424
9_1_4_COO-_LJ	-4.298	-5.253	-1.761	-9.077	-9.253	-12.329	-3.592	-7.908	-8.512	-14.451	-4.001	-8.934		X9_1_4_COO._LJ	-0.000174401	97	0.000749575	0.000916128	0.00030712	0.00158304	0.00161373	0.00215019	0.000626448	0.00137916	0.0014845	0.00252027	0.000697778	0.0015581
7_2_4_SH_LJ	-10.554	-16.546	-7.135	-33.783	-39.481	-41.387	-9.589	-33.044	-29.916	-50.744	-21.044	-32.94		X7_2_4_SH_LJ	-0.00095449	98	0.0100737	0.015793	0.00681029	0.0322455	0.0376842	0.0395035	0.0091526	0.0315402	0.0285545	0.0484346	0.0200863	0.0314409
7_3_-3_Ar(N-H)_C	30.886	30.157	30.934	30.799	24.274	26.25	31.22	29.224	27.042	20.901	31.308	20.566		X7_3_.3_Ar.N.H._C	2.60354e-05	99	0.00080413	0.00078515	0.000805379	0.000801865	0.000631984	0.00068343	0.000812826	0.000760859	0.00070405	0.000544166	0.000815117	0.000535444
7_2_3_SH_LJ	-14.506	-27.144	-9.575	-48.361	-60.308	-59.472	-13.626	-48.483	-43.337	-68.545	-28.942	-41.615		X7_2_3_SH_LJ	-0.00161232	100	0.0233884	0.0437649	0.015438	0.0779736	0.097236	0.0958881	0.0219695	0.0781703	0.0698732	0.110517	0.0466639	0.0670968
5_1_3_SH_LJ	-85.08	-97.412	-49.479	33.269	-140.863	-118.781	-74.954	-140.431	-43.695	33.344	24.9	-180.42		X5_1_3_SH_LJ	0.00505163	101	-0.429793	-0.49209	-0.24995	0.168063	-0.711588	-0.600038	-0.37864	-0.709406	-0.220731	0.168442	0.125786	-0.911415
7_1_4_SH_LJ	-16.571	-18.337	-9.947	-50.246	-63.846	-65.372	-13.343	-51.364	-49.616	-82.042	-28.575	-59.143		X7_1_4_SH_LJ	-0.00129916	102	0.0215283	0.0238227	0.0129227	0.0652775	0.082946	0.0849286	0.0173347	0.06673	0.064459	0.106586	0.0371234	0.0768361
7_2_4_Ar(N-H)_LJ	-5.212	-8.171	-3.524	-16.602	-19.484	-20.419	-4.735	-16.308	-14.764	-24.981	-10.39	-16.256		X7_2_4_Ar.N.H._LJ	-0.000466726	103	0.00243258	0.00381362	0.00164474	0.00774859	0.00909369	0.00953008	0.00220995	0.00761137	0.00689075	0.0116593	0.00484929	0.0075871
5_0_3_Ar(N-H)_LJ	-21.94	-61.411	-40.455	34.929	33.107	33.48	-47.934	32.657	32.75	35.402	31.426	32.835		X5_0_3_Ar.N.H._LJ	0.00329019	104	-0.0721867	-0.202054	-0.133105	0.114923	0.108928	0.110155	-0.157712	0.107448	0.107754	0.116479	0.103397	0.108033
5_0_3_SH_LJ	-51.257	-125.519	-82.228	35.222	33.399	33.773	-99.414	32.951	33.044	35.695	31.817	33.127		X5_0_3_SH_LJ	0.00513719	105	-0.263317	-0.644815	-0.422421	0.180942	0.171577	0.173498	-0.510709	0.169276	0.169753	0.183372	0.16345	0.17018
5_0_3_COO-_LJ	-91.59	-112.715	-42.793	34.872	33.011	33.413	-99.506	32.513	32.627	35.346	9.601	32.713		X5_0_3_COO._LJ	0.00108354	106	-0.0992412	-0.122131	-0.0463678	0.0377851	0.0357686	0.0362042	-0.107818	0.035229	0.0353526	0.0382987	0.010403	0.0354457
6_0_5_(H2O)HO_LJ	-14.047	-12.689	-7.68	-33.542	-40.24	-43.632	-10.082	-35.052	-35.52	-55.928	-21.889	-53.689		X6_0_5_.H2O.HO_LJ	-0.000801868	107	0.0112638	0.0101749	0.00615834	0.0268962	0.0322671	0.0349871	0.00808443	0.0281071	0.0284823	0.0448468	0.0175521	0.0430515
8_2_4_(H2O)HO_LJ	-3.256	-5.149	-2.097	-9.915	-10.76	-12.423	-2.929	-9.176	-8.744	-14.624	-5.388	-9.303		X8_2_4_.H2O.HO_LJ	-0.000238784	108	0.000777482	0.0012295	0.000500731	0.00236755	0.00256932	0.00296642	0.000699399	0.00219108	0.00208793	0.00349198	0.00128657	0.00222141
5_0_3_O-H_LJ	-54.934	-65.117	-70.586	35.002	33.09	33.533	-57.94	32.519	32.67	35.477	-57.569	32.752		X5_0_3_O.H_LJ	0.00414973	109	-0.227961	-0.270218	-0.292913	0.145249	0.137314	0.139153	-0.240435	0.134945	0.135572	0.14722	-0.238896	0.135912
5_0_3_(H2O)HO_LJ	-40.36	-66.75	-40.634	34.747	32.815	33.273	-55.81	32.197	32.369	35.222	-39.621	32.455		X5_0_3_.H2O.HO_LJ	0.00265877	110	-0.107308	-0.177473	-0.108036	0.0923841	0.0872474	0.0884651	-0.148386	0.0856043	0.0860616	0.0936471	-0.105343	0.0862903
2_0_-1_Ar(N-H)_C	32.025	31.943	32.03	31.74	31.448	31.508	32.163	31.704	31.045	31.497	31.936	31.636		X2_0_.1_Ar.N.H._C	-1.35333e-05	111	-0.000433404	-0.000432294	-0.000433472	-0.000429547	-0.000425595	-0.000426407	-0.000435272	-0.00042906	-0.000420141	-0.000426258	-0.000432199	-0.000428139
1_0_1_Ar(N-H)_C	32.122	31.938	32.234	31.962	31.732	31.862	32.193	31.729	31.711	31.746	32.027	31.823		X1_0_1_Ar.N.H._C	-2.30514e-05	112	-0.000740456	-0.000736215	-0.000743038	-0.000736768	-0.000731466	-0.000734463	-0.000742093	-0.000731397	-0.000730982	-0.000731789	-0.000738266	-0.000733564
7_2_3_Ar(N-H)_LJ	-7.162	-13.401	-4.729	-23.608	-29.719	-29.288	-6.728	-23.902	-21.366	-33.634	-14.286	-20.532		X7_2_3_Ar.N.H._LJ	-0.000780838	113	0.00559236	0.010464	0.00369258	0.018434	0.0232057	0.0228692	0.00525348	0.0186636	0.0166834	0.0262627	0.0111551	0.0160322
8_1_5_SH_LJ	-6.272	-7.227	-4.205	-19.854	-21.154	-25.478	-5.173	-18.491	-18.947	-32.68	-10.23	-23.266		X8_1_5_SH_LJ	-0.00035329	114	0.00221584	0.00255323	0.00148559	0.00701423	0.00747351	0.00900113	0.00182757	0.00653269	0.00669379	0.0115455	0.00361416	0.00821965
8_1_3_(H2O)HO_LJ	-6.448	-7.893	-3.603	-25.862	-27.452	-32.207	-5.236	-20.503	-19.897	-38.325	-9.164	-20.062		X8_1_3_.H2O.HO_LJ	-0.000593604	115	0.00382756	0.00468532	0.00213876	0.0153518	0.0162956	0.0191182	0.00310811	0.0121707	0.0118109	0.0227499	0.00543979	0.0119089
8_0_4_O-H_LJ	-6.169	-5.445	-6.09	-44.285	-42.404	-54.348	-4.475	-34.412	-38.977	-74.36	-14.843	-47.145		X8_0_4_O.H_LJ	-0.000647817	116	0.00399638	0.00352736	0.0039452	0.0286886	0.02747	0.0352075	0.00289898	0.0222927	0.02525	0.0481717	0.00961554	0.0305413
8_1_5_Ar(N-H)_LJ	-3.098	-3.57	-2.077	-9.783	-10.445	-12.576	-2.555	-9.13	-9.355	-16.109	-5.052	-11.481		X8_1_5_Ar.N.H._LJ	-0.000173381	117	0.000537134	0.00061897	0.000360112	0.00169619	0.00181096	0.00218044	0.000442988	0.00158297	0.00162198	0.00279299	0.00087592	0.00199059
8_3_-3_Ar(N-H)_C	30.651	29.349	30.787	30.675	20.494	24.745	31.077	27.603	25.633	20.123	31.153	19.751		X8_3_.3_Ar.N.H._C	-4.0199e-05	118	-0.00123214	-0.0011798	-0.00123761	-0.0012331	-0.000823838	-0.000994724	-0.00124926	-0.00110961	-0.00103042	-0.000808924	-0.00125232	-0.00079397
8_0_5_O-H_LJ	-3.985	-3.763	-4.349	-24.333	-23.329	-29.956	-3.029	-20.586	-23.768	-42.489	-10.235	-31.23		X8_0_5_O.H_LJ	-0.000307869	119	0.00122686	0.00115851	0.00133892	0.00749138	0.00718228	0.00922252	0.000932535	0.00633779	0.00731743	0.013081	0.00315104	0.00961475
8_2_5_COO-_LJ	-3.792	-5.497	-1.682	-6.53	-7.899	-9.212	-3.383	-6.954	-6.535	-10.626	-4.184	-7.584		X8_2_5_COO._LJ	-0.000167198	120	0.000634015	0.000919087	0.000281227	0.0010918	0.0013207	0.00154023	0.000565631	0.00116269	0.00109264	0.00177665	0.000699556	0.00126803
7_1_4_Ar(N-H)_LJ	-8.18	-9.055	-4.913	-24.227	-31.467	-32.159	-6.588	-25.324	-24.46	-39.858	-14.103	-29.121		X7_1_4_Ar.N.H._LJ	-0.000608206	121	0.00497513	0.00550731	0.00298812	0.014735	0.0191384	0.0195593	0.00400686	0.0154022	0.0148767	0.0242419	0.00857753	0.0177116
7_1_-2_Ar(N-H)_C	31.288	31.214	31.321	31.275	16.384	30.909	31.501	31.037	30.998	30.174	31.351	29.812		X7_1_.2_Ar.N.H._C	-0.000565155	122	-0.0176826	-0.0176407	-0.0177012	-0.0176752	-0.0092595	-0.0174684	-0.0178029	-0.0175407	-0.0175187	-0.017053	-0.0177182	-0.0168484
8_2_3_(H2O)HO_LJ	-4.298	-7.867	-2.71	-14.535	-15.662	-17.965	-3.94	-12.775	-11.935	-19.81	-7.037	-11.405		X8_2_3_.H2O.HO_LJ	-0.000389513	123	0.00167413	0.0030643	0.00105558	0.00566157	0.00610055	0.00699759	0.00153468	0.00497602	0.00464883	0.00771624	0.002741	0.00444239
8_0_4_SH_LJ	-12.875	-11.414	-7.33	-46.638	-50.329	-62.36	-9.373	-40.882	-46.297	-77.852	-17.815	-54.72		X8_0_4_SH_LJ	-0.000727407	124	0.00936536	0.00830262	0.00533189	0.0339248	0.0366096	0.0453611	0.00681798	0.0297378	0.0336767	0.0566301	0.0129587	0.0398037
3_3_4_(H2O)HO_LJ	-15.174	-33.308	-12.113	-22.901	32.47	-124.674	-16.875	-77.035	-55.909	32.304	-68.561	-72.909		X3_3_4_.H2O.HO_LJ	0.00837539	125	-0.127088	-0.278968	-0.101451	-0.191805	0.271949	-1.04419	-0.141335	-0.645198	-0.46826	0.270559	-0.574225	-0.610641
5_0_4_Ar(N-H)_LJ	-44.027	-39.816	-24.947	33.01	-110.689	-73.695	-33.344	-89.976	-73.433	33.446	-62.653	31.698		X5_0_4_Ar.N.H._LJ	0.0030934	126	-0.136193	-0.123167	-0.0771709	0.102113	-0.342405	-0.227968	-0.103146	-0.278331	-0.227157	0.103462	-0.19381	0.0980544
8_2_-2_Ar(N-H)_C	31.025	30.702	31.06	31.045	17.392	29.546	31.274	30.437	29.959	25.288	31.191	24.748		X8_2_.2_Ar.N.H._C	-0.000444935	127	-0.0138041	-0.0136604	-0.0138197	-0.013813	-0.00773831	-0.0131461	-0.0139149	-0.0135425	-0.0133298	-0.0112515	-0.013878	-0.0110113
5_0_4_SH_LJ	-90.132	-81.044	-50.622	33.305	-227.328	-153.966	-67.908	-185.136	-153.166	33.739	-130.121	32.043		X5_0_4_SH_LJ	0.00418249	128	-0.376976	-0.338965	-0.211726	0.139298	-0.950796	-0.643961	-0.284024	-0.774329	-0.640615	0.141113	-0.544229	0.134019
8_1_4_O-H_LJ	-4.372	-5.072	-4.781	-29.788	-28.885	-34.711	-3.552	-23.7	-24.142	-45.775	-12.042	-27.386		X8_1_4_O.H_LJ	-0.000559961	129	0.00244815	0.00284012	0.00267717	0.0166801	0.0161745	0.0194368	0.00198898	0.0132711	0.0135186	0.0256322	0.00674305	0.0153351
5_1_3_COO-_LJ	-74.098	-82.851	-25.527	32.889	-92.624	-73.756	-67.765	-86.594	-41.35	32.964	-12.065	-101.329		X5_1_3_COO._LJ	0.00273518	130	-0.202671	-0.226612	-0.0698208	0.0899572	-0.253343	-0.201736	-0.185349	-0.23685	-0.1131	0.0901623	-0.0329999	-0.277153
3_3_4_O-H_LJ	-14.203	-31.354	-21.087	-39.859	32.76	-210.881	-15.885	-130.557	-97.156	32.605	-117.218	-125.85		X3_3_4_O.H_LJ	0.0139422	131	-0.198021	-0.437143	-0.293999	-0.555722	0.456746	-2.94014	-0.221472	-1.82025	-1.35457	0.454585	-1.63428	-1.75462
9_0_4_COO-_LJ	-5.608	-5.409	-2.128	-12.958	-12.616	-18.344	-4.305	-10.716	-12.868	-22.689	-4.707	-13.759		X9_0_4_COO._LJ	-0.000152672	132	0.000856187	0.000825806	0.000324887	0.00197833	0.00192612	0.00280062	0.000657255	0.00163604	0.00196459	0.00346399	0.000718629	0.00210062
5_0_-2_Ar(N-H)_C	31.632	31.661	31.656	31.551	22.128	31.384	31.816	31.508	31.54	31.167	31.61	31.162		X5_0_.2_Ar.N.H._C	-0.000364922	133	-0.0115432	-0.0115538	-0.011552	-0.0115136	-0.00807499	-0.0114527	-0.0116104	-0.011498	-0.0115096	-0.0113735	-0.0115352	-0.0113717
3_3_4_COO-_LJ	-24.719	-54.528	-12.961	-24.471	32.695	-105.346	-27.626	-66.258	-59.043	32.547	-63.627	-73.126		X3_3_4_COO._LJ	0.00641808	134	-0.158649	-0.349965	-0.0831847	-0.157057	0.209839	-0.676119	-0.177306	-0.425249	-0.378943	0.208889	-0.408363	-0.469329
8_0_4_Ar(N-H)_LJ	-6.356	-5.637	-3.62	-22.653	-24.816	-30.624	-4.629	-20.16	-22.83	-37.783	-8.796	-26.91		X8_0_4_Ar.N.H._LJ	-0.000344174	135	0.00218757	0.00194011	0.00124591	0.00779656	0.00854101	0.01054	0.00159318	0.00693854	0.00785748	0.0130039	0.00302735	0.00926171
9_2_4_COO-_LJ	-3.208	-5.093	-1.418	-5.838	-6.476	-8.095	-2.907	-5.679	-5.693	-8.812	-3.281	-5.803		X9_2_4_COO._LJ	-0.000144015	136	0.000462001	0.00073347	0.000204214	0.000840762	0.000932644	0.0011658	0.000418653	0.000817863	0.00081988	0.00126906	0.000472515	0.000835721
8_2_4_SH_LJ	-6.353	-10.049	-4.402	-20.368	-22.491	-25.887	-5.718	-19.181	-18.281	-30.229	-11.294	-19.437		X8_2_4_SH_LJ	-0.000456537	137	0.00290038	0.00458774	0.00200968	0.00929875	0.010268	0.0118184	0.00261048	0.00875684	0.00834595	0.0138007	0.00515613	0.00887371
5_0_4_COO-_LJ	-81.966	-70.383	-26.168	32.927	-123.117	-88.697	-59.243	-100.972	-87.733	33.375	-73.414	27.822		X5_0_4_COO._LJ	0.00229252	138	-0.187908	-0.161354	-0.0599905	0.0754856	-0.282248	-0.203339	-0.135815	-0.23148	-0.201129	0.0765127	-0.168303	0.0637824
8_2_4_Ar(N-H)_LJ	-3.138	-4.963	-2.174	-10.037	-11.104	-12.777	-2.824	-9.47	-9.026	-14.907	-5.578	-9.596		X8_2_4_Ar.N.H._LJ	-0.000224407	139	0.00070419	0.00111373	0.000487861	0.00225238	0.00249182	0.00286725	0.000633726	0.00212514	0.0020255	0.00334524	0.00125174	0.00215341
6_2_-1_Ar(N-H)_C	31.404	29.639	31.348	31.345	22.69	31.04	31.542	31.206	30.876	30.581	31.451	30.545		X6_2_.1_Ar.N.H._C	-0.000366612	140	-0.0115131	-0.010866	-0.0114926	-0.0114915	-0.00831843	-0.0113796	-0.0115637	-0.0114405	-0.0113195	-0.0112114	-0.0115303	-0.0111982
9_0_6_COO-_LJ	-2.658	-2.78	-1.167	-4.338	-5.018	-6.561	-2.183	-4.64	-5.497	-7.891	-2.46	-6.521		X9_0_6_COO._LJ	-5.27974e-05	141	0.000140336	0.000146777	6.16146e-05	0.000229035	0.000264937	0.000346404	0.000115257	0.00024498	0.000290227	0.000416624	0.000129882	0.000344292
3_3_4_SH_LJ	-29.483	-64.436	-25.211	-47.555	33.099	-163.414	-32.645	-104.963	-113.7	32.96	-109.37	-135.019		X3_3_4_SH_LJ	0.00948988	142	-0.27979	-0.61149	-0.239249	-0.451291	0.314106	-1.55078	-0.309797	-0.996086	-1.079	0.312786	-1.03791	-1.28131
6_1_5_(H2O)HO_LJ	-9.197	-10.039	-5.454	-24.178	-30.484	-32.057	-7.408	-25.653	-22.295	-42.293	-16.859	-32.581		X6_1_5_.H2O.HO_LJ	-0.000576131	143	0.00529867	0.00578378	0.00314222	0.0139297	0.0175628	0.018469	0.00426798	0.0147795	0.0128448	0.0243663	0.00971299	0.0187709
3_3_4_Ar(N-H)_LJ	-14.546	-31.755	-12.441	-23.463	32.804	-75.534	-16.088	-48.853	-55.969	32.662	-52.201	-65.742		X3_3_4_Ar.N.H._LJ	0.00496428	144	-0.0722104	-0.157641	-0.0617606	-0.116477	0.162848	-0.374972	-0.0798653	-0.24252	-0.277846	0.162143	-0.25914	-0.326362
2_1_-1_Ar(N-H)_C	31.922	31.67	31.876	31.426	31.694	31.262	32.024	31.638	25.988	31.133	31.957	31.254		X2_1_.1_Ar.N.H._C	-3.97495e-06	145	-0.000126888	-0.000125887	-0.000126706	-0.000124917	-0.000125982	-0.000124265	-0.000127294	-0.000125759	-0.000103301	-0.000123752	-0.000127027	-0.000124233
7_2_5_COO-_LJ	-5.999	-8.552	-2.61	-10.287	-13.483	-14.876	-5.337	-11.58	-10.076	-17.481	-7.276	-12.465		X7_2_5_COO._LJ	-0.000278669	146	0.00167173	0.00238318	0.000727326	0.00286667	0.00375729	0.00414548	0.00148726	0.00322698	0.00280787	0.00487141	0.00202759	0.00347361
9_0_5_(H2O)HO_LJ	-2.42	-2.424	-1.488	-7.198	-7.351	-10.101	-1.922	-6.595	-8.004	-12.87	-3.233	-9.173		X9_0_5_.H2O.HO_LJ	-5.67266e-05	147	0.000137278	0.000137505	8.44092e-05	0.000408318	0.000416998	0.000572996	0.000109029	0.000374112	0.00045404	0.000730072	0.000183397	0.000520353
6_2_3_(H2O)HO_LJ	-12.886	-24.489	-7.876	-36.336	-50.469	-44.739	-12.893	-41.421	-35.95	-53.098	-30.041	-34.265		X6_2_3_.H2O.HO_LJ	-0.00145315	148	0.0187253	0.0355863	0.011445	0.0528018	0.0733392	0.0650126	0.0187355	0.0601911	0.0522409	0.0771595	0.0436542	0.0497923
8_2_3_SH_LJ	-8.386	-15.346	-5.687	-29.352	-32.566	-37.106	-7.689	-26.606	-24.878	-40.549	-14.742	-23.805		X8_2_3_SH_LJ	-0.000733912	149	0.00615458	0.0112626	0.00417375	0.0215418	0.0239006	0.0272325	0.00564305	0.0195264	0.0182583	0.0297594	0.0108193	0.0174708
7_0_6_(H2O)HO_LJ	-4.433	-4.391	-2.79	-11.209	-13.076	-15.772	-3.422	-11.94	-12.265	-20.701	-6.688	-19.012		X7_0_6_.H2O.HO_LJ	-0.00014566	150	0.000645711	0.000639593	0.000406392	0.0016327	0.00190465	0.00229735	0.000498449	0.00173918	0.00178652	0.00301531	0.000974175	0.00276929
6_0_4_Ar(N-H)_LJ	-24.892	-20.269	-12.791	32.633	-76.934	-42.314	-17.388	-63.824	-63.914	32.92	-38.547	-20.038		X6_0_4_Ar.N.H._LJ	0.00209279	151	-0.0520936	-0.0424187	-0.0267688	0.0682939	-0.161006	-0.0885541	-0.0363894	-0.13357	-0.133758	0.0688945	-0.0806706	-0.0419352
8_2_3_Ar(N-H)_LJ	-4.141	-7.579	-2.809	-14.437	-16.069	-18.296	-3.798	-13.131	-12.279	-19.975	-7.28	-11.751		X8_2_3_Ar.N.H._LJ	-0.000359919	152	0.00149043	0.00272783	0.00101101	0.00519615	0.00578354	0.00658508	0.00136697	0.0047261	0.00441945	0.00718939	0.00262021	0.00422941
7_1_5_O-H_LJ	-5.066	-5.628	-5.719	-28.476	-30.611	-34.295	-4.103	-26.317	-25.221	-46.905	-15.512	-33.998		X7_1_5_O.H_LJ	-0.000528593	153	0.00267785	0.00297492	0.00302302	0.0150522	0.0161808	0.0181281	0.00216882	0.013911	0.0133316	0.0247937	0.00819954	0.0179711
2_3_4_(H2O)HO_LJ	-18.148	-39.377	-15.933	-26.535	34.723	33.047	-19.461	33.104	-93.053	34.596	32.012	-1.842		X2_3_4_.H2O.HO_LJ	-0.00277966	154	0.0504453	0.109455	0.0442884	0.0737584	-0.0965183	-0.0918596	0.054095	-0.092018	0.258656	-0.0961653	-0.0889826	0.00512014
2_3_4_O-H_LJ	-17.026	-37.587	-27.722	-46.187	34.978	33.317	-18.359	33.368	-160.379	34.851	32.345	10.607		X2_3_4_O.H_LJ	-0.00327526	155	0.0557646	0.123107	0.0907967	0.151274	-0.114562	-0.109122	0.0601305	-0.109289	0.525283	-0.114146	-0.105938	-0.0347407
2_3_4_COO-_LJ	-29.624	-65.248	-16.984	-28.365	34.849	33.23	-31.92	33.26	-92.23	34.722	32.308	31.492		X2_3_4_COO._LJ	-0.00354473	156	0.105009	0.231287	0.0602037	0.100546	-0.12353	-0.117791	0.113148	-0.117898	0.32693	-0.12308	-0.114523	-0.111631
2_3_4_SH_LJ	-35.2	-75.354	-32.943	-55.136	35.199	33.611	-37.585	33.628	-168.554	35.072	32.747	32.26		X2_3_4_SH_LJ	-0.00459031	157	0.161579	0.345898	0.151219	0.253091	-0.161574	-0.154285	0.172527	-0.154363	0.773715	-0.160991	-0.150319	-0.148083
2_3_4_Ar(N-H)_LJ	-17.359	-37.034	-16.246	-27.205	34.906	33.32	-18.515	33.336	-81.845	34.78	32.443	31.935		X2_3_4_Ar.N.H._LJ	-0.00275584	158	0.0478387	0.10206	0.0447715	0.0749728	-0.0961955	-0.0918248	0.0510245	-0.0918688	0.225552	-0.0958483	-0.0894079	-0.0880079
8_0_6_(H2O)HO_LJ	-2.685	-2.712	-1.724	-6.946	-7.835	-9.871	-2.135	-7.2	-8.047	-12.66	-3.868	-10.916		X8_0_6_.H2O.HO_LJ	-6.98018e-05	159	0.000187418	0.000189303	0.000120338	0.000484844	0.000546897	0.000689014	0.000149027	0.000502573	0.000561695	0.000883691	0.000269994	0.000761957
6_0_4_SH_LJ	-50.583	-41.099	-25.919	32.934	-157.416	-89.541	-35.264	-130.373	-130.824	33.215	-78.407	-48.7		X6_0_4_SH_LJ	0.00220722	160	-0.111648	-0.0907144	-0.0572089	0.0726925	-0.347451	-0.197636	-0.0778353	-0.287762	-0.288757	0.0733127	-0.173061	-0.107491
6_2_4_(H2O)HO_LJ	-8.976	-13.896	-5.596	-25.09	-32.727	-31.887	-8.422	-26.981	-23.096	-39.67	-20.144	-26.284		X6_2_4_.H2O.HO_LJ	-0.000781448	161	0.00701428	0.010859	0.00437298	0.0196065	0.0255745	0.024918	0.00658136	0.0210843	0.0180483	0.0310001	0.0157415	0.0205396
7_3_-2_Ar(N-H)_C	31.063	27.023	31.014	31.015	23.39	29.226	31.27	30.501	28.222	23.668	31.312	23.516		X7_3_.2_Ar.N.H._C	-0.00028781	162	-0.00894025	-0.0077775	-0.00892615	-0.00892644	-0.00673189	-0.00841155	-0.00899983	-0.00877851	-0.00812259	-0.0068119	-0.00901192	-0.00676815
8_3_-2_Ar(N-H)_C	30.876	28.03	30.872	30.896	19.674	27.102	31.135	29.886	26.746	22.329	31.158	22.072		X8_3_.2_Ar.N.H._C	-0.000256653	163	-0.00792443	-0.007194	-0.00792341	-0.00792957	-0.0050494	-0.00695582	-0.00799091	-0.00767035	-0.00686445	-0.00573082	-0.00799681	-0.00566486
8_1_6_COO-_LJ	-3.446	-4.018	-1.525	-5.56	-6.918	-8.379	-2.895	-6.265	-6.184	-9.925	-3.544	-8.008		X8_1_6_COO._LJ	-9.69227e-05	164	0.000333996	0.000389435	0.000147807	0.00053889	0.000670511	0.000812115	0.000280591	0.000607221	0.00059937	0.000961957	0.000343494	0.000776157
5_0_4_O-H_LJ	-47.399	-40.555	-42.842	33.029	-211.877	-161.974	-34.148	-175.004	-159.38	33.489	-131.511	-36.77		X5_0_4_O.H_LJ	0.00641519	165	-0.304073	-0.260168	-0.274839	0.211887	-1.35923	-1.03909	-0.219066	-1.12268	-1.02245	0.214838	-0.843668	-0.235886
5_0_4_(H2O)HO_LJ	-48.227	-42.41	-24.635	32.757	-122.747	-94.626	-35.613	-101.49	-93.045	33.227	-76.626	-28.464		X5_0_4_.H2O.HO_LJ	0.00389289	166	-0.187743	-0.165098	-0.0959014	0.127519	-0.477841	-0.368369	-0.138638	-0.39509	-0.362214	0.129349	-0.298297	-0.110807
8_1_-3_Ar(N-H)_C	31.016	31.13	31.148	31.035	16.756	29.229	31.341	30.376	30.532	25.244	31.202	24.489		X8_1_.3_Ar.N.H._C	-0.000445302	167	-0.0138115	-0.0138623	-0.0138703	-0.01382	-0.00746148	-0.0130157	-0.0139562	-0.0135265	-0.013596	-0.0112412	-0.0138943	-0.010905
1_0_2_Ar(N-H)_C	32.095	31.891	32.084	31.912	31.745	31.949	32.039	31.731	31.602	31.697	31.91	31.808		X1_0_2_Ar.N.H._C	-1.8222e-05	168	-0.000584836	-0.000581119	-0.000584636	-0.000581501	-0.000578458	-0.000582176	-0.000583816	-0.000578203	-0.000575853	-0.000577584	-0.000581465	-0.000579606
6_0_5_COO-_LJ	-22.905	-20.641	-8.233	-31.082	-42.826	-46.137	-16.395	-37.211	-37.571	-51.605	-23.291	-53.109		X6_0_5_COO._LJ	-0.000873262	169	0.0200021	0.018025	0.00718957	0.0271427	0.0373983	0.0402897	0.0143171	0.032495	0.0328093	0.0450647	0.0203391	0.0463781
7_2_-1_Ar(N-H)_C	31.267	30.554	31.229	31.256	17.857	30.84	31.421	31	30.687	29.891	31.316	29.307		X7_2_.1_Ar.N.H._C	-0.000514093	170	-0.0160741	-0.0157076	-0.0160546	-0.0160685	-0.00918015	-0.0158546	-0.0161533	-0.0159369	-0.015776	-0.0153667	-0.0160993	-0.0150665
8_1_3_SH_LJ	-12.566	-15.4	-7.555	-47.114	-56.196	-63.792	-10.213	-42.36	-41.177	-73.147	-19.168	-41.441		X8_1_3_SH_LJ	-0.000932814	171	0.0117217	0.0143653	0.00704741	0.0439486	0.0524204	0.0595061	0.00952683	0.039514	0.0384105	0.0682325	0.0178802	0.0386567
6_3_-3_Ar(N-H)_C	31.069	30.493	31.039	30.887	29.738	27.397	31.353	30.451	27.947	21.244	31.459	21.011		X6_3_.3_Ar.N.H._C	0.000168235	172	0.0052269	0.00513	0.00522185	0.00519628	0.00500298	0.00460914	0.00527468	0.00512293	0.00470167	0.00357399	0.00529251	0.00353479
9_2_-3_Ar(N-H)_C	30.621	30.608	30.836	30.736	16.571	25.22	31.086	27.105	26.939	21.144	31.019	20.604		X9_2_.3_Ar.N.H._C	-0.000191981	173	-0.00587865	-0.00587615	-0.00591993	-0.00590073	-0.00318132	-0.00484176	-0.00596792	-0.00520365	-0.00517178	-0.00405925	-0.00595506	-0.00395558
9_0_5_SH_LJ	-4.723	-4.732	-3.124	-14.886	-15.394	-21.041	-3.751	-13.798	-16.737	-26.535	-6.782	-19.088		X9_0_5_SH_LJ	-0.000100091	174	0.000472732	0.000473633	0.000312686	0.00148996	0.00154081	0.00210602	0.000375443	0.00138106	0.00167523	0.00265593	0.00067882	0.00191054
9_0_5_Ar(N-H)_LJ	-2.333	-2.337	-1.543	-7.341	-7.602	-10.385	-1.853	-6.813	-8.264	-13.081	-3.35	-9.42		X9_0_5_Ar.N.H._LJ	-4.91308e-05	175	0.000114622	0.000114819	7.58088e-05	0.000360669	0.000373492	0.000510223	9.10393e-05	0.000334728	0.000406017	0.00064268	0.000164588	0.000462812
5_2_-3_Ar(N-H)_C	31.371	31.51	31.364	31.052	30.742	30.386	31.644	31.026	30.981	25.812	31.634	25.696		X5_2_.3_Ar.N.H._C	1.63083e-05	176	0.000511607	0.000513874	0.000511493	0.000506405	0.000501349	0.000495544	0.00051606	0.000505981	0.000505247	0.00042095	0.000515896	0.000419058
6_1_-1_Ar(N-H)_C	31.489	31.193	31.468	31.461	14.255	31.282	31.635	31.359	31.221	31.015	31.46	30.965		X6_1_.1_Ar.N.H._C	-0.000668327	177	-0.021045	-0.0208471	-0.0210309	-0.0210262	-0.009527	-0.0209066	-0.0211425	-0.0209581	-0.0208658	-0.0207282	-0.0210256	-0.0206947
9_3_-3_Ar(N-H)_C	30.261	29.017	30.575	30.486	17.846	23.098	30.913	25.224	24.048	19.121	30.978	18.756		X9_3_.3_Ar.N.H._C	-4.55585e-05	178	-0.00137865	-0.00132197	-0.00139295	-0.0013889	-0.000813038	-0.00105231	-0.00140835	-0.00114917	-0.00109559	-0.000871125	-0.00141131	-0.000854496
8_1_3_Ar(N-H)_LJ	-6.204	-7.606	-3.732	-22.894	-27.683	-31.309	-5.044	-20.888	-20.308	-35.746	-9.464	-20.434		X8_1_3_Ar.N.H._LJ	-0.000446365	179	0.00276925	0.00339505	0.00166583	0.0102191	0.0123567	0.0139752	0.00225146	0.00932367	0.00906477	0.0159558	0.0042244	0.00912102
7_2_3_O-H_LJ	-6.937	-12.994	-7.956	-44.19	-51.069	-50.636	-6.514	-40.902	-36.54	-60.129	-24.165	-34.888		X7_2_3_O.H_LJ	-0.00127086	180	0.00881595	0.0165135	0.010111	0.0561593	0.0649015	0.0643512	0.00827838	0.0519807	0.0464372	0.0764155	0.0307103	0.0443377
9_2_5_COO-_LJ	-2.409	-3.541	-1.097	-3.916	-4.677	-5.748	-2.174	-4.205	-4.192	-6.322	-2.494	-4.572		X9_2_5_COO._LJ	-8.30827e-05	181	0.000200146	0.000294196	9.11417e-05	0.000325352	0.000388578	0.000477559	0.000180622	0.000349363	0.000348283	0.000525249	0.000207208	0.000379854
9_1_4_(H2O)HO_LJ	-2.651	-3.242	-1.637	-8.536	-8.624	-11.535	-2.217	-7.37	-7.933	-13.578	-3.723	-8.336		X9_1_4_.H2O.HO_LJ	-0.000106222	182	0.000281596	0.000344373	0.000173886	0.000906715	0.000916063	0.00122528	0.000235495	0.00078286	0.000842663	0.00144229	0.000395466	0.000885471
7_2_2_(H2O)HO_LJ	-9.438	-23.499	-5.821	-31.73	-42.534	-40.693	-9.259	-32.874	-28.022	-41.385	-17.349	-23.137		X7_2_2_.H2O.HO_LJ	-0.00122548	183	0.0115661	0.0287976	0.00713352	0.0388845	0.0521246	0.0498685	0.0113467	0.0402864	0.0343404	0.0507165	0.0212609	0.0283539
8_0_6_SH_LJ	-5.239	-5.294	-3.618	-14.39	-16.415	-20.631	-4.168	-15.068	-16.83	-26.215	-8.108	-22.66		X8_0_6_SH_LJ	-0.000123236	184	0.000645634	0.000652412	0.000445869	0.00177337	0.00202292	0.00254249	0.000513648	0.00185692	0.00207407	0.00323064	0.000999199	0.00279253
9_1_5_(H2O)HO_LJ	-1.927	-2.311	-1.249	-5.317	-5.765	-7.427	-1.63	-5.146	-5.573	-8.851	-2.789	-6.259		X9_1_5_.H2O.HO_LJ	-5.91304e-05	185	0.000113944	0.00013665	7.38538e-05	0.000314396	0.000340887	0.000439161	9.63825e-05	0.000304285	0.000329533	0.000523363	0.000164915	0.000370097
9_0_4_(H2O)HO_LJ	-3.458	-3.338	-1.98	-12.286	-11.774	-17.278	-2.656	-10.003	-12.014	-21.611	-4.382	-12.893		X9_0_4_.H2O.HO_LJ	-7.55233e-05	186	0.000261159	0.000252097	0.000149536	0.000927879	0.000889211	0.00130489	0.00020059	0.000755459	0.000907336	0.00163213	0.000330943	0.000973721
8_0_6_Ar(N-H)_LJ	-2.588	-2.615	-1.787	-7.098	-8.106	-10.186	-2.059	-7.44	-8.31	-12.93	-4.005	-11.18		X8_0_6_Ar.N.H._LJ	-6.04546e-05	187	0.000156456	0.000158089	0.000108032	0.000429107	0.000490045	0.00061579	0.000124476	0.000449782	0.000502378	0.000781678	0.000242121	0.000675882
-1_0_-2_Ar(N-H)_C	32.086	32.104	31.986	31.783	31.686	31.894	32.107	29.745	31.322	-7.314	32.158	31.195		X.1_0_.2_Ar.N.H._C	-1.61699e-05	188	-0.000518828	-0.000519119	-0.000517211	-0.000513928	-0.00051236	-0.000515723	-0.000519167	-0.000480974	-0.000506474	0.000118267	-0.000519992	-0.00050442
6_0_4_COO-_LJ	-43.33	-34.573	-13.326	32.531	-84.058	-53.859	-29.709	-69.171	-69.956	32.83	-40.922	-41.72		X6_0_4_COO._LJ	0.00195605	189	-0.0847558	-0.0676267	-0.0260664	0.0636324	-0.164422	-0.105351	-0.0581124	-0.135302	-0.136838	0.0642173	-0.0800456	-0.0816066
7_0_6_SH_LJ	-8.645	-8.568	-5.851	-22.951	-27.341	-32.893	-6.678	-24.93	-25.585	-42.443	-13.994	-38.996		X7_0_6_SH_LJ	-0.000251915	190	0.0021778	0.00215841	0.00147395	0.0057817	0.0068876	0.00828623	0.00168229	0.00628024	0.00644524	0.010692	0.0035253	0.00982367
1_5_4_(H2O)HO_LJ	-6.06	-16.258	-5.454	-13.321	32.939	32.214	-7.201	-64.99	-43.876	32.931	-35.299	-50.722		X1_5_4_.H2O.HO_LJ	-0.00193362	191	0.0117177	0.0314367	0.0105459	0.0257577	-0.0636914	-0.0622895	0.013924	0.125666	0.0848394	-0.0636759	0.0682547	0.0980769
7_0_6_Ar(N-H)_LJ	-4.269	-4.231	-2.89	-11.306	-13.5	-16.236	-3.298	-12.307	-12.629	-20.911	-6.91	-19.214		X7_0_6_Ar.N.H._LJ	-0.000122925	192	0.000524768	0.000520097	0.000355254	0.00138979	0.00165949	0.00199582	0.000405408	0.00151284	0.00155242	0.00257049	0.000849414	0.00236189
9_1_6_COO-_LJ	-2.194	-2.633	-0.996	-3.411	-4.182	-5.253	-1.887	-3.837	-4.057	-5.983	-2.159	-4.765		X9_1_6_COO._LJ	-4.87202e-05	193	0.000106892	0.00012828	4.85254e-05	0.000166185	0.000203748	0.000255927	9.19351e-05	0.00018694	0.000197658	0.000291493	0.000105187	0.000232152
8_1_5_O-H_LJ	-2.992	-3.444	-3.49	-16.82	-17.61	-21.28	-2.466	-15.399	-15.783	-27.602	-8.501	-19.463		X8_1_5_O.H_LJ	-0.000216315	194	0.000647215	0.000744989	0.00075494	0.00363842	0.00380931	0.00460319	0.000533433	0.00333104	0.0034141	0.00597073	0.00183889	0.00421014
5_1_3_O-H_LJ	-42.705	-47.659	-41.7	32.987	-188.091	-143.486	-39.169	-167.534	-102.226	33.06	-65.644	-180.733		X5_1_3_O.H_LJ	0.00617958	195	-0.263899	-0.294513	-0.257689	0.203846	-1.16232	-0.886683	-0.242048	-1.03529	-0.631714	0.204297	-0.405652	-1.11685
1_5_4_O-H_LJ	-5.639	-15.179	-9.499	-23.196	33.207	32.529	-6.703	-108.395	-76.265	33.199	-61.087	-87.972		X1_5_4_O.H_LJ	-0.00231375	196	0.0130472	0.0351204	0.0219783	0.0536698	-0.0768327	-0.075264	0.0155091	0.250799	0.176458	-0.0768142	0.14134	0.203545
8_1_3_O-H_LJ	-6.013	-7.348	-6.275	-44.591	-47.729	-55.859	-4.875	-35.672	-34.622	-66.293	-15.958	-34.904		X8_1_3_O.H_LJ	-0.000785552	197	0.00472352	0.00577224	0.00492934	0.0350286	0.0374936	0.0438802	0.00382957	0.0280222	0.0271974	0.0520766	0.0125358	0.0274189
9_1_4_SH_LJ	-5.174	-6.33	-3.438	-17.575	-18.038	-23.965	-4.327	-15.415	-16.593	-27.997	-7.81	-17.401		X9_1_4_SH_LJ	-0.000197816	198	0.0010235	0.00125218	0.000680092	0.00347662	0.00356821	0.00474067	0.000855951	0.00304934	0.00328236	0.00553826	0.00154494	0.0034422
1_2_4_Ar(N-H)_LJ	-36.079	6.815	-35.343	-48.869	38.456	35.105	-31.615	36.011	33.263	39.19	34.081	35.436		X1_2_4_Ar.N.H._LJ	-0.00201952	199	0.0728622	-0.013763	0.0713758	0.0986918	-0.0776625	-0.0708951	0.063847	-0.0727248	-0.0671752	-0.0791449	-0.0688272	-0.0715636
1_2_4_SH_LJ	-73.771	5.64	-72.295	-99.224	38.749	35.398	-64.574	36.304	33.554	39.484	34.374	35.729		X1_2_4_SH_LJ	-0.00330559	200	0.243857	-0.0186435	0.238978	0.327994	-0.128088	-0.117011	0.213455	-0.120006	-0.110916	-0.130518	-0.113626	-0.118105
1_2_4_COO-_LJ	-66.439	-53.811	-38.563	-51.417	38.401	35.047	-57.668	35.956	33.175	39.136	34.02	35.38		X1_2_4_COO._LJ	-0.00390538	201	0.25947	0.210153	0.150603	0.200803	-0.149971	-0.136872	0.225216	-0.140422	-0.129561	-0.152841	-0.132861	-0.138172
1_2_4_O-H_LJ	-38.391	-33.699	-65.327	-84.409	38.534	35.174	-33.301	36.088	33.266	39.269	34.146	35.511		X1_2_4_O.H_LJ	-0.00356426	202	0.136836	0.120112	0.232842	0.300856	-0.137345	-0.125369	0.118693	-0.128627	-0.118569	-0.139965	-0.121705	-0.12657
1_2_4_(H2O)HO_LJ	-39.286	-13.931	-37.759	-48.556	38.28	34.919	-34.248	35.833	32.997	39.014	33.889	35.256		X1_2_4_.H2O.HO_LJ	-0.00243325	203	0.0955928	0.0338976	0.0918772	0.118149	-0.0931449	-0.0849668	0.083334	-0.0871908	-0.08029	-0.0949309	-0.0824605	-0.0857868
7_2_4_O-H_LJ	-5.04	-7.898	-5.925	-29.266	-33.021	-34.699	-4.578	-27.632	-25.018	-43.333	-17.536	-27.551		X7_2_4_O.H_LJ	-0.000674822	204	0.0034011	0.00532975	0.00399832	0.0197493	0.0222833	0.0234157	0.00308934	0.0186467	0.0168827	0.0292421	0.0118337	0.018592
9_1_4_Ar(N-H)_LJ	-2.555	-3.127	-1.698	-8.663	-8.907	-11.825	-2.137	-7.611	-8.193	-13.803	-3.857	-8.59		X9_1_4_Ar.N.H._LJ	-9.72577e-05	205	0.000248493	0.000304125	0.000165144	0.000842544	0.000866274	0.00115007	0.00020784	0.000740228	0.000796832	0.00134245	0.000375123	0.000835444
7_1_-1_O-H_LJ	-16.938	-56.496	-20.756	-73.596	-120.686	31.211	-17.642	-108.228	-82.422	-85.914	-51.856	-59.148		X7_1_.1_O.H_LJ	-0.0120156	206	0.203521	0.678836	0.249397	0.884304	1.45012	-0.37502	0.21198	1.30043	0.990354	1.03231	0.623084	0.710702
5_1_3_(H2O)HO_LJ	-44.583	-50.474	-23.969	32.714	-111.395	-84.527	-39.992	-98.624	-61.852	32.788	-41.827	-105.242		X5_1_3_.H2O.HO_LJ	0.00369625	207	-0.16479	-0.186565	-0.0885955	0.120919	-0.411744	-0.312433	-0.147821	-0.364539	-0.228621	0.121193	-0.154603	-0.389001
9_0_4_SH_LJ	-6.744	-6.517	-4.154	-24.93	-24.569	-35.472	-5.185	-20.864	-25.051	-43.492	-9.185	-26.713		X9_0_4_SH_LJ	-0.000130891	208	0.000882727	0.000853015	0.00054372	0.00326311	0.00321585	0.00464295	0.000678668	0.0027309	0.00327894	0.0056927	0.00120223	0.00349648
4_0_-2_Ar(N-H)_C	31.76	31.807	31.774	31.593	30.633	31.409	31.935	31.61	31.713	31.257	31.725	31.29		X4_0_.2_Ar.N.H._C	-3.71337e-05	209	-0.00117937	-0.00118111	-0.00117989	-0.00117316	-0.00113752	-0.00116633	-0.00118586	-0.0011738	-0.00117762	-0.00116069	-0.00117807	-0.00116191
9_0_4_Ar(N-H)_LJ	-3.33	-3.219	-2.052	-12.269	-12.128	-17.479	-2.561	-10.299	-12.365	-21.384	-4.536	-13.176		X9_0_4_Ar.N.H._LJ	-6.42217e-05	210	0.000213858	0.00020673	0.000131783	0.000787937	0.000778881	0.00112253	0.000164472	0.00066142	0.000794102	0.00137332	0.00029131	0.000846186
6_2_3_COO-_LJ	-20.955	-39.868	-8.452	-34.293	-53.018	-47.103	-20.997	-43.569	-37.747	-53.145	-31.803	-36.429		X6_2_3_COO._LJ	-0.00165501	211	0.0346808	0.0659821	0.0139882	0.0567554	0.0877455	0.0779561	0.0347503	0.0721073	0.0624718	0.0879557	0.0526344	0.0602905
9_1_5_SH_LJ	-3.761	-4.513	-2.622	-11.057	-12.083	-15.528	-3.183	-10.783	-11.675	-18.414	-5.852	-13.088		X9_1_5_SH_LJ	-0.000108756	212	0.000409031	0.000490815	0.000285158	0.00120251	0.0013141	0.00168876	0.00034617	0.00117271	0.00126973	0.00200263	0.00063644	0.0014234
9_1_5_Ar(N-H)_LJ	-1.858	-2.229	-1.295	-5.456	-5.968	-7.666	-1.572	-5.325	-5.766	-9.087	-2.89	-6.462		X9_1_5_Ar.N.H._LJ	-5.36364e-05	213	9.96564e-05	0.000119555	6.94591e-05	0.00029264	0.000320102	0.000411176	8.43164e-05	0.000285614	0.000309267	0.000487394	0.000155009	0.000346598
-1_7_-2_O-H_LJ	-57.896	-58.443	-84.154	32.645	34.582	34.03	33.668	33.317	33.087	35.154	-167.93	32.726		X.1_7_.2_O.H_LJ	0.00122099	214	-0.0706906	-0.0713584	-0.102751	0.0398593	0.0422243	0.0415504	0.0411084	0.0406798	0.040399	0.0429228	-0.205041	0.0399582
10_0_5_COO-_LJ	-2.291	-2.439	-0.986	-3.948	-4.356	-6.187	-1.9	-3.982	-5.025	-7.088	-2.004	-5.109		X10_0_5_COO._LJ	-2.52155e-05	215	5.77688e-05	6.15007e-05	2.48625e-05	9.9551e-05	0.000109839	0.000156009	4.79095e-05	0.000100408	0.000126708	0.000178728	5.05319e-05	0.000128826
10_1_5_COO-_LJ	-1.912	-2.385	-0.858	-3.116	-3.557	-4.766	-1.667	-3.244	-3.675	-5.236	-1.784	-3.79		X10_1_5_COO._LJ	-3.77456e-05	216	7.21696e-05	9.00233e-05	3.23858e-05	0.000117615	0.000134261	0.000179896	6.2922e-05	0.000122447	0.000138715	0.000197636	6.73382e-05	0.000143056
9_2_3_COO-_LJ	-4.086	-7.293	-1.775	-7.994	-8.734	-11.208	-3.75	-7.439	-7.337	-11.373	-4.126	-6.905		X9_2_3_COO._LJ	-0.000199119	217	0.000813599	0.00145217	0.000353436	0.00159175	0.0017391	0.00223172	0.000746695	0.00148124	0.00146093	0.00226458	0.000821563	0.00137491
8_2_5_(H2O)HO_LJ	-2.34	-3.393	-1.564	-6.108	-7.354	-8.583	-2.088	-6.475	-6.085	-9.926	-3.894	-7.066		X8_2_5_.H2O.HO_LJ	-0.000101078	218	0.000236522	0.000342957	0.000158086	0.000617383	0.000743325	0.00086755	0.00021105	0.000654478	0.000615058	0.0010033	0.000393597	0.000714215
4_1_0_Ar(N-H)_C	31.759	31.054	31.713	31.669	30.701	31.564	31.866	31.713	31.228	31.443	31.602	31.448		X4_1_0_Ar.N.H._C	-5.40413e-05	219	-0.0017163	-0.0016782	-0.00171381	-0.00171143	-0.00165912	-0.00170576	-0.00172208	-0.00171381	-0.0016876	-0.00169922	-0.00170781	-0.00169949
9_3_-2_Ar(N-H)_C	30.622	27.855	30.678	30.739	17.19	24.95	30.978	26.973	25.029	20.865	30.986	20.59		X9_3_.2_Ar.N.H._C	-0.000209286	220	-0.00640875	-0.00582966	-0.00642047	-0.00643324	-0.00359762	-0.00522168	-0.00648326	-0.00564507	-0.00523821	-0.00436675	-0.00648493	-0.00430919
9_2_4_(H2O)HO_LJ	-1.98	-3.143	-1.318	-5.458	-6.029	-7.547	-1.794	-5.288	-5.3	-8.229	-3.052	-5.404		X9_2_4_.H2O.HO_LJ	-8.42727e-05	221	0.00016686	0.000264869	0.000111071	0.00045996	0.00050808	0.000636006	0.000151185	0.000445634	0.000446645	0.00069348	0.0002572	0.00045541
6_0_-3_Ar(N-H)_C	31.414	31.581	31.502	31.341	20.388	31.009	31.669	31.173	31.306	30.542	31.479	30.456		X6_0_.3_Ar.N.H._C	-0.000415769	222	-0.013061	-0.0131304	-0.0130975	-0.0130306	-0.00847669	-0.0128926	-0.013167	-0.0129608	-0.0130161	-0.0126984	-0.013088	-0.0126627
9_2_-2_Ar(N-H)_C	30.818	30.465	30.894	30.91	15.499	27.41	31.127	29.082	28.155	23.142	31.026	22.646		X9_2_.2_Ar.N.H._C	-0.000376192	223	-0.0115935	-0.0114607	-0.0116221	-0.0116281	-0.0058306	-0.0103114	-0.0117097	-0.0109404	-0.0105917	-0.00870583	-0.0116717	-0.00851924
1_5_4_COO-_LJ	-9.822	-26.427	-5.859	-14.286	33.104	32.504	-11.675	-47.927	-46.427	33.098	-36.121	-52.791		X1_5_4_COO._LJ	-0.00224661	224	0.0220662	0.0593712	0.0131629	0.0320951	-0.0743718	-0.0730238	0.0262292	0.107673	0.104303	-0.0743583	0.0811498	0.118601
0_4_3_(H2O)HO_LJ	-16.351	-40.359	-15.892	-50.36	34.232	33.939	-19.341	31.572	-12.74	34.549	33.091	-75.567		X0_4_3_.H2O.HO_LJ	-0.00442106	225	0.0722888	0.17843	0.0702595	0.222645	-0.151342	-0.150046	0.0855077	-0.139582	0.0563243	-0.152743	-0.146297	0.334086
9_1_3_COO-_LJ	-5.618	-7.241	-2.226	-13.065	-13.51	-18.753	-4.688	-10.911	-11.364	-19.956	-5.068	-10.932		X9_1_3_COO._LJ	-0.000194302	226	0.00109159	0.00140694	0.000432515	0.00253855	0.00262501	0.00364374	0.000910886	0.00212002	0.00220804	0.00387748	0.000984721	0.00212411
0_4_3_O-H_LJ	-15.239	-38.214	-27.663	-87.383	34.488	34.196	-18.049	32.056	-7.136	34.804	33.355	-122.791		X0_4_3_O.H_LJ	-0.00608511	227	0.0927309	0.232536	0.168332	0.531735	-0.209863	-0.208086	0.10983	-0.195064	0.0434233	-0.211786	-0.202969	0.747196
6_0_-2_Ar(N-H)_C	31.498	31.521	31.533	31.479	14.575	31.287	31.69	31.355	31.378	31.004	31.483	30.959		X6_0_.2_Ar.N.H._C	-0.000652247	228	-0.0205445	-0.0205595	-0.0205673	-0.0205321	-0.0095065	-0.0204068	-0.0206697	-0.0204512	-0.0204662	-0.0202223	-0.0205347	-0.0201929
9_0_6_(H2O)HO_LJ	-1.64	-1.716	-1.085	-4.049	-4.669	-6.112	-1.348	-4.319	-5.118	-7.369	-2.288	-6.081		X9_0_6_.H2O.HO_LJ	-1.69766e-05	229	2.78417e-05	2.91319e-05	1.84196e-05	6.87383e-05	7.92638e-05	0.000103761	2.28845e-05	7.3322e-05	8.68863e-05	0.000125101	3.88425e-05	0.000103235
7_2_2_COO-_LJ	-15.328	-38.3	-6.252	-31.109	-44.47	-42.292	-15.034	-34.668	-29.583	-42.569	-18.573	-24.703		X7_2_2_COO._LJ	-0.0015462	230	0.0237002	0.0592196	0.00966686	0.0481008	0.0687596	0.065392	0.0232456	0.0536038	0.0457413	0.0658203	0.0287176	0.0381959
0_4_3_COO-_LJ	-26.539	-66.408	-16.998	-52.588	34.362	34.073	-31.426	32.213	31.397	34.675	33.242	-40.926		X0_4_3_COO._LJ	-0.0051692	231	0.137185	0.343276	0.0878661	0.271838	-0.177624	-0.17613	0.162447	-0.166516	-0.162297	-0.179242	-0.171835	0.211555
0_4_3_SH_LJ	-31.872	-77.724	-33.055	-100.378	34.714	34.429	-37.664	32.721	32.251	35.025	33.608	-20.53		X0_4_3_SH_LJ	-0.00762082	232	0.242891	0.59232	0.251906	0.764962	-0.264549	-0.262377	0.28703	-0.249361	-0.245779	-0.266919	-0.25612	0.156455
0_4_3_Ar(N-H)_LJ	-15.737	-38.26	-16.311	-49.3	34.422	34.137	-18.593	32.425	31.931	34.733	33.314	-2.857		X0_4_3_Ar.N.H._LJ	-0.00427445	233	0.0672671	0.163541	0.0697206	0.210731	-0.147135	-0.145917	0.0794749	-0.138599	-0.136488	-0.148465	-0.142399	0.0122121
8_1_-2_Ar(N-H)_C	31.131	31.065	31.185	31.17	14.417	30.572	31.368	30.736	30.723	28.276	31.207	27.454		X8_1_.2_Ar.N.H._C	-0.000621374	234	-0.019344	-0.019303	-0.0193776	-0.0193682	-0.00895835	-0.0189967	-0.0194913	-0.0190986	-0.0190905	-0.01757	-0.0193912	-0.0170592
6_0_6_COO-_LJ	-11.825	-11.747	-4.893	-16.987	-23.588	-27.474	-8.873	-21.282	-19.016	-33.634	-12.461	-32.573		X6_0_6_COO._LJ	-0.000285621	235	0.00337747	0.00335519	0.00139754	0.00485184	0.00673723	0.00784715	0.00253432	0.00607859	0.00543137	0.00960658	0.00355912	0.00930353
5_1_-3_Ar(N-H)_C	31.475	31.679	31.522	31.226	30.198	30.863	31.739	31.197	31.347	29.996	31.63	29.917		X5_1_.3_Ar.N.H._C	-3.17024e-05	236	-0.000997832	-0.0010043	-0.000999322	-0.000989938	-0.000957348	-0.00097843	-0.0010062	-0.000989019	-0.000993774	-0.000950944	-0.00100275	-0.00094844
10_0_6_COO-_LJ	-1.653	-1.804	-0.751	-2.5	-2.997	-4.017	-1.405	-2.795	-3.449	-4.517	-1.499	-3.66		X10_0_6_COO._LJ	-1.75977e-05	237	2.9089e-05	3.17462e-05	1.32159e-05	4.39942e-05	5.27402e-05	7.06899e-05	2.47247e-05	4.91855e-05	6.06944e-05	7.94887e-05	2.63789e-05	6.44075e-05
9_0_1_Ar(N-H)_LJ	-6.291	-6.871	-3.669	-22.8	-30.385	-33.118	-4.915	-22.46	-23.087	-35.019	-7.676	-18.309		X9_0_1_Ar.N.H._LJ	-0.00041111	238	0.00258629	0.00282473	0.00150836	0.0093733	0.0124916	0.0136151	0.0020206	0.00923352	0.00949129	0.0143967	0.00315568	0.00752701
7_1_6_COO-_LJ	-5.436	-6.199	-2.361	-8.565	-11.608	-13.56	-4.473	-10.344	-9.228	-16.084	-5.935	-13.252		X7_1_6_COO._LJ	-0.000144971	239	0.000788063	0.000898676	0.000342277	0.00124168	0.00168282	0.00196581	0.000648456	0.00149958	0.00133779	0.00233172	0.000860403	0.00192116
9_0_5_O-H_LJ	-2.253	-2.254	-2.592	-12.524	-12.802	-17.586	-1.787	-11.485	-13.939	-22.388	-5.632	-15.968		X9_0_5_O.H_LJ	-2.19958e-05	240	4.95565e-05	4.95785e-05	5.7013e-05	0.000275475	0.00028159	0.000386818	3.93064e-05	0.000252621	0.000306599	0.000492441	0.00012388	0.000351228
6_1_5_SH_LJ	-17.907	-19.567	-11.419	-46.679	-63.167	-66.329	-14.432	-53.2	-46.169	-83.068	-34.998	-66.487		X6_1_5_SH_LJ	-0.000915608	241	0.0163958	0.0179157	0.0104553	0.0427397	0.0578362	0.0607314	0.0132141	0.0487104	0.0422727	0.0760577	0.0320445	0.060876
1_5_4_SH_LJ	-11.829	-31.652	-11.433	-27.838	33.476	32.934	-14.052	-61.252	-89.544	33.472	-67.824	-100.501		X1_5_4_SH_LJ	-0.00293862	242	0.034761	0.0930133	0.0335973	0.0818054	-0.0983733	-0.0967806	0.0412935	0.179997	0.263136	-0.0983616	0.199309	0.295335
8_2_5_SH_LJ	-4.568	-6.624	-3.284	-12.692	-15.409	-17.962	-4.077	-13.565	-12.747	-20.678	-8.167	-14.786		X8_2_5_SH_LJ	-0.000189889	243	0.000867412	0.00125782	0.000623595	0.00241007	0.002926	0.00341078	0.000774177	0.00257584	0.00242051	0.00392652	0.00155082	0.0028077
9_2_4_SH_LJ	-3.865	-6.137	-2.768	-11.353	-12.634	-15.775	-3.503	-11.078	-11.106	-17.15	-6.405	-11.318		X9_2_4_SH_LJ	-0.000158996	244	0.000614521	0.00097576	0.000440102	0.00180508	0.00200876	0.00250817	0.000556964	0.00176136	0.00176581	0.00272679	0.00101837	0.00179952
8_2_5_Ar(N-H)_LJ	-2.256	-3.272	-1.622	-6.262	-7.61	-8.869	-2.014	-6.699	-6.295	-10.206	-4.034	-7.301		X8_2_5_Ar.N.H._LJ	-9.3482e-05	245	0.000210895	0.000305873	0.000151628	0.000585384	0.000711398	0.000829092	0.000188273	0.000626236	0.000588469	0.000954077	0.000377106	0.000682512
9_2_4_Ar(N-H)_LJ	-1.909	-3.031	-1.367	-5.602	-6.239	-7.788	-1.731	-5.471	-5.485	-8.465	-3.164	-5.589		X9_2_4_Ar.N.H._LJ	-7.8342e-05	246	0.000149555	0.000237455	0.000107094	0.000438872	0.000488776	0.000610128	0.00013561	0.000428609	0.000429706	0.000663165	0.000247874	0.000437854
1_5_4_Ar(N-H)_LJ	-5.842	-15.624	-5.647	-13.744	33.183	32.638	-6.94	-26.29	-44.096	33.178	-33.171	-49.328		X1_5_4_Ar.N.H._LJ	-0.00195327	247	0.011411	0.0305179	0.0110301	0.0268457	-0.0648153	-0.0637508	0.0135557	0.0513514	0.0861313	-0.0648056	0.0647919	0.0963509
3_1_0_Ar(N-H)_C	31.859	31.255	31.824	31.711	31.418	31.622	31.972	31.772	17.954	31.496	31.716	31.545		X3_1_0_Ar.N.H._C	-2.92865e-05	248	-0.000933039	-0.00091535	-0.000932014	-0.000928705	-0.000920124	-0.000926098	-0.000936348	-0.000930491	-0.00052581	-0.000922408	-0.000928851	-0.000923843
-1_7_-2_SH_LJ	-118.739	-114.08	-96.492	33.021	34.802	34.266	34.164	33.585	33.363	35.373	-146.498	33.104		X.1_7_.2_SH_LJ	-0.00216208	249	0.256724	0.246651	0.208624	-0.0713942	-0.0752449	-0.074086	-0.0738655	-0.0726136	-0.0721336	-0.0764794	0.316741	-0.0715737
-1_7_-2_Ar(N-H)_LJ	-58.504	-55.896	-47.381	32.727	34.509	33.974	33.872	33.292	33.069	35.08	-69.17	32.812		X.1_7_.2_Ar.N.H._LJ	-0.00118155	250	0.0691252	0.0660438	0.0559829	-0.0386685	-0.040774	-0.0401419	-0.0400214	-0.0393361	-0.0390726	-0.0414487	0.0817276	-0.0387689
7_2_5_(H2O)HO_LJ	-3.7	-5.277	-2.428	-9.669	-12.569	-13.874	-3.293	-10.794	-9.392	-16.381	-6.777	-11.63		X7_2_5_.H2O.HO_LJ	-0.000176761	251	0.000654017	0.00093277	0.000429177	0.00170911	0.00222171	0.00245239	0.000582075	0.00190796	0.00166014	0.00289553	0.00119791	0.00205574
9_0_6_SH_LJ	-3.202	-3.351	-2.278	-8.447	-9.794	-12.796	-2.631	-9.054	-10.723	-15.36	-4.802	-12.705		X9_0_6_SH_LJ	-2.48561e-05	252	7.95894e-05	8.32929e-05	5.66223e-05	0.00020996	0.000243441	0.000318059	6.53965e-05	0.000225047	0.000266532	0.00038179	0.000119359	0.000315797
9_0_6_Ar(N-H)_LJ	-1.582	-1.655	-1.125	-4.17	-4.837	-6.319	-1.3	-4.472	-5.295	-7.581	-2.372	-6.272		X9_0_6_Ar.N.H._LJ	-1.22061e-05	253	1.93101e-05	2.02011e-05	1.37319e-05	5.08995e-05	5.9041e-05	7.71304e-05	1.58679e-05	5.45857e-05	6.46314e-05	9.25345e-05	2.89529e-05	7.65567e-05
7_0_-3_Ar(N-H)_C	31.269	31.423	31.375	31.262	16.578	30.814	31.54	30.965	31.103	29.706	31.345	29.646		X7_0_.3_Ar.N.H._C	-0.000552141	254	-0.0172649	-0.0173499	-0.0173234	-0.017261	-0.00915339	-0.0170137	-0.0174145	-0.017097	-0.0171732	-0.0164019	-0.0173069	-0.0163688
9_1_-3_Ar(N-H)_C	30.806	30.935	30.989	30.905	15.007	27.259	31.195	28.799	29.835	23.097	31.04	22.413		X9_1_.3_Ar.N.H._C	-0.000381767	255	-0.0117607	-0.01181	-0.0118306	-0.0117985	-0.00572918	-0.0104066	-0.0119092	-0.0109945	-0.01139	-0.00881767	-0.01185	-0.00855654
10_1_4_COO-_LJ	-2.508	-3.207	-1.085	-4.523	-4.901	-6.919	-2.169	-4.358	-4.931	-7.385	-2.28	-4.807		X10_1_4_COO._LJ	-4.67331e-05	256	0.000117207	0.000149873	5.07054e-05	0.000211374	0.000229039	0.000323346	0.000101364	0.000203663	0.000230441	0.000345124	0.000106551	0.000224646
8_2_4_O-H_LJ	-3.03	-4.791	-3.653	-17.244	-18.738	-21.629	-2.725	-15.979	-15.226	-25.444	-9.385	-16.199		X8_2_4_O.H_LJ	-0.000281271	257	0.000852251	0.00134757	0.00102748	0.00485024	0.00527046	0.00608361	0.000766464	0.00449443	0.00428263	0.00715666	0.00263973	0.00455631
6_1_5_Ar(N-H)_LJ	-8.839	-9.661	-5.639	-22.842	-31.158	-32.712	-7.125	-26.244	-22.772	-40.73	-17.267	-32.741		X6_1_5_Ar.N.H._LJ	-0.000439552	258	0.0038852	0.00424652	0.00247864	0.0100403	0.0136956	0.0143786	0.00313181	0.0115356	0.0100095	0.017903	0.00758975	0.0143914
9_0_4_O-H_LJ	-3.22	-3.105	-3.448	-21.347	-20.5	-30.046	-2.471	-17.416	-20.917	-37.525	-7.632	-22.436		X9_0_4_O.H_LJ	-2.18219e-05	259	7.02666e-05	6.77571e-05	7.5242e-05	0.000465833	0.00044735	0.000655662	5.3922e-05	0.000380051	0.00045645	0.000818868	0.000166545	0.000489597
8_2_-1_Ar(N-H)_C	31.112	30.521	31.092	31.147	15.487	30.466	31.291	30.689	30.279	27.767	31.172	27.179		X8_2_.1_Ar.N.H._C	-0.000580405	260	-0.0180576	-0.0177145	-0.0180459	-0.0180779	-0.00898873	-0.0176826	-0.0181614	-0.017812	-0.0175741	-0.0161161	-0.0180924	-0.0157748
10_3_-3_Ar(N-H)_C	29.563	27.763	30.192	30.127	15.935	21.456	30.701	23.075	22.444	18.032	30.761	17.702		X10_3_.3_Ar.N.H._C	-5.96111e-05	261	-0.00176228	-0.00165498	-0.00179978	-0.0017959	-0.000949903	-0.00127902	-0.00183012	-0.00137553	-0.00133791	-0.00107491	-0.0018337	-0.00105524
6_2_4_SH_LJ	-17.486	-27.08	-11.721	-48.651	-67.657	-65.982	-16.402	-55.803	-47.723	-79.022	-41.658	-54.416		X6_2_4_SH_LJ	-0.00133345	262	0.0233167	0.0361098	0.0156294	0.0648737	0.0902172	0.0879837	0.0218712	0.0744105	0.0636362	0.105372	0.0555489	0.072561
6_0_5_O-H_LJ	-13.162	-11.857	-13.372	-57.336	-70	-75.834	-9.417	-60.954	-61.738	-95.554	-38.076	-92.51		X6_0_5_O.H_LJ	-0.000887101	263	0.011676	0.0105184	0.0118623	0.0508628	0.0620971	0.0672724	0.00835383	0.0540723	0.0547678	0.084766	0.0337773	0.0820657
7_3_3_(H2O)HO_LJ	-4.628	-13.948	-3.193	-12.654	-15.612	-16.4	-4.799	-13.629	-12.164	-17.165	-9.591	-11.198		X7_3_3_.H2O.HO_LJ	-0.000484498	264	0.00224225	0.00675777	0.001547	0.00613083	0.00756398	0.00794576	0.0023251	0.00660322	0.00589343	0.0083164	0.00464682	0.0054254
8_1_6_(H2O)HO_LJ	-2.126	-2.48	-1.418	-5.196	-6.439	-7.804	-1.787	-5.832	-5.758	-9.269	-3.297	-7.468		X8_1_6_.H2O.HO_LJ	-4.64088e-05	265	9.86652e-05	0.000115094	6.58077e-05	0.00024114	0.000298826	0.000362175	8.29326e-05	0.000270656	0.000267222	0.000430163	0.00015301	0.000346581
6_0_4_O-H_LJ	-24.939	-19.87	-21.684	32.613	-142.557	-102.112	-17.077	-116.514	-118.815	32.921	-67.716	-98.75		X6_0_4_O.H_LJ	0.00432734	266	-0.10792	-0.0859843	-0.0938341	0.141128	-0.616893	-0.441874	-0.073898	-0.504196	-0.514153	0.14246	-0.29303	-0.427325
8_2_3_O-H_LJ	-4.002	-7.326	-4.721	-25.244	-27.262	-31.256	-3.667	-22.24	-20.778	-34.441	-12.256	-19.859		X8_2_3_O.H_LJ	-0.000478077	267	0.00191326	0.00350239	0.002257	0.0120686	0.0130333	0.0149428	0.00175311	0.0106324	0.00993349	0.0164655	0.00585931	0.00949414
10_2_-3_Ar(N-H)_C	30.152	30.167	30.596	30.518	14.965	23.105	30.906	24.51	24.657	19.62	30.815	19.151		X10_2_.3_Ar.N.H._C	-0.000130014	268	-0.00392019	-0.00392214	-0.00397792	-0.00396778	-0.00194567	-0.00300398	-0.00401823	-0.00318665	-0.00320577	-0.00255088	-0.00400639	-0.00248991
6_2_4_Ar(N-H)_LJ	-8.633	-13.37	-5.788	-23.82	-33.364	-32.541	-8.097	-27.52	-23.533	-38.809	-20.544	-26.839		X6_2_4_Ar.N.H._LJ	-0.000645809	269	0.00557527	0.00863446	0.00373794	0.0153832	0.0215468	0.0210153	0.00522911	0.0177727	0.0151978	0.0250632	0.0132675	0.0173329
8_0_6_O-H_LJ	-2.499	-2.523	-3.003	-12.087	-13.647	-17.19	-1.986	-12.538	-14.013	-22.03	-6.736	-18.998		X8_0_6_O.H_LJ	-3.58393e-05	270	8.95624e-05	9.04225e-05	0.000107625	0.000433189	0.000489099	0.000616077	7.11768e-05	0.000449353	0.000502216	0.00078954	0.000241413	0.000680875
7_0_6_O-H_LJ	-4.129	-4.087	-4.86	-19.489	-22.771	-27.46	-3.186	-20.79	-21.355	-35.995	-11.648	-33.059		X7_0_6_O.H_LJ	-0.00010991	271	0.000453818	0.000449201	0.000534162	0.00214203	0.00250276	0.00301812	0.000350173	0.00228502	0.00234712	0.0039562	0.00128023	0.00363351
10_1_6_COO-_LJ	-1.414	-1.749	-0.661	-2.055	-2.552	-3.293	-1.248	-2.37	-2.635	-3.569	-1.349	-2.838		X10_1_6_COO._LJ	-2.15327e-05	272	3.04473e-05	3.76607e-05	1.42331e-05	4.42497e-05	5.49515e-05	7.09072e-05	2.68728e-05	5.10325e-05	5.67387e-05	7.68503e-05	2.90476e-05	6.11099e-05
7_1_-1_(H2O)HO_LJ	-18.11	-59.366	-11.919	-42.558	-70.061	20.15	-18.897	-62.651	-47.602	-49.616	-29.794	-34.008		X7_1_.1_.H2O.HO_LJ	-0.00785301	273	0.142218	0.466202	0.0936001	0.334209	0.55019	-0.158238	0.148398	0.491999	0.373819	0.389635	0.233973	0.267065
6_0_4_(H2O)HO_LJ	-26.298	-21.185	-12.456	32.319	-82.41	-59.954	-18.19	-67.287	-68.701	32.644	-39.001	-59.49		X6_0_4_.H2O.HO_LJ	0.00301993	274	-0.0794182	-0.0639773	-0.0376163	0.0976012	-0.248873	-0.181057	-0.0549326	-0.203202	-0.207472	0.0985827	-0.11778	-0.179656
8_3_-1_Ar(N-H)_C	30.991	26.63	30.926	31.02	18.553	29.21	31.165	30.243	27.57	24.448	31.14	24.238		X8_3_.1_Ar.N.H._C	-0.000477701	275	-0.0148044	-0.0127212	-0.0147734	-0.0148183	-0.00886279	-0.0139537	-0.0148876	-0.0144471	-0.0131702	-0.0116788	-0.0148756	-0.0115785
8_1_2_COO-_LJ	-13.213	-18.238	-4.824	-29.025	-42.694	-46.125	-10.912	-30.074	-27.3	-45.971	-12.014	-24.204		X8_1_2_COO._LJ	-0.000689195	276	0.00910633	0.0125695	0.00332467	0.0200039	0.0294245	0.0317891	0.00752049	0.0207268	0.018815	0.031683	0.00827998	0.0166813
8_2_2_COO-_LJ	-8.609	-19.565	-3.605	-19.013	-22.61	-26.071	-8.133	-17.841	-16.051	-24.661	-9.232	-13.74		X8_2_2_COO._LJ	-0.00067106	277	0.00577716	0.0131293	0.00241917	0.0127589	0.0151727	0.0174952	0.00545774	0.0119724	0.0107712	0.016549	0.00619523	0.00922037
9_2_5_(H2O)HO_LJ	-1.487	-2.186	-1.02	-3.652	-4.351	-5.352	-1.342	-3.913	-3.901	-5.893	-2.32	-4.256		X9_2_5_.H2O.HO_LJ	-4.19174e-05	278	6.23312e-05	9.16314e-05	4.27557e-05	0.000153082	0.000182383	0.000224342	5.62532e-05	0.000164023	0.00016352	0.000247019	9.72484e-05	0.0001784
-1_7_-2_COO-_LJ	-100.673	-101.253	-50.597	32.603	34.452	33.909	33.927	33.213	32.986	35.023	-88.367	32.688		X.1_7_.2_COO._LJ	-0.00407318	279	0.410059	0.412422	0.206091	-0.132798	-0.140329	-0.138117	-0.138191	-0.135282	-0.134358	-0.142655	0.359935	-0.133144
8_3_3_(H2O)HO_LJ	-2.91	-7.905	-2.024	-7.736	-9.093	-10.357	-2.925	-7.995	-7.376	-10.44	-5.27	-6.847		X8_3_3_.H2O.HO_LJ	-0.00023758	280	0.000691357	0.00187807	0.000480862	0.00183792	0.00216031	0.00246061	0.000694921	0.00189945	0.00175239	0.00248033	0.00125205	0.00162671
8_3_4_(H2O)HO_LJ	-2.265	-4.903	-1.585	-5.628	-6.995	-7.978	-2.211	-6.181	-5.656	-8.392	-4.082	-5.777		X8_3_4_.H2O.HO_LJ	-0.000128895	281	0.000291946	0.00063197	0.000204298	0.000725419	0.000901618	0.00102832	0.000284986	0.000796698	0.000729028	0.00108168	0.000526148	0.000744624
7_3_3_SH_LJ	-9.031	-27.139	-6.701	-25.995	-32.553	-34.179	-9.362	-28.397	-25.368	-35.554	-20.065	-23.417		X7_3_3_SH_LJ	-0.000928175	282	0.00838235	0.0251897	0.0062197	0.0241279	0.0302149	0.0317241	0.00868958	0.0263574	0.0235459	0.0330003	0.0186238	0.0217351
-1_7_-2_(H2O)HO_LJ	-61.433	-60.325	-48.506	32.343	34.327	33.773	33.807	33.051	32.817	34.899	-98.629	32.428		X.1_7_.2_.H2O.HO_LJ	-0.00137308	283	0.0843527	0.0828313	0.0666028	-0.0444097	-0.0471339	-0.0463732	-0.0464199	-0.0453818	-0.0450605	-0.0479193	0.135426	-0.0445264
6_1_5_O-H_LJ	-8.586	-9.357	-9.499	-41.855	-53.049	-55.78	-6.909	-44.645	-38.796	-73.306	-29.342	-56.632		X6_1_5_O.H_LJ	-0.000683887	284	0.00587185	0.00639913	0.00649624	0.0286241	0.0362795	0.0381472	0.00472497	0.0305321	0.0265321	0.050133	0.0200666	0.0387299
10_2_5_COO-_LJ	-1.55	-2.3	-0.726	-2.314	-2.799	-3.575	-1.423	-2.566	-2.686	-3.735	-1.537	-2.763		X10_2_5_COO._LJ	-3.83711e-05	285	5.94753e-05	8.82536e-05	2.78575e-05	8.87908e-05	0.000107401	0.000137177	5.46021e-05	9.84604e-05	0.000103065	0.000143316	5.89765e-05	0.000106019
7_3_3_Ar(N-H)_LJ	-4.46	-13.394	-3.31	-12.811	-16.068	-16.87	-4.624	-14.015	-12.522	-17.537	-9.907	-11.562		X7_3_3_Ar.N.H._LJ	-0.000456612	286	0.00203649	0.00611586	0.00151139	0.00584966	0.00733684	0.00770304	0.00211137	0.00639942	0.00571769	0.0080076	0.00452365	0.00527935
4_2_-2_Ar(N-H)_C	31.598	27.981	31.5	31.299	31.249	30.959	31.758	31.355	31.128	30.087	31.784	30.434		X4_2_.2_Ar.N.H._C	-8.7959e-05	287	-0.00277933	-0.00246118	-0.00277071	-0.00275303	-0.00274863	-0.00272312	-0.0027934	-0.00275795	-0.00273799	-0.00264642	-0.00279569	-0.00267694
10_2_4_COO-_LJ	-1.988	-3.153	-0.911	-3.208	-3.669	-4.836	-1.831	-3.313	-3.481	-4.937	-1.947	-3.391		X10_2_4_COO._LJ	-5.75227e-05	288	0.000114355	0.000181369	5.24031e-05	0.000184533	0.000211051	0.00027818	0.000105324	0.000190573	0.000200236	0.000283989	0.000111997	0.000195059
9_1_4_O-H_LJ	-2.467	-3.016	-2.852	-14.847	-15.019	-20.077	-2.062	-12.835	-13.815	-23.62	-6.485	-14.515		X9_1_4_O.H_LJ	-9.14606e-05	289	0.000225633	0.000275845	0.000260846	0.00135792	0.00137365	0.00183626	0.000188592	0.0011739	0.00126353	0.0021603	0.000593122	0.00132755
9_2_3_(H2O)HO_LJ	-2.521	-4.5	-1.651	-7.495	-8.14	-10.474	-2.314	-6.932	-6.835	-10.643	-3.838	-6.432		X9_2_3_.H2O.HO_LJ	-0.000115601	290	0.000291429	0.000520203	0.000190857	0.000866427	0.00094099	0.0012108	0.0002675	0.000801344	0.000790131	0.00123034	0.000443675	0.000743544
7_2_5_SH_LJ	-7.22	-10.298	-5.096	-19.924	-26.279	-28.983	-6.426	-22.57	-19.639	-33.937	-14.19	-24.277		X7_2_5_SH_LJ	-0.000326287	291	0.00235579	0.0033601	0.00166276	0.00650094	0.0085745	0.00945678	0.00209672	0.0073643	0.00640795	0.0110732	0.00463001	0.00792127
3_0_0_Ar(N-H)_C	31.966	31.796	31.959	31.856	31.436	31.829	32.122	32.118	31.103	31.773	31.748	31.787		X3_0_0_Ar.N.H._C	-2.89237e-05	292	-0.000924576	-0.000919659	-0.000924374	-0.000921395	-0.000909247	-0.000920614	-0.000929088	-0.000928973	-0.000899615	-0.000918994	-0.000918271	-0.000919399
7_2_5_Ar(N-H)_LJ	-3.566	-5.086	-2.517	-9.822	-12.975	-14.309	-3.174	-11.144	-9.697	-16.74	-7.007	-11.985		X7_2_5_Ar.N.H._LJ	-0.00016013	293	0.000571024	0.000814422	0.000403047	0.0015728	0.00207769	0.0022913	0.000508253	0.00178449	0.00155278	0.00268058	0.00112203	0.00191916
8_3_3_SH_LJ	-5.68	-15.41	-4.248	-16.052	-19.024	-21.632	-5.709	-16.722	-15.436	-21.75	-11.052	-14.344		X8_3_3_SH_LJ	-0.000457697	294	0.00259972	0.00705311	0.0019443	0.00734695	0.00870722	0.0099009	0.00261299	0.0076536	0.00706501	0.0099549	0.00505846	0.0065652
6_3_-2_Ar(N-H)_C	31.219	23.389	31.123	31.11	29.046	30.04	31.393	30.831	29.037	24.663	31.461	24.763		X6_3_.2_Ar.N.H._C	-0.000224126	295	-0.00699699	-0.00524208	-0.00697547	-0.00697256	-0.00650996	-0.00673274	-0.00703598	-0.00691003	-0.00650794	-0.00552762	-0.00705122	-0.00555003
10_0_4_COO-_LJ	-3.077	-3.227	-1.26	-5.97	-6.271	-9.633	-2.499	-5.562	-7.011	-10.676	-2.583	-6.716		X10_0_4_COO._LJ	-7.41858e-06	296	2.2827e-05	2.39397e-05	9.34741e-06	4.42889e-05	4.65219e-05	7.14631e-05	1.8539e-05	4.12621e-05	5.20116e-05	7.92007e-05	1.91622e-05	4.98232e-05
8_3_3_Ar(N-H)_LJ	-2.806	-7.609	-2.098	-7.919	-9.394	-10.68	-2.82	-8.257	-7.622	-10.735	-5.459	-7.084		X8_3_3_Ar.N.H._LJ	-0.000225619	297	0.000633087	0.00171673	0.000473348	0.00178668	0.00211946	0.00240961	0.000636245	0.00186294	0.00171967	0.00242202	0.00123165	0.00159828
10_0_5_(H2O)HO_LJ	-1.414	-1.506	-0.917	-3.683	-4.054	-5.766	-1.173	-3.706	-4.679	-6.62	-1.864	-4.76		X10_0_5_.H2O.HO_LJ	4.622e-06	298	-6.53551e-06	-6.96073e-06	-4.23837e-06	-1.70228e-05	-1.87376e-05	-2.66504e-05	-5.4216e-06	-1.71291e-05	-2.16263e-05	-3.05976e-05	-8.61541e-06	-2.20007e-05
8_1_6_SH_LJ	-4.151	-4.842	-2.978	-10.817	-13.498	-16.341	-3.488	-12.222	-12.063	-19.318	-6.917	-15.603		X8_1_6_SH_LJ	-8.04817e-05	299	0.000334079	0.000389692	0.000239674	0.00087057	0.00108634	0.00131515	0.00028072	0.000983647	0.00097085	0.00155474	0.000556692	0.00125576
8_1_6_Ar(N-H)_LJ	-2.05	-2.392	-1.471	-5.338	-6.667	-8.069	-1.723	-6.036	-5.957	-9.535	-3.416	-7.703		X8_1_6_Ar.N.H._LJ	-3.9571e-05	300	8.11205e-05	9.46538e-05	5.82089e-05	0.00021123	0.00026382	0.000319298	6.81808e-05	0.00023885	0.000235724	0.000377309	0.000135174	0.000304815
0_5_3_COO-_LJ	-16.726	-41.015	-9.63	-34.181	32.346	31.858	-21.132	-93.809	-78.102	32.976	-54.786	-72.564		X0_5_3_COO._LJ	-0.00363616	301	0.0608185	0.149137	0.0350163	0.124288	-0.117615	-0.115841	0.0768394	0.341105	0.283992	-0.119906	0.199211	0.263855
7_2_2_SH_LJ	-18.386	-45.638	-12.197	-56.309	-84.965	-80.419	-18.042	-66.686	-56.953	-80.273	-36.143	-47.975		X7_2_2_SH_LJ	-0.00195703	302	0.035982	0.089315	0.0238699	0.110199	0.166279	0.157383	0.0353088	0.130507	0.111459	0.157097	0.070733	0.0938886
7_3_-1_Ar(N-H)_C	31.157	24.343	31.068	31.136	21.978	30.292	31.296	30.751	29.085	26.397	31.289	26.311		X7_3_.1_Ar.N.H._C	-0.000483093	303	-0.0150517	-0.0117599	-0.0150087	-0.0150416	-0.0106174	-0.0146338	-0.0151189	-0.0148556	-0.0140508	-0.0127522	-0.0151155	-0.0127107
9_0_1_SH_LJ	-12.745	-13.913	-7.429	-46.606	-61.747	-70.04	-9.951	-45.561	-46.811	-71.763	-15.544	-37.112		X9_0_1_SH_LJ	-0.000661943	304	0.00843646	0.00920961	0.00491757	0.0308505	0.040873	0.0463625	0.00658699	0.0301588	0.0309862	0.047503	0.0102892	0.024566
5_0_-1_Ar(N-H)_C	31.685	31.58	31.68	31.662	10.752	31.592	31.828	31.653	31.553	31.401	31.584	31.372		X5_0_.1_Ar.N.H._C	-0.000815128	305	-0.0258273	-0.0257417	-0.0258233	-0.0258086	-0.00876426	-0.0257515	-0.0259439	-0.0258012	-0.0257197	-0.0255958	-0.025745	-0.0255722
0_5_3_SH_LJ	-20.132	-49.006	-18.784	-66.033	32.801	32.476	-25.411	-165.208	-148.183	33.356	-94.626	-138.458		X0_5_3_SH_LJ	-0.00539199	306	0.108552	0.26424	0.101283	0.35605	-0.176863	-0.17511	0.137016	0.890801	0.799002	-0.179855	0.510223	0.746565
0_5_3_Ar(N-H)_LJ	-9.943	-24.183	-9.276	-32.531	32.502	32.172	-12.549	-79.403	-72.667	33.062	-45.227	-67.997		X0_5_3_Ar.N.H._LJ	-0.00315627	307	0.0313828	0.076328	0.0292775	0.102677	-0.102585	-0.101543	0.039608	0.250617	0.229356	-0.104352	0.142748	0.214617
9_4_-3_Ar(N-H)_C	29.495	23.979	29.834	29.97	18.695	21.022	30.602	23.284	21.363	17.148	30.911	16.98		X9_4_.3_Ar.N.H._C	-1.15197e-05	308	-0.000339774	-0.000276231	-0.000343679	-0.000345246	-0.000215361	-0.000242167	-0.000352526	-0.000268225	-0.000246096	-0.00019754	-0.000356086	-0.000195605
8_0_-1_COO-_LJ	-21.009	-32.322	-8.335	-34.164	-54.497	31.325	-18.916	-46.74	-40.049	-48.619	-17.092	-29.603		X8_0_.1_COO._LJ	-0.0070921	309	0.148998	0.229231	0.0591126	0.242294	0.386498	-0.22216	0.134154	0.331485	0.284031	0.344811	0.121218	0.209947
9_1_6_(H2O)HO_LJ	-1.354	-1.625	-0.926	-3.18	-3.89	-4.89	-1.165	-3.57	-3.776	-5.577	-2.008	-4.437		X9_1_6_.H2O.HO_LJ	-1.69277e-05	310	2.29201e-05	2.75075e-05	1.56751e-05	5.38301e-05	6.58488e-05	8.27766e-05	1.97208e-05	6.0432e-05	6.39191e-05	9.44059e-05	3.39909e-05	7.51083e-05
10_3_-2_Ar(N-H)_C	30.15	27.121	30.367	30.51	15.446	22.913	30.783	24.428	23.28	19.411	30.773	19.16		X10_3_.2_Ar.N.H._C	-0.000161706	311	-0.00487544	-0.00438563	-0.00491053	-0.00493365	-0.00249771	-0.00370517	-0.0049778	-0.00395015	-0.00376452	-0.00313888	-0.00497618	-0.00309829
8_2_2_(H2O)HO_LJ	-5.308	-12.048	-3.354	-18.208	-21.24	-24.665	-5.017	-16.714	-15.019	-23.339	-8.598	-12.823		X8_2_2_.H2O.HO_LJ	-0.000455384	312	0.00241718	0.00548647	0.00152736	0.00829163	0.00967236	0.011232	0.00228466	0.00761129	0.00683941	0.0106282	0.00391539	0.00583939
9_2_5_SH_LJ	-2.903	-4.269	-2.142	-7.63	-9.128	-11.214	-2.621	-8.206	-8.182	-12.321	-4.869	-8.921		X9_2_5_SH_LJ	-7.63957e-05	313	0.000221777	0.000326133	0.00016364	0.000582899	0.00069734	0.000856701	0.000200233	0.000626903	0.00062507	0.000941271	0.000371971	0.000681526
9_2_5_Ar(N-H)_LJ	-1.434	-2.109	-1.058	-3.767	-4.508	-5.538	-1.295	-4.053	-4.041	-6.084	-2.405	-4.406		X9_2_5_Ar.N.H._LJ	-3.76627e-05	314	5.40083e-05	7.94305e-05	3.98471e-05	0.000141875	0.000169783	0.000208576	4.87731e-05	0.000152647	0.000152195	0.00022914	9.05787e-05	0.000165942
7_0_3_Ar(N-H)_LJ	-19.513	-15.126	-9.418	32.966	-51.01	32.19	-13.274	-61.763	-62.047	32.975	-26.108	-55.553		X7_0_3_Ar.N.H._LJ	-0.00211919	315	0.0413518	0.0320549	0.0199586	-0.0698613	0.1081	-0.0682168	0.0281302	0.130888	0.13149	-0.0698804	0.0553279	0.117727
9_0_3_COO-_LJ	-7.575	-7.219	-2.718	-19.248	-19.663	-29.822	-5.685	-15.495	-17.846	-32.456	-6.015	-17.335		X9_0_3_COO._LJ	-8.50122e-05	316	0.000643967	0.000613703	0.000231063	0.00163631	0.00167159	0.00253523	0.000483294	0.00131726	0.00151713	0.00275916	0.000511348	0.00147369
8_3_4_SH_LJ	-4.421	-9.568	-3.328	-11.725	-14.658	-16.704	-4.318	-12.949	-11.852	-17.527	-8.563	-12.107		X8_3_4_SH_LJ	-0.00024526	317	0.00108429	0.00234665	0.000816225	0.00287567	0.00359502	0.00409682	0.00105903	0.00317587	0.00290682	0.00429867	0.00210016	0.00296936
9_0_7_COO-_LJ	-1.776	-1.938	-0.833	-2.472	-3.279	-4.171	-1.506	-3.09	-3.476	-4.644	-1.698	-4.207		X9_0_7_COO._LJ	-1.53472e-05	318	2.72567e-05	2.9743e-05	1.27843e-05	3.79384e-05	5.03236e-05	6.40133e-05	2.31129e-05	4.7423e-05	5.3347e-05	7.12726e-05	2.60596e-05	6.45658e-05
0_5_3_(H2O)HO_LJ	-10.317	-25.201	-8.967	-32.234	31.988	12.899	-13.028	-98.584	-75.359	32.8	-58.748	-69.521		X0_5_3_.H2O.HO_LJ	-0.00184994	319	0.0190858	0.0466203	0.0165884	0.0596309	-0.0591758	-0.0238624	0.024101	0.182374	0.139409	-0.060678	0.10868	0.12861
8_3_4_Ar(N-H)_LJ	-2.184	-4.725	-1.644	-5.787	-7.239	-8.248	-2.133	-6.395	-5.853	-8.653	-4.229	-5.979		X8_3_4_Ar.N.H._LJ	-0.00012096	320	0.000264177	0.000571537	0.000198859	0.000699997	0.000875631	0.00099768	0.000258008	0.00077354	0.00070798	0.00104667	0.000511541	0.000723221
9_1_3_(H2O)HO_LJ	-3.465	-4.469	-2.07	-12.383	-12.621	-17.673	-2.893	-10.184	-10.603	-18.873	-4.717	-10.206		X9_1_3_.H2O.HO_LJ	-0.00010281	321	0.000356235	0.000459456	0.000212816	0.00127309	0.00129756	0.00181695	0.000297428	0.00104701	0.00109009	0.00194032	0.000484952	0.00104927
0_5_3_O-H_LJ	-9.603	-23.562	-15.618	-56.046	32.337	31.073	-12.133	-169.055	-130.63	33.072	-100.498	-120.623		X0_5_3_O.H_LJ	-0.00423262	322	0.0406458	0.0997289	0.066105	0.237221	-0.13687	-0.13152	0.0513543	0.715545	0.552907	-0.139981	0.425369	0.510551
7_2_2_Ar(N-H)_LJ	-9.077	-22.514	-6.024	-27.271	-41.741	-39.459	-8.908	-32.817	-28.034	-39.303	-17.839	-23.666		X7_2_2_Ar.N.H._LJ	-0.000939017	323	0.00852346	0.021141	0.00565664	0.0256079	0.0391955	0.0370527	0.00836476	0.0308157	0.0263244	0.0369062	0.0167511	0.0222228
10_0_5_SH_LJ	-2.761	-2.94	-1.926	-7.69	-8.502	-12.059	-2.291	-7.77	-9.804	-13.795	-3.913	-9.961		X10_0_5_SH_LJ	1.78884e-05	324	-4.93899e-05	-5.25919e-05	-3.44531e-05	-0.000137562	-0.000152087	-0.000215716	-4.09823e-05	-0.000138993	-0.000175378	-0.00024677	-6.99973e-05	-0.000178186
10_0_5_Ar(N-H)_LJ	-1.364	-1.452	-0.951	-3.796	-4.199	-5.954	-1.132	-3.837	-4.842	-6.808	-1.933	-4.919		X10_0_5_Ar.N.H._LJ	8.83466e-06	325	-1.20505e-05	-1.28279e-05	-8.40177e-06	-3.35364e-05	-3.70968e-05	-5.26016e-05	-1.00008e-05	-3.38986e-05	-4.27774e-05	-6.01464e-05	-1.70774e-05	-4.34577e-05
10_1_5_(H2O)HO_LJ	-1.181	-1.472	-0.797	-2.904	-3.309	-4.438	-1.029	-3.018	-3.419	-4.881	-1.659	-3.528		X10_1_5_.H2O.HO_LJ	-9.84648e-06	326	1.16287e-05	1.4494e-05	7.84764e-06	2.85942e-05	3.2582e-05	4.36987e-05	1.0132e-05	2.97167e-05	3.36651e-05	4.80606e-05	1.63353e-05	3.47384e-05
9_1_5_O-H_LJ	-1.792	-2.15	-2.175	-9.255	-10.041	-12.934	-1.516	-8.963	-9.706	-15.407	-4.857	-10.9		X9_1_5_O.H_LJ	-3.67062e-05	327	6.57775e-05	7.89183e-05	7.98359e-05	0.000339716	0.000368567	0.000474758	5.56466e-05	0.000328997	0.00035627	0.000565532	0.000178282	0.000400097
9_2_3_SH_LJ	-4.921	-8.783	-3.466	-15.513	-17.025	-21.802	-4.518	-14.502	-14.306	-22.102	-8.053	-13.465		X9_2_3_SH_LJ	-0.000217755	328	0.00107157	0.00191254	0.000754738	0.00337803	0.00370727	0.00474749	0.000983816	0.00315788	0.0031152	0.00481281	0.00175358	0.00293207
9_2_3_Ar(N-H)_LJ	-2.431	-4.338	-1.712	-7.651	-8.406	-10.759	-2.232	-7.161	-7.064	-10.905	-3.978	-6.649		X9_2_3_Ar.N.H._LJ	-0.000107339	329	0.00026094	0.000465635	0.000183764	0.000821248	0.000902288	0.00115486	0.00023958	0.000768652	0.00075824	0.00117053	0.000426993	0.000713694
7_3_4_(H2O)HO_LJ	-3.495	-7.887	-2.424	-8.781	-11.801	-12.69	-3.474	-10.201	-8.869	-13.628	-7.125	-9.265		X7_3_4_.H2O.HO_LJ	-0.000225548	330	0.000788291	0.0017789	0.000546729	0.00198054	0.0026617	0.00286221	0.000783555	0.00230082	0.00200039	0.00307377	0.00160703	0.0020897
7_0_3_SH_LJ	-39.622	-30.643	-19.077	33.262	-109.297	32.508	-26.901	-126.611	-126.929	33.27	-52.967	-115.455		X7_0_3_SH_LJ	-0.00449189	331	0.177978	0.137645	0.0856918	-0.149409	0.49095	-0.146022	0.120836	0.568723	0.570151	-0.149445	0.237922	0.518611
8_1_0_Ar(N-H)_LJ	-9.254	-19.826	-6.073	-27.484	-43.676	-38.622	-8.592	-34.004	-28.373	-37.472	-13.983	-21.291		X8_1_0_Ar.N.H._LJ	-0.00103092	332	0.00954012	0.020439	0.00626077	0.0283338	0.0450264	0.0398161	0.00885765	0.0350553	0.0292502	0.0386306	0.0144153	0.0219493
7_1_-1_Ar(N-H)_C	31.351	31.121	31.343	31.368	11.53	31.108	31.51	31.162	31.057	30.744	31.329	30.638		X7_1_.1_Ar.N.H._C	-0.000762675	333	-0.0239106	-0.0237352	-0.0239045	-0.0239236	-0.00879364	-0.0237253	-0.0240319	-0.0237665	-0.0236864	-0.0234477	-0.0238938	-0.0233668
6_1_2_Ar(N-H)_LJ	-30.578	-41.079	-17.085	33.35	32.622	32.49	-27.719	-22.097	15.688	33.024	-56.173	-77.879		X6_1_2_Ar.N.H._LJ	0.00103144	334	-0.0315394	-0.0423705	-0.0176222	0.0343985	0.0336476	0.0335115	-0.0285905	-0.0227917	0.0161812	0.0340623	-0.0579391	-0.0803275
5_0_-3_Ar(N-H)_C	31.551	31.742	31.623	31.392	26.767	31.101	31.794	31.317	31.5	30.779	31.609	30.774		X5_0_.3_Ar.N.H._C	-0.00017415	335	-0.00549461	-0.00552787	-0.00550715	-0.00546692	-0.00466147	-0.00541624	-0.00553693	-0.00545386	-0.00548573	-0.00536016	-0.00550471	-0.00535929
6_0_6_(H2O)HO_LJ	-7.28	-7.237	-4.558	-16.14	-22.042	-25.7	-5.468	-19.898	-17.784	-31.888	-11.639	-30.973		X6_0_6_.H2O.HO_LJ	-0.000131148	336	0.00095476	0.00094912	0.000597774	0.00211673	0.00289077	0.00337051	0.000717119	0.00260959	0.00233234	0.00418206	0.00152644	0.00406206
9_3_-1_Ar(N-H)_C	30.78	27.063	30.74	30.876	16.367	26.577	31.014	28.389	25.759	22.506	30.971	22.281		X9_3_.1_Ar.N.H._C	-0.000366405	337	-0.0112779	-0.00991602	-0.0112633	-0.0113131	-0.00599695	-0.00973794	-0.0113637	-0.0104019	-0.00943822	-0.00824631	-0.0113479	-0.00816387
8_3_4_COO-_LJ	-3.669	-7.949	-1.704	-6.025	-7.513	-8.565	-3.583	-6.638	-6.075	-8.997	-4.387	-6.206		X8_3_4_COO._LJ	-0.000215704	338	0.000791418	0.00171463	0.00036756	0.00129962	0.00162058	0.00184751	0.000772868	0.00143184	0.0013104	0.00194069	0.000946294	0.00133866
8_0_-3_Ar(N-H)_C	31.11	31.264	31.239	31.158	14.537	30.415	31.406	30.631	30.845	27.546	31.203	26.67		X8_0_.3_Ar.N.H._C	-0.000607136	339	-0.018888	-0.0189815	-0.0189663	-0.0189171	-0.00882593	-0.018466	-0.0190677	-0.0185972	-0.0187271	-0.0167242	-0.0189444	-0.0161923
8_0_7_COO-_LJ	-2.714	-2.898	-1.255	-3.806	-5.218	-6.517	-2.242	-4.902	-5.112	-7.379	-2.677	-6.959		X8_0_7_COO._LJ	-2.52483e-05	340	6.85238e-05	7.31695e-05	3.16866e-05	9.60949e-05	0.000131745	0.000164543	5.66066e-05	0.000123767	0.000129069	0.000186307	6.75896e-05	0.000175703
6_1_2_SH_LJ	-62.126	-83.324	-34.623	33.644	32.918	32.794	-56.306	-55.659	21.067	33.318	-114.525	-159.397		X6_1_2_SH_LJ	0.000831566	341	-0.0516619	-0.0692894	-0.0287913	0.0279772	0.0273735	0.0272704	-0.0468222	-0.0462841	0.0175186	0.0277061	-0.0952351	-0.132549
9_1_3_SH_LJ	-6.759	-8.723	-4.345	-25.141	-26.288	-36.247	-5.646	-21.245	-22.134	-38.467	-9.891	-21.282		X9_1_3_SH_LJ	-0.00018694	342	0.00126353	0.00163068	0.000812255	0.00469986	0.00491428	0.00677602	0.00105546	0.00397154	0.00413773	0.00719102	0.00184902	0.00397846
9_1_3_Ar(N-H)_LJ	-3.338	-4.309	-2.146	-12.374	-12.974	-17.859	-2.789	-10.487	-10.927	-18.94	-4.885	-10.505		X9_1_3_Ar.N.H._LJ	-9.20831e-05	343	0.000307373	0.000396786	0.00019761	0.00113944	0.00119469	0.00164451	0.00025682	0.000965676	0.00100619	0.00174405	0.000449826	0.000967333
9_1_6_SH_LJ	-2.644	-3.174	-1.944	-6.648	-8.163	-10.249	-2.275	-7.488	-7.918	-11.663	-4.216	-9.293		X9_1_6_SH_LJ	-2.645e-05	344	6.99339e-05	8.39524e-05	5.14189e-05	0.00017584	0.000215912	0.000271086	6.01738e-05	0.000198058	0.000209431	0.000308487	0.000111513	0.0002458
9_1_6_Ar(N-H)_LJ	-1.306	-1.568	-0.96	-3.283	-4.032	-5.062	-1.124	-3.699	-3.911	-5.758	-2.083	-4.589		X9_1_6_Ar.N.H._LJ	-1.30532e-05	345	1.70474e-05	2.04674e-05	1.2531e-05	4.28535e-05	5.26303e-05	6.60751e-05	1.46718e-05	4.82836e-05	5.10509e-05	7.51601e-05	2.71897e-05	5.9901e-05
10_2_-2_Ar(N-H)_C	30.517	29.936	30.673	30.73	14.225	24.772	30.955	26.004	25.661	21.166	30.824	20.75		X10_2_.2_Ar.N.H._C	-0.000258728	346	-0.00789559	-0.00774527	-0.00793595	-0.0079507	-0.0036804	-0.0064092	-0.00800892	-0.00672796	-0.00663921	-0.00547623	-0.00797502	-0.0053686
10_4_-3_Ar(N-H)_C	27.699	24.058	29.135	29.529	16.626	19.795	30.267	21.558	20.33	16.45	30.671	16.276		X10_4_.3_Ar.N.H._C	-5.20744e-05	347	-0.00144241	-0.00125281	-0.00151719	-0.00153771	-0.000865789	-0.00103081	-0.00157614	-0.00112262	-0.00105867	-0.000856624	-0.00159717	-0.000847563
8_2_2_SH_LJ	-10.352	-23.473	-7.037	-36.289	-43.809	-50.242	-9.789	-34.642	-31.193	-47.512	-18.007	-26.756		X8_2_2_SH_LJ	-0.000849277	348	0.00879171	0.0199351	0.00597636	0.0308194	0.037206	0.0426694	0.00831357	0.0294206	0.0264915	0.0403508	0.0152929	0.0227233
8_2_2_Ar(N-H)_LJ	-5.112	-11.589	-3.476	-17.823	-21.599	-24.736	-4.834	-17.088	-15.39	-23.39	-8.893	-13.208		X8_2_2_Ar.N.H._LJ	-0.000416586	349	0.00212959	0.00482781	0.00144805	0.00742481	0.00899784	0.0103047	0.00201378	0.00711862	0.00641126	0.00974394	0.0037047	0.00550227
8_0_3_(H2O)HO_LJ	-9.559	-8.126	-4.668	-29.118	-44.359	-47.649	-6.718	-31.914	-33.764	-48.744	-11.485	-35.91		X8_0_3_.H2O.HO_LJ	-0.000397383	350	0.00379859	0.00322914	0.00185498	0.011571	0.0176275	0.0189349	0.00266962	0.0126821	0.0134172	0.01937	0.00456394	0.01427
10_0_6_(H2O)HO_LJ	-1.02	-1.114	-0.698	-2.328	-2.788	-3.739	-0.867	-2.601	-3.21	-4.209	-1.394	-3.408		X10_0_6_.H2O.HO_LJ	3.80569e-06	351	-3.8818e-06	-4.23954e-06	-2.65637e-06	-8.85964e-06	-1.06103e-05	-1.42295e-05	-3.29953e-06	-9.89859e-06	-1.22163e-05	-1.60181e-05	-5.30513e-06	-1.29698e-05
10_1_5_SH_LJ	-2.305	-2.875	-1.675	-6.074	-6.944	-9.298	-2.009	-6.331	-7.172	-10.205	-3.483	-7.394		X10_1_5_SH_LJ	-1.2877e-05	352	2.96815e-05	3.70214e-05	2.1569e-05	7.82149e-05	8.94179e-05	0.00011973	2.58699e-05	8.15243e-05	9.23538e-05	0.00013141	4.48506e-05	9.52125e-05
10_1_5_Ar(N-H)_LJ	-1.139	-1.42	-0.827	-2.999	-3.43	-4.592	-0.993	-3.127	-3.542	-5.039	-1.721	-3.652		X10_1_5_Ar.N.H._LJ	-6.34334e-06	353	7.22506e-06	9.00754e-06	5.24594e-06	1.90237e-05	2.17576e-05	2.91286e-05	6.29893e-06	1.98356e-05	2.24681e-05	3.19641e-05	1.09169e-05	2.31659e-05
6_2_4_O-H_LJ	-8.373	-12.955	-9.746	-43.448	-56.943	-55.484	-7.86	-46.947	-40.184	-68.83	-35.05	-45.737		X6_2_4_O.H_LJ	-0.000996774	354	0.00834599	0.0129132	0.00971456	0.0433078	0.0567593	0.055305	0.00783464	0.0467955	0.0400544	0.0686079	0.0349369	0.0455894
8_4_-3_Ar(N-H)_C	30.191	23.134	30.336	30.365	21.468	22.171	30.804	25.117	22.183	17.667	31.096	17.533		X8_4_.3_Ar.N.H._C	7.8749e-06	355	0.000237751	0.000182178	0.000238893	0.000239121	0.000169058	0.000174594	0.000242578	0.000197794	0.000174689	0.000139126	0.000244878	0.000138071
7_1_6_(H2O)HO_LJ	-3.353	-3.825	-2.197	-8.032	-10.816	-12.642	-2.76	-9.638	-8.599	-15.06	-5.526	-12.385		X7_1_6_.H2O.HO_LJ	-6.70709e-05	356	0.000224889	0.000256546	0.000147355	0.000538714	0.000725439	0.00084791	0.000185116	0.000646429	0.000576743	0.00101009	0.000370634	0.000830673
9_1_-2_Ar(N-H)_C	30.945	30.885	31.03	31.041	13.444	29.829	31.225	30.003	30.133	25.368	31.046	24.666		X9_1_.2_Ar.N.H._C	-0.000612648	357	-0.0189584	-0.0189216	-0.0190105	-0.0190172	-0.00823644	-0.0182747	-0.0191299	-0.0183813	-0.0184609	-0.0155416	-0.0190203	-0.0151116
9_2_6_COO-_LJ	-1.752	-2.459	-0.828	-2.518	-3.365	-4.107	-1.585	-3.084	-2.989	-4.382	-1.83	-3.437		X9_2_6_COO._LJ	-3.65831e-05	358	6.40936e-05	8.99578e-05	3.02908e-05	9.21162e-05	0.000123102	0.000150247	5.79842e-05	0.000112822	0.000109347	0.000160307	6.6947e-05	0.000125736
1_5_3_Ar(N-H)_LJ	-8.837	-29.307	-8.532	-26.703	31.552	-85.307	-11.7	-71.869	-54.97	31.856	-31.793	-51.535		X1_5_3_Ar.N.H._LJ	0.00526178	359	-0.0464984	-0.154207	-0.0448935	-0.140505	0.16602	-0.448867	-0.0615628	-0.378159	-0.28924	0.167619	-0.167288	-0.271166
7_2_2_O-H_LJ	-8.803	-22.007	-10.138	-54.612	-73.815	-70.564	-8.634	-57.116	-48.693	-71.668	-30.204	-40.265		X7_2_2_O.H_LJ	-0.00155441	360	0.0136834	0.0342078	0.0157586	0.0848892	0.114738	0.109685	0.0134207	0.0887814	0.0756886	0.111401	0.0469492	0.0625881
1_1_1_Ar(N-H)_C	31.957	31.72	31.97	31.873	31.8	31.83	31.994	31.678	22.716	31.52	31.959	31.693		X1_1_1_Ar.N.H._C	-1.17072e-05	361	-0.000374127	-0.000371352	-0.000374279	-0.000373143	-0.000372289	-0.00037264	-0.00037456	-0.00037086	-0.000265941	-0.000369011	-0.00037415	-0.000371036
11_1_5_COO-_LJ	-1.203	-1.55	-0.561	-1.751	-2.085	-2.844	-1.08	-1.938	-2.273	-2.936	-1.102	-2.189		X11_1_5_COO._LJ	-1.32265e-05	362	1.59115e-05	2.05011e-05	7.42008e-06	2.31596e-05	2.75773e-05	3.76162e-05	1.42846e-05	2.5633e-05	3.00639e-05	3.88331e-05	1.45756e-05	2.89529e-05
11_0_5_COO-_LJ	-1.387	-1.562	-0.628	-2.107	-2.464	-3.528	-1.199	-2.292	-2.97	-3.738	-1.207	-2.766		X11_0_5_COO._LJ	-3.03025e-06	363	4.20295e-06	4.73325e-06	1.903e-06	6.38473e-06	7.46653e-06	1.06907e-05	3.63327e-06	6.94533e-06	8.99984e-06	1.13271e-05	3.65751e-06	8.38167e-06
11_0_6_COO-_LJ	-1.052	-1.197	-0.495	-1.462	-1.812	-2.453	-0.924	-1.706	-2.162	-2.601	-0.942	-2.105		X11_0_6_COO._LJ	-5.05627e-06	364	5.31919e-06	6.05235e-06	2.50285e-06	7.39226e-06	9.16195e-06	1.2403e-05	4.67199e-06	8.62599e-06	1.09316e-05	1.31513e-05	4.763e-06	1.06434e-05
8_1_1_Ar(N-H)_LJ	-8.915	-15.024	-5.468	-26.412	-46.125	-42.139	-7.727	-33.857	-29.117	-42.558	-13.074	-23.366		X8_1_1_Ar.N.H._LJ	-0.000736214	365	0.00656335	0.0110609	0.00402562	0.0194449	0.0339579	0.0310233	0.00568872	0.024926	0.0214363	0.0313318	0.00962526	0.0172024
9_3_4_(H2O)HO_LJ	-1.469	-3.029	-1.046	-3.436	-4.167	-5.026	-1.428	-3.757	-3.602	-5.095	-2.439	-3.588		X9_3_4_.H2O.HO_LJ	-6.01512e-05	366	8.83621e-05	0.000182198	6.29182e-05	0.00020668	0.00025065	0.00030232	8.58959e-05	0.000225988	0.000216665	0.00030647	0.000146709	0.000215823
7_3_4_SH_LJ	-6.821	-15.382	-5.088	-18.194	-24.68	-26.534	-6.779	-21.33	-18.551	-28.364	-14.922	-19.392		X7_3_4_SH_LJ	-0.000427323	367	0.00291477	0.00657307	0.00217422	0.00777471	0.0105463	0.0113386	0.00289682	0.00911479	0.00792726	0.0121206	0.00637651	0.00828664
10_1_4_(H2O)HO_LJ	-1.548	-1.98	-1.009	-4.223	-4.561	-6.453	-1.339	-4.057	-4.59	-6.897	-2.12	-4.477		X10_1_4_.H2O.HO_LJ	-9.19594e-06	368	1.42353e-05	1.8208e-05	9.2787e-06	3.88344e-05	4.19427e-05	5.93414e-05	1.23134e-05	3.73079e-05	4.22093e-05	6.34244e-05	1.94954e-05	4.11702e-05
11_3_-3_Ar(N-H)_C	27.604	26.493	29.539	29.645	14.495	19.901	30.37	21.164	20.903	16.943	30.43	16.658		X11_3_.3_Ar.N.H._C	-0.000102874	369	-0.00283975	-0.00272545	-0.00303881	-0.00304971	-0.00149117	-0.00204731	-0.0031243	-0.00217724	-0.00215039	-0.001743	-0.00313047	-0.00171368
10_1_-3_Ar(N-H)_C	30.499	30.688	30.79	30.727	13.822	24.639	31.03	25.769	26.833	21.124	30.843	20.542		X10_1_.3_Ar.N.H._C	-0.000256268	370	-0.00781591	-0.00786434	-0.00789048	-0.00787433	-0.00354213	-0.00631418	-0.00795198	-0.00660376	-0.00687643	-0.0054134	-0.00790406	-0.00526425
7_3_4_Ar(N-H)_LJ	-3.369	-7.596	-2.513	-8.974	-12.186	-13.101	-3.348	-10.532	-9.16	-13.998	-7.369	-9.576		X7_3_4_Ar.N.H._LJ	-0.000210378	371	0.000708765	0.00159803	0.000528681	0.00188794	0.00256367	0.00275617	0.000704347	0.00221571	0.00192707	0.00294488	0.00155028	0.00201458
8_1_2_(H2O)HO_LJ	-8.131	-11.242	-4.49	-30.902	-41.037	-46.427	-6.727	-28.406	-25.714	-45.982	-11.2	-22.712		X8_1_2_.H2O.HO_LJ	-0.000508391	372	0.00413373	0.00571533	0.00228268	0.0157103	0.0208629	0.0236031	0.00341995	0.0144414	0.0130728	0.0233768	0.00569398	0.0115466
9_2_-1_Ar(N-H)_C	30.926	30.297	30.93	31.016	14.228	29.313	31.147	29.821	29.027	25.007	31.01	24.51		X9_2_.1_Ar.N.H._C	-0.00055485	373	-0.0171593	-0.0168103	-0.0171615	-0.0172092	-0.00789441	-0.0162643	-0.0172819	-0.0165462	-0.0161056	-0.0138751	-0.0172059	-0.0135994
9_4_-2_Ar(N-H)_C	30.249	22.94	30.229	30.493	18.343	22.591	30.738	24.822	22.171	18.672	30.922	18.619		X9_4_.2_Ar.N.H._C	-0.000127087	374	-0.00384426	-0.00291538	-0.00384172	-0.00387527	-0.00233116	-0.00287103	-0.00390641	-0.00315456	-0.00281765	-0.00237297	-0.00392979	-0.00236624
10_0_7_COO-_LJ	-1.171	-1.314	-0.561	-1.569	-2.074	-2.676	-1.02	-1.961	-2.32	-2.883	-1.093	-2.538		X10_0_7_COO._LJ	-6.90843e-06	375	8.08978e-06	9.07768e-06	3.87563e-06	1.08393e-05	1.43281e-05	1.8487e-05	7.0466e-06	1.35474e-05	1.60276e-05	1.9917e-05	7.55092e-06	1.75336e-05
7_3_4_COO-_LJ	-5.665	-12.796	-2.606	-9.372	-12.661	-13.614	-5.631	-10.944	-9.516	-14.582	-7.651	-9.945		X7_3_4_COO._LJ	-0.000363473	376	0.00205907	0.004651	0.00094721	0.00340647	0.00460193	0.00494832	0.00204672	0.00397785	0.00345881	0.00530016	0.00278093	0.00361474
9_0_6_O-H_LJ	-1.526	-1.596	-1.89	-7.049	-8.133	-10.645	-1.253	-7.523	-8.914	-12.829	-3.986	-10.589		X9_0_6_O.H_LJ	2.24832e-05	377	-3.43093e-05	-3.58831e-05	-4.24932e-05	-0.000158484	-0.000182856	-0.000239333	-2.81714e-05	-0.000169141	-0.000200415	-0.000288436	-8.96179e-05	-0.000238074
7_0_3_COO-_LJ	-33.719	-25.576	-9.793	32.884	-68.41	32.025	-22.518	-68.092	-67.728	32.885	-27.36	-65.299		X7_0_3_COO._LJ	-0.00329587	378	0.111134	0.0842952	0.0322765	-0.108381	0.225471	-0.10555	0.0742164	0.224423	0.223223	-0.108385	0.0901751	0.215217
10_0_6_SH_LJ	-1.992	-2.175	-1.467	-4.876	-5.851	-7.838	-1.693	-5.456	-6.732	-8.807	-2.927	-7.14		X10_0_6_SH_LJ	1.39832e-05	379	-2.78546e-05	-3.04135e-05	-2.05134e-05	-6.81821e-05	-8.18158e-05	-0.0001096	-2.36736e-05	-7.62924e-05	-9.4135e-05	-0.00012315	-4.09289e-05	-9.98401e-05
10_0_6_Ar(N-H)_LJ	-0.984	-1.074	-0.725	-2.408	-2.89	-3.871	-0.836	-2.695	-3.325	-4.349	-1.446	-3.526		X10_0_6_Ar.N.H._LJ	6.92544e-06	380	-6.81463e-06	-7.43792e-06	-5.02094e-06	-1.66764e-05	-2.00145e-05	-2.68084e-05	-5.78966e-06	-1.86641e-05	-2.30271e-05	-3.01187e-05	-1.00142e-05	-2.44191e-05
1_1_2_Ar(N-H)_C	31.922	31.688	31.899	31.843	31.767	31.795	31.902	31.698	31.423	31.581	31.862	31.698		X1_1_2_Ar.N.H._C	-6.48672e-06	381	-0.000207069	-0.000205551	-0.00020692	-0.000206557	-0.000206064	-0.000206245	-0.000206939	-0.000205616	-0.000203832	-0.000204857	-0.00020668	-0.000205616
7_0_-2_Ar(N-H)_C	31.357	31.382	31.405	31.386	11.814	31.111	31.562	31.157	31.2	30.727	31.351	30.62		X7_0_.2_Ar.N.H._C	-0.000749496	382	-0.0235019	-0.0235207	-0.0235379	-0.0235237	-0.00885454	-0.0233176	-0.0236556	-0.023352	-0.0233843	-0.0230297	-0.0234974	-0.0229496
6_2_3_O-H_LJ	-12.037	-22.904	-13.716	-62.249	-87.641	-77.713	-12.064	-71.941	-62.425	-91.628	-52.221	-59.598		X6_2_3_O.H_LJ	-0.00189218	383	0.0227762	0.0433385	0.0259531	0.117786	0.165832	0.147047	0.0228272	0.136125	0.118119	0.173377	0.0988115	0.11277
10_2_4_(H2O)HO_LJ	-1.227	-1.946	-0.847	-2.989	-3.414	-4.503	-1.13	-3.083	-3.239	-4.601	-1.811	-3.155		X10_2_4_.H2O.HO_LJ	-2.26355e-05	384	2.77737e-05	4.40486e-05	1.91722e-05	6.76574e-05	7.72775e-05	0.000101928	2.55781e-05	6.97852e-05	7.33163e-05	0.000104146	4.09928e-05	7.14149e-05
11_2_-3_Ar(N-H)_C	29.081	29.287	30.152	30.092	13.767	21.187	30.67	22.269	22.621	18.195	30.52	17.803		X11_2_.3_Ar.N.H._C	-0.000102703	385	-0.0029867	-0.00300785	-0.00309669	-0.00309053	-0.00141391	-0.00217596	-0.00314989	-0.00228709	-0.00232324	-0.00186868	-0.00313449	-0.00182842
10_0_4_(H2O)HO_LJ	-1.899	-1.992	-1.172	-5.585	-5.839	-9.008	-1.543	-5.18	-6.532	-10.009	-2.403	-6.262		X10_0_4_.H2O.HO_LJ	3.21158e-05	386	-6.0988e-05	-6.39747e-05	-3.76398e-05	-0.000179367	-0.000187524	-0.000289299	-4.95547e-05	-0.00016636	-0.000209781	-0.000321447	-7.71743e-05	-0.000201109
10_1_4_SH_LJ	-3.022	-3.866	-2.119	-8.806	-9.564	-13.481	-2.614	-8.504	-9.62	-14.375	-4.451	-9.377		X10_1_4_SH_LJ	-9.5264e-06	387	2.87888e-05	3.68291e-05	2.01864e-05	8.38895e-05	9.11105e-05	0.000128425	2.4902e-05	8.10125e-05	9.16439e-05	0.000136942	4.2402e-05	8.9329e-05
10_1_4_Ar(N-H)_LJ	-1.492	-1.91	-1.047	-4.347	-4.723	-6.655	-1.291	-4.2	-4.751	-7.095	-2.199	-4.631		X10_1_4_Ar.N.H._LJ	-4.71978e-06	388	7.04191e-06	9.01477e-06	4.94161e-06	2.05169e-05	2.22915e-05	3.14101e-05	6.09323e-06	1.98231e-05	2.24237e-05	3.34868e-05	1.03788e-05	2.18573e-05
6_1_2_COO-_LJ	-53.132	-70.285	-17.806	33.279	32.484	32.365	-48.089	-51.036	-11.259	32.937	-60.314	-85.215		X6_1_2_COO._LJ	0.000119249	389	-0.00633591	-0.00838138	-0.00212334	0.00396847	0.00387367	0.00385948	-0.00573454	-0.00608597	-0.00134262	0.00392769	-0.00719235	-0.0101618
6_2_0_Ar(N-H)_C	31.438	29.726	31.364	31.411	19.072	31.158	31.535	31.269	30.886	30.882	31.389	30.847		X6_2_0_Ar.N.H._C	-0.000507635	390	-0.015959	-0.0150899	-0.0159215	-0.0159453	-0.00968161	-0.0158169	-0.0160083	-0.0158732	-0.0156788	-0.0156768	-0.0159341	-0.015659
0_5_4_(H2O)HO_LJ	-6.52	-14.463	-5.827	-15.344	33.343	33.251	-7.499	31.822	-64.268	34.141	-38.629	-66.268		X0_5_4_.H2O.HO_LJ	-0.00206098	391	0.0134376	0.029808	0.0120094	0.0316237	-0.0687194	-0.0685298	0.0154553	-0.0655846	0.132455	-0.0703641	0.0796138	0.136577
0_5_4_O-H_LJ	-6.066	-13.49	-10.15	-26.715	33.604	33.514	-6.978	32.201	-111.476	34.397	-66.916	-114.45		X0_5_4_O.H_LJ	-0.0025224	392	0.0153009	0.0340271	0.0256023	0.0673859	-0.0847627	-0.0845356	0.0176013	-0.0812237	0.281187	-0.0867629	0.168789	0.288688
0_5_4_COO-_LJ	-10.566	-23.49	-6.261	-16.436	33.491	33.406	-12.155	32.227	-66.934	34.269	-39.831	-66.757		X0_5_4_COO._LJ	-0.00234556	393	0.0247832	0.0550973	0.0146856	0.0385517	-0.0785552	-0.0783558	0.0285103	-0.0755904	0.156998	-0.0803801	0.0934261	0.156583
0_5_4_SH_LJ	-12.725	-28.177	-12.217	-31.999	33.853	33.772	-14.635	32.698	-127.494	34.622	-75.259	-123.72		X0_5_4_SH_LJ	-0.00313124	394	0.039845	0.0882289	0.0382543	0.100197	-0.106002	-0.105748	0.0458257	-0.102385	0.399214	-0.10841	0.235654	0.387397
0_5_4_Ar(N-H)_LJ	-6.285	-13.911	-6.034	-15.795	33.561	33.48	-7.228	32.395	-62.585	34.329	-36.867	-60.3		X0_5_4_Ar.N.H._LJ	-0.00207083	395	0.0130152	0.0288073	0.0124954	0.0327088	-0.0694992	-0.0693315	0.014968	-0.0670846	0.129603	-0.0710896	0.0763454	0.124871
9_3_4_SH_LJ	-2.869	-5.913	-2.196	-7.186	-8.742	-10.535	-2.788	-7.879	-7.557	-10.667	-5.121	-7.527		X9_3_4_SH_LJ	-0.00011226	396	0.000322074	0.000663793	0.000246523	0.0008067	0.000981376	0.00118266	0.000312981	0.000884496	0.000848348	0.00119748	0.000574883	0.00084498
9_0_3_(H2O)HO_LJ	-4.667	-4.455	-2.528	-18.581	-18.428	-28.741	-3.507	-14.499	-16.695	-31.658	-5.601	-16.264		X9_0_3_.H2O.HO_LJ	3.3879e-05	397	-0.000158113	-0.000150931	-8.56462e-05	-0.000629506	-0.000624323	-0.000973717	-0.000118814	-0.000491212	-0.00056561	-0.00107254	-0.000189756	-0.000551009
6_1_3_Ar(N-H)_LJ	-22.854	-25.692	-12.682	32.598	-67.33	-26.298	-19.478	-66.345	-55.434	32.512	-44.117	-65.526		X6_1_3_Ar.N.H._LJ	0.00135905	398	-0.0310598	-0.0349168	-0.0172355	0.0443024	-0.091505	-0.0357404	-0.0264716	-0.0901664	-0.0753377	0.0441855	-0.0599573	-0.0890533
9_3_4_Ar(N-H)_LJ	-1.417	-2.921	-1.085	-3.548	-4.318	-5.203	-1.377	-3.892	-3.732	-5.267	-2.529	-3.718		X9_3_4_Ar.N.H._LJ	-5.5385e-05	399	7.84805e-05	0.00016178	6.00927e-05	0.000196506	0.000239152	0.000288168	7.62651e-05	0.000215558	0.000206697	0.000291713	0.000140069	0.000205921
9_0_3_Ar(N-H)_LJ	-4.491	-4.295	-2.62	-17.9	-18.826	-27.779	-3.38	-14.857	-17.117	-29.863	-5.795	-16.581		X9_0_3_Ar.N.H._LJ	9.88446e-06	400	-4.43911e-05	-4.24538e-05	-2.58973e-05	-0.000176932	-0.000186085	-0.000274581	-3.34095e-05	-0.000146853	-0.000169192	-0.00029518	-5.72805e-05	-0.000163894
9_0_3_SH_LJ	-9.097	-8.695	-5.305	-36.505	-38.168	-56.632	-6.844	-30.113	-34.69	-61.036	-11.735	-33.623		X9_0_3_SH_LJ	2.74242e-05	401	-0.000249478	-0.000238453	-0.000145485	-0.00100112	-0.00104673	-0.00155309	-0.000187691	-0.000825824	-0.000951345	-0.00167386	-0.000321823	-0.000922083
11_1_6_COO-_LJ	-0.927	-1.178	-0.446	-1.248	-1.578	-2.067	-0.839	-1.483	-1.71	-2.14	-0.866	-1.716		X11_1_6_COO._LJ	-9.35586e-06	402	8.67288e-06	1.10212e-05	4.17271e-06	1.16761e-05	1.47635e-05	1.93386e-05	7.84957e-06	1.38747e-05	1.59985e-05	2.00215e-05	8.10217e-06	1.60547e-05
10_4_-2_Ar(N-H)_C	29.493	23.451	29.913	30.097	16.34	21.061	30.472	22.773	21.033	17.676	30.688	17.597		X10_4_.2_Ar.N.H._C	-0.000111504	403	-0.00328858	-0.00261488	-0.00333541	-0.00335593	-0.00182197	-0.00234838	-0.00339774	-0.00253928	-0.00234526	-0.00197094	-0.00342183	-0.00196213
7_1_6_SH_LJ	-6.542	-7.466	-4.609	-16.617	-22.633	-26.427	-5.387	-20.166	-17.99	-31.244	-11.577	-25.781		X7_1_6_SH_LJ	-0.00010894	404	0.000712683	0.000813343	0.000502103	0.00181025	0.00246563	0.00287895	0.000586858	0.00219688	0.00195982	0.00340371	0.00126119	0.00280857
0_4_4_Ar(N-H)_LJ	-9.868	-22.101	-10.204	-23.901	36.151	35.76	-10.603	34.193	-58.702	37.25	27.327	32.796		X0_4_4_Ar.N.H._LJ	-0.00264286	405	0.0260798	0.05841	0.0269678	0.0631671	-0.0955422	-0.0945089	0.0280223	-0.0903675	0.155141	-0.0984467	-0.0722216	-0.0866754
0_4_4_SH_LJ	-19.983	-44.829	-20.669	-48.451	36.444	36.053	-21.473	34.486	-128.822	37.543	31.192	33.091		X0_4_4_SH_LJ	-0.00423249	406	0.0845779	0.189738	0.0874814	0.205069	-0.154249	-0.152594	0.0908843	-0.145962	0.545238	-0.158901	-0.13202	-0.140057
0_4_4_COO-_LJ	-16.623	-37.813	-10.611	-24.948	36.095	35.704	-17.872	34.131	-86.566	37.195	3.196	32.69		X0_4_4_COO._LJ	-0.00311469	407	0.0517755	0.117776	0.03305	0.0777053	-0.112425	-0.111207	0.0556658	-0.106308	0.269626	-0.115851	-0.00995456	-0.101819
0_4_4_O-H_LJ	-9.545	-21.737	-17.236	-40.664	36.228	35.836	-10.262	34.255	-178.482	37.328	-32.225	32.76		X0_4_4_O.H_LJ	-0.00329643	408	0.0314644	0.0716545	0.0568173	0.134046	-0.119423	-0.118131	0.033828	-0.112919	0.588353	-0.123049	0.106227	-0.107991
0_4_4_(H2O)HO_LJ	-10.247	-23.137	-9.899	-23.366	35.973	35.581	-11.014	33.998	-105.897	37.074	-21.861	32.471		X0_4_4_.H2O.HO_LJ	-0.00264969	409	0.0271514	0.0613059	0.0262293	0.0619127	-0.0953174	-0.0942787	0.0291837	-0.0900843	0.280595	-0.0982347	0.0579249	-0.0860382
7_1_6_Ar(N-H)_LJ	-3.231	-3.687	-2.276	-8.195	-11.176	-13.048	-2.66	-9.957	-8.883	-15.414	-5.717	-12.723		X7_1_6_Ar.N.H._LJ	-5.32298e-05	410	0.000171985	0.000196258	0.000121151	0.000436218	0.000594896	0.000694542	0.000141591	0.000530009	0.00047284	0.000820484	0.000304315	0.000677243
8_1_1_SH_LJ	-18.06	-30.431	-11.071	-54.895	-94.322	-88.291	-15.649	-68.821	-59.13	-87.205	-26.479	-47.372		X8_1_1_SH_LJ	-0.00141447	411	0.0255454	0.0430438	0.0156596	0.0776474	0.133416	0.124885	0.0221351	0.0973454	0.0836377	0.123349	0.0374538	0.0670064
8_2_6_COO-_LJ	-2.632	-3.64	-1.221	-3.881	-5.488	-6.507	-2.347	-4.941	-4.434	-7.051	-2.906	-5.495		X8_2_6_COO._LJ	-5.61508e-05	412	0.000147789	0.000204389	6.85602e-05	0.000217921	0.000308156	0.000365374	0.000131786	0.000277441	0.000248973	0.00039592	0.000163174	0.000308549
10_2_5_(H2O)HO_LJ	-0.957	-1.42	-0.675	-2.154	-2.603	-3.326	-0.878	-2.387	-2.498	-3.478	-1.429	-2.57		X10_2_5_.H2O.HO_LJ	-1.29549e-05	413	1.23978e-05	1.8396e-05	8.74456e-06	2.79049e-05	3.37216e-05	4.3088e-05	1.13744e-05	3.09234e-05	3.23614e-05	4.50572e-05	1.85126e-05	3.32941e-05
10_0_4_SH_LJ	-3.706	-3.89	-2.46	-11.605	-12.232	-18.733	-3.012	-10.847	-13.672	-20.716	-5.043	-13.087		X10_0_4_SH_LJ	7.50413e-05	414	-0.000278103	-0.000291911	-0.000184602	-0.000870854	-0.000917905	-0.00140575	-0.000226024	-0.000813973	-0.00102596	-0.00155455	-0.000378433	-0.000982065
10_0_4_Ar(N-H)_LJ	-1.83	-1.921	-1.215	-5.726	-6.041	-9.244	-1.488	-5.356	-6.751	-10.217	-2.491	-6.461		X10_0_4_Ar.N.H._LJ	3.69256e-05	415	-6.75739e-05	-7.09341e-05	-4.48646e-05	-0.000211436	-0.000223068	-0.00034134	-5.49453e-05	-0.000197774	-0.000249285	-0.000377269	-9.19817e-05	-0.000238576
5_1_0_Ar(N-H)_C	31.644	31.123	31.597	31.604	14.725	31.49	31.749	31.581	31.311	31.342	31.504	31.31		X5_1_0_Ar.N.H._C	-0.000663395	416	-0.0209925	-0.0206468	-0.0209613	-0.0209659	-0.00976849	-0.0208903	-0.0210621	-0.0209507	-0.0207716	-0.0207921	-0.0208996	-0.0207709
10_1_6_(H2O)HO_LJ	-0.873	-1.08	-0.614	-1.913	-2.373	-3.064	-0.77	-2.205	-2.451	-3.323	-1.255	-2.641		X10_1_6_.H2O.HO_LJ	-1.64528e-06	417	1.43633e-06	1.77691e-06	1.0102e-06	3.14743e-06	3.90426e-06	5.04115e-06	1.26687e-06	3.62785e-06	4.03259e-06	5.46728e-06	2.06483e-06	4.34519e-06
6_0_6_SH_LJ	-14.181	-14.106	-9.543	-32.626	-45.889	-53.405	-10.661	-41.387	-36.97	-64.706	-24.251	-62.521		X6_0_6_SH_LJ	-0.000171107	418	0.00242646	0.00241363	0.00163287	0.00558252	0.00785191	0.00913794	0.00182417	0.00708158	0.00632581	0.0110716	0.0041495	0.0106977
8_1_0_SH_LJ	-18.746	-40.17	-12.296	-56.27	-89.139	-81.811	-17.399	-69.123	-57.61	-76.36	-28.32	-43.154		X8_1_0_SH_LJ	-0.00190443	419	0.0357004	0.076501	0.0234169	0.107162	0.169759	0.155803	0.0331352	0.13164	0.109714	0.145422	0.0539335	0.0821838
10_2_6_COO-_LJ	-1.174	-1.667	-0.566	-1.6	-2.101	-2.628	-1.08	-1.953	-2.002	-2.722	-1.177	-2.155		X10_2_6_COO._LJ	-2.0423e-05	420	2.39766e-05	3.40452e-05	1.15594e-05	3.26768e-05	4.29088e-05	5.36717e-05	2.20569e-05	3.98862e-05	4.08869e-05	5.55915e-05	2.40379e-05	4.40116e-05
8_2_5_O-H_LJ	-2.177	-3.156	-2.725	-10.632	-12.809	-14.948	-1.942	-11.278	-10.598	-17.28	-6.782	-12.306		X8_2_5_O.H_LJ	-8.60409e-05	421	0.000187311	0.000271545	0.000234462	0.000914787	0.0011021	0.00128614	0.000167092	0.00097037	0.000911862	0.00148679	0.00058353	0.00105882
9_3_3_(H2O)HO_LJ	-1.837	-4.5	-1.3	-4.5	-5.226	-6.408	-1.823	-4.683	-4.5	-6.186	-3.052	-4.168		X9_3_3_.H2O.HO_LJ	-9.93881e-05	422	0.000182576	0.000447246	0.000129205	0.000447246	0.000519402	0.000636879	0.000181185	0.000465435	0.000447246	0.000614815	0.000303333	0.00041425
6_0_6_Ar(N-H)_LJ	-7.001	-6.965	-4.712	-16.05	-22.647	-26.351	-5.264	-20.423	-18.243	-31.844	-11.969	-30.751		X6_0_6_Ar.N.H._LJ	-8.12842e-05	423	0.000569071	0.000566145	0.000383011	0.00130461	0.00184084	0.00214192	0.00042788	0.00166007	0.00148287	0.00258841	0.000972891	0.00249957
10_2_4_SH_LJ	-2.397	-3.8	-1.779	-6.253	-7.162	-9.433	-2.207	-6.466	-6.795	-9.627	-3.802	-6.618		X10_2_4_SH_LJ	-3.82884e-05	424	9.17774e-05	0.000145496	6.81151e-05	0.000239418	0.000274222	0.000361175	8.45026e-05	0.000247573	0.00026017	0.000368603	0.000145573	0.000253393
10_2_4_Ar(N-H)_LJ	-1.184	-1.877	-0.879	-3.088	-3.538	-4.658	-1.09	-3.194	-3.356	-4.753	-1.878	-3.269		X10_2_4_Ar.N.H._LJ	-1.8969e-05	425	2.24593e-05	3.56048e-05	1.66737e-05	5.85762e-05	6.71122e-05	8.83575e-05	2.06762e-05	6.05869e-05	6.36599e-05	9.01595e-05	3.56237e-05	6.20096e-05
6_1_3_SH_LJ	-46.381	-52.068	-25.693	32.9	-140.977	-58.49	-39.521	-136.247	-114.137	32.814	-89.8	-133.873		X6_1_3_SH_LJ	0.000708387	426	-0.0328557	-0.0368843	-0.0182006	0.0233059	-0.0998663	-0.0414336	-0.0279962	-0.0965156	-0.0808532	0.023245	-0.0636132	-0.0948339
1_5_3_SH_LJ	-17.892	-59.448	-17.276	-54.142	31.93	-180.452	-23.693	-147.226	-111.804	32.192	-67.724	-104.673		X1_5_3_SH_LJ	0.00994872	427	-0.178003	-0.591432	-0.171874	-0.538644	0.317663	-1.79527	-0.235715	-1.46471	-1.11231	0.320269	-0.673767	-1.04136
11_4_-3_Ar(N-H)_C	26.099	23.69	27.611	28.124	15.041	18.573	29.884	19.97	19.223	15.672	30.264	15.508		X11_4_.3_Ar.N.H._C	-8.59571e-05	428	-0.00224339	-0.00203632	-0.00237336	-0.00241746	-0.00129288	-0.00159648	-0.00256874	-0.00171656	-0.00165235	-0.00134712	-0.0026014	-0.00133302
9_2_4_O-H_LJ	-1.842	-2.924	-2.296	-9.5	-10.501	-13.142	-1.669	-9.209	-9.231	-14.327	-5.317	-9.412		X9_2_4_O.H_LJ	-6.55543e-05	429	0.000120751	0.000191681	0.000150513	0.000622766	0.000688385	0.000861514	0.00010941	0.000603689	0.000605131	0.000939196	0.000348552	0.000616997
11_3_-2_Ar(N-H)_C	29.06	26.129	29.162	30.057	14.145	21.054	30.499	22.223	21.605	18.037	30.453	17.827		X11_3_.2_Ar.N.H._C	-9.57099e-05	430	-0.00278133	-0.0025008	-0.00279109	-0.00287675	-0.00135382	-0.00201508	-0.00291905	-0.00212696	-0.00206781	-0.00172632	-0.00291465	-0.00170622
7_3_3_O-H_LJ	-4.308	-13.031	-5.562	-22.006	-27.181	-28.553	-4.467	-23.727	-21.179	-29.869	-16.703	-19.501		X7_3_3_O.H_LJ	-0.000527554	431	0.0022727	0.00687455	0.00293425	0.0116093	0.0143394	0.0150632	0.00235658	0.0125173	0.0111731	0.0157575	0.00881173	0.0102878
10_3_-1_Ar(N-H)_C	30.459	26.646	30.46	30.684	14.866	24.175	30.828	25.519	23.903	20.685	30.757	20.493		X10_3_.1_Ar.N.H._C	-0.000268419	432	-0.00817577	-0.00715229	-0.00817604	-0.00823617	-0.00399032	-0.00648903	-0.00827482	-0.00684978	-0.00641602	-0.00555225	-0.00825576	-0.00550071
5_3_-3_Ar(N-H)_C	31.233	30.884	31.106	30.958	30.882	27.955	31.482	30.738	27.55	20.873	31.623	20.81		X5_3_.3_Ar.N.H._C	0.00018644	433	0.00582307	0.00575801	0.0057994	0.0057718	0.00575763	0.00521192	0.0058695	0.00573079	0.00513642	0.00389156	0.00589579	0.00387981
8_1_2_SH_LJ	-15.833	-21.922	-9.412	-50.483	-81.253	-84.469	-13.118	-58.028	-52.791	-84.648	-23.415	-46.937		X8_1_2_SH_LJ	-0.000761398	434	0.0120552	0.0166914	0.00716628	0.0384376	0.0618658	0.0643145	0.00998802	0.0441824	0.0401949	0.0644508	0.0178281	0.0357377
9_3_3_SH_LJ	-3.587	-8.782	-2.73	-9.395	-10.956	-13.411	-3.56	-9.815	-9.434	-12.935	-6.407	-8.741		X9_3_3_SH_LJ	-0.000188274	435	0.000675337	0.00165342	0.000513987	0.00176883	0.00206273	0.00252494	0.000670254	0.00184791	0.00177617	0.00243532	0.00120627	0.0016457
9_3_3_Ar(N-H)_LJ	-1.772	-4.337	-1.349	-4.638	-5.411	-6.622	-1.759	-4.848	-4.659	-6.387	-3.165	-4.317		X9_3_3_Ar.N.H._LJ	-9.28853e-05	436	0.000164593	0.000402844	0.000125302	0.000430802	0.000502602	0.000615087	0.000163385	0.000450308	0.000432753	0.000593259	0.000293982	0.000400986
7_2_0_Ar(N-H)_C	31.307	30.412	31.243	31.317	15.126	30.975	31.418	31.073	30.726	30.558	31.268	30.454		X7_2_0_Ar.N.H._C	-0.000628288	437	-0.0196698	-0.0191075	-0.0196296	-0.0196761	-0.00950349	-0.0194612	-0.0197396	-0.0195228	-0.0193048	-0.0191992	-0.0196453	-0.0191339
8_1_2_Ar(N-H)_LJ	-7.816	-10.825	-4.648	-24.177	-39.877	-41.038	-6.478	-28.579	-26.014	-41.186	-11.561	-23.146		X8_1_2_Ar.N.H._LJ	-0.000362883	438	0.0028363	0.00392821	0.00168668	0.00877343	0.0144707	0.014892	0.00235076	0.0103708	0.00944004	0.0149457	0.00419529	0.00839929
1_0_0_Ar(N-H)_C	32.093	31.969	32.2	31.93	31.674	31.832	32.228	31.528	-27.886	31.688	32.011	31.673		X1_0_0_Ar.N.H._C	-2.495e-05	439	-0.00080072	-0.000797627	-0.00080339	-0.000796653	-0.000790266	-0.000794208	-0.000804089	-0.000786624	0.000695756	-0.000790616	-0.000798674	-0.000790241
10_2_5_SH_LJ	-1.868	-2.773	-1.419	-4.513	-5.464	-6.977	-1.715	-5.01	-5.243	-7.287	-3.001	-5.392		X10_2_5_SH_LJ	-2.01606e-05	440	3.76599e-05	5.59052e-05	2.86078e-05	9.09846e-05	0.000110157	0.00014066	3.45754e-05	0.000101004	0.000105702	0.00014691	6.05018e-05	0.000108706
10_2_5_Ar(N-H)_LJ	-0.923	-1.37	-0.701	-2.229	-2.699	-3.446	-0.847	-2.475	-2.59	-3.599	-1.482	-2.663		X10_2_5_Ar.N.H._LJ	-9.98785e-06	441	9.21879e-06	1.36834e-05	7.00149e-06	2.22629e-05	2.69572e-05	3.44181e-05	8.45971e-06	2.47199e-05	2.58685e-05	3.59463e-05	1.4802e-05	2.65977e-05
9_0_-3_Ar(N-H)_C	30.921	31.091	31.087	31.03	13.404	29.017	31.265	29.176	30.396	24.828	31.044	24.044		X9_0_.3_Ar.N.H._C	-0.000558835	442	-0.0172797	-0.0173747	-0.0173725	-0.0173406	-0.00749062	-0.0162157	-0.017472	-0.0163046	-0.0169863	-0.0138748	-0.0173485	-0.0134366
9_3_4_COO-_LJ	-2.38	-4.908	-1.125	-3.686	-4.479	-5.4	-2.313	-4.037	-3.872	-5.47	-2.623	-3.857		X9_3_4_COO._LJ	-0.000112941	443	0.000268801	0.000554316	0.000127059	0.000416302	0.000505865	0.000609884	0.000261233	0.000455944	0.000437309	0.000617789	0.000296245	0.000435615
10_1_6_SH_LJ	-1.704	-2.108	-1.29	-4.01	-4.982	-6.428	-1.504	-4.628	-5.145	-6.962	-2.635	-5.54		X10_1_6_SH_LJ	2.12526e-06	444	-3.62144e-06	-4.48004e-06	-2.74158e-06	-8.52228e-06	-1.0588e-05	-1.36612e-05	-3.19639e-06	-9.83569e-06	-1.09345e-05	-1.4796e-05	-5.60005e-06	-1.17739e-05
10_1_6_Ar(N-H)_LJ	-0.842	-1.041	-0.637	-1.98	-2.461	-3.175	-0.743	-2.286	-2.541	-3.438	-1.302	-2.736		X10_1_6_Ar.N.H._LJ	1.07056e-06	445	-9.01412e-07	-1.11445e-06	-6.81947e-07	-2.11971e-06	-2.63465e-06	-3.39903e-06	-7.95426e-07	-2.4473e-06	-2.72029e-06	-3.68059e-06	-1.39387e-06	-2.92905e-06
10_0_5_O-H_LJ	-1.315	-1.4	-1.598	-6.413	-7.061	-10.042	-1.091	-6.455	-8.149	-11.525	-3.247	-8.29		X10_0_5_O.H_LJ	5.32092e-05	446	-6.99701e-05	-7.44929e-05	-8.50283e-05	-0.000341231	-0.00037571	-0.000534327	-5.80512e-05	-0.000343465	-0.000433602	-0.000613236	-0.00017277	-0.000441104
8_1_1_COO-_LJ	-15.08	-25.368	-5.675	-31.054	-50.256	-51.371	-13.02	-35.823	-30.662	-46.825	-13.586	-24.403		X8_1_1_COO._LJ	-0.000885797	447	0.0133578	0.0224709	0.0050269	0.0275075	0.0445166	0.0455043	0.0115331	0.0317319	0.0271603	0.0414775	0.0120344	0.0216161
11_1_4_COO-_LJ	-1.517	-2.009	-0.69	-2.356	-2.694	-3.873	-1.358	-2.473	-2.91	-3.871	-1.361	-2.669		X11_1_4_COO._LJ	-1.18595e-05	448	1.79909e-05	2.38258e-05	8.18308e-06	2.79411e-05	3.19496e-05	4.5932e-05	1.61053e-05	2.93286e-05	3.45113e-05	4.59083e-05	1.61408e-05	3.16531e-05
8_4_-2_Ar(N-H)_C	30.649	21.308	30.545	30.707	21.081	24.111	30.92	27.079	23.085	19.562	31.104	19.579		X8_4_.2_Ar.N.H._C	-0.000168651	449	-0.00516898	-0.00359361	-0.00515144	-0.00517876	-0.00355533	-0.00406634	-0.00521468	-0.0045669	-0.0038933	-0.00329915	-0.00524571	-0.00330201
8_1_6_O-H_LJ	-1.978	-2.306	-2.471	-9.045	-11.215	-13.592	-1.662	-10.158	-10.028	-16.137	-5.743	-13.004		X8_1_6_O.H_LJ	-8.75649e-06	450	1.73203e-05	2.01925e-05	2.16373e-05	7.92025e-05	9.8204e-05	0.000119018	1.45533e-05	8.89484e-05	8.78101e-05	0.000141303	5.02885e-05	0.000113869
9_1_3_O-H_LJ	-3.226	-4.157	-3.606	-21.516	-21.973	-30.731	-2.691	-17.731	-18.462	-32.802	-8.216	-17.768		X9_1_3_O.H_LJ	-5.18625e-05	451	0.000167309	0.000215593	0.000187016	0.00111587	0.00113958	0.00159379	0.000139562	0.000919575	0.000957486	0.0017012	0.000426103	0.000921494
11_2_5_COO-_LJ	-1.015	-1.513	-0.49	-1.383	-1.704	-2.224	-0.949	-1.59	-1.73	-2.226	-0.976	-1.691		X11_2_5_COO._LJ	-1.79451e-05	452	1.82143e-05	2.7151e-05	8.79312e-06	2.48181e-05	3.05785e-05	3.991e-05	1.70299e-05	2.85328e-05	3.10451e-05	3.99459e-05	1.75145e-05	3.03452e-05
7_2_5_O-H_LJ	-3.444	-4.91	-4.23	-16.818	-21.888	-24.158	-3.064	-18.797	-16.355	-28.506	-11.802	-20.25		X7_2_5_O.H_LJ	-0.000166639	453	0.000573905	0.000818198	0.000704883	0.00280254	0.0036474	0.00402567	0.000510582	0.00313232	0.00272538	0.00475021	0.00196667	0.00337444
9_0_7_(H2O)HO_LJ	-1.097	-1.196	-0.775	-2.302	-3.05	-3.881	-0.93	-2.874	-3.234	-4.326	-1.579	-3.917		X9_0_7_.H2O.HO_LJ	7.41635e-06	454	-8.13574e-06	-8.86996e-06	-5.74767e-06	-1.70724e-05	-2.26199e-05	-2.87829e-05	-6.89721e-06	-2.13146e-05	-2.39845e-05	-3.20831e-05	-1.17104e-05	-2.90499e-05
10_2_3_COO-_LJ	-2.456	-4.272	-1.111	-4.144	-4.643	-6.373	-2.285	-4.13	-4.294	-6.1	-2.379	-3.934		X10_2_3_COO._LJ	-6.99072e-05	455	0.000171692	0.000298643	7.76669e-05	0.000289695	0.000324579	0.000445518	0.000159738	0.000288717	0.000300181	0.000426434	0.000166309	0.000275015
9_1_7_COO-_LJ	-1.515	-1.835	-0.724	-2.045	-2.869	-3.567	-1.327	-2.685	-2.711	-3.815	-1.518	-3.284		X9_1_7_COO._LJ	-1.33166e-05	456	2.01747e-05	2.4436e-05	9.64125e-06	2.72325e-05	3.82054e-05	4.75005e-05	1.76712e-05	3.57552e-05	3.61014e-05	5.0803e-05	2.02147e-05	4.37318e-05
8_3_5_COO-_LJ	-2.736	-5.051	-1.296	-4.068	-5.669	-6.541	-2.617	-5.042	-4.464	-6.808	-3.242	-4.968		X8_3_5_COO._LJ	-0.000100571	457	0.000275161	0.000507982	0.000130339	0.000409121	0.000570134	0.000657832	0.000263193	0.000507076	0.000448947	0.000684684	0.00032605	0.000499634
-1_5_3_(H2O)HO_LJ	-11.555	-21.455	-9.405	-34.56	32.358	32.155	-13.495	-102.325	-95.869	32.889	-68.144	-85.558		X.1_5_3_.H2O.HO_LJ	-0.0032462	458	0.0375098	0.0696472	0.0305305	0.112189	-0.10504	-0.104381	0.0438074	0.332167	0.31121	-0.106764	0.221209	0.277738
11_0_7_COO-_LJ	-0.782	-0.904	-0.383	-0.995	-1.323	-1.72	-0.699	-1.257	-1.536	-1.788	-0.718	-1.551		X11_0_7_COO._LJ	-2.79607e-06	459	2.18652e-06	2.52764e-06	1.07089e-06	2.78209e-06	3.6992e-06	4.80924e-06	1.95445e-06	3.51466e-06	4.29476e-06	4.99937e-06	2.00758e-06	4.3367e-06
4_0_3_Ar(N-H)_LJ	32.512	31.012	-74.669	34.258	32.778	32.409	32.686	32.952	33.431	34.707	34.279	33.983		X4_0_3_Ar.N.H._LJ	0.00720986	460	0.234407	0.223592	-0.538353	0.246996	0.236325	0.233664	0.235662	0.237579	0.241033	0.250233	0.247147	0.245013
11_2_-2_Ar(N-H)_C	29.742	28.959	30.305	30.455	13.265	22.472	30.736	23.416	23.44	19.399	30.537	19.068		X11_2_.2_Ar.N.H._C	-0.000180615	461	-0.00537185	-0.00523043	-0.00547353	-0.00550063	-0.00239586	-0.00405878	-0.00555138	-0.00422928	-0.00423361	-0.00350375	-0.00551544	-0.00344396
4_0_3_SH_LJ	32.812	31.539	-153.429	34.551	33.067	32.702	32.985	33.243	33.723	35	34.572	34.275		X4_0_3_SH_LJ	0.0124698	462	0.40916	0.393286	-1.91323	0.430845	0.41234	0.407788	0.411317	0.414535	0.42052	0.436444	0.431107	0.427403
4_0_3_O-H_LJ	32.033	-44.828	-143.538	34.323	32.611	31.907	32.357	32.887	33.459	34.778	34.344	34.04		X4_0_3_O.H_LJ	0.00973493	463	0.311839	-0.436397	-1.39733	0.334132	0.317466	0.310612	0.314993	0.320153	0.325721	0.338561	0.334336	0.331377
8_1_-1_Ar(N-H)_C	31.201	30.999	31.207	31.258	11.356	30.841	31.379	30.899	30.82	30.078	31.189	29.264		X8_1_.1_Ar.N.H._C	-0.000753648	464	-0.0235146	-0.0233623	-0.0235191	-0.0235575	-0.00855843	-0.0232433	-0.0236487	-0.023287	-0.0232274	-0.0226682	-0.0235055	-0.0220548
10_1_7_COO-_LJ	-1.025	-1.269	-0.499	-1.338	-1.831	-2.309	-0.918	-1.726	-1.851	-2.416	-0.997	-2.061		X10_1_7_COO._LJ	-8.30543e-06	465	8.51307e-06	1.05396e-05	4.14441e-06	1.11127e-05	1.52072e-05	1.91772e-05	7.62439e-06	1.43352e-05	1.53734e-05	2.00659e-05	8.28051e-06	1.71175e-05
9_3_5_COO-_LJ	-1.835	-3.323	-0.881	-2.633	-3.467	-4.154	-1.758	-3.152	-2.967	-4.245	-2.02	-3.158		X9_3_5_COO._LJ	-6.17032e-05	466	0.000113225	0.00020504	5.43605e-05	0.000162465	0.000213925	0.000256315	0.000108474	0.000194488	0.000183073	0.00026193	0.00012464	0.000194859
8_3_0_Ar(N-H)_C	31.052	26.354	30.954	31.092	17.425	29.913	31.173	30.475	28.075	26.271	31.099	26.067		X8_3_0_Ar.N.H._C	-0.000572956	467	-0.0177914	-0.0150997	-0.0177353	-0.0178144	-0.00998376	-0.0171388	-0.0178608	-0.0174608	-0.0160857	-0.0150521	-0.0178184	-0.0149352
11_4_-2_Ar(N-H)_C	27.52	23.328	28.219	29.497	14.821	19.598	29.87	20.938	19.825	16.66	30.302	16.581		X11_4_.2_Ar.N.H._C	-6.11598e-05	468	-0.00168312	-0.00142674	-0.00172587	-0.00180403	-0.000906449	-0.00119861	-0.00182684	-0.00128056	-0.00121249	-0.00101892	-0.00185326	-0.00101409
6_2_5_COO-_LJ	-9.435	-13.24	-4.068	-14.665	-23.885	-25.229	-8.45	-19.662	-15.227	-28.4	-13.08	-20.309		X6_2_5_COO._LJ	-0.000306114	469	0.00288819	0.00405295	0.00124527	0.00448917	0.00731154	0.00772296	0.00258667	0.00601882	0.0046612	0.00869365	0.00400398	0.00621688
-1_5_3_O-H_LJ	-10.758	-20.023	-16.382	-60.066	32.657	32.482	-12.566	-173.832	-166.097	33.159	-117.793	-148.294		X.1_5_3_O.H_LJ	-0.00447509	470	0.0481431	0.0896048	0.073311	0.268801	-0.146143	-0.14536	0.056234	0.777915	0.7433	-0.14839	0.527135	0.66363
1_0_-1_Ar(N-H)_C	32.084	32.018	32.084	31.749	31.199	31.347	32.163	30.029	31.524	30.888	32.036	17.974		X1_0_.1_Ar.N.H._C	-1.02317e-05	471	-0.000328274	-0.000327599	-0.000328274	-0.000324846	-0.000319219	-0.000320733	-0.000329082	-0.000307248	-0.000322544	-0.000316037	-0.000327783	-0.000183905
4_0_3_COO-_LJ	32.371	-67.928	-83.249	34.197	32.627	32.169	32.651	32.837	33.354	34.649	34.219	33.918		X4_0_3_COO._LJ	0.00507217	472	0.164191	-0.344543	-0.422253	0.173453	0.16549	0.163167	0.165612	0.166555	0.169177	0.175746	0.173565	0.172038
0_7_-2_O-H_LJ	-51.812	-7.088	-102.264	34.065	35.04	34.217	34.287	33.412	33.295	34.841	-178.278	33.187		X0_7_.2_O.H_LJ	0.0041737	473	-0.216248	-0.0295832	-0.42682	0.142177	0.146247	0.142812	0.143104	0.139452	0.138963	0.145416	-0.74408	0.138513
9_0_3_O-H_LJ	-4.35	-4.144	-4.404	-32.208	-32.067	-49.829	-3.264	-25.237	-29.059	-54.8	-9.755	-28.298		X9_0_3_O.H_LJ	0.000203409	474	-0.000884831	-0.000842929	-0.000895815	-0.00655141	-0.00652273	-0.0101357	-0.000663928	-0.00513344	-0.00591087	-0.0111468	-0.00198426	-0.00575608
8_0_7_(H2O)HO_LJ	-1.675	-1.789	-1.167	-3.549	-4.855	-6.066	-1.384	-4.563	-4.758	-6.88	-2.491	-6.49		X8_0_7_.H2O.HO_LJ	9.63702e-06	475	-1.6142e-05	-1.72406e-05	-1.12464e-05	-3.42018e-05	-4.67877e-05	-5.84582e-05	-1.33376e-05	-4.39737e-05	-4.5853e-05	-6.63027e-05	-2.40058e-05	-6.25443e-05
10_1_-2_Ar(N-H)_C	30.701	30.642	30.84	30.88	12.809	26.524	31.066	27.395	28.04	22.836	30.852	22.274		X10_1_.2_Ar.N.H._C	-0.000414603	476	-0.0127287	-0.0127043	-0.0127864	-0.0128029	-0.00531065	-0.0109969	-0.0128801	-0.0113581	-0.0116255	-0.00946788	-0.0127913	-0.00923487
8_3_3_O-H_LJ	-2.707	-7.366	-3.525	-13.464	-15.836	-18.034	-2.721	-13.923	-12.845	-18.175	-9.18	-11.926		X8_3_3_O.H_LJ	-0.000231302	477	0.000626135	0.00170377	0.00081534	0.00311425	0.0036629	0.0041713	0.000629373	0.00322042	0.00297108	0.00420392	0.00212335	0.00275851
11_0_5_(H2O)HO_LJ	-0.856	-0.964	-0.584	-1.962	-2.292	-3.284	-0.74	-2.132	-2.763	-3.482	-1.122	-2.574		X11_0_5_.H2O.HO_LJ	1.43279e-05	478	-1.22647e-05	-1.38121e-05	-8.36749e-06	-2.81113e-05	-3.28395e-05	-4.70528e-05	-1.06026e-05	-3.05471e-05	-3.9588e-05	-4.98897e-05	-1.60759e-05	-3.688e-05
4_0_3_(H2O)HO_LJ	32.365	-1.865	-83.179	34.066	32.29	31.247	32.579	32.599	33.195	34.523	34.087	33.782		X4_0_3_.H2O.HO_LJ	0.00692245	479	0.224045	-0.0129104	-0.575803	0.23582	0.223526	0.216306	0.225527	0.225665	0.229791	0.238984	0.235966	0.233854
10_1_3_COO-_LJ	-3.147	-4.232	-1.331	-6.052	-6.506	-9.789	-2.725	-5.626	-6.24	-9.599	-2.793	-5.69		X10_1_3_COO._LJ	-2.77561e-05	480	8.73486e-05	0.000117464	3.69434e-05	0.00016798	0.000180581	0.000271705	7.56355e-05	0.000156156	0.000173198	0.000266431	7.75229e-05	0.000157932
11_1_-3_Ar(N-H)_C	29.657	30.273	30.498	30.454	12.926	22.354	30.829	23.218	24.28	19.36	30.566	18.884		X11_1_.3_Ar.N.H._C	-0.000169931	481	-0.00503964	-0.00514432	-0.00518255	-0.00517508	-0.00219653	-0.00379864	-0.0052388	-0.00394546	-0.00412592	-0.00328986	-0.00519411	-0.00320898
9_4_-1_Ar(N-H)_C	30.552	22.414	30.396	30.694	17.834	23.991	30.811	26.09	22.809	20.124	30.909	20.147		X9_4_.1_Ar.N.H._C	-0.00024663	482	-0.00753505	-0.00552797	-0.00749657	-0.00757007	-0.0043984	-0.00591691	-0.00759893	-0.00643458	-0.00562539	-0.00496319	-0.0076231	-0.00496886
12_3_-3_Ar(N-H)_C	25.884	25.243	27.711	28.02	13.363	18.471	28.507	19.477	19.464	15.899	29.083	15.662		X12_3_.3_Ar.N.H._C	-6.81131e-05	483	-0.00176304	-0.00171938	-0.00188748	-0.00190853	-0.000910196	-0.00125812	-0.0019417	-0.00132664	-0.00132575	-0.00108293	-0.00198093	-0.00106679
-1_5_3_COO-_LJ	-18.737	-34.862	-10.102	-36.54	32.605	32.482	-21.886	-89.899	-98.965	33.061	-69.12	-88.601		X.1_5_3_COO._LJ	-0.00368644	484	0.0690728	0.128517	0.0372404	0.134702	-0.120196	-0.119743	0.0806814	0.331407	0.364828	-0.121877	0.254807	0.326622
1_0_0_O-H_LJ	34.628	35.716	37.091	36.559	34.806	36.153	36.828	38.22	39.768	41.229	37.596	37.258		X1_0_0_O.H_LJ	-0.000193886	485	-0.00671389	-0.00692484	-0.00719143	-0.00708829	-0.0067484	-0.00700957	-0.00714044	-0.00741033	-0.00771047	-0.00799373	-0.00728935	-0.00722381
1_0_0_Ar(N-H)_LJ	34.815	35.894	37.013	36.482	34.742	36.077	37.004	38.142	39.69	41.151	37.518	37.18		X1_0_0_Ar.N.H._LJ	-0.000185138	486	-0.00644559	-0.00664536	-0.00685253	-0.00675422	-0.00643208	-0.00667924	-0.00685086	-0.00706155	-0.00734814	-0.00761863	-0.00694602	-0.00688345
1_0_0_SH_LJ	35.107	36.187	37.306	36.775	35.034	36.37	37.297	38.435	39.983	41.444	37.811	37.473		X1_0_0_SH_LJ	-0.000185221	487	-0.00650256	-0.0067026	-0.00690986	-0.00681151	-0.00648904	-0.0067365	-0.0069082	-0.00711898	-0.0074057	-0.00767631	-0.0070034	-0.00694079
10_2_-1_Ar(N-H)_C	30.678	29.507	30.717	30.851	13.395	26.2	30.981	27.191	26.39	22.579	30.809	22.195		X10_2_.1_Ar.N.H._C	-0.000391561	488	-0.0120123	-0.0115538	-0.0120276	-0.01208	-0.00524496	-0.0102589	-0.0121309	-0.0106469	-0.0103333	-0.00884105	-0.0120636	-0.00869069
1_0_0_(H2O)HO_LJ	34.756	35.839	36.836	36.305	34.55	35.898	36.949	37.965	39.514	40.975	37.342	37.003		X1_0_0_.H2O.HO_LJ	-0.000182038	489	-0.00632693	-0.00652408	-0.00670557	-0.00660891	-0.00628943	-0.00653482	-0.00672614	-0.00691109	-0.00719307	-0.00745903	-0.00679768	-0.00673597
1_0_0_COO-_LJ	34.883	35.97	36.958	36.427	34.681	36.021	37.082	38.087	39.635	41.096	37.463	37.125		X1_0_0_COO._LJ	-0.000181743	490	-0.00633974	-0.0065373	-0.00671686	-0.00662036	-0.00630303	-0.00654657	-0.0067394	-0.00692205	-0.00720339	-0.00746891	-0.00680864	-0.00674721
7_0_3_O-H_LJ	-19.398	-14.689	-15.907	32.987	-133.92	32.03	-12.936	-116.34	-114.773	32.976	-44.757	-117.242		X7_0_3_O.H_LJ	-0.00488707	491	0.0947994	0.0717862	0.0777387	-0.16121	0.654477	-0.156533	0.0632192	0.568562	0.560904	-0.161156	0.218731	0.57297
9_0_7_SH_LJ	-2.141	-2.336	-1.627	-4.822	-6.402	-8.14	-1.815	-6.031	-6.784	-9.058	-3.315	-8.205		X9_0_7_SH_LJ	2.20917e-05	492	-4.72984e-05	-5.16063e-05	-3.59432e-05	-0.000106526	-0.000141431	-0.000179827	-4.00965e-05	-0.000133235	-0.00014987	-0.000200107	-7.32341e-05	-0.000181263
9_0_7_Ar(N-H)_LJ	-1.058	-1.154	-0.804	-2.381	-3.162	-4.02	-0.897	-2.979	-3.351	-4.473	-1.638	-4.052		X9_0_7_Ar.N.H._LJ	1.09444e-05	493	-1.15792e-05	-1.26298e-05	-8.79929e-06	-2.60586e-05	-3.46062e-05	-4.39964e-05	-9.81712e-06	-3.26033e-05	-3.66747e-05	-4.89543e-05	-1.79269e-05	-4.43467e-05
11_1_5_(H2O)HO_LJ	-0.743	-0.957	-0.522	-1.63	-1.939	-2.646	-0.667	-1.802	-2.114	-2.733	-1.024	-2.036		X11_1_5_.H2O.HO_LJ	3.68722e-06	494	-2.73961e-06	-3.52867e-06	-1.92473e-06	-6.01017e-06	-7.14952e-06	-9.75639e-06	-2.45938e-06	-6.64437e-06	-7.79479e-06	-1.00772e-05	-3.77571e-06	-7.50718e-06
11_0_4_COO-_LJ	-1.776	-1.998	-0.777	-2.909	-3.276	-5.047	-1.517	-3.004	-3.913	-5.154	-1.498	-3.455		X11_0_4_COO._LJ	1.18578e-05	495	-2.10595e-05	-2.36919e-05	-9.21353e-06	-3.44944e-05	-3.88463e-05	-5.98465e-05	-1.79883e-05	-3.56209e-05	-4.63997e-05	-6.11153e-05	-1.7763e-05	-4.09688e-05
6_1_2_O-H_LJ	-30.577	-40.403	-28.981	33.394	32.502	32.416	-27.672	-124.528	-59.196	33.032	-100.792	-144.696		X6_1_2_O.H_LJ	0.00184215	496	-0.0563275	-0.0744285	-0.0533874	0.0615168	0.0598736	0.0597152	-0.050976	-0.2294	-0.109048	0.06085	-0.185674	-0.266552
11_0_6_(H2O)HO_LJ	-0.649	-0.739	-0.46	-1.36	-1.685	-2.282	-0.57	-1.587	-2.011	-2.421	-0.876	-1.958		X11_0_6_.H2O.HO_LJ	8.20917e-06	497	-5.32775e-06	-6.06657e-06	-3.77622e-06	-1.11645e-05	-1.38324e-05	-1.87333e-05	-4.67922e-06	-1.30279e-05	-1.65086e-05	-1.98744e-05	-7.19123e-06	-1.60735e-05
5_2_-1_Ar(N-H)_C	31.529	15.008	31.454	31.415	30.231	31.161	31.653	31.36	30.957	30.807	31.582	30.839		X5_2_.1_Ar.N.H._C	-0.000484804	498	-0.0152854	-0.00727594	-0.015249	-0.0152301	-0.0146561	-0.015107	-0.0153455	-0.0152035	-0.0150081	-0.0149354	-0.0153111	-0.0149509
9_3_5_(H2O)HO_LJ	-1.132	-2.052	-0.82	-2.452	-3.225	-3.865	-1.085	-2.932	-2.76	-3.951	-1.879	-2.938		X9_3_5_.H2O.HO_LJ	-2.62468e-05	499	2.97114e-05	5.38584e-05	2.15224e-05	6.43571e-05	8.46459e-05	0.000101444	2.84778e-05	7.69556e-05	7.24411e-05	0.000103701	4.93177e-05	7.7113e-05
9_2_6_(H2O)HO_LJ	-1.081	-1.518	-0.769	-2.345	-3.13	-3.822	-0.979	-2.869	-2.78	-4.08	-1.702	-3.198		X9_2_6_.H2O.HO_LJ	-9.229e-06	500	9.97655e-06	1.40096e-05	7.0971e-06	2.1642e-05	2.88868e-05	3.52733e-05	9.0352e-06	2.6478e-05	2.56566e-05	3.76543e-05	1.57078e-05	2.95144e-05
10_4_-1_Ar(N-H)_C	29.969	23.104	29.708	30.432	15.954	22.176	30.573	23.769	21.578	18.823	30.675	18.816		X10_4_.1_Ar.N.H._C	-0.000161179	501	-0.00483039	-0.00372389	-0.00478832	-0.00490501	-0.00257146	-0.00357432	-0.00492774	-0.00383108	-0.00347793	-0.00303388	-0.00494418	-0.00303275
8_1_2_O-H_LJ	-7.588	-10.472	-7.82	-52.909	-71.171	-80.042	-6.266	-49.379	-44.716	-79.337	-19.504	-39.515		X8_1_2_O.H_LJ	-0.000554075	502	0.00420432	0.00580228	0.00433287	0.0293156	0.0394341	0.0443493	0.00347184	0.0273597	0.024776	0.0439587	0.0108067	0.0218943
11_2_4_COO-_LJ	-1.262	-1.989	-0.599	-1.808	-2.132	-2.882	-1.185	-1.973	-2.158	-2.807	-1.201	-2.016		X11_2_4_COO._LJ	-2.40214e-05	503	3.0315e-05	4.77786e-05	1.43888e-05	4.34307e-05	5.12137e-05	6.92298e-05	2.84654e-05	4.73943e-05	5.18382e-05	6.74282e-05	2.88497e-05	4.84272e-05
10_3_4_(H2O)HO_LJ	-0.962	-1.887	-0.699	-2.069	-2.506	-3.153	-0.938	-2.305	-2.307	-3.08	-1.51	-2.235		X10_3_4_.H2O.HO_LJ	-2.45636e-05	504	2.36302e-05	4.63515e-05	1.71699e-05	5.0822e-05	6.15563e-05	7.7449e-05	2.30406e-05	5.66191e-05	5.66682e-05	7.56558e-05	3.7091e-05	5.48996e-05
7_3_0_Ar(N-H)_C	31.206	24.26	31.097	31.206	20.444	30.609	31.3	30.861	29.644	28.789	31.241	28.683		X7_3_0_Ar.N.H._C	-0.000562301	505	-0.0175472	-0.0136414	-0.0174859	-0.0175472	-0.0114957	-0.0172115	-0.0176	-0.0173532	-0.0166689	-0.0161881	-0.0175668	-0.0161285
12_0_6_COO-_LJ	-0.687	-0.811	-0.334	-0.879	-1.118	-1.51	-0.622	-1.062	-1.366	-1.531	-0.609	-1.25		X12_0_6_COO._LJ	-1.4425e-06	506	9.90996e-07	1.16987e-06	4.81794e-07	1.26796e-06	1.61271e-06	2.17817e-06	8.97234e-07	1.53193e-06	1.97045e-06	2.20846e-06	8.78481e-07	1.80312e-06
7_0_3_(H2O)HO_LJ	-20.536	-15.738	-9.136	32.714	-78.954	31.616	-13.835	-67.328	-66.341	32.701	-25.732	-68.334		X7_0_3_.H2O.HO_LJ	-0.00323703	507	0.0664756	0.0509444	0.0295735	-0.105896	0.255576	-0.102342	0.0447843	0.217943	0.214748	-0.105854	0.0832953	0.221199
-1_5_3_SH_LJ	-22.542	-41.782	-19.708	-70.429	33.018	32.923	-26.323	-145.894	-187.164	33.438	-128.843	-167.994		X.1_5_3_SH_LJ	-0.00552036	508	0.12444	0.230652	0.108795	0.388794	-0.182271	-0.181747	0.145313	0.805388	1.03321	-0.18459	0.71126	0.927388
11_0_5_SH_LJ	-1.672	-1.883	-1.226	-4.111	-4.81	-6.883	-1.446	-4.475	-5.797	-7.29	-2.357	-5.398		X11_0_5_SH_LJ	3.48455e-05	509	-5.82617e-05	-6.56141e-05	-4.27206e-05	-0.00014325	-0.000167607	-0.000239842	-5.03866e-05	-0.000155934	-0.000202	-0.000254024	-8.21309e-05	-0.000188096
11_0_5_Ar(N-H)_LJ	-0.826	-0.93	-0.606	-2.03	-2.376	-3.399	-0.714	-2.21	-2.863	-3.6	-1.164	-2.666		X11_0_5_Ar.N.H._LJ	1.72055e-05	510	-1.42118e-05	-1.60011e-05	-1.04265e-05	-3.49272e-05	-4.08803e-05	-5.84816e-05	-1.22847e-05	-3.80242e-05	-4.92594e-05	-6.19399e-05	-2.00272e-05	-4.58699e-05
4_0_4_Ar(N-H)_LJ	-44.554	-54.984	-46.619	32.52	-138.118	-147.161	-41.329	-121.359	-61.835	33.007	32.357	32.067		X4_0_4_Ar.N.H._LJ	0.00847692	511	-0.377681	-0.466095	-0.395186	0.27567	-1.17082	-1.24747	-0.350343	-1.02875	-0.52417	0.279798	0.274288	0.271829
-1_5_3_Ar(N-H)_LJ	-11.133	-20.625	-9.733	-34.677	32.723	32.628	-12.999	-68.43	-91.707	33.145	-62.893	-82.369		X.1_5_3_Ar.N.H._LJ	-0.00323029	512	0.0359628	0.0666247	0.0314404	0.112017	-0.105705	-0.105398	0.0419905	0.221049	0.29624	-0.107068	0.203163	0.266076
12_2_-3_Ar(N-H)_C	27.073	27.396	29.211	29.316	12.814	19.481	30.27	20.337	20.814	16.893	29.795	16.576		X12_2_.3_Ar.N.H._C	-0.000133493	513	-0.00361404	-0.00365716	-0.00389945	-0.00391347	-0.00171057	-0.00260057	-0.00404082	-0.00271484	-0.00277851	-0.00225509	-0.00397741	-0.00221277
9_2_3_O-H_LJ	-2.346	-4.187	-2.876	-13.042	-14.175	-18.234	-2.153	-12.071	-11.903	-18.523	-6.686	-11.201		X9_2_3_O.H_LJ	-8.78658e-05	514	0.000206133	0.000367894	0.000252702	0.00114595	0.0012455	0.00160215	0.000189175	0.00106063	0.00104587	0.00162754	0.000587471	0.000984185
8_0_3_O-H_LJ	-8.942	-7.566	-8.131	-48.472	-76.951	-81.423	-6.26	-55.462	-58.691	-81.427	-19.997	-62.317		X8_0_3_O.H_LJ	-0.000342119	515	0.00305923	0.00258847	0.00278177	0.0165832	0.0263264	0.0278564	0.00214167	0.0189746	0.0200793	0.0278577	0.00684136	0.0213198
9_1_6_O-H_LJ	-1.259	-1.511	-1.613	-5.538	-6.776	-8.517	-1.083	-6.218	-6.577	-9.713	-3.499	-7.728		X9_1_6_O.H_LJ	1.63312e-05	516	-2.0561e-05	-2.46765e-05	-2.63422e-05	-9.04422e-05	-0.00011066	-0.000139093	-1.76867e-05	-0.000101547	-0.00010741	-0.000158625	-5.71429e-05	-0.000126208
8_0_7_SH_LJ	-3.27	-3.493	-2.45	-7.418	-10.184	-12.715	-2.701	-9.567	-9.974	-14.379	-5.226	-13.56		X8_0_7_SH_LJ	3.10447e-05	517	-0.000101516	-0.000108439	-7.60595e-05	-0.00023029	-0.000316159	-0.000394733	-8.38518e-05	-0.000297005	-0.00030964	-0.000446392	-0.00016224	-0.000420966
8_0_7_Ar(N-H)_LJ	-1.615	-1.726	-1.21	-3.662	-5.03	-6.279	-1.334	-4.725	-4.926	-7.099	-2.581	-6.695		X8_0_7_Ar.N.H._LJ	1.53559e-05	518	-2.47997e-05	-2.65042e-05	-1.85806e-05	-5.62332e-05	-7.724e-05	-9.64194e-05	-2.04847e-05	-7.25564e-05	-7.5643e-05	-0.000109011	-3.96335e-05	-0.000102807
10_0_4_O-H_LJ	-1.767	-1.853	-2.041	-9.721	-10.17	-15.68	-1.435	-9.022	-11.375	-17.417	-4.186	-10.905		X10_0_4_O.H_LJ	0.000116494	519	-0.000205845	-0.000215863	-0.000237764	-0.00113244	-0.00118474	-0.00182663	-0.000167169	-0.00105101	-0.00132512	-0.00202898	-0.000487644	-0.00127037
9_2_5_O-H_LJ	-1.383	-2.033	-1.777	-6.36	-7.579	-9.321	-1.248	-6.815	-6.795	-10.262	-4.041	-7.413		X9_2_5_O.H_LJ	-1.58799e-05	520	2.19618e-05	3.22837e-05	2.82185e-05	0.000100996	0.000120353	0.000148016	1.98181e-05	0.000108221	0.000107904	0.000162959	6.41705e-05	0.000117717
6_2_3_SH_LJ	-25.075	-47.612	-16.479	-59.923	-101.677	-90.49	-25.059	-83.641	-72.363	-97.95	-61.361	-70.516		X6_2_3_SH_LJ	-0.00191886	521	0.0481154	0.0913608	0.0316209	0.114984	0.195104	0.173638	0.0480847	0.160495	0.138855	0.187952	0.117743	0.13531
8_3_5_(H2O)HO_LJ	-1.689	-3.117	-1.205	-3.793	-5.275	-6.088	-1.615	-4.692	-4.154	-6.342	-3.016	-4.623		X8_3_5_.H2O.HO_LJ	-4.65522e-05	522	7.86267e-05	0.000145103	5.60954e-05	0.000176573	0.000245563	0.00028341	7.51818e-05	0.000218423	0.000193378	0.000295234	0.000140401	0.000215211
6_1_2_(H2O)HO_LJ	-32.274	-43.006	-16.649	33.131	32.182	32.097	-29.232	-75.248	-37.664	32.759	-58.138	-83.662		X6_1_2_.H2O.HO_LJ	0.000932727	523	-0.0301028	-0.0401128	-0.015529	0.0309022	0.030017	0.0299377	-0.0272655	-0.0701858	-0.0351302	0.0305552	-0.0542269	-0.0780338
6_0_6_O-H_LJ	-6.791	-6.745	-7.938	-28.035	-38.371	-44.734	-5.095	-34.637	-30.956	-55.405	-20.262	-53.794		X6_0_6_O.H_LJ	1.38203e-05	524	-9.38535e-05	-9.32178e-05	-0.000109705	-0.000387452	-0.000530298	-0.000618236	-7.04143e-05	-0.000478693	-0.000427821	-0.000765713	-0.000280027	-0.000743448
8_0_-2_Ar(N-H)_C	31.204	31.234	31.269	31.274	11.328	30.839	31.429	30.889	30.977	30.014	31.209	29.97		X8_0_.2_Ar.N.H._C	-0.000753113	525	-0.0235001	-0.0235227	-0.0235491	-0.0235529	-0.00853127	-0.0232253	-0.0236696	-0.0232629	-0.0233292	-0.0226039	-0.0235039	-0.0225708
10_0_7_(H2O)HO_LJ	-0.723	-0.811	-0.521	-1.46	-1.928	-2.489	-0.629	-1.824	-2.158	-2.683	-1.017	-2.362		X10_0_7_.H2O.HO_LJ	7.80917e-06	526	-5.64603e-06	-6.33324e-06	-4.06858e-06	-1.14014e-05	-1.50561e-05	-1.9437e-05	-4.91197e-06	-1.42439e-05	-1.68522e-05	-2.0952e-05	-7.94192e-06	-1.84453e-05
9_3_0_Ar(N-H)_C	30.862	26.788	30.771	30.955	15.573	27.813	31.025	29.34	26.198	23.896	30.932	23.705		X9_3_0_Ar.N.H._C	-0.000484985	527	-0.0149676	-0.0129918	-0.0149235	-0.0150127	-0.00755267	-0.0134889	-0.0150467	-0.0142295	-0.0127056	-0.0115892	-0.0150016	-0.0114966
8_2_2_O-H_LJ	-4.943	-11.236	-5.843	-31.594	-36.949	-42.867	-4.669	-29.087	-26.142	-40.56	-14.975	-22.327		X8_2_2_O.H_LJ	-0.000499999	528	0.00247149	0.00561799	0.00292149	0.015797	0.0184745	0.0214335	0.00233449	0.0145435	0.013071	0.02028	0.00748748	0.0111635
12_4_-3_Ar(N-H)_C	24.659	23.072	26.156	26.749	13.787	17.404	28.096	18.53	18.116	14.873	29.438	14.73		X12_4_.3_Ar.N.H._C	-5.56252e-05	529	-0.00137166	-0.00128338	-0.00145493	-0.00148792	-0.000766904	-0.000968101	-0.00156285	-0.00103073	-0.00100771	-0.000827313	-0.00163749	-0.000819359
10_1_5_O-H_LJ	-1.098	-1.369	-1.389	-5.058	-5.764	-7.73	-0.957	-5.257	-5.956	-8.499	-2.89	-6.145		X10_1_5_O.H_LJ	2.36363e-05	530	-2.59526e-05	-3.23581e-05	-3.28308e-05	-0.000119552	-0.00013624	-0.000182708	-2.26199e-05	-0.000124256	-0.000140778	-0.000200885	-6.83088e-05	-0.000145245
9_0_2_Ar(N-H)_LJ	-5.583	-5.534	-3.186	-21.777	-26.269	-35.294	-4.21	-19.521	-21.217	-34.324	-6.909	-18.476		X9_0_2_Ar.N.H._LJ	-2.32012e-05	531	0.000129532	0.000128395	7.39189e-05	0.000505252	0.000609472	0.000818862	9.76769e-05	0.00045291	0.000492259	0.000796357	0.000160297	0.000428665
11_1_5_SH_LJ	-1.45	-1.869	-1.096	-3.417	-4.071	-5.55	-1.302	-3.783	-4.438	-5.728	-2.151	-4.272		X11_1_5_SH_LJ	1.23739e-05	532	-1.79421e-05	-2.31268e-05	-1.35618e-05	-4.22816e-05	-5.03741e-05	-6.86751e-05	-1.61108e-05	-4.68104e-05	-5.49153e-05	-7.08776e-05	-2.66162e-05	-5.28613e-05
11_1_5_Ar(N-H)_LJ	-0.716	-0.923	-0.541	-1.688	-2.011	-2.741	-0.643	-1.869	-2.192	-2.829	-1.063	-2.11		X11_1_5_Ar.N.H._LJ	6.05151e-06	533	-4.33288e-06	-5.58554e-06	-3.27387e-06	-1.02149e-05	-1.21696e-05	-1.65872e-05	-3.89112e-06	-1.13103e-05	-1.32649e-05	-1.71197e-05	-6.43275e-06	-1.27687e-05
8_2_0_Ar(N-H)_C	31.159	30.407	31.106	31.208	13.677	30.679	31.29	30.794	30.383	29.855	31.131	29.183		X8_2_0_Ar.N.H._C	-0.000663364	534	-0.0206698	-0.0201709	-0.0206346	-0.0207023	-0.00907283	-0.0203513	-0.0207567	-0.0204276	-0.020155	-0.0198047	-0.0206512	-0.019359
4_0_4_SH_LJ	-95.35	-114.886	-94.972	32.821	-287.047	-302.894	-86.526	-251.007	-133.957	33.3	32.659	32.368		X4_0_4_SH_LJ	0.0148304	535	-1.41408	-1.70381	-1.40847	0.486749	-4.25702	-4.49204	-1.28322	-3.72254	-1.98664	0.493853	0.484346	0.480031
12_0_5_COO-_LJ	-0.871	-1.026	-0.412	-1.182	-1.441	-2.044	-0.78	-1.36	-1.787	-2.051	-0.755	-1.568		X12_0_5_COO._LJ	7.41371e-07	536	-6.45734e-07	-7.60647e-07	-3.05445e-07	-8.76301e-07	-1.06832e-06	-1.51536e-06	-5.78269e-07	-1.00826e-06	-1.32483e-06	-1.52055e-06	-5.59735e-07	-1.16247e-06
11_0_6_SH_LJ	-1.268	-1.443	-0.967	-2.853	-3.539	-4.788	-1.114	-3.331	-4.22	-5.076	-1.839	-4.109		X11_0_6_SH_LJ	2.09556e-05	537	-2.65717e-05	-3.02389e-05	-2.0264e-05	-5.97862e-05	-7.41618e-05	-0.000100335	-2.33445e-05	-6.9803e-05	-8.84325e-05	-0.00010637	-3.85373e-05	-8.61064e-05
11_0_6_Ar(N-H)_LJ	-0.626	-0.713	-0.478	-1.409	-1.748	-2.365	-0.55	-1.645	-2.085	-2.507	-0.909	-2.029		X11_0_6_Ar.N.H._LJ	1.03891e-05	538	-6.50356e-06	-7.40741e-06	-4.96598e-06	-1.46382e-05	-1.81601e-05	-2.45702e-05	-5.71399e-06	-1.709e-05	-2.16612e-05	-2.60454e-05	-9.44366e-06	-2.10794e-05
10_2_3_(H2O)HO_LJ	-1.516	-2.637	-1.033	-3.865	-4.321	-5.941	-1.411	-3.844	-3.996	-5.688	-2.212	-3.661		X10_2_3_.H2O.HO_LJ	-2.3735e-05	539	3.59822e-05	6.25892e-05	2.45182e-05	9.17357e-05	0.000102559	0.00014101	3.34901e-05	9.12373e-05	9.4845e-05	0.000135005	5.25018e-05	8.68938e-05
0_2_4_Ar(N-H)_LJ	-32.296	20.341	-34.132	-51.873	37.837	37.099	-26.892	37.428	34.661	39.802	33.923	38.892		X0_2_4_Ar.N.H._LJ	-0.00212243	540	0.0685461	-0.0431724	0.0724429	0.110097	-0.0803065	-0.0787402	0.0570765	-0.0794385	-0.0735657	-0.0844771	-0.0719993	-0.0825457
0_2_4_SH_LJ	-65.766	30.385	-69.851	-105.422	38.131	37.392	-54.652	37.721	34.954	40.095	34.215	39.185		X0_2_4_SH_LJ	-0.00342516	541	0.225259	-0.104073	0.239251	0.361087	-0.130605	-0.128074	0.187192	-0.1292	-0.119723	-0.137332	-0.117192	-0.134215
0_2_4_COO-_LJ	-57.315	-35.864	-37.328	-54.834	37.783	37.044	-46.853	37.373	34.602	39.748	33.86	38.837		X0_2_4_COO._LJ	-0.00393106	542	0.225309	0.140984	0.146739	0.215556	-0.148527	-0.145622	0.184182	-0.146916	-0.136023	-0.156252	-0.133106	-0.152671
0_2_4_O-H_LJ	-33.035	-23.602	-63.358	-90.395	37.915	37.177	-26.969	37.506	34.729	39.88	33.984	38.97		X0_2_4_O.H_LJ	-0.00400953	543	0.132455	0.094633	0.254036	0.362442	-0.152022	-0.149062	0.108133	-0.150382	-0.139247	-0.1599	-0.13626	-0.156252
0_2_4_(H2O)HO_LJ	-34.473	-1.442	-36.631	-52.033	37.661	36.922	-28.424	37.251	34.473	39.626	33.726	38.715		X0_2_4_.H2O.HO_LJ	-0.00259127	544	0.0893289	0.00373661	0.0949209	0.134832	-0.0975899	-0.0956749	0.0736543	-0.0965275	-0.0893289	-0.102682	-0.0873932	-0.100321
11_2_6_COO-_LJ	-0.795	-1.139	-0.392	-1.017	-1.332	-1.693	-0.744	-1.253	-1.34	-1.7	-0.773	-1.364		X11_2_6_COO._LJ	-1.10895e-05	545	8.81618e-06	1.2631e-05	4.3471e-06	1.12781e-05	1.47713e-05	1.87746e-05	8.25061e-06	1.38952e-05	1.486e-05	1.88522e-05	8.57221e-06	1.51261e-05
10_3_4_SH_LJ	-1.878	-3.684	-1.469	-4.336	-5.261	-6.613	-1.831	-4.837	-4.843	-6.459	-3.17	-4.691		X10_3_4_SH_LJ	-4.32205e-05	546	8.11682e-05	0.000159224	6.3491e-05	0.000187404	0.000227383	0.000285817	7.91368e-05	0.000209058	0.000209317	0.000279161	0.000137009	0.000202748
10_3_4_Ar(N-H)_LJ	-0.928	-1.82	-0.725	-2.141	-2.599	-3.266	-0.904	-2.389	-2.392	-3.19	-1.566	-2.317		X10_3_4_Ar.N.H._LJ	-2.14261e-05	547	1.98835e-05	3.89956e-05	1.5534e-05	4.58734e-05	5.56865e-05	6.99778e-05	1.93692e-05	5.1187e-05	5.12513e-05	6.83494e-05	3.35533e-05	4.96444e-05
11_3_-1_Ar(N-H)_C	29.373	25.83	29.758	30.38	13.74	22.044	30.566	23.075	22.127	19.034	30.433	18.888		X11_3_.1_Ar.N.H._C	-0.000195861	548	-0.00575302	-0.00505908	-0.00582843	-0.00595025	-0.00269113	-0.00431756	-0.00598668	-0.00451949	-0.00433381	-0.00372801	-0.00596063	-0.00369942
12_1_5_COO-_LJ	-0.778	-1.028	-0.376	-1.022	-1.256	-1.714	-0.718	-1.186	-1.425	-1.694	-0.703	-1.303		X12_1_5_COO._LJ	-5.34537e-06	549	4.1587e-06	5.49504e-06	2.00986e-06	5.46297e-06	6.71378e-06	9.16196e-06	3.83797e-06	6.33961e-06	7.61715e-06	9.05505e-06	3.75779e-06	6.96501e-06
7_3_2_O-H_LJ	-5.384	-24.144	-7.045	-28.06	-34.403	-36.02	-5.851	-30.51	-27.175	-34.121	-20.913	-22.118		X7_3_2_O.H_LJ	-0.000888174	550	0.00478193	0.0214441	0.00625719	0.0249222	0.0305559	0.031992	0.00519671	0.0270982	0.0241361	0.0303054	0.0185744	0.0196446
10_0_6_O-H_LJ	-0.949	-1.035	-1.217	-4.055	-4.856	-6.512	-0.806	-4.53	-5.591	-7.331	-2.428	-5.935		X10_0_6_O.H_LJ	3.90661e-05	551	-3.70737e-05	-4.04334e-05	-4.75434e-05	-0.000158413	-0.000189705	-0.000254398	-3.14873e-05	-0.000176969	-0.000218419	-0.000286394	-9.48525e-05	-0.000231857
9_3_5_SH_LJ	-2.211	-4.006	-1.721	-5.136	-6.769	-8.107	-2.119	-6.153	-5.793	-8.282	-3.945	-6.164		X9_3_5_SH_LJ	-4.57358e-05	552	0.000101122	0.000183218	7.87113e-05	0.000234899	0.000309586	0.00037078	9.69142e-05	0.000281412	0.000264947	0.000378784	0.000180428	0.000281915
6_3_3_(H2O)HO_LJ	-7.302	-23.89	-5.084	-18.87	-26.083	-25.853	-8.008	-22.779	-19.917	-27.195	-18.665	-18.125		X6_3_3_.H2O.HO_LJ	-0.000779188	553	0.00568963	0.0186148	0.00396139	0.0147033	0.0203236	0.0201443	0.00623974	0.0177491	0.0155191	0.02119	0.0145435	0.0141228
9_3_5_Ar(N-H)_LJ	-1.092	-1.979	-0.85	-2.536	-3.343	-4.004	-1.047	-3.039	-2.861	-4.09	-1.948	-3.045		X9_3_5_Ar.N.H._LJ	-2.25331e-05	554	2.46061e-05	4.45929e-05	1.91531e-05	5.71439e-05	7.53281e-05	9.02224e-05	2.35921e-05	6.8478e-05	6.44671e-05	9.21603e-05	4.38944e-05	6.86132e-05
9_2_6_SH_LJ	-2.112	-2.964	-1.616	-4.912	-6.57	-8.017	-1.911	-6.02	-5.834	-8.549	-3.573	-6.708		X9_2_6_SH_LJ	-1.18382e-05	555	2.50024e-05	3.50885e-05	1.91306e-05	5.81494e-05	7.77772e-05	9.49072e-05	2.26229e-05	7.12662e-05	6.90643e-05	0.000101205	4.2298e-05	7.94109e-05
9_2_6_Ar(N-H)_LJ	-1.043	-1.464	-0.798	-2.426	-3.245	-3.96	-0.944	-2.974	-2.882	-4.222	-1.765	-3.313		X9_2_6_Ar.N.H._LJ	-5.81921e-06	556	6.06943e-06	8.51932e-06	4.64373e-06	1.41174e-05	1.88833e-05	2.30441e-05	5.49333e-06	1.73063e-05	1.6771e-05	2.45687e-05	1.02709e-05	1.9279e-05
11_1_6_(H2O)HO_LJ	-0.572	-0.728	-0.415	-1.161	-1.468	-1.923	-0.518	-1.379	-1.59	-1.991	-0.805	-1.596		X11_1_6_.H2O.HO_LJ	3.41904e-06	557	-1.95569e-06	-2.48906e-06	-1.4189e-06	-3.96951e-06	-5.01916e-06	-6.57482e-06	-1.77107e-06	-4.71486e-06	-5.43628e-06	-6.80732e-06	-2.75233e-06	-5.4568e-06
4_0_0_Ar(N-H)_C	31.846	31.669	31.82	31.805	30.697	31.758	31.967	31.94	31.65	31.674	31.623	31.645		X4_0_0_Ar.N.H._C	-4.92136e-05	558	-0.00156726	-0.00155855	-0.00156598	-0.00156524	-0.00151071	-0.00156293	-0.00157321	-0.00157188	-0.00155761	-0.00155879	-0.00155628	-0.00155737
10_0_-3_Ar(N-H)_C	30.668	30.888	30.907	30.867	12.661	25.925	31.108	26.747	28.808	22.433	30.85	21.776		X10_0_.3_Ar.N.H._C	-0.000380096	559	-0.0116568	-0.0117404	-0.0117476	-0.0117324	-0.0048124	-0.009854	-0.011824	-0.0101664	-0.0109498	-0.0085267	-0.011726	-0.00827698
11_1_7_COO-_LJ	-0.701	-0.886	-0.348	-0.871	-1.183	-1.507	-0.641	-1.123	-1.256	-1.534	-0.665	-1.305		X11_1_7_COO._LJ	-4.59709e-06	560	3.22256e-06	4.07303e-06	1.59979e-06	4.00407e-06	5.43836e-06	6.92782e-06	2.94674e-06	5.16254e-06	5.77395e-06	7.05194e-06	3.05707e-06	5.99921e-06
2_0_0_O-H_LJ	34.222	34.243	35.6	35.111	35.248	37.316	37.926	39.898	41.14	43.402	38.8	43.005		X2_0_0_O.H_LJ	-0.000359837	561	-0.0123144	-0.0123219	-0.0128102	-0.0126342	-0.0126835	-0.0134277	-0.0136472	-0.0143568	-0.0148037	-0.0156177	-0.0139617	-0.0154748
2_0_0_Ar(N-H)_LJ	34.42	34.441	35.525	35.041	35.176	37.239	38.103	39.819	41.062	43.324	38.722	42.927		X2_0_0_Ar.N.H._LJ	-0.000350067	562	-0.0120493	-0.0120567	-0.0124361	-0.0122667	-0.012314	-0.0130361	-0.0133386	-0.0139393	-0.0143744	-0.0151663	-0.0135553	-0.0150273
2_0_0_SH_LJ	34.712	34.733	35.818	35.334	35.468	37.532	38.396	40.113	41.355	43.617	39.015	43.22		X2_0_0_SH_LJ	-0.000350177	563	-0.0121553	-0.0121627	-0.0125426	-0.0123732	-0.0124201	-0.0131428	-0.0134454	-0.0140467	-0.0144816	-0.0152737	-0.0136622	-0.0151347
2_0_0_(H2O)HO_LJ	34.357	34.378	35.345	34.856	34.993	37.062	38.048	39.643	40.885	43.148	38.546	42.751		X2_0_0_.H2O.HO_LJ	-0.000347493	564	-0.0119388	-0.0119461	-0.0122821	-0.0121122	-0.0121598	-0.0128788	-0.0132214	-0.0137757	-0.0142072	-0.0149936	-0.0133945	-0.0148557
2_0_0_COO-_LJ	34.479	34.5	35.469	34.983	35.118	37.184	38.181	39.765	41.007	43.269	38.667	42.872		X2_0_0_COO._LJ	-0.000347623	565	-0.0119857	-0.011993	-0.0123298	-0.0121609	-0.0122078	-0.012926	-0.0132726	-0.0138232	-0.014255	-0.0150413	-0.0134415	-0.0149033
12_3_-2_Ar(N-H)_C	27.042	25.035	28.193	29.212	13.117	19.391	29.826	20.317	20.049	16.774	29.397	16.608		X12_3_.2_Ar.N.H._C	-0.000102651	566	-0.0027759	-0.00256988	-0.00289405	-0.00299866	-0.00134648	-0.00199052	-0.00306168	-0.00208557	-0.00205806	-0.00172188	-0.00301765	-0.00170484
0_3_4_Ar(N-H)_C	31.548	31.199	31.422	31.622	31.83	31.296	31.415	31.688	31.218	31.832	31.591	31.286		X0_3_4_Ar.N.H._C	3.78445e-05	567	0.00119392	0.00118071	0.00118915	0.00119672	0.00120459	0.00118438	0.00118888	0.00119921	0.00118143	0.00120466	0.00119554	0.001184
7_1_6_O-H_LJ	-3.121	-3.559	-3.826	-13.976	-18.837	-22.015	-2.568	-16.785	-14.975	-26.21	-9.625	-21.56		X7_1_6_O.H_LJ	-3.16553e-06	568	9.87963e-06	1.12661e-05	1.21113e-05	4.42415e-05	5.96291e-05	6.96892e-05	8.12909e-06	5.31335e-05	4.74038e-05	8.29686e-05	3.04682e-05	6.82489e-05
-1_6_-3_O-H_LJ	-137.166	-97.96	31.294	35.172	38.132	36.451	36.04	36.558	36.779	40.653	35.498	36.035		X.1_6_.3_O.H_LJ	-0.0109794	569	1.50599	1.07554	-0.343588	-0.386166	-0.418665	-0.400208	-0.395696	-0.401383	-0.40381	-0.446344	-0.389745	-0.395641
-1_6_-3_Ar(N-H)_LJ	-60.122	-82.325	32.159	35.098	38.054	36.374	36.218	36.48	36.701	40.575	35.422	35.959		X.1_6_.3_Ar.N.H._LJ	-0.00722977	570	0.434668	0.595191	-0.232502	-0.25375	-0.275122	-0.262976	-0.261848	-0.263742	-0.26534	-0.293348	-0.256093	-0.259975
-1_6_-3_SH_LJ	-137.753	-170.426	32.466	35.391	38.347	36.667	36.511	36.773	36.995	40.868	35.715	36.252		X.1_6_.3_SH_LJ	-0.0130793	571	1.80171	2.22904	-0.424631	-0.462888	-0.50155	-0.479577	-0.477536	-0.480963	-0.483867	-0.534523	-0.467125	-0.474149
-1_6_-3_(H2O)HO_LJ	-103.628	-95.045	18.059	34.917	37.878	36.197	36.163	36.303	36.525	40.399	35.243	35.781		X.1_6_.3_.H2O.HO_LJ	-0.00855905	572	0.886957	0.813495	-0.154568	-0.298856	-0.3242	-0.309812	-0.309521	-0.310719	-0.312619	-0.345777	-0.301647	-0.306251
-1_6_-3_COO-_LJ	-229.32	-168.387	31.86	35.041	37.999	36.319	36.295	36.425	36.646	40.521	35.366	35.903		X.1_6_.3_COO._LJ	-0.0170145	573	3.90175	2.86501	-0.54208	-0.596203	-0.646532	-0.617948	-0.617539	-0.619751	-0.623512	-0.689443	-0.601733	-0.61087
12_1_6_COO-_LJ	-0.62	-0.806	-0.307	-0.773	-0.995	-1.307	-0.575	-0.944	-1.116	-1.304	-0.57	-1.061		X12_1_6_COO._LJ	-4.40378e-06	574	2.73034e-06	3.54944e-06	1.35196e-06	3.40412e-06	4.38176e-06	5.75574e-06	2.53217e-06	4.15716e-06	4.91461e-06	5.74252e-06	2.51015e-06	4.67241e-06
10_2_6_(H2O)HO_LJ	-0.725	-1.029	-0.527	-1.489	-1.953	-2.444	-0.667	-1.816	-1.862	-2.532	-1.094	-2.005		X10_2_6_.H2O.HO_LJ	-2.3746e-06	575	1.72158e-06	2.44346e-06	1.25141e-06	3.53577e-06	4.63759e-06	5.80351e-06	1.58386e-06	4.31227e-06	4.4215e-06	6.01248e-06	2.59781e-06	4.76106e-06
10_1_4_O-H_LJ	-1.44	-1.841	-1.758	-7.352	-7.945	-11.237	-1.245	-7.066	-7.994	-12.008	-3.693	-7.797		X10_1_4_O.H_LJ	3.88568e-05	576	-5.59538e-05	-7.15354e-05	-6.83103e-05	-0.000285675	-0.000308718	-0.000436634	-4.83768e-05	-0.000274562	-0.000310621	-0.000466593	-0.000143498	-0.000302967
11_2_5_(H2O)HO_LJ	-0.627	-0.934	-0.455	-1.287	-1.585	-2.069	-0.586	-1.479	-1.609	-2.071	-0.908	-1.573		X11_2_5_.H2O.HO_LJ	-1.98562e-06	577	1.24498e-06	1.85457e-06	9.03456e-07	2.55549e-06	3.1472e-06	4.10824e-06	1.16357e-06	2.93673e-06	3.19486e-06	4.11221e-06	1.80294e-06	3.12338e-06
8_2_6_(H2O)HO_LJ	-1.624	-2.247	-1.135	-3.618	-5.107	-6.057	-1.449	-4.598	-4.126	-6.571	-2.703	-5.116		X8_2_6_.H2O.HO_LJ	-1.51814e-05	578	2.46546e-05	3.41126e-05	1.72309e-05	5.49263e-05	7.75314e-05	9.19537e-05	2.19978e-05	6.98041e-05	6.26385e-05	9.9757e-05	4.10353e-05	7.7668e-05
10_0_7_SH_LJ	-1.412	-1.584	-1.095	-3.063	-4.049	-5.224	-1.229	-3.829	-4.529	-5.626	-2.135	-4.954		X10_0_7_SH_LJ	2.06285e-05	579	-2.91274e-05	-3.26755e-05	-2.25882e-05	-6.3185e-05	-8.35247e-05	-0.000107763	-2.53524e-05	-7.89864e-05	-9.34263e-05	-0.000116056	-4.40418e-05	-0.000102193
10_0_7_Ar(N-H)_LJ	-0.697	-0.783	-0.541	-1.513	-2	-2.581	-0.607	-1.891	-2.237	-2.779	-1.055	-2.447		X10_0_7_Ar.N.H._LJ	1.02397e-05	580	-7.13708e-06	-8.01769e-06	-5.53968e-06	-1.54927e-05	-2.04794e-05	-2.64287e-05	-6.2155e-06	-1.93633e-05	-2.29062e-05	-2.84562e-05	-1.08029e-05	-2.50566e-05
7_0_7_COO-_LJ	-4.142	-4.382	-1.903	-5.564	-8.4	-10.355	-3.334	-7.879	-7.297	-11.496	-4.247	-11.285		X7_0_7_COO._LJ	-1.35949e-05	581	5.63099e-05	5.95726e-05	2.5871e-05	7.56417e-05	0.000114197	0.000140775	4.53252e-05	0.000107114	9.92016e-05	0.000156286	5.77373e-05	0.000153418
8_3_4_O-H_LJ	-2.107	-4.563	-2.761	-9.798	-12.184	-13.895	-2.057	-10.765	-9.851	-14.613	-7.11	-10.062		X8_3_4_O.H_LJ	-0.000107851	582	0.000227243	0.000492126	0.000297778	0.00105673	0.00131406	0.0014986	0.00022185	0.00116102	0.00106244	0.00157603	0.000766823	0.0010852
-1_1_-3_COO-_LJ	38.504	36.979	37.994	39.174	38.428	36.885	37.25	39.064	36.728	47.619	41.709	39.657		X.1_1_.3_COO._LJ	0.000199121	583	0.00766695	0.00736329	0.0075654	0.00780036	0.00765182	0.00734457	0.00741725	0.00777846	0.00731331	0.00948194	0.00830513	0.00789654
-1_1_-3_(H2O)HO_LJ	38.372	36.847	37.872	39.052	38.307	36.763	37.117	38.943	36.606	47.498	41.587	39.535		X.1_1_.3_.H2O.HO_LJ	0.000198896	584	0.00763203	0.00732872	0.00753259	0.00776728	0.00761911	0.00731201	0.00738242	0.0077456	0.00728078	0.00944716	0.00827148	0.00786335
-1_1_-3_Ar(N-H)_LJ	38.426	36.902	38.048	39.228	38.483	36.94	37.172	39.119	36.783	47.674	41.763	39.711		X.1_1_.3_Ar.N.H._LJ	0.000195095	585	0.00749672	0.0071994	0.00742297	0.00765319	0.00750784	0.00720681	0.00725207	0.00763192	0.00717618	0.00930096	0.00814775	0.00774742
-1_1_-3_SH_LJ	38.72	37.195	38.342	39.521	38.776	37.233	37.465	39.412	37.076	47.967	42.057	40.004		X.1_1_.3_SH_LJ	0.000195073	586	0.00755321	0.00725573	0.00747947	0.00770946	0.00756414	0.00726314	0.00730839	0.0076882	0.00723251	0.00935705	0.00820417	0.00780368
-1_1_-3_O-H_LJ	38.25	36.725	38.126	39.306	38.561	37.018	36.996	39.197	36.86	47.752	41.841	39.789		X.1_1_.3_O.H_LJ	0.000187328	587	0.00716531	0.00687964	0.00714208	0.00736313	0.00722357	0.00693452	0.0069304	0.00734271	0.00690492	0.00894531	0.00783801	0.00745361
0_1_5_COO-_LJ	-57.432	-77.942	-32.597	-35.267	40.932	45.065	-34.531	41.245	35.755	49.259	-90.312	45.588		X0_1_5_COO._LJ	-0.00502996	588	0.288881	0.392045	0.163962	0.177392	-0.205886	-0.226675	0.173689	-0.207461	-0.179846	-0.247771	0.454266	-0.229306
0_1_5_O-H_LJ	-33.213	-45.684	-54.292	-57.621	41.065	45.198	-19.857	41.378	35.887	49.392	-168.262	45.72		X0_1_5_O.H_LJ	-0.00374903	589	0.124517	0.171271	0.203542	0.216023	-0.153954	-0.169449	0.0744445	-0.155127	-0.134542	-0.185172	0.63082	-0.171406
0_1_5_(H2O)HO_LJ	-33.779	-41.654	-31.3	-33.122	40.811	44.944	-21.083	41.124	35.633	49.138	-98.566	45.466		X0_1_5_.H2O.HO_LJ	-0.00348372	590	0.117677	0.145111	0.10904	0.115388	-0.142174	-0.156572	0.0734472	-0.143264	-0.124135	-0.171183	0.343376	-0.158391
0_1_5_Ar(N-H)_LJ	-30.823	-33.392	-30.476	-33.698	40.987	45.12	-20.089	41.3	35.811	49.314	-72.872	45.642		X0_1_5_Ar.N.H._LJ	-0.00326713	591	0.100703	0.109096	0.099569	0.110096	-0.13391	-0.147413	0.0656333	-0.134932	-0.116999	-0.161115	0.238082	-0.149118
0_1_5_SH_LJ	-63.107	-70.333	-62.085	-68.347	41.28	45.413	-40.768	41.593	36.104	49.607	-153.258	45.935		X0_1_5_SH_LJ	-0.00509477	592	0.321516	0.35833	0.316309	0.348212	-0.210312	-0.231369	0.207704	-0.211907	-0.183942	-0.252736	0.780814	-0.234028
2_5_7_SH_LJ	-3.165	-5.873	-2.931	-5.062	-76.817	31.363	-3.173	-81.572	-20.778	-93.965	-9.916	-37.401		X2_5_7_SH_LJ	-0.00549441	593	0.0173898	0.0322686	0.0161041	0.0278127	0.422064	-0.172321	0.0174338	0.44819	0.114163	0.516282	0.0544825	0.205496
9_0_2_SH_LJ	-11.309	-11.205	-6.45	-44.563	-53.329	-72.874	-8.524	-39.586	-43.015	-70.482	-13.99	-37.461		X9_0_2_SH_LJ	1.46854e-05	594	-0.000166077	-0.000164549	-9.47206e-05	-0.000654424	-0.000783156	-0.00107018	-0.000125178	-0.000581335	-0.000631691	-0.00103505	-0.000205448	-0.000550128
3_2_-2_Ar(N-H)_C	31.714	31.324	31.565	31.241	31.576	30.898	31.845	31.461	31.247	29.593	31.934	30.491		X3_2_.2_Ar.N.H._C	1.38823e-05	595	0.000440264	0.00043485	0.000438195	0.000433698	0.000438348	0.000428936	0.000442082	0.000436752	0.000433781	0.000410819	0.000443318	0.000423286
6_1_3_COO-_LJ	-39.305	-43.598	-13.199	32.493	-81.834	-40.785	-33.418	-73.767	-62.402	32.385	-46.994	-71.076		X6_1_3_COO._LJ	0.00119603	596	-0.0470098	-0.0521443	-0.0157863	0.0388624	-0.0978755	-0.0487799	-0.0399688	-0.0882272	-0.0746344	0.0387333	-0.056206	-0.0850087
8_3_5_SH_LJ	-3.298	-6.086	-2.53	-7.929	-11.063	-12.763	-3.154	-9.84	-8.713	-13.276	-6.329	-9.695		X8_3_5_SH_LJ	-8.2491e-05	597	0.000272055	0.000502041	0.000208702	0.000654072	0.000912598	0.00105283	0.000260177	0.000811712	0.000718745	0.00109515	0.000522086	0.000799751
8_3_5_Ar(N-H)_LJ	-1.629	-3.006	-1.25	-3.915	-5.464	-6.303	-1.558	-4.86	-4.303	-6.555	-3.126	-4.788		X8_3_5_Ar.N.H._LJ	-4.06807e-05	598	6.62689e-05	0.000122286	5.08509e-05	0.000159265	0.000222279	0.000256411	6.33806e-05	0.000197708	0.000175049	0.000266662	0.000127168	0.000194779
10_2_3_SH_LJ	-2.959	-5.148	-2.17	-8.072	-9.06	-12.42	-2.755	-8.06	-8.381	-11.886	-4.644	-7.677		X10_2_3_SH_LJ	-3.81473e-05	599	0.000112878	0.000196382	8.27796e-05	0.000307925	0.000345614	0.000473789	0.000105096	0.000307467	0.000319712	0.000453419	0.000177156	0.000292857
10_2_3_Ar(N-H)_LJ	-1.462	-2.543	-1.072	-3.985	-4.475	-6.132	-1.361	-3.981	-4.139	-5.868	-2.294	-3.792		X10_2_3_Ar.N.H._LJ	-1.88966e-05	600	2.76268e-05	4.80541e-05	2.02572e-05	7.5303e-05	8.45623e-05	0.000115874	2.57183e-05	7.52274e-05	7.82131e-05	0.000110885	4.33488e-05	7.16559e-05
11_4_-1_Ar(N-H)_C	28.678	23.093	28.676	29.82	14.536	20.491	30.127	21.73	20.287	17.571	30.283	17.562		X11_4_.1_Ar.N.H._C	-0.00010947	601	-0.00313938	-0.00252799	-0.00313916	-0.0032644	-0.00159126	-0.00224315	-0.00329801	-0.00237879	-0.00222082	-0.0019235	-0.00331508	-0.00192251
9_0_1_COO-_LJ	-10.633	-11.556	-3.807	-24.793	-32.107	-42.043	-8.269	-23.524	-24.126	-38.545	-7.969	-19.103		X9_0_1_COO._LJ	-0.000159148	602	0.00169223	0.00183912	0.000605878	0.00394577	0.00510978	0.00669108	0.001316	0.00374381	0.00383962	0.00613438	0.00126825	0.00304021
10_3_5_(H2O)HO_LJ	-0.763	-1.351	-0.562	-1.555	-2.004	-2.477	-0.736	-1.854	-1.834	-2.465	-1.201	-1.872		X10_3_5_.H2O.HO_LJ	-1.18249e-05	603	9.02241e-06	1.59755e-05	6.6456e-06	1.83877e-05	2.36971e-05	2.92903e-05	8.70313e-06	2.19234e-05	2.16869e-05	2.91484e-05	1.42017e-05	2.21362e-05
11_1_4_(H2O)HO_LJ	-0.937	-1.241	-0.642	-2.194	-2.506	-3.607	-0.838	-2.301	-2.707	-3.606	-1.266	-2.484		X11_1_4_.H2O.HO_LJ	9.77152e-06	604	-9.15591e-06	-1.21265e-05	-6.27331e-06	-2.14387e-05	-2.44874e-05	-3.52459e-05	-8.18853e-06	-2.24843e-05	-2.64515e-05	-3.52361e-05	-1.23707e-05	-2.42724e-05
12_4_-2_Ar(N-H)_C	25.793	22.855	26.638	27.855	13.624	18.238	28.76	19.309	18.627	15.674	29.58	15.606		X12_4_.2_Ar.N.H._C	-6.12146e-05	605	-0.00157891	-0.00139906	-0.00163064	-0.00170513	-0.000833988	-0.00111643	-0.00176053	-0.00118199	-0.00114024	-0.000959478	-0.00181073	-0.000955315
2_0_1_Ar(N-H)_C	32.087	31.901	32.107	31.927	31.54	31.837	32.289	31.857	19.862	31.842	31.756	31.846		X2_0_1_Ar.N.H._C	-2.91398e-05	606	-0.000935009	-0.000929589	-0.000935592	-0.000930347	-0.00091907	-0.000927724	-0.000940895	-0.000928307	-0.000578775	-0.00092787	-0.000925364	-0.000927986
11_2_4_(H2O)HO_LJ	-0.779	-1.228	-0.557	-1.683	-1.982	-2.682	-0.731	-1.835	-2.007	-2.613	-1.116	-1.875		X11_2_4_.H2O.HO_LJ	-3.08677e-06	607	2.4046e-06	3.79056e-06	1.71933e-06	5.19504e-06	6.11798e-06	8.27873e-06	2.25643e-06	5.66423e-06	6.19515e-06	8.06574e-06	3.44484e-06	5.7877e-06
6_3_3_SH_LJ	-14.24	-46.322	-10.658	-38.377	-54.123	-53.775	-15.604	-47.151	-41.286	-55.954	-38.728	-37.8		X6_3_3_SH_LJ	-0.00146041	608	0.0207962	0.067649	0.015565	0.0560461	0.0790417	0.0785334	0.0227882	0.0688597	0.0602944	0.0817157	0.0565587	0.0552034
11_1_6_SH_LJ	-1.118	-1.421	-0.871	-2.436	-3.082	-4.036	-1.012	-2.896	-3.339	-4.176	-1.691	-3.35		X11_1_6_SH_LJ	1.06694e-05	609	-1.19284e-05	-1.51613e-05	-9.29309e-06	-2.59908e-05	-3.28832e-05	-4.30619e-05	-1.07975e-05	-3.08987e-05	-3.56253e-05	-4.45556e-05	-1.8042e-05	-3.57427e-05
11_1_6_Ar(N-H)_LJ	-0.552	-0.702	-0.43	-1.203	-1.522	-1.994	-0.5	-1.431	-1.649	-2.063	-0.835	-1.655		X11_1_6_Ar.N.H._LJ	5.32828e-06	610	-2.94121e-06	-3.74045e-06	-2.29116e-06	-6.40992e-06	-8.10964e-06	-1.06246e-05	-2.66414e-06	-7.62477e-06	-8.78633e-06	-1.09922e-05	-4.44911e-06	-8.8183e-06
2_5_7_COO-_LJ	-2.626	-4.874	-1.501	-2.593	-42.869	4.259	-2.632	-43.633	-10.665	-50.666	-5.082	-19.279		X2_5_7_COO._LJ	-0.00217717	611	0.00571724	0.0106115	0.00326793	0.0056454	0.093333	-0.00927256	0.00573031	0.0949964	0.0232195	0.110308	0.0110644	0.0419736
4_0_4_COO-_LJ	-116.062	-120.946	-49.864	32.387	-162.341	-165.383	-92.286	-139.53	-86.704	32.913	32.162	31.557		X4_0_4_COO._LJ	0.00615464	612	-0.71432	-0.744379	-0.306895	0.19933	-0.99915	-1.01787	-0.567987	-0.858757	-0.533632	0.202568	0.197946	0.194222
6_2_3_Ar(N-H)_LJ	-12.376	-23.493	-8.137	-28.737	-49.998	-44.517	-12.364	-41.14	-35.58	-47.67	-30.22	-34.757		X6_2_3_Ar.N.H._LJ	-0.000893341	613	0.011056	0.0209873	0.00726911	0.0256719	0.0446653	0.0397689	0.0110453	0.036752	0.0317851	0.0425856	0.0269968	0.0310498
6_3_3_Ar(N-H)_LJ	-7.032	-22.842	-5.264	-18.891	-26.701	-26.536	-7.704	-23.255	-20.365	-27.579	-19.106	-18.658		X6_3_3_Ar.N.H._LJ	-0.000716562	614	0.00503886	0.0163677	0.00377198	0.0135366	0.0191329	0.0190147	0.00552039	0.0166636	0.0145928	0.0197621	0.0136906	0.0133696
10_5_-3_Ar(N-H)_C	25.912	20.657	26.813	27.875	17.002	18.189	28.751	20.032	18.408	14.945	30.525	14.937		X10_5_.3_Ar.N.H._C	8.32367e-06	615	0.000215683	0.000171942	0.000223182	0.000232022	0.000141519	0.000151399	0.000239314	0.00016674	0.000153222	0.000124397	0.00025408	0.000124331
11_5_-3_Ar(N-H)_C	24.633	21.07	25.725	26.7	15.367	17.259	27.451	18.745	17.648	14.437	29.897	14.404		X11_5_.3_Ar.N.H._C	1.15584e-05	616	0.000284717	0.000243535	0.000297339	0.000308608	0.000177617	0.000199486	0.000317289	0.000216662	0.000203982	0.000166868	0.000345561	0.000166487
8_1_7_COO-_LJ	-2.247	-2.67	-1.059	-3.055	-4.567	-5.595	-1.927	-4.241	-3.92	-6.007	-2.342	-5.236		X8_1_7_COO._LJ	-1.32156e-05	617	2.96955e-05	3.52857e-05	1.39953e-05	4.03737e-05	6.03556e-05	7.39413e-05	2.54665e-05	5.60474e-05	5.18052e-05	7.93861e-05	3.09509e-05	6.91969e-05
12_0_7_COO-_LJ	-0.531	-0.632	-0.267	-0.638	-0.855	-1.113	-0.487	-0.817	-1.017	-1.121	-0.481	-0.968		X12_0_7_COO._LJ	-1.06639e-06	618	5.66252e-07	6.73957e-07	2.84726e-07	6.80356e-07	9.11762e-07	1.18689e-06	5.19331e-07	8.71239e-07	1.08452e-06	1.19542e-06	5.12933e-07	1.03226e-06
8_4_-1_Ar(N-H)_C	30.823	20.482	30.661	30.868	20.44	25.877	30.982	28.709	23.823	21.405	31.088	21.511		X8_4_.1_Ar.N.H._C	-0.000331724	619	-0.0102247	-0.00679436	-0.010171	-0.0102396	-0.00678043	-0.00858401	-0.0102775	-0.00952346	-0.00790265	-0.00710055	-0.0103126	-0.00713571
6_1_4_(H2O)HO_LJ	-15.533	-16.622	-8.436	-31.305	-53.642	-49.362	-12.708	-43.351	-39.905	-51.643	-29.202	-49.977		X6_1_4_.H2O.HO_LJ	-0.000784522	620	0.012186	0.0130403	0.00661823	0.0245595	0.0420834	0.0387256	0.00996971	0.0340098	0.0313064	0.0405151	0.0229096	0.0392081
9_1_-1_Ar(N-H)_C	31.028	30.831	31.053	31.129	11.608	30.314	31.239	30.44	30.389	27.484	31.031	26.709		X9_1_.1_Ar.N.H._C	-0.000711856	621	-0.0220875	-0.0219472	-0.0221053	-0.0221594	-0.00826323	-0.0215792	-0.0222377	-0.0216689	-0.0216326	-0.0195647	-0.0220896	-0.019013
10_2_6_SH_LJ	-1.415	-2.01	-1.106	-3.123	-4.102	-5.13	-1.302	-3.812	-3.909	-5.312	-2.298	-4.207		X10_2_6_SH_LJ	-1.41853e-07	622	2.00722e-07	2.85125e-07	1.5689e-07	4.43007e-07	5.81881e-07	7.27706e-07	1.84693e-07	5.40744e-07	5.54504e-07	7.53524e-07	3.25978e-07	5.96776e-07
10_2_6_Ar(N-H)_LJ	-0.699	-0.993	-0.546	-1.542	-2.026	-2.534	-0.643	-1.883	-1.931	-2.624	-1.135	-2.078		X10_2_6_Ar.N.H._LJ	-5.22309e-08	623	3.65094e-08	5.18653e-08	2.85181e-08	8.05401e-08	1.0582e-07	1.32353e-07	3.35845e-08	9.83508e-08	1.00858e-07	1.37054e-07	5.92821e-08	1.08536e-07
11_2_5_SH_LJ	-1.223	-1.824	-0.956	-2.7	-3.328	-4.342	-1.144	-3.105	-3.377	-4.344	-1.907	-3.301		X11_2_5_SH_LJ	2.03615e-07	624	-2.49022e-07	-3.71394e-07	-1.94656e-07	-5.49762e-07	-6.77632e-07	-8.84098e-07	-2.32936e-07	-6.32226e-07	-6.87609e-07	-8.84505e-07	-3.88295e-07	-6.72134e-07
9_0_2_COO-_LJ	-9.429	-9.304	-3.305	-23.806	-27.618	-40.256	-7.082	-20.411	-22.158	-38.15	-7.172	-19.305		X9_0_2_COO._LJ	-1.121e-05	625	0.000105699	0.000104298	3.70491e-05	0.000266866	0.000309598	0.000451271	7.93894e-05	0.000228808	0.000248392	0.000427662	8.03983e-05	0.000216409
11_2_5_Ar(N-H)_LJ	-0.604	-0.901	-0.472	-1.333	-1.644	-2.145	-0.565	-1.534	-1.668	-2.146	-0.942	-1.631		X11_2_5_Ar.N.H._LJ	1.44895e-07	626	-8.75165e-08	-1.3055e-07	-6.83903e-08	-1.93145e-07	-2.38207e-07	-3.10799e-07	-8.18656e-08	-2.22269e-07	-2.41685e-07	-3.10944e-07	-1.36491e-07	-2.36323e-07
7_4_-3_Ar(N-H)_C	30.601	21.037	30.533	30.575	25.257	23.114	30.954	26.993	22.529	17.862	31.257	17.796		X7_4_.3_Ar.N.H._C	4.41794e-05	627	0.00135193	0.000929402	0.00134893	0.00135078	0.00111584	0.00102116	0.00136753	0.00119253	0.000995317	0.000789132	0.00138092	0.000786216
10_3_5_COO-_LJ	-1.236	-2.188	-0.605	-1.672	-2.155	-2.663	-1.192	-1.994	-1.972	-2.649	-1.291	-2.013		X10_3_5_COO._LJ	-3.4735e-05	628	4.29324e-05	7.60001e-05	2.10147e-05	5.80769e-05	7.48538e-05	9.24992e-05	4.14041e-05	6.92615e-05	6.84973e-05	9.20129e-05	4.48428e-05	6.99215e-05
8_2_6_SH_LJ	-3.172	-4.387	-2.384	-7.563	-10.711	-12.697	-2.829	-9.644	-8.653	-13.747	-5.672	-10.719		X8_2_6_SH_LJ	-1.97434e-05	629	6.26262e-05	8.66145e-05	4.70684e-05	0.00014932	0.000211472	0.000250682	5.58542e-05	0.000190406	0.00017084	0.000271413	0.000111985	0.00021163
12_2_-2_Ar(N-H)_C	28.24	27.217	29.687	29.771	12.475	20.487	30.393	21.234	21.481	17.841	29.871	17.586		X12_2_.2_Ar.N.H._C	-0.000176784	630	-0.00499239	-0.00481154	-0.00524819	-0.00526304	-0.00220538	-0.00362178	-0.005373	-0.00375384	-0.0037975	-0.00315401	-0.00528072	-0.00310893
8_2_6_Ar(N-H)_LJ	-1.567	-2.167	-1.178	-3.734	-5.29	-6.271	-1.397	-4.763	-4.274	-6.788	-2.802	-5.294		X8_2_6_Ar.N.H._LJ	-9.65279e-06	631	1.51259e-05	2.09176e-05	1.1371e-05	3.60435e-05	5.10633e-05	6.05326e-05	1.34849e-05	4.59762e-05	4.1256e-05	6.55231e-05	2.70471e-05	5.11019e-05
11_1_-2_Ar(N-H)_C	30.282	30.211	30.573	30.66	12.271	23.768	30.873	24.444	25.234	20.668	30.58	20.234		X11_1_.2_Ar.N.H._C	-0.000261608	632	-0.00792202	-0.00790345	-0.00799815	-0.00802091	-0.00321019	-0.0062179	-0.00807663	-0.00639475	-0.00660142	-0.00540692	-0.00799998	-0.00529338
9_2_2_COO-_LJ	-4.925	-10.319	-2.144	-9.682	-10.976	-14.645	-4.629	-9.17	-8.791	-13.071	-4.939	-7.617		X9_2_2_COO._LJ	-0.000218006	633	0.00107368	0.0022496	0.000467404	0.00211073	0.00239283	0.00319269	0.00100915	0.00199911	0.00191649	0.00284955	0.00107673	0.00166055
6_3_-1_Ar(N-H)_C	31.298	17.644	31.182	31.231	27.491	30.664	31.411	31.003	29.81	28.137	31.428	28.391		X6_3_.1_Ar.N.H._C	-0.000478573	634	-0.0149784	-0.00844395	-0.0149229	-0.0149463	-0.0131565	-0.014675	-0.0150325	-0.0148372	-0.0142663	-0.0134656	-0.0150406	-0.0135872
10_3_0_Ar(N-H)_C	30.592	26.407	30.503	30.779	14.313	25.136	30.843	26.261	24.277	21.752	30.715	21.613		X10_3_0_Ar.N.H._C	-0.000355024	635	-0.0108609	-0.00937512	-0.0108293	-0.0109273	-0.00508146	-0.00892388	-0.01095	-0.00932328	-0.00861892	-0.00772248	-0.0109046	-0.00767313
7_3_4_O-H_LJ	-3.252	-7.347	-4.223	-15.281	-20.55	-22.099	-3.233	-17.765	-15.445	-23.724	-12.41	-16.136		X7_3_4_O.H_LJ	-0.000207505	636	0.000674807	0.00152454	0.000876294	0.00317089	0.00426423	0.00458566	0.000670864	0.00368633	0.00320492	0.00492285	0.00257514	0.0033483
12_1_-3_Ar(N-H)_C	28.17	29.399	29.767	29.773	12.189	20.382	30.542	21.065	22.097	17.806	29.969	17.425		X12_1_.3_Ar.N.H._C	-0.000135101	637	-0.0038058	-0.00397184	-0.00402156	-0.00402237	-0.00164675	-0.00275363	-0.00412626	-0.00284591	-0.00298533	-0.00240561	-0.00404885	-0.00235414
11_1_4_SH_LJ	-1.829	-2.423	-1.348	-4.596	-5.26	-7.556	-1.637	-4.828	-5.68	-7.549	-2.658	-5.21		X11_1_4_SH_LJ	2.61566e-05	638	-4.78404e-05	-6.33775e-05	-3.52591e-05	-0.000120216	-0.000137584	-0.000197639	-4.28184e-05	-0.000126284	-0.00014857	-0.000197456	-6.95243e-05	-0.000136276
11_1_4_Ar(N-H)_LJ	-0.903	-1.197	-0.666	-2.27	-2.598	-3.731	-0.809	-2.385	-2.806	-3.728	-1.313	-2.573		X11_1_4_Ar.N.H._LJ	1.28914e-05	639	-1.16409e-05	-1.5431e-05	-8.58567e-06	-2.92635e-05	-3.34919e-05	-4.80978e-05	-1.04291e-05	-3.0746e-05	-3.61733e-05	-4.80591e-05	-1.69264e-05	-3.31696e-05
6_2_5_(H2O)HO_LJ	-5.815	-8.164	-3.787	-13.848	-22.344	-23.581	-5.208	-18.365	-14.213	-26.711	-12.212	-18.983		X6_2_5_.H2O.HO_LJ	-0.000159946	640	0.000930086	0.0013058	0.000605716	0.00221493	0.00357383	0.00377169	0.000832999	0.00293741	0.00227331	0.00427232	0.00195326	0.00303625
2_5_7_Ar(N-H)_LJ	-1.563	-2.901	-1.448	-2.501	-37.1	30.227	-1.567	-39.849	-10.258	-45.806	-4.897	-18.445		X2_5_7_Ar.N.H._LJ	-0.00371459	641	0.0058059	0.010776	0.00537873	0.00929019	0.137811	-0.112281	0.00582076	0.148023	0.0381043	0.170151	0.0181903	0.0685156
11_2_-1_Ar(N-H)_C	30.237	28.627	30.382	30.623	12.719	23.563	30.77	24.327	24.038	20.482	30.518	20.203		X11_2_.1_Ar.N.H._C	-0.000260811	642	-0.00788614	-0.00746623	-0.00792396	-0.00798681	-0.00331725	-0.00614549	-0.00802515	-0.00634475	-0.00626937	-0.00534193	-0.00795943	-0.00526916
10_3_3_(H2O)HO_LJ	-1.174	-2.622	-0.849	-2.596	-3.029	-3.908	-1.164	-2.777	-2.783	-3.643	-1.841	-2.548		X10_3_3_.H2O.HO_LJ	-3.76288e-05	643	4.41762e-05	9.86627e-05	3.19468e-05	9.76843e-05	0.000113978	0.000147053	4.37999e-05	0.000104495	0.000104721	0.000137082	6.92746e-05	9.58781e-05
10_3_5_SH_LJ	-1.49	-2.638	-1.181	-3.262	-4.208	-5.199	-1.438	-3.893	-3.85	-5.171	-2.522	-3.931		X10_3_5_SH_LJ	-1.87259e-05	644	2.79015e-05	4.93988e-05	2.21153e-05	6.10838e-05	7.87985e-05	9.73558e-05	2.69278e-05	7.28998e-05	7.20946e-05	9.68315e-05	4.72266e-05	7.36114e-05
10_3_5_Ar(N-H)_LJ	-0.736	-1.303	-0.583	-1.611	-2.079	-2.568	-0.71	-1.923	-1.902	-2.554	-1.246	-1.942		X10_3_5_Ar.N.H._LJ	-9.28821e-06	645	6.83612e-06	1.21025e-05	5.41503e-06	1.49633e-05	1.93102e-05	2.38521e-05	6.59463e-06	1.78612e-05	1.76662e-05	2.37221e-05	1.15731e-05	1.80377e-05
13_3_-3_Ar(N-H)_C	24.36	24.04	26.06	26.489	12.438	17.174	28.016	17.991	18.142	14.924	27.937	14.732		X13_3_.3_Ar.N.H._C	-8.62986e-05	646	-0.00210223	-0.00207462	-0.00224894	-0.00228596	-0.00107338	-0.00148209	-0.00241774	-0.0015526	-0.00156563	-0.00128792	-0.00241092	-0.00127135
10_1_3_(H2O)HO_LJ	-1.942	-2.612	-1.238	-5.661	-6.059	-9.154	-1.682	-5.24	-5.811	-8.982	-2.598	-5.299		X10_1_3_.H2O.HO_LJ	1.99045e-05	647	-3.86545e-05	-5.19905e-05	-2.46417e-05	-0.000112679	-0.000120601	-0.000182206	-3.34793e-05	-0.000104299	-0.000115665	-0.000178782	-5.17118e-05	-0.000105474
11_0_4_(H2O)HO_LJ	-1.096	-1.233	-0.722	-2.711	-3.048	-4.704	-0.937	-2.795	-3.641	-4.807	-1.393	-3.216		X11_0_4_.H2O.HO_LJ	3.34611e-05	648	-3.66734e-05	-4.12576e-05	-2.41589e-05	-9.07132e-05	-0.00010199	-0.000157401	-3.13531e-05	-9.35239e-05	-0.000121832	-0.000160848	-4.66114e-05	-0.000107611
11_2_4_SH_LJ	-1.522	-2.399	-1.169	-3.528	-4.162	-5.624	-1.428	-3.853	-4.213	-5.478	-2.345	-3.935		X11_2_4_SH_LJ	-1.11817e-06	649	1.70186e-06	2.68249e-06	1.30714e-06	3.94491e-06	4.65383e-06	6.2886e-06	1.59675e-06	4.30832e-06	4.71086e-06	6.12535e-06	2.62211e-06	4.40001e-06
11_2_4_Ar(N-H)_LJ	-0.752	-1.185	-0.578	-1.743	-2.056	-2.778	-0.706	-1.903	-2.081	-2.706	-1.158	-1.944		X11_2_4_Ar.N.H._LJ	-5.26065e-07	650	3.95601e-07	6.23387e-07	3.04066e-07	9.16932e-07	1.08159e-06	1.46141e-06	3.71402e-07	1.0011e-06	1.09474e-06	1.42353e-06	6.09184e-07	1.02267e-06
11_0_7_(H2O)HO_LJ	-0.483	-0.558	-0.356	-0.925	-1.23	-1.6	-0.432	-1.169	-1.428	-1.664	-0.667	-1.443		X11_0_7_.H2O.HO_LJ	7.02093e-06	651	-3.39111e-06	-3.91768e-06	-2.49945e-06	-6.49436e-06	-8.63574e-06	-1.12335e-05	-3.03304e-06	-8.20747e-06	-1.00259e-05	-1.16828e-05	-4.68296e-06	-1.01312e-05
9_2_0_Ar(N-H)_C	30.986	30.156	30.944	31.079	13.075	29.84	31.149	30.223	29.495	26.552	30.971	26.045		X9_2_0_Ar.N.H._C	-0.000634509	652	-0.0196609	-0.0191343	-0.0196342	-0.0197199	-0.0082962	-0.0189337	-0.0197643	-0.0191768	-0.0187148	-0.0168475	-0.0196514	-0.0165258
10_3_3_SH_LJ	-2.292	-5.118	-1.784	-5.437	-6.356	-8.191	-2.272	-5.827	-5.841	-7.634	-3.867	-5.347		X10_3_3_SH_LJ	-6.76745e-05	653	0.00015511	0.000346358	0.000120731	0.000367946	0.000430139	0.000554322	0.000153756	0.000394339	0.000395287	0.000516627	0.000261697	0.000361855
10_3_3_Ar(N-H)_LJ	-1.132	-2.528	-0.881	-2.685	-3.139	-4.045	-1.123	-2.878	-2.885	-3.77	-1.91	-2.641		X10_3_3_Ar.N.H._LJ	-3.34084e-05	654	3.78183e-05	8.44565e-05	2.94328e-05	8.97016e-05	0.000104869	0.000135137	3.75177e-05	9.61495e-05	9.63833e-05	0.00012595	6.38101e-05	8.82317e-05
9_1_7_(H2O)HO_LJ	-0.935	-1.133	-0.673	-1.904	-2.669	-3.318	-0.819	-2.498	-2.522	-3.551	-1.411	-3.056		X9_1_7_.H2O.HO_LJ	7.04152e-06	655	-6.58382e-06	-7.97804e-06	-4.73894e-06	-1.34071e-05	-1.87938e-05	-2.33638e-05	-5.767e-06	-1.75897e-05	-1.77587e-05	-2.50044e-05	-9.93558e-06	-2.15189e-05
9_2_2_(H2O)HO_LJ	-3.039	-6.364	-1.994	-9.094	-10.243	-13.73	-2.857	-8.553	-8.195	-12.245	-4.595	-7.096		X9_2_2_.H2O.HO_LJ	-0.000105323	656	0.000320077	0.000670277	0.000210014	0.000957809	0.00107883	0.00144609	0.000300908	0.000900829	0.000863124	0.00128968	0.00048396	0.000747373
-1_4_4_(H2O)HO_LJ	-10.154	-20.182	-9.653	-24.75	36.055	36.422	-10.579	34.801	32.239	37.366	-64.672	32.777		X.1_4_4_.H2O.HO_LJ	-0.0027478	657	0.0279011	0.055456	0.0265245	0.068008	-0.0990718	-0.10008	0.0290689	-0.0956261	-0.0885862	-0.102674	0.177706	-0.0900645
-1_4_4_O-H_LJ	-9.454	-18.91	-16.81	-43.064	36.31	36.676	-9.849	35.056	32.553	37.621	-111.094	33.051		X.1_4_4_O.H_LJ	-0.00347753	658	0.0328766	0.0657602	0.0584574	0.149757	-0.126269	-0.127542	0.0342502	-0.121908	-0.113204	-0.130828	0.386333	-0.114936
-1_4_4_COO-_LJ	-16.466	-32.907	-10.356	-26.384	36.177	36.544	-17.154	34.926	32.531	37.488	-62.418	32.961		X.1_4_4_COO._LJ	-0.00317215	659	0.0522326	0.104386	0.0328508	0.083694	-0.114759	-0.115923	0.054415	-0.11079	-0.103193	-0.118918	0.197999	-0.104557
-1_4_4_Ar(N-H)_LJ	-9.783	-19.327	-9.966	-25.237	36.232	36.599	-10.192	34.983	32.666	37.543	-53.734	33.052		X.1_4_4_Ar.N.H._LJ	-0.00274143	660	0.0268194	0.0529837	0.0273211	0.0691855	-0.0993276	-0.100334	0.0279407	-0.0959035	-0.0895516	-0.102922	0.147308	-0.0906098
-1_4_4_SH_LJ	-19.81	-39.181	-20.185	-51.176	36.526	36.892	-20.638	35.276	32.961	37.836	-111.387	33.345		X.1_4_4_SH_LJ	-0.00437566	661	0.0866818	0.171443	0.0883226	0.223929	-0.159825	-0.161427	0.0903048	-0.154356	-0.144226	-0.165557	0.487391	-0.145906
10_1_3_Ar(N-H)_LJ	-1.872	-2.52	-1.284	-5.805	-6.266	-9.392	-1.623	-5.419	-6.011	-9.205	-2.693	-5.479		X10_1_3_Ar.N.H._LJ	2.51135e-05	662	-4.70125e-05	-6.32861e-05	-3.22458e-05	-0.000145784	-0.000157361	-0.000235866	-4.07593e-05	-0.00013609	-0.000150957	-0.00023117	-6.76307e-05	-0.000137597
10_1_3_SH_LJ	-3.791	-5.101	-2.6	-11.765	-12.689	-19.033	-3.285	-10.973	-12.171	-18.657	-5.452	-11.096		X10_1_3_SH_LJ	5.11471e-05	663	-0.000193899	-0.000260901	-0.000132982	-0.000601745	-0.000649005	-0.000973482	-0.000168018	-0.000561237	-0.000622511	-0.000954251	-0.000278854	-0.000567528
10_1_7_(H2O)HO_LJ	-0.633	-0.784	-0.464	-1.244	-1.703	-2.148	-0.567	-1.605	-1.721	-2.248	-0.927	-1.917		X10_1_7_.H2O.HO_LJ	5.53976e-06	664	-3.50667e-06	-4.34317e-06	-2.57045e-06	-6.89146e-06	-9.43421e-06	-1.18994e-05	-3.14104e-06	-8.89132e-06	-9.53393e-06	-1.24534e-05	-5.13536e-06	-1.06197e-05
11_5_-2_Ar(N-H)_C	25.997	20.736	26.327	27.951	15.249	18.167	28.337	19.624	18.167	15.327	29.992	15.379		X11_5_.2_Ar.N.H._C	2.14438e-06	665	5.57473e-05	4.44658e-05	5.6455e-05	5.99374e-05	3.26996e-05	3.89569e-05	6.07652e-05	4.20812e-05	3.89569e-05	3.28668e-05	6.43141e-05	3.29783e-05
9_0_-2_Ar(N-H)_C	31.03	31.07	31.12	31.145	11.393	30.292	31.29	30.408	30.642	27.358	31.051	26.492		X9_0_.2_Ar.N.H._C	-0.000717478	666	-0.0222633	-0.022292	-0.0223279	-0.0223458	-0.00817422	-0.0217338	-0.0224499	-0.0218171	-0.0219849	-0.0196288	-0.0222784	-0.0190074
13_4_-3_Ar(N-H)_C	23.353	22.324	24.791	25.429	12.767	16.313	26.469	17.234	17.052	14.09	27.383	13.97		X13_4_.3_Ar.N.H._C	-2.82196e-05	667	-0.000659013	-0.000629975	-0.000699593	-0.000717597	-0.00036028	-0.000460347	-0.000746945	-0.000486337	-0.000481201	-0.000397614	-0.000772738	-0.000394228
11_0_4_Ar(N-H)_LJ	-1.057	-1.19	-0.749	-2.801	-3.159	-4.857	-0.903	-2.896	-3.771	-4.957	-1.445	-3.329		X11_0_4_Ar.N.H._LJ	3.71226e-05	668	-3.92386e-05	-4.41759e-05	-2.78048e-05	-0.00010398	-0.00011727	-0.000180304	-3.35217e-05	-0.000107507	-0.000139989	-0.000184017	-5.36421e-05	-0.000123581
11_0_4_SH_LJ	-2.14	-2.409	-1.517	-5.672	-6.395	-9.837	-1.829	-5.863	-7.635	-10.041	-2.926	-6.741		X11_0_4_SH_LJ	7.54368e-05	669	-0.000161435	-0.000181727	-0.000114438	-0.000427878	-0.000482418	-0.000742072	-0.000137974	-0.000442286	-0.00057596	-0.000757461	-0.000220728	-0.00050852
13_2_-3_Ar(N-H)_C	25.327	25.73	27.273	27.549	12.02	17.978	29.469	18.671	19.214	15.72	28.348	15.468		X13_2_.3_Ar.N.H._C	-0.000138736	670	-0.00351377	-0.00356968	-0.00378376	-0.00382205	-0.00166761	-0.0024942	-0.00408842	-0.00259035	-0.00266568	-0.00218093	-0.0039329	-0.00214597
8_3_2_O-H_LJ	-3.311	-12.06	-4.352	-16.611	-19.467	-22.511	-3.448	-17.171	-15.713	-20.551	-11.279	-13.27		X8_3_2_O.H_LJ	-0.000340495	671	0.00112738	0.00410637	0.00148183	0.00565596	0.00662841	0.00766488	0.00117403	0.00584664	0.00535019	0.00699751	0.00384044	0.00451837
12_5_-3_Ar(N-H)_C	23.447	21.009	24.61	25.533	14.057	16.328	26.157	17.54	16.823	13.859	28.603	13.816		X12_5_.3_Ar.N.H._C	2.06607e-05	672	0.000484432	0.000434061	0.00050846	0.00052753	0.000290428	0.000337348	0.000540422	0.000362389	0.000347575	0.000286337	0.000590959	0.000285449
10_5_-2_Ar(N-H)_C	27.626	20.123	27.586	29.427	16.862	19.29	29.926	21.118	19.005	16.034	30.554	16.126		X10_5_.2_Ar.N.H._C	-8.47852e-06	673	-0.000234228	-0.000170613	-0.000233889	-0.000249497	-0.000142965	-0.000163551	-0.000253728	-0.000179049	-0.000161134	-0.000135945	-0.000259053	-0.000136725
5_2_0_Ar(N-H)_C	31.556	19.548	31.474	31.49	27.843	31.282	31.643	31.42	30.914	31.056	31.501	31.064		X5_2_0_Ar.N.H._C	-0.000456218	674	-0.0143964	-0.00891815	-0.014359	-0.0143663	-0.0127025	-0.0142714	-0.0144361	-0.0143344	-0.0141035	-0.0141683	-0.0143713	-0.014172
12_1_4_COO-_LJ	-0.951	-1.291	-0.452	-1.301	-1.546	-2.21	-0.877	-1.452	-1.757	-2.118	-0.846	-1.54		X12_1_4_COO._LJ	-3.85348e-06	675	3.66465e-06	4.97484e-06	1.74177e-06	5.01337e-06	5.95747e-06	8.51618e-06	3.3795e-06	5.59525e-06	6.77056e-06	8.16166e-06	3.26004e-06	5.93435e-06
9_4_0_Ar(N-H)_C	30.682	22.482	30.478	30.8	17.282	25.105	30.843	26.985	23.246	21.386	30.871	21.462		X9_4_0_Ar.N.H._C	-0.000338195	676	-0.0103765	-0.00760331	-0.0103075	-0.0104164	-0.00584469	-0.0084904	-0.010431	-0.0091262	-0.00786169	-0.00723265	-0.0104404	-0.00725835
11_2_6_(H2O)HO_LJ	-0.491	-0.703	-0.365	-0.946	-1.238	-1.574	-0.46	-1.165	-1.246	-1.581	-0.719	-1.268		X11_2_6_.H2O.HO_LJ	8.9336e-07	677	-4.3864e-07	-6.28032e-07	-3.26076e-07	-8.45118e-07	-1.10598e-06	-1.40615e-06	-4.10946e-07	-1.04076e-06	-1.11313e-06	-1.4124e-06	-6.42326e-07	-1.13278e-06
10_0_3_COO-_LJ	-3.937	-4.157	-1.554	-8.256	-8.664	-14.596	-3.162	-7.41	-9.13	-14.592	-3.177	-8.117		X10_0_3_COO._LJ	7.72499e-05	678	-0.000304133	-0.000321128	-0.000120046	-0.000637775	-0.000669293	-0.00112754	-0.000244264	-0.000572422	-0.000705292	-0.00112723	-0.000245423	-0.000627038
9_2_2_Ar(N-H)_LJ	-2.929	-6.131	-2.067	-9.251	-10.552	-14.016	-2.755	-8.82	-8.46	-12.52	-4.762	-7.335		X9_2_2_Ar.N.H._LJ	-9.59219e-05	679	0.000280955	0.000588097	0.000198271	0.000887373	0.00101217	0.00134444	0.000264265	0.000846031	0.000811499	0.00120094	0.00045678	0.000703587
10_3_4_COO-_LJ	-1.558	-3.057	-0.752	-2.222	-2.695	-3.388	-1.519	-2.478	-2.481	-3.31	-1.623	-2.403		X10_3_4_COO._LJ	-5.66884e-05	680	8.83205e-05	0.000173296	4.26297e-05	0.000125962	0.000152775	0.00019206	8.61097e-05	0.000140474	0.000140644	0.000187639	9.20053e-05	0.000136222
9_2_2_SH_LJ	-5.93	-12.415	-4.185	-18.763	-21.375	-28.419	-5.578	-17.865	-17.135	-25.381	-9.64	-14.854		X9_2_2_SH_LJ	-0.000193975	681	0.00115027	0.0024082	0.000811787	0.00363956	0.00414622	0.00551258	0.00108199	0.00346537	0.00332377	0.00492329	0.00186992	0.00288131
11_0_-3_Ar(N-H)_C	30.215	30.612	30.666	30.643	12.073	23.312	30.925	23.941	25.77	20.363	30.579	19.83		X11_0_.3_Ar.N.H._C	-0.000238724	682	-0.00721305	-0.00730783	-0.00732072	-0.00731523	-0.00288212	-0.00556514	-0.00738255	-0.0057153	-0.00615193	-0.00486114	-0.00729995	-0.0047339
10_4_0_Ar(N-H)_C	30.294	23.06	29.947	30.581	15.546	23.058	30.616	24.477	21.939	19.808	30.63	19.862		X10_4_0_Ar.N.H._C	-0.000233371	683	-0.00706973	-0.00538153	-0.00698875	-0.00713671	-0.00362798	-0.00538106	-0.00714487	-0.00571221	-0.00511992	-0.0046226	-0.00714814	-0.00463521
12_0_6_(H2O)HO_LJ	-0.424	-0.501	-0.311	-0.817	-1.04	-1.405	-0.384	-0.988	-1.27	-1.424	-0.567	-1.163		X12_0_6_.H2O.HO_LJ	7.18864e-06	684	-3.04798e-06	-3.60151e-06	-2.23567e-06	-5.87312e-06	-7.47619e-06	-1.01e-05	-2.76044e-06	-7.10238e-06	-9.12957e-06	-1.02366e-05	-4.07596e-06	-8.36039e-06
12_3_-1_Ar(N-H)_C	27.989	24.838	28.527	29.329	12.833	20.176	30.036	20.993	20.484	17.561	29.237	17.461		X12_3_.1_Ar.N.H._C	-0.000155364	685	-0.00434849	-0.00385893	-0.00443207	-0.00455667	-0.00199379	-0.00313463	-0.00466652	-0.00326156	-0.00318248	-0.00272835	-0.00454238	-0.00271281
10_0_8_COO-_LJ	-0.824	-0.949	-0.414	-0.996	-1.45	-1.831	-0.733	-1.388	-1.555	-1.882	-0.786	-1.744		X10_0_8_COO._LJ	3.6701e-07	686	-3.02416e-07	-3.48293e-07	-1.51942e-07	-3.65542e-07	-5.32165e-07	-6.71995e-07	-2.69018e-07	-5.0941e-07	-5.70701e-07	-6.90713e-07	-2.8847e-07	-6.40066e-07
6_0_-1_Ar(N-H)_C	31.552	31.464	31.553	31.575	2.156	31.484	31.699	31.478	31.423	31.241	31.461	31.184		X6_0_.1_Ar.N.H._C	-0.00114205	687	-0.0360338	-0.0359333	-0.036035	-0.0360601	-0.00246225	-0.0359562	-0.0362017	-0.0359493	-0.0358865	-0.0356787	-0.0359299	-0.0356136
11_0_7_SH_LJ	-0.943	-1.091	-0.749	-1.943	-2.583	-3.359	-0.843	-2.455	-2.999	-3.491	-1.402	-3.029		X11_0_7_SH_LJ	1.74563e-05	688	-1.64613e-05	-1.90448e-05	-1.30748e-05	-3.39176e-05	-4.50896e-05	-5.86357e-05	-1.47157e-05	-4.28552e-05	-5.23514e-05	-6.09399e-05	-2.44737e-05	-5.28751e-05
11_0_7_Ar(N-H)_LJ	-0.466	-0.539	-0.37	-0.959	-1.276	-1.659	-0.416	-1.213	-1.481	-1.724	-0.692	-1.496		X11_0_7_Ar.N.H._LJ	8.62923e-06	689	-4.02122e-06	-4.65116e-06	-3.19282e-06	-8.27543e-06	-1.10109e-05	-1.43159e-05	-3.58976e-06	-1.04673e-05	-1.27799e-05	-1.48768e-05	-5.97143e-06	-1.29093e-05
-1_4_5_(H2O)HO_LJ	-6.17	-11.483	-5.843	-12.106	35.493	36.505	-6.106	36.954	32.886	38.152	-33.666	32.872		X.1_4_5_.H2O.HO_LJ	-0.00194667	690	0.0120109	0.0223536	0.0113744	0.0235663	-0.069093	-0.071063	0.0118863	-0.0719371	-0.0640181	-0.0742692	0.0655365	-0.0639908
-1_4_5_O-H_LJ	-5.742	-10.718	-10.177	-21.081	35.748	36.759	-5.681	37.208	33.155	38.407	-58.483	33.142		X.1_4_5_O.H_LJ	-0.00224852	691	0.012911	0.0240997	0.0228832	0.0474011	-0.0803802	-0.0826535	0.0127739	-0.083663	-0.0745498	-0.086359	0.1315	-0.0745205
-1_4_5_COO-_LJ	-10.001	-18.661	-6.276	-12.985	35.616	36.627	-9.895	37.075	33.055	38.274	-35.46	33.044		X.1_4_5_COO._LJ	-0.00219099	692	0.0219121	0.040886	0.0137506	0.02845	-0.0780342	-0.0802492	0.0216798	-0.0812308	-0.072423	-0.0838578	0.0776924	-0.0723989
-1_4_5_SH_LJ	-12.041	-22.359	-12.243	-25.308	35.965	36.975	-11.917	37.423	33.43	38.622	-68.148	33.421		X.1_4_5_SH_LJ	-0.00274341	693	0.0330334	0.0613399	0.0335876	0.0694303	-0.0986668	-0.101438	0.0326932	-0.102667	-0.0917123	-0.105956	0.186958	-0.0916876
-1_4_5_Ar(N-H)_LJ	-5.947	-11.037	-6.046	-12.495	35.672	36.682	-5.886	37.13	33.137	38.328	-33.529	33.128		X.1_4_5_Ar.N.H._LJ	-0.00195181	694	0.0116074	0.0215422	0.0118007	0.0243879	-0.0696251	-0.0715965	0.0114884	-0.0724709	-0.0646773	-0.0748092	0.0654424	-0.0646597
10_1_6_O-H_LJ	-0.812	-1.004	-1.07	-3.333	-4.134	-5.337	-0.716	-3.841	-4.27	-5.787	-2.186	-4.6		X10_1_6_O.H_LJ	2.67067e-05	695	-2.16858e-05	-2.68135e-05	-2.85761e-05	-8.90133e-05	-0.000110405	-0.000142533	-1.9122e-05	-0.00010258	-0.000114037	-0.000154551	-5.83808e-05	-0.000122851
12_2_5_COO-_LJ	-0.678	-1.01	-0.336	-0.847	-1.061	-1.395	-0.646	-1.004	-1.125	-1.351	-0.637	-1.055		X12_2_5_COO._LJ	-9.08208e-06	696	6.15765e-06	9.1729e-06	3.05158e-06	7.69252e-06	9.63609e-06	1.26695e-05	5.86702e-06	9.11841e-06	1.02173e-05	1.22699e-05	5.78529e-06	9.5816e-06
12_1_5_(H2O)HO_LJ	-0.48	-0.635	-0.35	-0.951	-1.168	-1.595	-0.443	-1.102	-1.325	-1.576	-0.654	-1.212		X12_1_5_.H2O.HO_LJ	5.39779e-06	697	-2.59094e-06	-3.42759e-06	-1.88922e-06	-5.13329e-06	-6.30461e-06	-8.60947e-06	-2.39122e-06	-5.94836e-06	-7.15207e-06	-8.50691e-06	-3.53015e-06	-6.54212e-06
12_0_5_(H2O)HO_LJ	-0.537	-0.634	-0.383	-1.1	-1.34	-1.901	-0.482	-1.265	-1.662	-1.909	-0.702	-1.458		X12_0_5_.H2O.HO_LJ	1.14622e-05	698	-6.15518e-06	-7.26701e-06	-4.39001e-06	-1.26084e-05	-1.53593e-05	-2.17896e-05	-5.52476e-06	-1.44996e-05	-1.90501e-05	-2.18813e-05	-8.04644e-06	-1.67118e-05
12_1_7_COO-_LJ	-0.485	-0.625	-0.246	-0.572	-0.775	-0.991	-0.453	-0.741	-0.853	-0.984	-0.452	-0.839		X12_1_7_COO._LJ	-2.64673e-06	699	1.28367e-06	1.65421e-06	6.51096e-07	1.51393e-06	2.05122e-06	2.62291e-06	1.19897e-06	1.96123e-06	2.25766e-06	2.60438e-06	1.19632e-06	2.22061e-06
10_2_4_O-H_LJ	-1.141	-1.81	-1.476	-5.206	-5.946	-7.843	-1.051	-5.369	-5.642	-8.012	-3.154	-5.496		X10_2_4_O.H_LJ	1.01937e-05	700	-1.1631e-05	-1.84506e-05	-1.50459e-05	-5.30684e-05	-6.06117e-05	-7.99492e-05	-1.07136e-05	-5.473e-05	-5.75129e-05	-8.16719e-05	-3.21509e-05	-5.60246e-05
9_1_7_SH_LJ	-1.826	-2.212	-1.414	-3.991	-5.602	-6.963	-1.6	-5.242	-5.293	-7.444	-2.964	-6.409		X9_1_7_SH_LJ	2.08335e-05	701	-3.8042e-05	-4.60838e-05	-2.94586e-05	-8.31467e-05	-0.000116709	-0.000145064	-3.33337e-05	-0.000109209	-0.000110272	-0.000155085	-6.17506e-05	-0.000133522
9_1_7_Ar(N-H)_LJ	-0.902	-1.093	-0.699	-1.971	-2.767	-3.439	-0.79	-2.589	-2.614	-3.676	-1.464	-3.165		X9_1_7_Ar.N.H._LJ	1.03038e-05	702	-9.29401e-06	-1.1262e-05	-7.20234e-06	-2.03088e-05	-2.85106e-05	-3.54347e-05	-8.13999e-06	-2.66765e-05	-2.69341e-05	-3.78767e-05	-1.50847e-05	-3.26115e-05
12_4_-1_Ar(N-H)_C	26.729	22.691	26.993	28.792	13.415	18.959	29.226	19.944	19.017	16.404	29.528	16.404		X12_4_.1_Ar.N.H._C	-6.27615e-05	703	-0.00167755	-0.00142412	-0.00169412	-0.00180703	-0.000841945	-0.00118989	-0.00183427	-0.00125171	-0.00119353	-0.00102954	-0.00185322	-0.00102954
8_3_3_COO-_LJ	-4.716	-12.829	-2.176	-8.263	-9.758	-11.104	-4.739	-8.578	-7.916	-11.176	-5.663	-7.353		X8_3_3_COO._LJ	-0.000376471	704	0.00177543	0.00482974	0.0008192	0.00311078	0.0036736	0.00418033	0.00178409	0.00322936	0.00298014	0.00420743	0.00213195	0.00276819
11_3_4_(H2O)HO_LJ	-0.638	-1.195	-0.475	-1.257	-1.534	-1.978	-0.627	-1.436	-1.492	-1.877	-0.962	-1.406		X11_3_4_.H2O.HO_LJ	-8.99577e-06	705	5.7393e-06	1.075e-05	4.27299e-06	1.13077e-05	1.37995e-05	1.77936e-05	5.64035e-06	1.29179e-05	1.34217e-05	1.68851e-05	8.65394e-06	1.26481e-05
9_3_4_O-H_LJ	-1.366	-2.818	-1.822	-5.983	-7.258	-8.755	-1.328	-6.544	-6.275	-8.873	-4.249	-6.25		X9_3_4_O.H_LJ	-3.22283e-05	706	4.40238e-05	9.08193e-05	5.87199e-05	0.000192822	0.000233913	0.000282159	4.27991e-05	0.000210902	0.000202232	0.000285961	0.000136938	0.000201427
13_0_6_COO-_LJ	-0.46	-0.56	-0.231	-0.546	-0.707	-0.945	-0.427	-0.676	-0.875	-0.928	-0.405	-0.768		X13_0_6_COO._LJ	-6.65372e-07	707	3.06071e-07	3.72608e-07	1.53701e-07	3.63293e-07	4.70418e-07	6.28776e-07	2.84114e-07	4.49791e-07	5.822e-07	6.17465e-07	2.69476e-07	5.11006e-07
13_3_-2_Ar(N-H)_C	25.29	23.921	26.447	27.451	12.265	17.916	28.522	18.667	18.628	15.629	28.049	15.504		X13_3_.2_Ar.N.H._C	-8.90329e-05	708	-0.00225164	-0.00212976	-0.00235465	-0.00244404	-0.00109199	-0.00159511	-0.0025394	-0.00166198	-0.0016585	-0.00139149	-0.00249728	-0.00138037
10_1_7_SH_LJ	-1.236	-1.531	-0.975	-2.611	-3.575	-4.508	-1.107	-3.37	-3.614	-4.717	-1.946	-4.024		X10_1_7_SH_LJ	1.54625e-05	709	-1.91116e-05	-2.36731e-05	-1.50759e-05	-4.03726e-05	-5.52784e-05	-6.97049e-05	-1.7117e-05	-5.21086e-05	-5.58815e-05	-7.29366e-05	-3.009e-05	-6.22211e-05
10_1_7_Ar(N-H)_LJ	-0.611	-0.756	-0.482	-1.29	-1.766	-2.227	-0.547	-1.665	-1.785	-2.33	-0.961	-1.987		X10_1_7_Ar.N.H._LJ	7.65197e-06	710	-4.67536e-06	-5.78489e-06	-3.68825e-06	-9.87105e-06	-1.35134e-05	-1.70409e-05	-4.18563e-06	-1.27405e-05	-1.36588e-05	-1.78291e-05	-7.35355e-06	-1.52045e-05
12_0_4_COO-_LJ	-1.074	-1.276	-0.497	-1.528	-1.807	-2.722	-0.958	-1.697	-2.249	-2.642	-0.911	-1.883		X12_0_4_COO._LJ	7.94941e-06	711	-8.53767e-06	-1.01435e-05	-3.95086e-06	-1.21467e-05	-1.43646e-05	-2.16383e-05	-7.61554e-06	-1.34902e-05	-1.78782e-05	-2.10024e-05	-7.24192e-06	-1.49687e-05
9_3_3_O-H_LJ	-1.708	-4.189	-2.265	-7.835	-9.103	-11.159	-1.696	-8.157	-7.837	-10.772	-5.317	-7.259		X9_3_3_O.H_LJ	-6.79981e-05	712	0.000116141	0.000284844	0.000154016	0.000532765	0.000618987	0.000758791	0.000115325	0.000554661	0.000532901	0.000732476	0.000361546	0.000493598
6_2_2_(H2O)HO_LJ	-16.782	-45.549	-10.395	-38.754	-72.391	-60.709	-17.98	-59.685	-48.795	-61.338	-38.466	-40.895		X6_2_2_.H2O.HO_LJ	-0.00171883	713	0.0288455	0.0782911	0.0178673	0.0666117	0.124428	0.104349	0.0309046	0.102589	0.0838705	0.10543	0.0661166	0.0702917
12_1_6_(H2O)HO_LJ	-0.383	-0.498	-0.285	-0.719	-0.925	-1.216	-0.355	-0.878	-1.038	-1.213	-0.53	-0.986		X12_1_6_.H2O.HO_LJ	3.96459e-06	714	-1.51844e-06	-1.97437e-06	-1.12991e-06	-2.85054e-06	-3.66725e-06	-4.82095e-06	-1.40743e-06	-3.48091e-06	-4.11525e-06	-4.80905e-06	-2.10124e-06	-3.90909e-06
11_0_8_COO-_LJ	-0.576	-0.677	-0.293	-0.676	-0.966	-1.223	-0.523	-0.926	-1.08	-1.236	-0.538	-1.125		X11_0_8_COO._LJ	-2.26926e-07	715	1.30709e-07	1.53629e-07	6.64893e-08	1.53402e-07	2.19211e-07	2.77531e-07	1.18682e-07	2.10134e-07	2.4508e-07	2.80481e-07	1.22086e-07	2.55292e-07
8_3_2_SH_LJ	-6.945	-25.103	-5.245	-19.762	-23.34	-26.922	-7.234	-20.584	-18.858	-24.563	-13.578	-15.957		X8_3_2_SH_LJ	-0.000696407	716	0.00483655	0.0174819	0.00365266	0.0137624	0.0162541	0.0187487	0.00503781	0.0143348	0.0131328	0.0171059	0.00945582	0.0111126
8_3_2_Ar(N-H)_LJ	-3.43	-12.388	-2.591	-9.747	-11.522	-13.286	-3.573	-10.161	-9.311	-12.121	-6.706	-7.88		X8_3_2_Ar.N.H._LJ	-0.000343259	717	0.00117738	0.00425229	0.000889384	0.00334575	0.00395503	0.00456054	0.00122646	0.00348786	0.00319609	0.00416064	0.0023019	0.00270488
-1_8_-2_O-H_LJ	-29.018	-36.234	-42.297	-108.667	32.749	31.964	32.716	-109.84	-80.725	33.622	-98.273	-133.443		X.1_8_.2_O.H_LJ	-0.00908507	718	0.26363	0.329188	0.384271	0.987247	-0.297527	-0.290395	-0.297227	0.997904	0.733392	-0.305458	0.892817	1.21234
7_3_5_COO-_LJ	-4.073	-7.602	-1.913	-6.003	-9.521	-10.594	-3.916	-8.196	-6.684	-10.961	-5.345	-7.825		X7_3_5_COO._LJ	-0.000130555	719	0.000531749	0.000992476	0.000249751	0.000783719	0.00124301	0.0013831	0.000511252	0.00107003	0.000872627	0.00143101	0.000697814	0.00102159
12_5_-2_Ar(N-H)_C	24.541	20.799	25.087	26.55	13.964	17.079	26.836	18.257	17.27	14.588	28.762	14.622		X12_5_.2_Ar.N.H._C	1.57641e-05	720	0.000386868	0.000327878	0.000395475	0.000418538	0.00022013	0.000269236	0.000423046	0.000287806	0.000272247	0.000229967	0.000453408	0.000230503
2_4_8_Ar(N-H)_LJ	-1.419	-2.264	-1.303	-2.079	-38.366	20.303	-1.31	-43.75	-10.016	-47.032	-3.876	-22.705		X2_4_8_Ar.N.H._LJ	-0.0030357	721	0.00430766	0.00687283	0.00395552	0.00631123	0.116468	-0.0616339	0.00397677	0.132812	0.0304056	0.142775	0.0117664	0.0689256
11_3_5_(H2O)HO_LJ	-0.519	-0.896	-0.39	-0.988	-1.266	-1.597	-0.506	-1.189	-1.223	-1.548	-0.786	-1.203		X11_3_5_.H2O.HO_LJ	-4.38246e-06	722	2.2745e-06	3.92669e-06	1.70916e-06	4.32987e-06	5.5482e-06	6.9988e-06	2.21753e-06	5.21075e-06	5.35975e-06	6.78405e-06	3.44462e-06	5.2721e-06
13_4_-2_Ar(N-H)_C	24.267	22.194	25.178	26.328	12.648	16.996	26.991	17.867	17.485	14.744	27.505	14.693		X13_4_.2_Ar.N.H._C	-3.06243e-05	723	-0.00074316	-0.000679676	-0.000771059	-0.000806277	-0.000387336	-0.000520491	-0.000826581	-0.000547165	-0.000535466	-0.000451525	-0.000842322	-0.000449963
9_1_2_COO-_LJ	-6.857	-9.765	-2.695	-16.102	-18.102	-26.302	-5.81	-13.96	-13.87	-23.653	-6.046	-12.127		X9_1_2_COO._LJ	-9.4052e-05	724	0.000644915	0.000918418	0.00025347	0.00151443	0.00170253	0.00247376	0.000546442	0.00131297	0.0013045	0.00222461	0.000568638	0.00114057
11_0_5_O-H_LJ	-0.796	-0.896	-1.017	-3.417	-3.992	-5.72	-0.688	-3.714	-4.813	-6.065	-1.955	-4.483		X11_0_5_O.H_LJ	5.24091e-05	725	-4.17176e-05	-4.69586e-05	-5.33001e-05	-0.000179082	-0.000209217	-0.00029978	-3.60575e-05	-0.000194647	-0.000252245	-0.000317861	-0.00010246	-0.00023495
9_0_7_O-H_LJ	-1.02	-1.112	-1.35	-4.009	-5.314	-6.76	-0.864	-5.007	-5.633	-7.534	-2.751	-6.823		X9_0_7_O.H_LJ	4.77746e-05	726	-4.87301e-05	-5.31254e-05	-6.44957e-05	-0.000191528	-0.000253874	-0.000322956	-4.12773e-05	-0.000239207	-0.000269114	-0.000359934	-0.000131428	-0.000325966
12_0_6_SH_LJ	-0.828	-0.978	-0.653	-1.716	-2.184	-2.949	-0.749	-2.074	-2.667	-2.989	-1.19	-2.441		X12_0_6_SH_LJ	1.73904e-05	727	-1.43992e-05	-1.70078e-05	-1.13559e-05	-2.98419e-05	-3.79806e-05	-5.12842e-05	-1.30254e-05	-3.60676e-05	-4.63801e-05	-5.19798e-05	-2.06946e-05	-4.24499e-05
12_0_6_Ar(N-H)_LJ	-0.409	-0.483	-0.323	-0.848	-1.079	-1.456	-0.37	-1.024	-1.317	-1.476	-0.588	-1.206		X12_0_6_Ar.N.H._LJ	8.54292e-06	728	-3.49405e-06	-4.12623e-06	-2.75936e-06	-7.2444e-06	-9.21781e-06	-1.24385e-05	-3.16088e-06	-8.74795e-06	-1.1251e-05	-1.26093e-05	-5.02324e-06	-1.03028e-05
6_3_4_(H2O)HO_LJ	-5.342	-12.349	-3.721	-12.596	-20.339	-20.848	-5.487	-16.897	-13.787	-22.01	-13.065	-14.819		X6_3_4_.H2O.HO_LJ	-0.000276344	729	0.00147623	0.00341257	0.00102828	0.00348083	0.00562056	0.00576122	0.0015163	0.00466939	0.00380996	0.00608233	0.00361044	0.00409514
11_2_6_SH_LJ	-0.959	-1.374	-0.766	-1.985	-2.601	-3.305	-0.898	-2.447	-2.617	-3.318	-1.51	-2.663		X11_2_6_SH_LJ	5.06772e-06	730	-4.85994e-06	-6.96304e-06	-3.88187e-06	-1.00594e-05	-1.31811e-05	-1.67488e-05	-4.55081e-06	-1.24007e-05	-1.32622e-05	-1.68147e-05	-7.65225e-06	-1.34953e-05
11_2_6_Ar(N-H)_LJ	-0.474	-0.679	-0.379	-0.981	-1.285	-1.633	-0.443	-1.209	-1.293	-1.639	-0.746	-1.316		X11_2_6_Ar.N.H._LJ	2.49159e-06	731	-1.18102e-06	-1.69179e-06	-9.44314e-07	-2.44425e-06	-3.2017e-06	-4.06877e-06	-1.10378e-06	-3.01234e-06	-3.22163e-06	-4.08372e-06	-1.85873e-06	-3.27894e-06
6_2_5_SH_LJ	-11.338	-15.924	-7.939	-28.303	-46.429	-49.074	-10.156	-38.265	-29.648	-54.979	-25.462	-39.5		X6_2_5_SH_LJ	-0.000256664	732	0.00291006	0.00408712	0.00203766	0.00726437	0.0119167	0.0125955	0.00260668	0.00982126	0.00760959	0.0141112	0.00653519	0.0101382
10_1_-1_Ar(N-H)_C	30.812	30.587	30.867	30.975	11.699	28.128	31.082	28.673	28.911	24.393	30.836	23.829		X10_1_.1_Ar.N.H._C	-0.000562803	733	-0.0173411	-0.0172145	-0.017372	-0.0174328	-0.00658423	-0.0158305	-0.017493	-0.0161373	-0.0162712	-0.0137285	-0.0173546	-0.013411
10_2_5_O-H_LJ	-0.89	-1.321	-1.177	-3.752	-4.535	-5.794	-0.817	-4.158	-4.351	-6.057	-2.489	-4.477		X10_2_5_O.H_LJ	1.41193e-05	734	-1.25662e-05	-1.86516e-05	-1.66184e-05	-5.29757e-05	-6.40311e-05	-8.18073e-05	-1.15355e-05	-5.87081e-05	-6.14332e-05	-8.55207e-05	-3.5143e-05	-6.32122e-05
12_0_5_SH_LJ	-1.05	-1.238	-0.804	-2.308	-2.813	-3.989	-0.941	-2.656	-3.489	-4.004	-1.475	-3.06		X12_0_5_SH_LJ	2.707e-05	735	-2.84235e-05	-3.35127e-05	-2.17643e-05	-6.24776e-05	-7.6148e-05	-0.000107982	-2.54729e-05	-7.1898e-05	-9.44473e-05	-0.000108388	-3.99283e-05	-8.28343e-05
12_0_5_Ar(N-H)_LJ	-0.518	-0.611	-0.397	-1.14	-1.39	-1.97	-0.465	-1.312	-1.723	-1.977	-0.729	-1.512		X12_0_5_Ar.N.H._LJ	1.33692e-05	736	-6.92525e-06	-8.16859e-06	-5.30758e-06	-1.52409e-05	-1.85832e-05	-2.63373e-05	-6.21668e-06	-1.75404e-05	-2.30351e-05	-2.64309e-05	-9.74615e-06	-2.02142e-05
6_3_3_O-H_LJ	-6.802	-22.421	-8.855	-32.792	-45.395	-45.002	-7.467	-39.637	-34.661	-47.3	-32.484	-31.558		X6_3_3_O.H_LJ	-0.000831961	737	0.005659	0.0186534	0.00736701	0.0272817	0.0377669	0.0374399	0.00621225	0.0329764	0.0288366	0.0393518	0.0270254	0.026255
6_2_5_Ar(N-H)_LJ	-5.599	-7.864	-3.921	-13.94	-22.908	-24.218	-5.015	-18.886	-14.635	-27.099	-12.568	-19.493		X6_2_5_Ar.N.H._LJ	-0.000124612	738	0.000697705	0.000979953	0.000488606	0.0017371	0.00285462	0.00301787	0.000624932	0.00235343	0.0018237	0.00337687	0.00156613	0.00242907
10_2_7_COO-_LJ	-0.871	-1.204	-0.434	-1.087	-1.566	-1.938	-0.806	-1.474	-1.462	-1.955	-0.881	-1.633		X10_2_7_COO._LJ	-7.49184e-06	739	6.5254e-06	9.02018e-06	3.25146e-06	8.14364e-06	1.17322e-05	1.45192e-05	6.03843e-06	1.1043e-05	1.09531e-05	1.46466e-05	6.60032e-06	1.22342e-05
11_3_0_Ar(N-H)_C	30.036	25.63	29.9	30.524	13.353	22.8	30.59	23.663	22.442	19.862	30.368	19.779		X11_3_0_Ar.N.H._C	-0.000240921	740	-0.0072363	-0.00617481	-0.00720354	-0.00735387	-0.00321702	-0.005493	-0.00736977	-0.00570091	-0.00540675	-0.00478517	-0.00731629	-0.00476518
12_2_6_COO-_LJ	-0.546	-0.786	-0.276	-0.654	-0.859	-1.1	-0.52	-0.817	-0.901	-1.075	-0.519	-0.876		X12_2_6_COO._LJ	-6.1404e-06	741	3.35266e-06	4.82636e-06	1.69475e-06	4.01582e-06	5.27461e-06	6.75444e-06	3.19301e-06	5.01671e-06	5.5325e-06	6.60093e-06	3.18687e-06	5.37899e-06
13_0_5_COO-_LJ	-0.565	-0.69	-0.278	-0.697	-0.873	-1.215	-0.522	-0.834	-1.1	-1.178	-0.489	-0.929		X13_0_5_COO._LJ	4.94181e-07	742	-2.79212e-07	-3.40985e-07	-1.37382e-07	-3.44444e-07	-4.3142e-07	-6.0043e-07	-2.57962e-07	-4.12147e-07	-5.43599e-07	-5.82145e-07	-2.41654e-07	-4.59094e-07
6_1_0_Ar(N-H)_C	31.519	31.134	31.476	31.521	5.885	31.376	31.628	31.417	31.229	31.187	31.4	31.126		X6_1_0_Ar.N.H._C	-0.00099598	743	-0.0313923	-0.0310088	-0.0313495	-0.0313943	-0.00586134	-0.0312499	-0.0315008	-0.0312907	-0.0311034	-0.0310616	-0.0312738	-0.0310009
11_1_7_(H2O)HO_LJ	-0.433	-0.547	-0.324	-0.81	-1.1	-1.401	-0.396	-1.044	-1.168	-1.427	-0.618	-1.214		X11_1_7_.H2O.HO_LJ	4.75191e-06	744	-2.05758e-06	-2.59929e-06	-1.53962e-06	-3.84905e-06	-5.2271e-06	-6.65742e-06	-1.88176e-06	-4.96099e-06	-5.55023e-06	-6.78097e-06	-2.93668e-06	-5.76882e-06
12_1_5_SH_LJ	-0.938	-1.239	-0.735	-1.996	-2.452	-3.347	-0.866	-2.315	-2.783	-3.306	-1.373	-2.544		X12_1_5_SH_LJ	1.43022e-05	745	-1.34155e-05	-1.77204e-05	-1.05121e-05	-2.85472e-05	-3.5069e-05	-4.78694e-05	-1.23857e-05	-3.31096e-05	-3.9803e-05	-4.7283e-05	-1.96369e-05	-3.63848e-05
12_1_5_Ar(N-H)_LJ	-0.463	-0.612	-0.363	-0.986	-1.211	-1.653	-0.428	-1.144	-1.375	-1.633	-0.678	-1.257		X12_1_5_Ar.N.H._LJ	7.06896e-06	746	-3.27293e-06	-4.3262e-06	-2.56603e-06	-6.97e-06	-8.56051e-06	-1.1685e-05	-3.02552e-06	-8.08689e-06	-9.71982e-06	-1.15436e-05	-4.79276e-06	-8.88568e-06
11_3_4_SH_LJ	-1.247	-2.333	-0.997	-2.638	-3.221	-4.152	-1.224	-3.014	-3.134	-3.938	-2.021	-2.951		X11_3_4_SH_LJ	-1.37964e-05	747	1.72041e-05	3.2187e-05	1.3755e-05	3.63949e-05	4.44382e-05	5.72827e-05	1.68868e-05	4.15823e-05	4.32379e-05	5.43302e-05	2.78825e-05	4.07132e-05
11_3_4_Ar(N-H)_LJ	-0.616	-1.152	-0.492	-1.303	-1.591	-2.051	-0.605	-1.489	-1.548	-1.945	-0.998	-1.458		X11_3_4_Ar.N.H._LJ	-6.80907e-06	748	4.19439e-06	7.84405e-06	3.35006e-06	8.87222e-06	1.08332e-05	1.39654e-05	4.11949e-06	1.01387e-05	1.05404e-05	1.32436e-05	6.79545e-06	9.92763e-06
-1_5_4_(H2O)HO_LJ	-6.901	-12.729	-5.986	-16.149	33.202	33.5	-7.593	32.774	-83.756	34.249	-37.86	-77.789		X.1_5_4_.H2O.HO_LJ	-0.00209297	749	0.0144436	0.0266414	0.0125285	0.0337994	-0.0694908	-0.0701145	0.0158919	-0.068595	0.175299	-0.0716822	0.0792399	0.16281
-1_5_4_COO-_LJ	-11.184	-20.659	-6.433	-17.288	33.357	33.643	-12.306	32.953	-84.118	34.377	-39.836	-77.564		X.1_5_4_COO._LJ	-0.00235678	750	0.0263583	0.0486888	0.0151612	0.0407441	-0.0786152	-0.0792893	0.0290026	-0.0776631	0.198248	-0.0810191	0.0938848	0.182802
2_4_8_SH_LJ	-2.873	-4.583	-2.638	-4.21	-78.726	29.937	-2.652	-89.604	-20.29	-96.076	-7.847	-46.072		X2_4_8_SH_LJ	-0.00540367	751	0.0155247	0.024765	0.0142549	0.0227494	0.425409	-0.16177	0.0143305	0.48419	0.10964	0.519163	0.0424026	0.248958
-1_5_4_O-H_LJ	-6.421	-11.863	-10.427	-28.114	33.466	33.76	-7.065	33.047	-144.597	34.504	-65.759	-134.172		X.1_5_4_O.H_LJ	-0.00258829	752	0.0166194	0.0307049	0.0269881	0.0727671	-0.0866196	-0.0873806	0.0182863	-0.0855352	0.374259	-0.0893063	0.170203	0.347276
-1_5_4_SH_LJ	-13.47	-24.813	-12.553	-33.642	33.724	34.003	-14.82	33.334	-155.491	34.728	-76.496	-142.491		X.1_5_4_SH_LJ	-0.00317381	753	0.0427512	0.0787516	0.0398408	0.106773	-0.107033	-0.107919	0.0470358	-0.105796	0.493498	-0.11022	0.242783	0.452239
-1_5_4_Ar(N-H)_LJ	-6.653	-12.252	-6.2	-16.604	33.432	33.711	-7.32	33.041	-75.733	34.435	-37.628	-69.286		X.1_5_4_Ar.N.H._LJ	-0.00210246	754	0.0139877	0.0257593	0.0130353	0.0349092	-0.0702894	-0.070876	0.01539	-0.0694674	0.159226	-0.0723982	0.0791114	0.145671
8_0_7_O-H_LJ	-1.558	-1.664	-2.033	-6.18	-8.457	-10.566	-1.287	-7.947	-8.288	-11.981	-4.338	-11.301		X8_0_7_O.H_LJ	7.052e-05	755	-0.00010987	-0.000117345	-0.000143367	-0.000435814	-0.000596388	-0.000745114	-9.07592e-05	-0.000560422	-0.00058447	-0.0008449	-0.000305916	-0.000796946
-1_4_8_(H2O)HO_LJ	-1.475	-2.243	-1.356	-2.185	-56.428	32.279	-1.378	31.643	-35.121	-82.805	-4.05	-46.786		X.1_4_8_.H2O.HO_LJ	-0.00457863	756	0.00675348	0.0102699	0.00620863	0.0100043	0.258363	-0.147794	0.00630936	-0.144882	0.160806	0.379134	0.0185435	0.214216
12_2_5_(H2O)HO_LJ	-0.418	-0.624	-0.312	-0.788	-0.986	-1.297	-0.399	-0.933	-1.046	-1.257	-0.593	-0.981		X12_2_5_.H2O.HO_LJ	1.2367e-06	757	-5.16941e-07	-7.71701e-07	-3.8585e-07	-9.7452e-07	-1.21939e-06	-1.604e-06	-4.93443e-07	-1.15384e-06	-1.29359e-06	-1.55453e-06	-7.33363e-07	-1.2132e-06
11_4_0_Ar(N-H)_C	29.533	23.008	28.953	30.191	14.235	21.196	30.218	22.296	20.587	18.347	30.202	18.402		X11_4_0_Ar.N.H._C	-0.000132451	758	-0.00391168	-0.00304744	-0.00383486	-0.00399883	-0.00188544	-0.00280744	-0.00400241	-0.00295313	-0.00272677	-0.00243008	-0.00400029	-0.00243737
9_5_-3_Ar(N-H)_C	27.304	19.441	27.801	29.041	19.086	19.065	29.997	21.378	19.011	15.312	30.806	15.356		X9_5_.3_Ar.N.H._C	1.75108e-05	759	0.000478115	0.000340427	0.000486817	0.000508531	0.000334211	0.000333843	0.000525271	0.000374346	0.000332898	0.000268125	0.000539437	0.000268896
7_0_7_(H2O)HO_LJ	-2.555	-2.704	-1.77	-5.195	-7.822	-9.647	-2.057	-7.338	-6.796	-10.733	-3.953	-10.545		X7_0_7_.H2O.HO_LJ	3.87054e-05	760	-9.88922e-05	-0.000104659	-6.85085e-05	-0.000201074	-0.000302753	-0.000373391	-7.96169e-05	-0.00028402	-0.000263042	-0.000415425	-0.000153002	-0.000408148
12_1_-2_Ar(N-H)_C	29.328	29.273	30.022	30.288	11.76	21.466	30.608	22.009	22.854	18.819	30.019	18.493		X12_1_.2_Ar.N.H._C	-0.000165238	761	-0.0048461	-0.00483701	-0.00496077	-0.00500473	-0.0019432	-0.003547	-0.0050576	-0.00363672	-0.00377635	-0.00310961	-0.00496028	-0.00305574
9_0_8_COO-_LJ	-1.187	-1.341	-0.589	-1.455	-2.196	-2.759	-1.034	-2.102	-2.214	-2.861	-1.159	-2.718		X9_0_8_COO._LJ	2.84794e-06	762	-3.38051e-06	-3.81909e-06	-1.67744e-06	-4.14376e-06	-6.25408e-06	-7.85747e-06	-2.94477e-06	-5.98637e-06	-6.30534e-06	-8.14796e-06	-3.30076e-06	-7.74071e-06
10_2_0_Ar(N-H)_C	30.762	29.925	30.735	30.922	12.656	27.246	30.985	27.965	26.792	23.736	30.767	23.387		X10_2_0_Ar.N.H._C	-0.000475003	763	-0.0146121	-0.0142145	-0.0145992	-0.0146881	-0.00601164	-0.0129419	-0.014718	-0.0132835	-0.0127263	-0.0112747	-0.0146144	-0.0111089
13_2_-2_Ar(N-H)_C	26.262	25.634	27.656	28.568	11.789	18.776	29.955	19.383	19.759	16.475	28.453	16.285		X13_2_.2_Ar.N.H._C	-0.000141875	764	-0.00372591	-0.00363681	-0.00392368	-0.00405307	-0.00167256	-0.00266384	-0.00424985	-0.00274996	-0.0028033	-0.00233738	-0.00403676	-0.00231043
7_2_6_COO-_LJ	-3.949	-5.38	-1.809	-5.693	-9.242	-10.699	-3.484	-8.11	-6.498	-11.376	-4.695	-8.774		X7_2_6_COO._LJ	-4.97656e-05	765	0.000196524	0.000267739	9.0026e-05	0.000283316	0.000459934	0.000532442	0.000173383	0.000403599	0.000323377	0.000566134	0.00023365	0.000436643
13_1_-3_Ar(N-H)_C	26.214	27.305	28.378	28.571	11.547	18.683	29.88	19.237	20.22	16.444	28.604	16.144		X13_1_.3_Ar.N.H._C	-0.000145791	766	-0.00382177	-0.00398083	-0.00413726	-0.0041654	-0.00168345	-0.00272382	-0.00435624	-0.00280459	-0.0029479	-0.00239739	-0.00417021	-0.00235365
11_5_-1_Ar(N-H)_C	27.12	20.579	26.804	29.02	15.058	18.97	29	20.354	18.58	16.158	29.974	16.281		X11_5_.1_Ar.N.H._C	-3.3156e-06	767	-8.99191e-05	-6.82318e-05	-8.88714e-05	-9.62187e-05	-4.99263e-05	-6.2897e-05	-9.61524e-05	-6.74857e-05	-6.16039e-05	-5.35735e-05	-9.93818e-05	-5.39813e-05
12_1_6_SH_LJ	-0.748	-0.972	-0.599	-1.51	-1.942	-2.553	-0.693	-1.844	-2.18	-2.546	-1.112	-2.071		X12_1_6_SH_LJ	1.06796e-05	768	-7.98837e-06	-1.03806e-05	-6.3971e-06	-1.61263e-05	-2.07399e-05	-2.72651e-05	-7.40099e-06	-1.96933e-05	-2.32816e-05	-2.71904e-05	-1.18758e-05	-2.21175e-05
12_1_6_Ar(N-H)_LJ	-0.369	-0.48	-0.296	-0.746	-0.959	-1.261	-0.342	-0.911	-1.077	-1.258	-0.549	-1.023		X12_1_6_Ar.N.H._LJ	5.29182e-06	769	-1.95268e-06	-2.54007e-06	-1.56638e-06	-3.94769e-06	-5.07485e-06	-6.67298e-06	-1.8098e-06	-4.82084e-06	-5.69928e-06	-6.6571e-06	-2.90521e-06	-5.41353e-06
12_2_-1_Ar(N-H)_C	29.183	27.005	29.996	30.218	12.109	21.336	30.452	21.946	21.969	18.684	29.812	18.49		X12_2_.1_Ar.N.H._C	-0.000207692	770	-0.00606107	-0.00560872	-0.00622992	-0.00627603	-0.00251494	-0.00443131	-0.00632463	-0.004558	-0.00456278	-0.00388051	-0.00619171	-0.00384022
13_5_-3_Ar(N-H)_C	22.345	20.669	23.513	24.392	12.985	15.428	24.903	16.429	15.984	13.253	26.708	13.211		X13_5_.3_Ar.N.H._C	3.17891e-05	771	0.000710327	0.000657049	0.000747457	0.0007754	0.000412781	0.000490442	0.000791644	0.000522263	0.000508117	0.000421301	0.000849023	0.000419966
11_3_5_SH_LJ	-1.014	-1.751	-0.82	-2.073	-2.659	-3.353	-0.988	-2.496	-2.569	-3.249	-1.651	-2.527		X11_3_5_SH_LJ	-5.21607e-06	772	5.28909e-06	9.13333e-06	4.27717e-06	1.08129e-05	1.38695e-05	1.74895e-05	5.15347e-06	1.30193e-05	1.34001e-05	1.6947e-05	8.61173e-06	1.3181e-05
11_3_5_Ar(N-H)_LJ	-0.501	-0.865	-0.405	-1.024	-1.313	-1.656	-0.488	-1.233	-1.269	-1.605	-0.815	-1.248		X11_3_5_Ar.N.H._LJ	-2.5903e-06	773	1.29774e-06	2.24061e-06	1.04907e-06	2.65247e-06	3.40106e-06	4.28954e-06	1.26407e-06	3.19384e-06	3.28709e-06	4.15743e-06	2.11109e-06	3.23269e-06
13_1_6_COO-_LJ	-0.424	-0.56	-0.215	-0.492	-0.64	-0.838	-0.401	-0.613	-0.736	-0.813	-0.384	-0.672		X13_1_6_COO._LJ	-2.47802e-06	774	1.05068e-06	1.38769e-06	5.32773e-07	1.21918e-06	1.58593e-06	2.07658e-06	9.93684e-07	1.51902e-06	1.82382e-06	2.01463e-06	9.51558e-07	1.66523e-06
13_0_7_COO-_LJ	-0.368	-0.448	-0.189	-0.417	-0.562	-0.728	-0.344	-0.54	-0.679	-0.715	-0.329	-0.618		X13_0_7_COO._LJ	-6.45653e-07	775	2.376e-07	2.89252e-07	1.22028e-07	2.69237e-07	3.62857e-07	4.70035e-07	2.22105e-07	3.48652e-07	4.38398e-07	4.61642e-07	2.1242e-07	3.99013e-07
11_1_3_COO-_LJ	-1.844	-2.555	-0.826	-2.967	-3.343	-5.109	-1.656	-3.035	-3.535	-4.769	-1.625	-3.075		X11_1_3_COO._LJ	3.96968e-07	776	-7.3201e-07	-1.01425e-06	-3.27896e-07	-1.17781e-06	-1.32707e-06	-2.02811e-06	-6.5738e-07	-1.2048e-06	-1.40328e-06	-1.89314e-06	-6.45074e-07	-1.22068e-06
14_3_-3_Ar(N-H)_C	22.999	22.897	24.569	25.065	11.658	16.009	26.242	16.684	16.938	14.025	26.055	13.874		X14_3_.3_Ar.N.H._C	-5.02521e-05	777	-0.00115575	-0.00115062	-0.00123464	-0.00125957	-0.000585839	-0.000804485	-0.00131871	-0.000838406	-0.00085117	-0.000704785	-0.00130932	-0.000697197
10_0_-2_Ar(N-H)_C	30.812	30.872	30.944	30.99	11.417	28.005	31.137	28.479	29.392	24.295	30.859	23.623		X10_0_.2_Ar.N.H._C	-0.000563663	778	-0.0173676	-0.0174014	-0.017442	-0.0174679	-0.00643534	-0.0157854	-0.0175508	-0.0160526	-0.0165672	-0.0136942	-0.0173941	-0.0133154
13_1_5_COO-_LJ	-0.517	-0.694	-0.258	-0.621	-0.779	-1.054	-0.488	-0.745	-0.909	-1.011	-0.462	-0.801		X13_1_5_COO._LJ	-2.75169e-06	779	1.42263e-06	1.90968e-06	7.09937e-07	1.7088e-06	2.14357e-06	2.90029e-06	1.34283e-06	2.05001e-06	2.50129e-06	2.78196e-06	1.27128e-06	2.20411e-06
12_0_7_(H2O)HO_LJ	-0.328	-0.39	-0.248	-0.594	-0.795	-1.035	-0.3	-0.76	-0.946	-1.042	-0.447	-0.9		X12_0_7_.H2O.HO_LJ	5.3985e-06	780	-1.77071e-06	-2.10542e-06	-1.33883e-06	-3.20671e-06	-4.29181e-06	-5.58745e-06	-1.61955e-06	-4.10286e-06	-5.10698e-06	-5.62524e-06	-2.41313e-06	-4.85865e-06
11_0_6_O-H_LJ	-0.604	-0.687	-0.802	-2.369	-2.936	-3.975	-0.53	-2.764	-3.503	-4.217	-1.526	-3.411		X11_0_6_O.H_LJ	3.49752e-05	781	-2.1125e-05	-2.4028e-05	-2.80501e-05	-8.28563e-05	-0.000102687	-0.000139026	-1.85369e-05	-9.66715e-05	-0.000122518	-0.00014749	-5.33722e-05	-0.0001193
11_2_7_COO-_LJ	-0.611	-0.852	-0.309	-0.731	-1.027	-1.283	-0.575	-0.975	-1.015	-1.273	-0.6	-1.07		X11_2_7_COO._LJ	-5.23065e-06	782	3.19593e-06	4.45652e-06	1.61627e-06	3.82361e-06	5.37188e-06	6.71093e-06	3.00762e-06	5.09989e-06	5.30911e-06	6.65862e-06	3.13839e-06	5.5968e-06
10_5_-1_Ar(N-H)_C	29.013	19.925	28.211	29.874	16.618	20.276	29.903	22.026	19.49	17.068	30.545	17.235		X10_5_.1_Ar.N.H._C	-4.19965e-05	783	-0.00121844	-0.00083678	-0.00118476	-0.0012546	-0.000697898	-0.000851521	-0.00125582	-0.000925015	-0.000818512	-0.000716796	-0.00128278	-0.00072381
6_1_6_COO-_LJ	-8.513	-9.615	-3.662	-11.978	-20.379	-23.318	-6.872	-17.692	-13.361	-25.852	-10.021	-21.511		X6_1_6_COO._LJ	-7.49259e-05	784	0.000637844	0.000720412	0.000274379	0.000897462	0.00152691	0.00174712	0.000514891	0.00132559	0.00100108	0.00193698	0.000750832	0.00161173
3_3_5_(H2O)HO_LJ	-9.358	-17.113	-7.24	-12.981	32.784	32.047	-9.115	-35.7	-35.533	32.506	-37.863	-63.425		X3_3_5_.H2O.HO_LJ	-0.00187652	785	0.0175604	0.0321128	0.013586	0.024359	-0.0615197	-0.0601367	0.0171044	0.0669916	0.0666782	-0.060998	0.0710505	0.119018
11_1_7_SH_LJ	-0.845	-1.069	-0.68	-1.7	-2.311	-2.942	-0.773	-2.193	-2.453	-2.996	-1.299	-2.548		X11_1_7_SH_LJ	1.25881e-05	786	-1.0637e-05	-1.34567e-05	-8.55992e-06	-2.13998e-05	-2.90911e-05	-3.70342e-05	-9.73062e-06	-2.76057e-05	-3.08787e-05	-3.7714e-05	-1.6352e-05	-3.20745e-05
11_1_7_Ar(N-H)_LJ	-0.417	-0.528	-0.336	-0.84	-1.141	-1.453	-0.382	-1.083	-1.212	-1.48	-0.642	-1.259		X11_1_7_Ar.N.H._LJ	6.23747e-06	787	-2.60103e-06	-3.29339e-06	-2.09579e-06	-5.23948e-06	-7.11696e-06	-9.06305e-06	-2.38271e-06	-6.75518e-06	-7.55982e-06	-9.23146e-06	-4.00446e-06	-7.85298e-06
8_3_1_Ar(N-H)_C	31.079	26.944	30.958	31.129	16.629	30.243	31.16	30.54	28.233	27.594	31.038	27.409		X8_3_1_Ar.N.H._C	-0.000606859	788	-0.0188606	-0.0163512	-0.0187871	-0.0188909	-0.0100914	-0.0183532	-0.0189097	-0.0185335	-0.0171334	-0.0167457	-0.0188357	-0.0166334
6_0_5_SH_LJ	-27.27	-24.687	-16.038	-53.347	-82.965	-88.935	-19.62	-71.948	-72.443	-88.194	-45.112	-96.893		X6_0_5_SH_LJ	-0.000579925	789	0.0158146	0.0143166	0.00930084	0.0309373	0.0481135	0.0515756	0.0113781	0.0417244	0.0420115	0.0511459	0.0261616	0.0561907
12_0_-3_Ar(N-H)_C	29.119	30.057	30.246	30.253	11.549	21.111	30.681	21.61	23.236	18.584	30.015	18.162		X12_0_.3_Ar.N.H._C	-0.000156473	790	-0.00455634	-0.00470311	-0.00473269	-0.00473378	-0.00180711	-0.0033033	-0.00480075	-0.00338138	-0.00363581	-0.0029079	-0.00469654	-0.00284186
12_2_5_SH_LJ	-0.817	-1.218	-0.656	-1.654	-2.072	-2.724	-0.778	-1.96	-2.198	-2.638	-1.245	-2.061		X12_2_5_SH_LJ	5.42573e-06	791	-4.43282e-06	-6.60854e-06	-3.55928e-06	-8.97416e-06	-1.12421e-05	-1.47797e-05	-4.22122e-06	-1.06344e-05	-1.19258e-05	-1.43131e-05	-6.75504e-06	-1.11824e-05
7_2_1_(H2O)HO_LJ	-10.966	-39.315	-7.012	-34.189	-50.977	-50.061	-11.309	-40.161	-32.736	-41.737	-19.915	-24.146		X7_2_1_.H2O.HO_LJ	-0.00139892	792	0.0153405	0.0549985	0.00980922	0.0478276	0.0713127	0.0700313	0.0158204	0.056182	0.045795	0.0583867	0.0278595	0.0337783
12_2_5_Ar(N-H)_LJ	-0.404	-0.602	-0.324	-0.817	-1.023	-1.345	-0.385	-0.968	-1.086	-1.303	-0.615	-1.018		X12_2_5_Ar.N.H._LJ	2.65841e-06	793	-1.074e-06	-1.60036e-06	-8.61324e-07	-2.17192e-06	-2.71955e-06	-3.57556e-06	-1.02349e-06	-2.57334e-06	-2.88703e-06	-3.4639e-06	-1.63492e-06	-2.70626e-06
8_4_0_Ar(N-H)_C	30.91	20.83	30.725	30.958	19.705	27.296	31.008	29.852	24.364	23.031	31.049	23.182		X8_4_0_Ar.N.H._C	-0.000445631	794	-0.0137745	-0.00928249	-0.013692	-0.0137958	-0.00878116	-0.0121639	-0.0138181	-0.013303	-0.0108574	-0.0102633	-0.0138364	-0.0103306
2_2_4_Ar(N-H)_LJ	-35.475	-43.38	-31.809	-45.389	35.997	33.839	-32.017	33.882	-64.938	35.579	33.079	33.794		X2_2_4_Ar.N.H._LJ	-0.00335846	795	0.119141	0.14569	0.106829	0.152437	-0.120894	-0.113647	0.107528	-0.113791	0.218092	-0.119491	-0.111094	-0.113496
2_2_4_SH_LJ	-72.488	-90.921	-64.773	-92.151	36.29	34.131	-65.631	34.174	-141.914	35.872	33.372	34.087		X2_2_4_SH_LJ	-0.00588087	796	0.426292	0.534694	0.380921	0.541928	-0.213417	-0.20072	0.385967	-0.200973	0.834577	-0.210958	-0.196256	-0.200461
2_2_4_COO-_LJ	-64.952	-97.671	-33.952	-47.738	35.941	33.767	-60.284	33.816	-94.232	35.523	32.989	33.729		X2_2_4_COO._LJ	-0.00499864	797	0.324671	0.488222	0.169714	0.238625	-0.179656	-0.168789	0.301338	-0.169034	0.471032	-0.177567	-0.1649	-0.168599
11_2_3_COO-_LJ	-1.519	-2.577	-0.715	-2.229	-2.569	-3.62	-1.44	-2.366	-2.574	-3.341	-1.433	-2.289		X11_2_3_COO._LJ	-2.68325e-05	798	4.07585e-05	6.91472e-05	1.91852e-05	5.98095e-05	6.89326e-05	9.71335e-05	3.86387e-05	6.34856e-05	6.90667e-05	8.96472e-05	3.84509e-05	6.14195e-05
2_2_4_O-H_LJ	-37.517	-57.137	-56.449	-78.342	36.073	33.878	-34.887	33.935	-192.687	35.655	33.078	33.848		X2_2_4_O.H_LJ	-0.00428893	799	0.160908	0.245057	0.242106	0.336004	-0.154715	-0.145301	0.149628	-0.145545	0.826422	-0.152922	-0.141869	-0.145172
10_0_3_Ar(N-H)_LJ	-2.341	-2.475	-1.499	-7.894	-8.338	-13.92	-1.882	-7.131	-8.785	-13.9	-3.063	-7.806		X10_0_3_Ar.N.H._LJ	0.000127118	800	-0.000297582	-0.000314616	-0.000190549	-0.00100347	-0.00105991	-0.00176948	-0.000239235	-0.000906475	-0.00111673	-0.00176693	-0.000389361	-0.000992279
2_2_4_(H2O)HO_LJ	-38.508	-52.959	-32.535	-45.064	35.819	33.617	-35.29	33.677	-114.212	35.4	32.805	33.589		X2_2_4_.H2O.HO_LJ	-0.00354155	801	0.136378	0.187557	0.115224	0.159596	-0.126855	-0.119056	0.124981	-0.119269	0.404488	-0.125371	-0.116181	-0.118957
14_4_-3_Ar(N-H)_C	22.165	21.519	23.522	24.177	11.914	15.307	24.991	16.071	16.049	13.343	25.601	13.247		X14_4_.3_Ar.N.H._C	-4.56601e-06	802	-0.000101206	-9.8256e-05	-0.000107402	-0.000110392	-5.43995e-05	-6.98919e-05	-0.000114109	-7.33804e-05	-7.32799e-05	-6.09243e-05	-0.000116894	-6.0486e-05
8_3_2_(H2O)HO_LJ	-3.558	-12.905	-2.499	-9.546	-11.18	-12.931	-3.706	-9.861	-9.024	-11.806	-6.476	-7.619		X8_3_2_.H2O.HO_LJ	-0.000361822	803	0.00128736	0.00466931	0.000904193	0.00345395	0.00404517	0.00467872	0.00134091	0.00356793	0.00326508	0.00427167	0.00234316	0.00275672
10_0_3_SH_LJ	-4.739	-5.011	-3.035	-16.009	-16.888	-28.244	-3.81	-14.442	-17.794	-28.209	-6.201	-15.812		X10_0_3_SH_LJ	0.000259626	804	-0.00123037	-0.00130099	-0.000787966	-0.00415636	-0.00438457	-0.00733289	-0.000989176	-0.00374952	-0.00461979	-0.0073238	-0.00160994	-0.00410521
8_1_7_(H2O)HO_LJ	-1.387	-1.649	-0.985	-2.846	-4.249	-5.207	-1.189	-3.946	-3.647	-5.595	-2.178	-4.875		X8_1_7_.H2O.HO_LJ	1.6666e-05	805	-2.31157e-05	-2.74822e-05	-1.6416e-05	-4.74314e-05	-7.08138e-05	-8.67798e-05	-1.98159e-05	-6.5764e-05	-6.07809e-05	-9.32462e-05	-3.62985e-05	-8.12467e-05
9_3_6_COO-_LJ	-1.374	-2.272	-0.676	-1.807	-2.643	-3.175	-1.306	-2.428	-2.208	-3.183	-1.509	-2.486		X9_3_6_COO._LJ	-2.58329e-05	806	3.54944e-05	5.86924e-05	1.74631e-05	4.66801e-05	6.82764e-05	8.20196e-05	3.37378e-05	6.27224e-05	5.70391e-05	8.22262e-05	3.89819e-05	6.42207e-05
2_3_5_(H2O)HO_LJ	-10.92	-20.47	-9.027	-14.391	35.105	34.414	-10.263	33.823	-64.725	34.819	-50.032	32.066		X2_3_5_.H2O.HO_LJ	-0.00204238	807	0.0223028	0.0418076	0.0184366	0.0293919	-0.0716978	-0.0702865	0.020961	-0.0690795	0.132193	-0.0711137	0.102184	-0.065491
12_2_4_(H2O)HO_LJ	-0.507	-0.792	-0.374	-0.985	-1.188	-1.615	-0.485	-1.121	-1.265	-1.525	-0.712	-1.142		X12_2_4_.H2O.HO_LJ	1.56045e-06	808	-7.91148e-07	-1.23588e-06	-5.83608e-07	-1.53704e-06	-1.85381e-06	-2.52013e-06	-7.56818e-07	-1.74926e-06	-1.97397e-06	-2.37969e-06	-1.11104e-06	-1.78203e-06
2_3_5_O-H_LJ	-10.206	-19.226	-15.717	-25.059	35.359	34.669	-9.592	34.08	-112.261	35.073	-86.363	32.397		X2_3_5_O.H_LJ	-0.00228614	809	0.0233324	0.0439533	0.0359313	0.0572884	-0.0808357	-0.0792582	0.0219287	-0.0779117	0.256644	-0.0801818	0.197438	-0.0740641
10_0_3_(H2O)HO_LJ	-2.429	-2.566	-1.445	-7.748	-8.076	-13.734	-1.952	-6.907	-8.511	-13.749	-2.955	-7.571		X10_0_3_.H2O.HO_LJ	0.000126976	810	-0.000308425	-0.000325821	-0.000183481	-0.000983812	-0.00102546	-0.00174389	-0.000247858	-0.000877025	-0.0010807	-0.0017458	-0.000375215	-0.000961338
12_0_8_COO-_LJ	-0.406	-0.488	-0.21	-0.459	-0.649	-0.823	-0.377	-0.624	-0.747	-0.816	-0.374	-0.735		X12_0_8_COO._LJ	-2.06955e-07	811	8.40236e-08	1.00994e-07	4.34605e-08	9.49923e-08	1.34314e-07	1.70324e-07	7.8022e-08	1.2914e-07	1.54595e-07	1.68875e-07	7.74011e-08	1.52112e-07
10_3_6_COO-_LJ	-0.956	-1.567	-0.477	-1.21	-1.688	-2.067	-0.917	-1.575	-1.52	-2.047	-1.001	-1.626		X10_3_6_COO._LJ	-1.7742e-05	812	1.69614e-05	2.78017e-05	8.46294e-06	2.14678e-05	2.99485e-05	3.66728e-05	1.62694e-05	2.79437e-05	2.69679e-05	3.63179e-05	1.77598e-05	2.88485e-05
12_1_4_(H2O)HO_LJ	-0.587	-0.797	-0.42	-1.21	-1.438	-2.056	-0.542	-1.351	-1.634	-1.971	-0.787	-1.432		X12_1_4_.H2O.HO_LJ	9.37387e-06	813	-5.50246e-06	-7.47097e-06	-3.93702e-06	-1.13424e-05	-1.34796e-05	-1.92727e-05	-5.08064e-06	-1.26641e-05	-1.53169e-05	-1.84759e-05	-7.37723e-06	-1.34234e-05
2_3_5_COO-_LJ	-17.767	-33.446	-9.671	-15.431	35.229	34.542	-16.698	33.956	-67.373	34.943	-50.189	32.375		X2_3_5_COO._LJ	-0.00246713	814	0.0438336	0.0825157	0.0238596	0.0380703	-0.0869146	-0.0852197	0.0411962	-0.083774	0.166218	-0.086209	0.123823	-0.0798734
12_2_4_COO-_LJ	-0.822	-1.283	-0.402	-1.058	-1.278	-1.737	-0.786	-1.206	-1.361	-1.64	-0.765	-1.228		X12_2_4_COO._LJ	-1.14201e-05	815	9.38731e-06	1.4652e-05	4.59087e-06	1.20824e-05	1.45949e-05	1.98367e-05	8.97618e-06	1.37726e-05	1.55427e-05	1.87289e-05	8.73636e-06	1.40239e-05
11_2_3_(H2O)HO_LJ	-0.938	-1.591	-0.664	-2.075	-2.389	-3.37	-0.889	-2.201	-2.394	-3.11	-1.332	-2.13		X11_2_3_.H2O.HO_LJ	-3.80665e-07	816	3.57064e-07	6.05638e-07	2.52762e-07	7.8988e-07	9.09409e-07	1.28284e-06	3.38411e-07	8.37844e-07	9.11313e-07	1.18387e-06	5.07046e-07	8.10817e-07
14_2_-3_Ar(N-H)_C	23.793	24.247	25.562	25.937	11.336	16.655	27.414	17.226	17.8	14.67	26.394	14.472		X14_2_.3_Ar.N.H._C	-9.13538e-05	817	-0.00217358	-0.00221506	-0.00233519	-0.00236944	-0.00103559	-0.0015215	-0.00250437	-0.00157366	-0.0016261	-0.00134016	-0.00241119	-0.00132207
7_0_7_SH_LJ	-4.987	-5.279	-3.715	-10.829	-16.387	-20.193	-4.016	-15.366	-14.232	-22.38	-8.288	-21.955		X7_0_7_SH_LJ	9.86465e-05	818	-0.00049195	-0.000520755	-0.000366472	-0.00106824	-0.00161652	-0.00199197	-0.000396165	-0.0015158	-0.00140394	-0.00220771	-0.000817583	-0.00216578
1_1_-1_Ar(N-H)_C	31.972	31.846	31.915	14.354	31.9	31.362	32.033	31.24	31.759	20.451	32.065	15.002		X1_1_.1_Ar.N.H._C	-0.00114852	819	-0.0367206	-0.0365759	-0.0366551	-0.0164859	-0.0366379	-0.03602	-0.0367907	-0.0358799	-0.036476	-0.0234885	-0.0368274	-0.0172302
2_3_5_SH_LJ	-21.241	-39.668	-18.83	-30.064	35.578	34.894	-19.963	34.311	-128.271	35.293	-92.68	32.815		X2_3_5_SH_LJ	-0.00304462	820	0.0646708	0.120774	0.0573302	0.0915334	-0.108321	-0.106239	0.0607797	-0.104464	0.390536	-0.107454	0.282175	-0.0999092
6_3_4_SH_LJ	-10.421	-24.06	-7.804	-25.968	-42.352	-43.498	-10.701	-35.22	-28.766	-45.61	-27.227	-30.957		X6_3_4_SH_LJ	-0.000501554	821	0.00522669	0.0120674	0.00391413	0.0130243	0.0212418	0.0218166	0.00536713	0.0176647	0.0144277	0.0228759	0.0136558	0.0155266
11_1_5_O-H_LJ	-0.691	-0.89	-0.909	-2.839	-3.377	-4.609	-0.62	-3.139	-3.683	-4.76	-1.784	-3.546		X11_1_5_O.H_LJ	3.20915e-05	822	-2.21753e-05	-2.85615e-05	-2.91712e-05	-9.11079e-05	-0.000108373	-0.00014791	-1.98968e-05	-0.000100735	-0.000118193	-0.000152756	-5.72513e-05	-0.000113797
2_3_5_Ar(N-H)_LJ	-10.482	-19.558	-9.295	-14.843	35.285	34.601	-9.851	34.019	-62.959	35	-45.128	32.515		X2_3_5_Ar.N.H._LJ	-0.00203375	823	0.0213178	0.0397761	0.0189037	0.030187	-0.0717609	-0.0703698	0.0200345	-0.0691861	0.128043	-0.0711813	0.0917791	-0.0661274
7_2_1_SH_LJ	-21.361	-75.755	-14.69	-62.085	-99.244	-94.3	-22.035	-80.034	-65.568	-81.849	-41.51	-50.069		X7_2_1_SH_LJ	-0.002553	824	0.0545346	0.193402	0.0375035	0.158503	0.25337	0.240748	0.0562553	0.204327	0.167395	0.20896	0.105975	0.127826
12_2_6_(H2O)HO_LJ	-0.337	-0.486	-0.256	-0.608	-0.799	-1.023	-0.321	-0.759	-0.838	-1	-0.482	-0.815		X12_2_6_.H2O.HO_LJ	1.82451e-06	825	-6.14859e-07	-8.86711e-07	-4.67074e-07	-1.1093e-06	-1.45778e-06	-1.86647e-06	-5.85667e-07	-1.3848e-06	-1.52894e-06	-1.82451e-06	-8.79413e-07	-1.48697e-06
7_0_7_Ar(N-H)_LJ	-2.463	-2.607	-1.835	-5.345	-8.093	-9.971	-1.983	-7.588	-7.028	-11.047	-4.093	-10.835		X7_0_7_Ar.N.H._LJ	4.88132e-05	826	-0.000120227	-0.000127256	-8.95723e-05	-0.000260907	-0.000395046	-0.000486717	-9.67967e-05	-0.000370395	-0.000343059	-0.00053924	-0.000199793	-0.000528891
7_3_5_(H2O)HO_LJ	-2.513	-4.69	-1.779	-5.605	-8.868	-9.867	-2.417	-7.633	-6.222	-10.223	-4.975	-7.286		X7_3_5_.H2O.HO_LJ	-5.12612e-05	827	0.000128819	0.000240415	9.11937e-05	0.000287319	0.000454584	0.000505794	0.000123898	0.000391277	0.000318947	0.000524043	0.000255025	0.000373489
3_3_5_O-H_LJ	-8.736	-16.002	-12.608	-22.602	33.057	32.387	-8.515	-54.625	-61.819	32.791	-65.727	-108.787		X3_3_5_O.H_LJ	-0.00214764	828	0.0187618	0.0343665	0.0270774	0.0485409	-0.0709944	-0.0695555	0.0182871	0.117315	0.132765	-0.0704232	0.141158	0.233635
6_3_4_COO-_LJ	-8.663	-20.056	-3.998	-13.405	-21.768	-22.338	-8.902	-18.094	-14.772	-23.491	-13.989	-15.889		X6_3_4_COO._LJ	-0.000480812	829	0.00416528	0.00964317	0.00192229	0.00644529	0.0104663	0.0107404	0.00428019	0.00869982	0.00710256	0.0112948	0.00672608	0.00763963
12_5_-1_Ar(N-H)_C	25.453	20.678	25.457	27.419	13.817	17.738	27.344	18.851	17.622	15.261	28.74	15.361		X12_5_.1_Ar.N.H._C	1.37976e-05	830	0.00035119	0.000285306	0.000351245	0.000378316	0.000190641	0.000244741	0.000377281	0.000260098	0.000243141	0.000210565	0.000396542	0.000211945
0_4_5_(H2O)HO_LJ	-6.402	-12.908	-6.002	-11.734	36.827	37.104	-6.386	35.172	-62.448	37.677	-36.619	32.514		X0_4_5_.H2O.HO_LJ	-0.00193911	831	0.0124142	0.02503	0.0116385	0.0227535	-0.0714116	-0.0719487	0.0123832	-0.0682023	0.121093	-0.0730598	0.0710082	-0.0630482
0_4_5_O-H_LJ	-5.96	-12.06	-10.453	-20.434	37.082	37.359	-5.944	35.427	-102.552	37.932	-63.434	32.799		X0_4_5_O.H_LJ	-0.00221255	832	0.0131868	0.0266834	0.0231278	0.0452112	-0.0820458	-0.0826587	0.0131514	-0.078384	0.226901	-0.0839264	0.140351	-0.0725694
0_4_5_COO-_LJ	-10.381	-20.996	-6.444	-12.59	36.949	37.226	-10.354	35.296	-38.74	37.799	-37.756	32.725		X0_4_5_COO._LJ	-0.00220543	833	0.0228946	0.0463053	0.0142118	0.0277664	-0.0814886	-0.0820995	0.0228351	-0.077843	0.0854385	-0.0833632	0.0832684	-0.0721728
0_4_5_SH_LJ	-12.491	-25.113	-12.568	-24.542	37.297	37.574	-12.461	35.645	-33.813	38.147	-71.336	33.123		X0_4_5_SH_LJ	-0.00273356	834	0.0341449	0.0686479	0.0343554	0.0670871	-0.101954	-0.102711	0.0340629	-0.0974378	0.0924299	-0.104277	0.195001	-0.0905438
0_4_5_Ar(N-H)_LJ	-6.169	-12.394	-6.206	-12.118	37.004	37.281	-6.154	35.352	-11.571	37.854	-34.944	32.828		X0_4_5_Ar.N.H._LJ	-0.00194212	835	0.011981	0.0240707	0.0120528	0.0235346	-0.0718663	-0.0724043	0.0119518	-0.0686579	0.0224723	-0.0735171	0.0678655	-0.063756
6_3_4_Ar(N-H)_LJ	-5.146	-11.878	-3.854	-12.802	-20.902	-21.472	-5.284	-17.384	-14.2	-22.498	-13.438	-15.283		X6_3_4_Ar.N.H._LJ	-0.000246231	836	0.00126711	0.00292474	0.000948976	0.00315225	0.00514673	0.00528708	0.00130109	0.00428049	0.00349649	0.00553971	0.00330886	0.00376315
7_2_1_Ar(N-H)_LJ	-10.545	-37.296	-7.254	-30.156	-48.612	-46.011	-10.879	-39.307	-32.221	-40.125	-20.489	-24.699		X7_2_1_Ar.N.H._LJ	-0.00124734	837	0.0131532	0.0465208	0.0090482	0.0376148	0.0606356	0.0573913	0.0135698	0.0490292	0.0401905	0.0500495	0.0255567	0.030808
13_5_-2_Ar(N-H)_C	23.23	20.538	23.896	25.227	12.914	16.052	25.433	17.019	16.369	13.855	26.84	13.881		X13_5_.2_Ar.N.H._C	2.97092e-05	838	0.000690144	0.000610167	0.00070993	0.000749473	0.000383664	0.000476891	0.000755593	0.00050562	0.000486309	0.00041162	0.000797394	0.000412393
13_3_-1_Ar(N-H)_C	26.058	23.787	26.712	28.258	12.064	18.548	28.853	19.21	18.991	16.258	28.001	16.197		X13_3_.1_Ar.N.H._C	-8.78465e-05	839	-0.0022891	-0.0020896	-0.00234655	-0.00248236	-0.00105978	-0.00162938	-0.00253463	-0.00168753	-0.00166829	-0.00142821	-0.00245979	-0.00142285
13_4_-1_Ar(N-H)_C	25.028	22.078	25.459	27.09	12.494	17.583	27.357	18.383	17.814	15.333	27.473	15.346		X13_4_.1_Ar.N.H._C	-2.97998e-05	840	-0.000745829	-0.000657919	-0.000758672	-0.000807276	-0.000372318	-0.000523969	-0.000815232	-0.000547809	-0.000530853	-0.00045692	-0.000818689	-0.000457307
9_2_7_COO-_LJ	-1.25	-1.708	-0.613	-1.603	-2.426	-2.968	-1.138	-2.262	-2.097	-3.023	-1.311	-2.511		X9_2_7_COO._LJ	-8.35439e-06	841	1.0443e-05	1.42693e-05	5.12124e-06	1.33921e-05	2.02678e-05	2.47958e-05	9.5073e-06	1.88976e-05	1.75192e-05	2.52553e-05	1.09526e-05	2.09779e-05
7_3_1_Ar(N-H)_C	31.225	25.944	31.103	31.241	19.322	30.722	31.285	30.894	29.881	29.737	31.175	29.61		X7_3_1_Ar.N.H._C	-0.0005642	842	-0.0176171	-0.0146376	-0.0175483	-0.0176262	-0.0109015	-0.0173334	-0.017651	-0.0174304	-0.0168589	-0.0167776	-0.0175889	-0.016706
6_1_1_Ar(N-H)_LJ	-35.304	-64.036	-21.003	33.284	33.369	33.176	-34.461	32.284	32.47	32.944	-63.249	-82.2		X6_1_1_Ar.N.H._LJ	0.00070735	843	-0.0249723	-0.0452959	-0.0148565	0.0235434	0.0236036	0.0234671	-0.024376	0.0228361	0.0229677	0.0233029	-0.0447392	-0.0581442
10_0_7_O-H_LJ	-0.672	-0.754	-0.908	-2.543	-3.359	-4.336	-0.585	-3.177	-3.759	-4.674	-1.771	-4.114		X10_0_7_O.H_LJ	3.66397e-05	844	-2.46219e-05	-2.76263e-05	-3.32688e-05	-9.31747e-05	-0.000123073	-0.00015887	-2.14342e-05	-0.000116404	-0.000137729	-0.000171254	-6.48889e-05	-0.000150736
9_3_1_Ar(N-H)_C	30.899	26.934	30.774	30.996	15.007	28.547	31.014	29.75	26.321	24.9	30.87	24.759		X9_3_1_Ar.N.H._C	-0.000549767	845	-0.0169873	-0.0148074	-0.0169185	-0.0170406	-0.00825035	-0.0156942	-0.0170505	-0.0163556	-0.0144704	-0.0136892	-0.0169713	-0.0136117
12_0_7_SH_LJ	-0.641	-0.762	-0.521	-1.247	-1.67	-2.173	-0.587	-1.595	-1.987	-2.188	-0.939	-1.89		X12_0_7_SH_LJ	1.32274e-05	846	-8.47876e-06	-1.00793e-05	-6.89148e-06	-1.64946e-05	-2.20898e-05	-2.87431e-05	-7.76448e-06	-2.10977e-05	-2.62828e-05	-2.89416e-05	-1.24205e-05	-2.49998e-05
8_0_-1_SH_LJ	-25.078	-38.757	-16.253	-64.403	-102.39	32.15	-22.709	-89.274	-77.143	-91.996	-33.295	-57.325		X8_0_.1_SH_LJ	-0.0107171	847	0.268765	0.415365	0.174186	0.690217	1.09733	-0.344556	0.243376	0.956763	0.826753	0.985935	0.356828	0.614361
12_0_7_Ar(N-H)_LJ	-0.317	-0.376	-0.257	-0.616	-0.825	-1.073	-0.29	-0.788	-0.981	-1.081	-0.464	-0.933		X12_0_7_Ar.N.H._LJ	6.47492e-06	848	-2.05255e-06	-2.43457e-06	-1.66406e-06	-3.98855e-06	-5.34181e-06	-6.94759e-06	-1.87773e-06	-5.10224e-06	-6.3519e-06	-6.99939e-06	-3.00436e-06	-6.0411e-06
6_1_1_SH_LJ	-71.755	-130.424	-42.573	33.577	33.661	33.469	-70.025	32.587	32.774	33.239	-128.751	-168.195		X6_1_1_SH_LJ	0.000184439	849	-0.0132344	-0.0240553	-0.00785214	0.00619292	0.00620841	0.006173	-0.0129154	0.00601033	0.00604482	0.00613058	-0.0237468	-0.0310218
7_4_-2_Ar(N-H)_C	30.884	17.69	30.718	30.86	24.924	25.5	31.062	29.51	23.492	20.208	31.262	20.363		X7_4_.2_Ar.N.H._C	-0.000212802	850	-0.00657219	-0.00376447	-0.00653686	-0.00656708	-0.00530388	-0.00542646	-0.00661007	-0.0062798	-0.00499915	-0.00430031	-0.00665263	-0.00433329
10_3_6_(H2O)HO_LJ	-0.59	-0.967	-0.443	-1.125	-1.57	-1.922	-0.566	-1.464	-1.413	-1.904	-0.93	-1.512		X10_3_6_.H2O.HO_LJ	-1.69587e-06	851	1.00056e-06	1.6399e-06	7.51269e-07	1.90785e-06	2.66251e-06	3.25946e-06	9.59861e-07	2.48275e-06	2.39626e-06	3.22893e-06	1.57716e-06	2.56415e-06
3_2_8_COO-_LJ	-4.225	-5.647	-2.22	-3.393	-45.083	13.445	-3.412	-53.718	-11.524	-57.258	-5.917	-37.988		X3_2_8_COO._LJ	-0.00297288	852	0.0125604	0.0167879	0.00659979	0.010087	0.134026	-0.0399704	0.0101435	0.159697	0.0342595	0.170221	0.0175905	0.112934
11_1_-1_Ar(N-H)_C	30.488	30.116	30.612	30.778	11.581	24.957	30.894	25.404	25.924	21.835	30.562	21.437		X11_1_.1_Ar.N.H._C	-0.00036079	853	-0.0109998	-0.0108656	-0.0110445	-0.0111044	-0.00417831	-0.00900424	-0.0111462	-0.00916551	-0.00935312	-0.00787785	-0.0110265	-0.00773426
9_5_-2_Ar(N-H)_C	29.468	18.581	28.81	29.992	18.937	20.401	30.199	22.729	19.688	16.651	30.825	16.813		X9_5_.2_Ar.N.H._C	-2.16093e-05	854	-0.000636784	-0.000401523	-0.000622565	-0.000648107	-0.000409216	-0.000440852	-0.00065258	-0.000491159	-0.000425445	-0.000359817	-0.000666108	-0.000363318
12_4_0_Ar(N-H)_C	27.434	22.596	27.203	29.515	13.191	19.529	29.472	20.403	19.269	17.021	29.29	17.085		X12_4_0_Ar.N.H._C	-5.83461e-05	855	-0.00160067	-0.00131839	-0.00158719	-0.00172209	-0.000769644	-0.00113944	-0.00171958	-0.00119044	-0.00112427	-0.000993109	-0.00170896	-0.000996843
9_3_2_SH_LJ	-4.299	-12.958	-3.297	-11.234	-12.964	-16.299	-4.391	-11.642	-11.104	-14.414	-7.724	-9.576		X9_3_2_SH_LJ	-0.000261472	856	0.00112407	0.00338815	0.000862072	0.00293737	0.00338972	0.00426173	0.00114812	0.00304405	0.00290338	0.00376885	0.00201961	0.00250385
9_3_2_Ar(N-H)_LJ	-2.124	-6.399	-1.629	-5.545	-6.402	-8.047	-2.169	-5.749	-5.484	-7.116	-3.815	-4.729		X9_3_2_Ar.N.H._LJ	-0.00012904	857	0.000274082	0.00082573	0.000210207	0.000715529	0.000826117	0.00103839	0.000279889	0.000741853	0.000707658	0.000918251	0.000492289	0.000610232
14_3_-2_Ar(N-H)_C	23.754	22.831	24.884	25.849	11.536	16.614	26.648	17.233	17.345	14.599	26.152	14.51		X14_3_.2_Ar.N.H._C	-5.07577e-05	858	-0.0012057	-0.00115885	-0.00126305	-0.00131203	-0.00058554	-0.000843288	-0.00135259	-0.000874707	-0.000880392	-0.000741011	-0.00132741	-0.000736494
9_0_0_Ar(N-H)_LJ	-6.427	-8.178	-3.997	-20.388	-28.218	-34.92	-5.381	-22.249	-21.999	-30.954	-8.022	-16.421		X9_0_0_Ar.N.H._LJ	-3.92176e-05	859	0.000252051	0.000320721	0.000156753	0.000799568	0.00110664	0.00136948	0.00021103	0.000872552	0.000862748	0.00121394	0.000314604	0.000643992
12_1_7_(H2O)HO_LJ	-0.3	-0.386	-0.229	-0.532	-0.721	-0.921	-0.28	-0.689	-0.793	-0.915	-0.42	-0.78		X12_1_7_.H2O.HO_LJ	3.70886e-06	860	-1.11266e-06	-1.43162e-06	-8.49329e-07	-1.97311e-06	-2.67409e-06	-3.41586e-06	-1.03848e-06	-2.5554e-06	-2.94113e-06	-3.39361e-06	-1.55772e-06	-2.89291e-06
11_2_3_Ar(N-H)_LJ	-0.905	-1.534	-0.689	-2.148	-2.477	-3.488	-0.858	-2.281	-2.482	-3.219	-1.382	-2.208		X11_2_3_Ar.N.H._LJ	2.97232e-06	861	-2.68995e-06	-4.55954e-06	-2.04793e-06	-6.38455e-06	-7.36244e-06	-1.03675e-05	-2.55025e-06	-6.77986e-06	-7.3773e-06	-9.5679e-06	-4.10775e-06	-6.56288e-06
9_4_4_SH_LJ	-2.142	-5.588	-1.733	-4.667	-6.1	-7.24	-2.206	-5.608	-5.242	-6.911	-4.028	-5.146		X9_4_4_SH_LJ	-8.49525e-05	862	0.000181968	0.000474714	0.000147223	0.000396473	0.00051821	0.000615056	0.000187405	0.000476413	0.000445321	0.000587106	0.000342189	0.000437165
11_2_3_SH_LJ	-1.832	-3.106	-1.396	-4.35	-5.015	-7.062	-1.736	-4.618	-5.024	-6.518	-2.798	-4.469		X11_2_3_SH_LJ	5.97973e-06	863	-1.09549e-05	-1.85731e-05	-8.34771e-06	-2.60118e-05	-2.99884e-05	-4.22289e-05	-1.03808e-05	-2.76144e-05	-3.00422e-05	-3.89759e-05	-1.67313e-05	-2.67234e-05
13_0_6_(H2O)HO_LJ	-0.284	-0.346	-0.214	-0.508	-0.657	-0.879	-0.264	-0.629	-0.814	-0.863	-0.377	-0.714		X13_0_6_.H2O.HO_LJ	5.00938e-06	864	-1.42266e-06	-1.73325e-06	-1.07201e-06	-2.54477e-06	-3.29116e-06	-4.40325e-06	-1.32248e-06	-3.1509e-06	-4.07764e-06	-4.32309e-06	-1.88854e-06	-3.5767e-06
9_4_4_Ar(N-H)_LJ	-1.058	-2.76	-0.856	-2.305	-3.013	-3.576	-1.09	-2.77	-2.589	-3.413	-1.99	-2.542		X9_4_4_Ar.N.H._LJ	-4.19344e-05	865	4.43666e-05	0.000115739	3.58959e-05	9.66589e-05	0.000126348	0.000149958	4.57085e-05	0.000116158	0.000108568	0.000143122	8.34495e-05	0.000106597
11_3_5_COO-_LJ	-0.841	-1.452	-0.42	-1.062	-1.361	-1.717	-0.819	-1.278	-1.316	-1.664	-0.845	-1.294		X11_3_5_COO._LJ	-1.92289e-05	866	1.61715e-05	2.79204e-05	8.07615e-06	2.04211e-05	2.61706e-05	3.30161e-05	1.57485e-05	2.45746e-05	2.53053e-05	3.1997e-05	1.62485e-05	2.48822e-05
12_1_4_Ar(N-H)_LJ	-0.567	-0.769	-0.436	-1.254	-1.491	-2.13	-0.523	-1.401	-1.694	-2.041	-0.816	-1.485		X12_1_4_Ar.N.H._LJ	1.14779e-05	867	-6.50797e-06	-8.82651e-06	-5.00437e-06	-1.43933e-05	-1.71136e-05	-2.44479e-05	-6.00295e-06	-1.60806e-05	-1.94436e-05	-2.34264e-05	-9.36597e-06	-1.70447e-05
12_1_4_SH_LJ	-1.147	-1.556	-0.883	-2.539	-3.019	-4.313	-1.058	-2.836	-3.43	-4.133	-1.653	-3.007		X12_1_4_SH_LJ	2.33074e-05	868	-2.67336e-05	-3.62663e-05	-2.05804e-05	-5.91774e-05	-7.0365e-05	-0.000100525	-2.46592e-05	-6.60997e-05	-7.99443e-05	-9.63294e-05	-3.85271e-05	-7.00853e-05
8_1_7_SH_LJ	-2.708	-3.219	-2.068	-5.957	-8.914	-10.919	-2.322	-8.278	-7.651	-11.715	-4.571	-10.212		X8_1_7_SH_LJ	4.4059e-05	869	-0.000119312	-0.000141826	-9.11141e-05	-0.00026246	-0.000392742	-0.00048108	-0.000102305	-0.000364721	-0.000337096	-0.000516151	-0.000201394	-0.000449931
12_2_4_SH_LJ	-0.991	-1.547	-0.786	-2.066	-2.495	-3.39	-0.947	-2.355	-2.657	-3.201	-1.495	-2.397		X12_2_4_SH_LJ	6.87188e-06	870	-6.81003e-06	-1.06308e-05	-5.4013e-06	-1.41973e-05	-1.71453e-05	-2.32957e-05	-6.50767e-06	-1.61833e-05	-1.82586e-05	-2.19969e-05	-1.02735e-05	-1.64719e-05
12_2_4_Ar(N-H)_LJ	-0.489	-0.764	-0.388	-1.021	-1.233	-1.675	-0.468	-1.163	-1.313	-1.581	-0.738	-1.184		X12_2_4_Ar.N.H._LJ	3.39257e-06	871	-1.65897e-06	-2.59192e-06	-1.31632e-06	-3.46381e-06	-4.18304e-06	-5.68255e-06	-1.58772e-06	-3.94556e-06	-4.45444e-06	-5.36365e-06	-2.50372e-06	-4.0168e-06
9_2_6_O-H_LJ	-1.006	-1.412	-1.34	-4.084	-5.453	-6.657	-0.91	-4.997	-4.843	-7.106	-2.964	-5.571		X9_2_6_O.H_LJ	2.37272e-05	872	-2.38695e-05	-3.35027e-05	-3.17944e-05	-9.69017e-05	-0.000129384	-0.000157952	-2.15917e-05	-0.000118565	-0.000114911	-0.000168605	-7.03273e-05	-0.000132184
8_1_7_Ar(N-H)_LJ	-1.338	-1.59	-1.022	-2.942	-4.403	-5.393	-1.147	-4.088	-3.779	-5.785	-2.258	-5.043		X8_1_7_Ar.N.H._LJ	2.17856e-05	873	-2.91491e-05	-3.46391e-05	-2.22649e-05	-6.40932e-05	-9.59219e-05	-0.00011749	-2.49881e-05	-8.90595e-05	-8.23277e-05	-0.00012603	-4.91918e-05	-0.000109865
12_3_0_Ar(N-H)_C	28.689	24.673	28.696	29.987	12.557	20.78	30.099	21.465	20.748	18.212	29.901	18.178		X12_3_0_Ar.N.H._C	-0.000151653	874	-0.00435078	-0.00374174	-0.00435184	-0.00454762	-0.00190431	-0.00315135	-0.00456461	-0.00325524	-0.0031465	-0.00276191	-0.00453458	-0.00275675
6_3_0_Ar(N-H)_C	31.338	18.677	31.216	31.302	25.556	30.868	31.412	31.085	29.612	30.099	31.369	30.173		X6_3_0_Ar.N.H._C	-0.000535378	875	-0.0167777	-0.00999925	-0.0167123	-0.0167584	-0.0136821	-0.016526	-0.0168173	-0.0166422	-0.0158536	-0.0161143	-0.0167943	-0.0161539
14_4_-2_Ar(N-H)_C	22.908	21.442	23.837	24.916	11.828	15.871	25.406	16.591	16.416	13.88	25.705	13.847		X14_4_.2_Ar.N.H._C	-5.02793e-06	876	-0.00011518	-0.000107809	-0.000119851	-0.000125276	-5.94703e-05	-7.97982e-05	-0.00012774	-8.34184e-05	-8.25385e-05	-6.97876e-05	-0.000129243	-6.96217e-05
12_0_4_(H2O)HO_LJ	-0.663	-0.788	-0.462	-1.422	-1.681	-2.534	-0.591	-1.578	-2.092	-2.459	-0.847	-1.751		X12_0_4_.H2O.HO_LJ	2.08951e-05	877	-1.38534e-05	-1.64653e-05	-9.65353e-06	-2.97128e-05	-3.51246e-05	-5.29482e-05	-1.2349e-05	-3.29725e-05	-4.37125e-05	-5.1381e-05	-1.76981e-05	-3.65873e-05
7_3_3_COO-_LJ	-7.503	-22.686	-3.433	-13.44	-16.722	-17.561	-7.78	-14.592	-13.03	-18.316	-10.292	-12.014		X7_3_3_COO._LJ	-0.000726953	878	0.00545433	0.0164917	0.00249563	0.00977025	0.0121561	0.012766	0.0056557	0.0106077	0.0094722	0.0133149	0.0074818	0.00873361
11_0_4_O-H_LJ	-1.019	-1.147	-1.258	-4.721	-5.309	-8.191	-0.871	-4.869	-6.342	-8.37	-2.427	-5.601		X11_0_4_O.H_LJ	9.36319e-05	879	-9.54109e-05	-0.000107396	-0.000117789	-0.000442036	-0.000497092	-0.000766939	-8.15534e-05	-0.000455894	-0.000593814	-0.000783699	-0.000227245	-0.000524432
9_1_2_Ar(N-H)_LJ	-4.072	-5.807	-2.598	-15.162	-17.329	-24.765	-3.456	-13.396	-13.322	-22.361	-5.826	-11.655		X9_1_2_Ar.N.H._LJ	1.96053e-05	880	-7.98329e-05	-0.000113848	-5.09347e-05	-0.000297256	-0.000339741	-0.000485526	-6.77561e-05	-0.000262633	-0.000261182	-0.000438395	-0.000114221	-0.0002285
9_3_3_COO-_LJ	-2.976	-7.296	-1.398	-4.823	-5.615	-6.878	-2.954	-5.031	-4.835	-6.636	-3.282	-4.479		X9_3_3_COO._LJ	-0.000177168	881	0.00052725	0.00129261	0.00024768	0.000854479	0.000994796	0.00121856	0.000523353	0.00089133	0.000856605	0.00117568	0.000581464	0.000793533
12_2_6_SH_LJ	-0.659	-0.948	-0.538	-1.278	-1.677	-2.148	-0.627	-1.595	-1.76	-2.099	-1.013	-1.711		X12_2_6_SH_LJ	5.99504e-06	882	-3.95073e-06	-5.68329e-06	-3.22533e-06	-7.66165e-06	-1.00537e-05	-1.28773e-05	-3.75889e-06	-9.56208e-06	-1.05513e-05	-1.25836e-05	-6.07297e-06	-1.02575e-05
12_2_6_Ar(N-H)_LJ	-0.326	-0.468	-0.266	-0.631	-0.829	-1.061	-0.31	-0.788	-0.87	-1.037	-0.501	-0.845		X12_2_6_Ar.N.H._LJ	2.9687e-06	883	-9.67797e-07	-1.38935e-06	-7.89675e-07	-1.87325e-06	-2.46105e-06	-3.14979e-06	-9.20298e-07	-2.33934e-06	-2.58277e-06	-3.07855e-06	-1.48732e-06	-2.50855e-06
11_2_0_Ar(N-H)_C	30.408	28.334	30.41	30.715	12.232	24.371	30.777	24.932	24.375	21.364	30.46	21.14		X11_2_0_Ar.N.H._C	-0.000332813	884	-0.0101202	-0.00942992	-0.0101208	-0.0102223	-0.00407097	-0.00811098	-0.010243	-0.00829769	-0.00811231	-0.00711021	-0.0101375	-0.00703566
9_1_2_SH_LJ	-8.245	-11.757	-5.261	-30.844	-35.134	-50.378	-6.997	-27.147	-26.992	-45.451	-11.797	-23.611		X9_1_2_SH_LJ	4.46418e-05	885	-0.000368072	-0.000524854	-0.000234861	-0.00137693	-0.00156845	-0.00224897	-0.000312359	-0.00121189	-0.00120497	-0.00202902	-0.00052664	-0.00105404
-1_4_3_(H2O)HO_LJ	-17.203	-34.826	-15.742	-54.307	34.813	34.411	-19.058	32.402	-82.062	34.644	-5.364	-72.804		X.1_4_3_.H2O.HO_LJ	-0.00460488	886	0.0792178	0.16037	0.07249	0.250077	-0.16031	-0.158459	0.0877598	-0.149207	0.377886	-0.159531	0.0247006	0.335254
-1_4_3_O-H_LJ	-16.03	-32.797	-27.408	-94.078	35.068	34.667	-17.764	32.705	-126.997	34.899	3.803	-113.302		X.1_4_3_O.H_LJ	-0.00646149	887	0.103578	0.211918	0.177097	0.607884	-0.226592	-0.224001	0.114782	-0.211323	0.82059	-0.2255	-0.0245731	0.7321
13_1_5_(H2O)HO_LJ	-0.319	-0.429	-0.24	-0.578	-0.725	-0.98	-0.301	-0.692	-0.845	-0.94	-0.43	-0.745		X13_1_5_.H2O.HO_LJ	4.17022e-06	888	-1.3303e-06	-1.78902e-06	-1.00085e-06	-2.41039e-06	-3.02341e-06	-4.08681e-06	-1.25524e-06	-2.88579e-06	-3.52383e-06	-3.92e-06	-1.79319e-06	-3.10681e-06
13_1_7_COO-_LJ	-0.341	-0.446	-0.177	-0.381	-0.516	-0.658	-0.324	-0.496	-0.582	-0.64	-0.313	-0.549		X13_1_7_COO._LJ	-1.71984e-06	889	5.86464e-07	7.67047e-07	3.04411e-07	6.55258e-07	8.87435e-07	1.13165e-06	5.57227e-07	8.53039e-07	1.00094e-06	1.1007e-06	5.38309e-07	9.4419e-07
11_3_3_(H2O)HO_LJ	-0.763	-1.574	-0.565	-1.523	-1.795	-2.379	-0.76	-1.681	-1.751	-2.166	-1.149	-1.576		X11_3_3_.H2O.HO_LJ	-1.33651e-05	890	1.01976e-05	2.10367e-05	7.55128e-06	2.0355e-05	2.39904e-05	3.17956e-05	1.01575e-05	2.24667e-05	2.34023e-05	2.89488e-05	1.53565e-05	2.10634e-05
10_1_3_O-H_LJ	-1.807	-2.43	-2.157	-9.853	-10.553	-15.935	-1.565	-9.125	-10.121	-15.634	-4.525	-9.23		X10_1_3_O.H_LJ	0.000106099	891	-0.000191721	-0.000257821	-0.000228856	-0.0010454	-0.00111967	-0.00169069	-0.000166045	-0.000968156	-0.00107383	-0.00165876	-0.000480099	-0.000979297
13_1_6_(H2O)HO_LJ	-0.262	-0.345	-0.2	-0.458	-0.595	-0.779	-0.248	-0.57	-0.685	-0.756	-0.357	-0.625		X13_1_6_.H2O.HO_LJ	3.17796e-06	892	-8.32626e-07	-1.0964e-06	-6.35592e-07	-1.45551e-06	-1.89089e-06	-2.47563e-06	-7.88135e-07	-1.81144e-06	-2.1769e-06	-2.40254e-06	-1.13453e-06	-1.98623e-06
7_3_5_SH_LJ	-4.906	-9.154	-3.734	-11.687	-18.569	-20.662	-4.718	-15.988	-13.04	-21.356	-10.43	-15.264		X7_3_5_SH_LJ	-8.34466e-05	893	0.000409389	0.00076387	0.00031159	0.00097524	0.00154952	0.00172417	0.000393701	0.00133414	0.00108814	0.00178209	0.000870348	0.00127373
6_2_1_Ar(N-H)_C	31.446	30.445	31.36	31.441	16.803	31.199	31.511	31.277	30.878	31.009	31.304	30.971		X6_2_1_Ar.N.H._C	-0.00057518	894	-0.0180871	-0.0175114	-0.0180377	-0.0180843	-0.00966476	-0.0179451	-0.0181245	-0.0179899	-0.0177604	-0.0178358	-0.0180055	-0.0178139
-1_4_3_COO-_LJ	-27.917	-57.034	-16.862	-56.013	34.938	34.539	-30.935	32.683	-15.497	34.77	31.384	-16.632		X.1_4_3_COO._LJ	-0.00524315	895	0.146373	0.299038	0.0884101	0.293685	-0.183185	-0.181093	0.162197	-0.171362	0.0812532	-0.182304	-0.164551	0.0872041
7_3_5_Ar(N-H)_LJ	-2.423	-4.521	-1.844	-5.769	-9.17	-10.203	-2.33	-7.895	-6.44	-10.544	-5.151	-7.538		X7_3_5_Ar.N.H._LJ	-4.11043e-05	896	9.95956e-05	0.000185832	7.57962e-05	0.00023713	0.000376926	0.000419387	9.57729e-05	0.000324518	0.000264711	0.000433403	0.000211728	0.000309844
11_1_8_COO-_LJ	-0.524	-0.662	-0.269	-0.605	-0.884	-1.105	-0.484	-0.847	-0.912	-1.099	-0.503	-0.975		X11_1_8_COO._LJ	-1.0334e-06	897	5.415e-07	6.84109e-07	2.77984e-07	6.25205e-07	9.13523e-07	1.1419e-06	5.00164e-07	8.75287e-07	9.42458e-07	1.1357e-06	5.19799e-07	1.00756e-06
13_0_5_(H2O)HO_LJ	-0.349	-0.426	-0.258	-0.649	-0.811	-1.13	-0.322	-0.775	-1.023	-1.095	-0.455	-0.864		X13_0_5_.H2O.HO_LJ	7.39125e-06	898	-2.57955e-06	-3.14867e-06	-1.90694e-06	-4.79692e-06	-5.9943e-06	-8.35211e-06	-2.37998e-06	-5.72822e-06	-7.56125e-06	-8.09342e-06	-3.36302e-06	-6.38604e-06
12_3_5_(H2O)HO_LJ	-0.358	-0.602	-0.274	-0.635	-0.814	-1.038	-0.352	-0.774	-0.822	-0.985	-0.526	-0.783		X12_3_5_.H2O.HO_LJ	-1.16001e-06	899	4.15283e-07	6.98324e-07	3.17842e-07	7.36604e-07	9.44246e-07	1.20409e-06	4.08322e-07	8.97845e-07	9.53526e-07	1.14261e-06	6.10164e-07	9.08285e-07
-1_4_3_SH_LJ	-33.54	-67.353	-32.829	-105.859	35.288	34.891	-37.147	33.106	31.671	35.12	32.215	31.452		X.1_4_3_SH_LJ	-0.0078255	900	0.262467	0.527071	0.256903	0.8284	-0.276146	-0.27304	0.290694	-0.259071	-0.247842	-0.274832	-0.252099	-0.246128
-1_4_3_Ar(N-H)_LJ	-16.561	-33.19	-16.205	-51.86	34.995	34.598	-18.341	32.815	31.324	34.828	31.885	30.997		X.1_4_3_Ar.N.H._LJ	-0.00437167	901	0.0723993	0.145096	0.070843	0.226715	-0.152987	-0.151251	0.0801809	-0.143456	-0.136938	-0.152257	-0.139391	-0.135509
6_1_1_COO-_LJ	-61.57	-113.858	-21.913	33.211	33.289	33.096	-59.972	32.058	32.34	32.855	-67.398	-89.823		X6_1_1_COO._LJ	-0.000710975	902	0.0437747	0.0809502	0.0155796	-0.0236122	-0.0236677	-0.0235304	0.0426386	-0.0227924	-0.0229929	-0.0233591	0.0479183	0.0638619
11_0_-2_Ar(N-H)_C	30.487	30.598	30.716	30.794	11.293	24.834	30.958	25.224	26.868	21.757	30.593	21.251		X11_0_.2_Ar.N.H._C	-0.000358626	903	-0.0109334	-0.0109732	-0.0110156	-0.0110435	-0.00404996	-0.00890612	-0.0111023	-0.00904598	-0.00963557	-0.00780263	-0.0109714	-0.00762116
13_1_-2_Ar(N-H)_C	27.142	27.246	28.754	29.641	11.261	19.531	30.087	19.978	20.825	17.24	28.705	16.999		X13_1_.2_Ar.N.H._C	-0.000138551	904	-0.00376055	-0.00377496	-0.0039839	-0.00410679	-0.00156022	-0.00270604	-0.00416858	-0.00276797	-0.00288532	-0.00238862	-0.00397711	-0.00235523
14_5_-3_Ar(N-H)_C	21.32	20.172	22.456	23.295	12.088	14.575	23.71	15.412	15.164	12.649	25.049	12.613		X14_5_.3_Ar.N.H._C	4.33033e-05	905	0.000923226	0.000873514	0.000972419	0.00100875	0.00052345	0.000631145	0.00102672	0.00066739	0.000656651	0.000547743	0.0010847	0.000546184
9_4_4_(H2O)HO_LJ	-1.097	-2.863	-0.825	-2.226	-2.906	-3.45	-1.13	-2.672	-2.497	-3.295	-1.918	-2.451		X9_4_4_.H2O.HO_LJ	-4.62621e-05	906	5.07495e-05	0.000132448	3.81662e-05	0.000102979	0.000134438	0.000159604	5.22762e-05	0.000123612	0.000115516	0.000152434	8.87307e-05	0.000113388
10_0_8_(H2O)HO_LJ	-0.509	-0.586	-0.384	-0.927	-1.348	-1.703	-0.453	-1.291	-1.446	-1.75	-0.731	-1.622		X10_0_8_.H2O.HO_LJ	1.03429e-05	907	-5.26453e-06	-6.06093e-06	-3.97167e-06	-9.58786e-06	-1.39422e-05	-1.76139e-05	-4.68533e-06	-1.33527e-05	-1.49558e-05	-1.81001e-05	-7.56065e-06	-1.67762e-05
-1_4_8_O-H_LJ	-1.371	-2.087	-2.362	-3.805	-96.864	32.582	-1.281	32.07	-60.835	-141.375	-7.055	-81.215		X.1_4_8_O.H_LJ	-0.0062052	908	0.00850733	0.0129502	0.0146567	0.0236108	0.60106	-0.202178	0.00794886	-0.199001	0.377493	0.87726	0.0437777	0.503955
11_3_6_(H2O)HO_LJ	-0.413	-0.669	-0.315	-0.749	-1.02	-1.267	-0.4	-0.963	-0.973	-1.233	-0.627	-0.995		X11_3_6_.H2O.HO_LJ	-3.31681e-07	909	1.36984e-07	2.21894e-07	1.04479e-07	2.48429e-07	3.38314e-07	4.20239e-07	1.32672e-07	3.19409e-07	3.22725e-07	4.08962e-07	2.07964e-07	3.30022e-07
9_3_6_(H2O)HO_LJ	-0.849	-1.403	-0.628	-1.681	-2.458	-2.953	-0.806	-2.258	-2.054	-2.961	-1.403	-2.313		X9_3_6_.H2O.HO_LJ	-2.49142e-06	910	2.11521e-06	3.49546e-06	1.56461e-06	4.18807e-06	6.12391e-06	7.35716e-06	2.00808e-06	5.62562e-06	5.11737e-06	7.37709e-06	3.49546e-06	5.76265e-06
11_3_3_SH_LJ	-1.49	-3.073	-1.187	-3.194	-3.769	-4.991	-1.484	-3.529	-3.676	-4.545	-2.413	-3.309		X11_3_3_SH_LJ	-2.13446e-05	911	3.18035e-05	6.5592e-05	2.53361e-05	6.81747e-05	8.04478e-05	0.000106531	3.16754e-05	7.53251e-05	7.84628e-05	9.70113e-05	5.15045e-05	7.06293e-05
11_3_3_Ar(N-H)_LJ	-0.736	-1.518	-0.586	-1.578	-1.862	-2.465	-0.733	-1.743	-1.816	-2.245	-1.192	-1.635		X11_3_3_Ar.N.H._LJ	-1.06233e-05	912	7.81872e-06	1.61261e-05	6.22523e-06	1.67635e-05	1.97805e-05	2.61863e-05	7.78685e-06	1.85163e-05	1.92918e-05	2.38492e-05	1.26629e-05	1.7369e-05
10_2_3_O-H_LJ	-1.41	-2.453	-1.8	-6.73	-7.527	-10.345	-1.312	-6.696	-6.961	-9.905	-3.853	-6.377		X10_2_3_O.H_LJ	2.44855e-05	913	-3.45246e-05	-6.0063e-05	-4.4074e-05	-0.000164788	-0.000184303	-0.000253303	-3.2125e-05	-0.000163955	-0.000170444	-0.000242529	-9.43428e-05	-0.000156144
5_2_1_Ar(N-H)_C	31.559	29.485	31.472	31.523	24.85	31.326	31.617	31.423	30.91	31.171	31.388	31.165		X5_2_1_Ar.N.H._C	-0.000299634	914	-0.00945616	-0.00883471	-0.00943009	-0.00944537	-0.00744591	-0.00938634	-0.00947353	-0.00941541	-0.00926169	-0.0093399	-0.00940492	-0.0093381
14_1_-3_Ar(N-H)_C	24.519	25.505	26.463	26.763	10.971	17.216	28.453	17.674	18.598	15.25	26.607	15.016		X14_1_.3_Ar.N.H._C	-0.000125216	915	-0.00307017	-0.00319364	-0.00331359	-0.00335116	-0.00137375	-0.00215572	-0.00356277	-0.00221307	-0.00232877	-0.00190955	-0.00333162	-0.00188024
10_3_6_SH_LJ	-1.153	-1.889	-0.931	-2.362	-3.297	-4.036	-1.106	-3.075	-2.968	-3.995	-1.954	-3.174		X10_3_6_SH_LJ	7.89914e-07	916	-9.1077e-07	-1.49215e-06	-7.35409e-07	-1.86578e-06	-2.60434e-06	-3.18809e-06	-8.73644e-07	-2.42898e-06	-2.34446e-06	-3.1557e-06	-1.54349e-06	-2.50719e-06
10_3_6_Ar(N-H)_LJ	-0.569	-0.933	-0.46	-1.167	-1.629	-1.993	-0.546	-1.519	-1.466	-1.974	-0.965	-1.568		X10_3_6_Ar.N.H._LJ	3.33693e-07	917	-1.89871e-07	-3.11336e-07	-1.53499e-07	-3.8942e-07	-5.43586e-07	-6.6505e-07	-1.82196e-07	-5.0688e-07	-4.89194e-07	-6.5871e-07	-3.22014e-07	-5.23231e-07
12_0_4_Ar(N-H)_LJ	-0.64	-0.76	-0.479	-1.473	-1.743	-2.623	-0.57	-1.637	-2.169	-2.546	-0.879	-1.815		X12_0_4_Ar.N.H._LJ	2.33473e-05	918	-1.49423e-05	-1.77439e-05	-1.11833e-05	-3.43905e-05	-4.06943e-05	-6.12399e-05	-1.33079e-05	-3.82195e-05	-5.06402e-05	-5.94421e-05	-2.05223e-05	-4.23753e-05
12_0_4_SH_LJ	-1.295	-1.539	-0.97	-2.983	-3.529	-5.311	-1.155	-3.313	-4.391	-5.154	-1.779	-3.675		X12_0_4_SH_LJ	4.73247e-05	919	-6.12855e-05	-7.28328e-05	-4.5905e-05	-0.00014117	-0.000167009	-0.000251342	-5.46601e-05	-0.000156787	-0.000207803	-0.000243912	-8.41907e-05	-0.000173918
11_1_4_O-H_LJ	-0.871	-1.153	-1.118	-3.822	-4.365	-6.282	-0.779	-4.008	-4.715	-6.28	-2.205	-4.326		X11_1_4_O.H_LJ	5.0181e-05	920	-4.37077e-05	-5.78587e-05	-5.61024e-05	-0.000191792	-0.00021904	-0.000315237	-3.9091e-05	-0.000201125	-0.000236603	-0.000315137	-0.000110649	-0.000217083
1_9_-2_Ar(N-H)_LJ	-13.761	-42.808	-15.727	-28.574	-31.604	-35.043	-0.984	-19.7	-21.626	-37.387	-29.261	-32.729		X1_9_.2_Ar.N.H._LJ	-0.00138453	921	0.0190526	0.0592691	0.0217746	0.0395616	0.0437568	0.0485182	0.00136238	0.0272753	0.0299419	0.0517635	0.0405128	0.0453144
14_2_-2_Ar(N-H)_C	24.552	24.199	25.874	26.761	11.178	17.298	27.805	17.8	18.248	15.277	26.485	15.14		X14_2_.2_Ar.N.H._C	-9.17447e-05	922	-0.00225252	-0.00222013	-0.0023738	-0.00245518	-0.00102552	-0.001587	-0.00255096	-0.00163306	-0.00167416	-0.00140158	-0.00242986	-0.00138902
10_3_1_Ar(N-H)_C	30.653	26.369	30.505	30.828	13.903	25.723	30.832	26.606	24.381	22.524	30.641	22.45		X10_3_1_Ar.N.H._C	-0.000406827	923	-0.0124705	-0.0107276	-0.0124103	-0.0125417	-0.00565612	-0.0104648	-0.0125433	-0.010824	-0.00991886	-0.00916338	-0.0124656	-0.00913328
6_1_1_O-H_LJ	-35.443	-65.633	-35.7	33.323	33.391	33.198	-34.518	31.876	32.382	32.947	-111.894	-152.35		X6_1_1_O.H_LJ	0.00163849	924	-0.0580728	-0.107539	-0.0584939	0.0545992	0.0547107	0.0543944	-0.0565572	0.0522283	0.0530574	0.0539832	-0.183337	-0.249623
8_2_6_O-H_LJ	-1.511	-2.09	-1.978	-6.301	-8.895	-10.55	-1.348	-8.01	-7.186	-11.443	-4.708	-8.91		X8_2_6_O.H_LJ	3.35051e-05	925	-5.06263e-05	-7.00257e-05	-6.62731e-05	-0.000211116	-0.000298028	-0.000353479	-4.51649e-05	-0.000268376	-0.000240768	-0.000383399	-0.000157742	-0.000298531
13_2_-1_Ar(N-H)_C	27.026	25.493	27.902	29.415	11.539	19.448	29.395	19.948	20.159	17.14	28.393	17.012		X13_2_.1_Ar.N.H._C	-0.000105358	926	-0.00284741	-0.0026859	-0.00293971	-0.00309911	-0.00121573	-0.00204901	-0.00309701	-0.00210169	-0.00212392	-0.00180584	-0.00299144	-0.00179236
13_0_6_SH_LJ	-0.555	-0.675	-0.451	-1.066	-1.38	-1.846	-0.515	-1.321	-1.709	-1.811	-0.791	-1.5		X13_0_6_SH_LJ	1.22979e-05	927	-6.82533e-06	-8.30108e-06	-5.54635e-06	-1.31096e-05	-1.69711e-05	-2.27019e-05	-6.33342e-06	-1.62455e-05	-2.10171e-05	-2.22715e-05	-9.72764e-06	-1.84468e-05
13_0_6_Ar(N-H)_LJ	-0.274	-0.333	-0.223	-0.527	-0.682	-0.912	-0.254	-0.653	-0.844	-0.895	-0.391	-0.741		X13_0_6_Ar.N.H._LJ	6.05969e-06	928	-1.66036e-06	-2.01788e-06	-1.35131e-06	-3.19346e-06	-4.13271e-06	-5.52644e-06	-1.53916e-06	-3.95698e-06	-5.11438e-06	-5.42342e-06	-2.36934e-06	-4.49023e-06
10_1_8_COO-_LJ	-0.737	-0.917	-0.373	-0.875	-1.318	-1.644	-0.669	-1.26	-1.291	-1.654	-0.725	-1.476		X10_1_8_COO._LJ	-1.19774e-07	929	8.82737e-08	1.09833e-07	4.46758e-08	1.04803e-07	1.57863e-07	1.96909e-07	8.0129e-08	1.50916e-07	1.54629e-07	1.98107e-07	8.68364e-08	1.76787e-07
12_3_4_(H2O)HO_LJ	-0.431	-0.772	-0.327	-0.78	-0.96	-1.25	-0.427	-0.911	-0.978	-1.162	-0.63	-0.898		X12_3_4_.H2O.HO_LJ	-2.99568e-06	930	1.29114e-06	2.31266e-06	9.79586e-07	2.33663e-06	2.87585e-06	3.7446e-06	1.27915e-06	2.72906e-06	2.92977e-06	3.48098e-06	1.88728e-06	2.69012e-06
10_4_1_Ar(N-H)_C	30.413	23.257	30.005	30.655	15.189	23.648	30.618	24.855	22.096	20.558	30.55	20.673		X10_4_1_Ar.N.H._C	-0.000276911	931	-0.00842171	-0.00644013	-0.00830873	-0.00848872	-0.00420601	-0.0065484	-0.00847847	-0.00688263	-0.00611863	-0.00569274	-0.00845964	-0.00572459
11_5_0_Ar(N-H)_C	27.966	20.609	27.127	29.853	14.827	19.624	29.406	20.895	18.869	16.882	29.83	17.065		X11_5_0_Ar.N.H._C	-2.08411e-06	932	-5.82841e-05	-4.29513e-05	-5.65355e-05	-6.22168e-05	-3.0901e-05	-4.08985e-05	-6.12852e-05	-4.35474e-05	-3.9325e-05	-3.51839e-05	-6.21689e-05	-3.55653e-05
13_0_4_COO-_LJ	-0.678	-0.837	-0.328	-0.86	-1.049	-1.53	-0.625	-1.001	-1.335	-1.442	-0.576	-1.082		X13_0_4_COO._LJ	3.32269e-06	933	-2.25278e-06	-2.78109e-06	-1.08984e-06	-2.85751e-06	-3.4855e-06	-5.08371e-06	-2.07668e-06	-3.32601e-06	-4.43579e-06	-4.79132e-06	-1.91387e-06	-3.59515e-06
13_5_-1_Ar(N-H)_C	23.975	20.446	24.187	25.94	12.802	16.596	25.827	17.505	16.668	14.404	26.829	14.493		X13_5_.1_Ar.N.H._C	3.00219e-05	934	0.000719775	0.000613828	0.000726139	0.000778768	0.00038434	0.000498243	0.000775375	0.000525533	0.000500405	0.000432435	0.000805457	0.000435107
12_1_7_SH_LJ	-0.585	-0.754	-0.481	-1.116	-1.514	-1.935	-0.546	-1.447	-1.666	-1.921	-0.883	-1.638		X12_1_7_SH_LJ	9.75461e-06	935	-5.70644e-06	-7.35497e-06	-4.69197e-06	-1.08861e-05	-1.47685e-05	-1.88752e-05	-5.32601e-06	-1.41149e-05	-1.62512e-05	-1.87386e-05	-8.61332e-06	-1.5978e-05
12_1_7_Ar(N-H)_LJ	-0.289	-0.372	-0.238	-0.551	-0.748	-0.956	-0.27	-0.715	-0.823	-0.949	-0.436	-0.809		X12_1_7_Ar.N.H._LJ	4.89324e-06	936	-1.41415e-06	-1.82029e-06	-1.16459e-06	-2.69618e-06	-3.66015e-06	-4.67794e-06	-1.32118e-06	-3.49867e-06	-4.02714e-06	-4.64369e-06	-2.13345e-06	-3.95863e-06
5_1_5_COO-_LJ	-24.909	-27.35	-9.709	-31.31	-58.465	-60.234	-19.989	-47.699	-34.652	-67.282	-33.971	-55.603		X5_1_5_COO._LJ	-0.000533277	937	0.0132834	0.0145851	0.00517759	0.0166969	0.0311781	0.0321214	0.0106597	0.0254368	0.0184791	0.03588	0.018116	0.0296518
9_4_1_Ar(N-H)_C	30.741	23.001	30.505	30.856	16.805	25.847	30.843	27.447	23.457	22.352	30.808	22.478		X9_4_1_Ar.N.H._C	-0.000389938	938	-0.0119871	-0.00896896	-0.0118951	-0.0120319	-0.00655291	-0.0100787	-0.0120269	-0.0107026	-0.00914678	-0.00871589	-0.0120132	-0.00876503
3_2_8_SH_LJ	-5.086	-6.8	-4.334	-6.622	-82.608	31.674	-4.11	-100.218	-22.454	-106.122	-11.545	-72.399		X3_2_8_SH_LJ	-0.00582413	939	0.0296215	0.0396041	0.0252418	0.0385674	0.48112	-0.184474	0.0239372	0.583683	0.130775	0.618069	0.0672396	0.421661
1_1_0_Ar(N-H)_C	31.966	31.754	31.965	31.801	31.85	31.861	32.03	31.508	-49.737	31.211	32.002	31.5		X1_1_0_Ar.N.H._C	-1.66037e-05	940	-0.000530755	-0.000527235	-0.000530738	-0.000528015	-0.000528829	-0.000529011	-0.000531817	-0.00052315	0.00082582	-0.000518219	-0.000531353	-0.000523017
10_2_7_(H2O)HO_LJ	-0.538	-0.744	-0.403	-1.011	-1.456	-1.802	-0.498	-1.371	-1.359	-1.819	-0.819	-1.519		X10_2_7_.H2O.HO_LJ	4.94137e-06	941	-2.65846e-06	-3.67638e-06	-1.99137e-06	-4.99573e-06	-7.19464e-06	-8.90435e-06	-2.4608e-06	-6.77462e-06	-6.71532e-06	-8.98836e-06	-4.04698e-06	-7.50594e-06
11_1_6_O-H_LJ	-0.532	-0.676	-0.722	-2.022	-2.557	-3.35	-0.482	-2.403	-2.77	-3.468	-1.402	-2.78		X11_1_6_O.H_LJ	2.5397e-05	942	-1.35112e-05	-1.71684e-05	-1.83367e-05	-5.13528e-05	-6.49402e-05	-8.50801e-05	-1.22414e-05	-6.10291e-05	-7.03498e-05	-8.80769e-05	-3.56066e-05	-7.06037e-05
9_3_2_(H2O)HO_LJ	-2.202	-6.646	-1.57	-5.385	-6.189	-7.801	-2.249	-5.559	-5.299	-6.897	-3.68	-4.566		X9_3_2_.H2O.HO_LJ	-0.000138103	943	0.000304102	0.000917831	0.000216821	0.000743684	0.000854718	0.00107734	0.000310593	0.000767713	0.000731807	0.000952495	0.000508218	0.000630577
13_0_-3_Ar(N-H)_C	26.98	28.687	29.326	29.51	11.057	19.249	30.26	19.657	21.104	17.056	28.698	16.725		X13_0_.3_Ar.N.H._C	-0.000148253	944	-0.00399988	-0.00425295	-0.00434768	-0.00437496	-0.00163924	-0.00285373	-0.00448615	-0.00291422	-0.00312874	-0.00252861	-0.00425458	-0.00247954
11_0_8_(H2O)HO_LJ	-0.356	-0.418	-0.272	-0.629	-0.898	-1.138	-0.323	-0.861	-1.004	-1.15	-0.501	-1.046		X11_0_8_.H2O.HO_LJ	6.80799e-06	945	-2.42365e-06	-2.84574e-06	-1.85177e-06	-4.28223e-06	-6.11358e-06	-7.74749e-06	-2.19898e-06	-5.86168e-06	-6.83522e-06	-7.82919e-06	-3.4108e-06	-7.12116e-06
6_3_2_O-H_LJ	-8.702	-46.702	-11.543	-43.314	-57.151	-55.941	-10.188	-52.58	-46.828	-53.866	-41.434	-36.544		X6_3_2_O.H_LJ	-0.00168793	946	0.0146883	0.0788296	0.0194837	0.0731109	0.0964667	0.0944243	0.0171966	0.0887512	0.0790422	0.0909219	0.0699376	0.0616836
8_4_4_SH_LJ	-3.129	-8.99	-2.516	-7.065	-9.772	-11.198	-3.26	-8.82	-7.897	-10.806	-6.392	-7.885		X8_4_4_SH_LJ	-0.000152701	947	0.0004778	0.00137278	0.000384194	0.00107883	0.00149219	0.00170994	0.000497804	0.00134682	0.00120588	0.00165008	0.000976062	0.00120404
12_2_7_COO-_LJ	-0.433	-0.607	-0.223	-0.494	-0.684	-0.858	-0.413	-0.654	-0.706	-0.837	-0.414	-0.709		X12_2_7_COO._LJ	-3.57702e-06	948	1.54885e-06	2.17125e-06	7.97675e-07	1.76705e-06	2.44668e-06	3.06908e-06	1.47731e-06	2.33937e-06	2.52537e-06	2.99396e-06	1.48089e-06	2.53611e-06
8_1_0_COO-_LJ	-15.642	-33.573	-6.303	-30.121	-47.137	-49.372	-14.475	-35.987	-29.856	-40.139	-14.529	-22.207		X8_1_0_COO._LJ	-0.000990413	949	0.015492	0.0332511	0.00624257	0.0298322	0.0466851	0.0488987	0.0143362	0.035642	0.0295698	0.0397542	0.0143897	0.0219941
10_4_4_SH_LJ	-1.469	-3.493	-1.201	-3.029	-3.854	-4.712	-1.505	-3.597	-3.494	-4.427	-2.598	-3.368		X10_4_4_SH_LJ	-4.18859e-05	950	6.15304e-05	0.000146307	5.03049e-05	0.000126872	0.000161428	0.000197366	6.30382e-05	0.000150664	0.000146349	0.000185429	0.00010882	0.000141072
9_1_2_(H2O)HO_LJ	-4.227	-6.024	-2.507	-15.352	-16.968	-25.077	-3.585	-13.051	-12.954	-22.46	-5.627	-11.321		X9_1_2_.H2O.HO_LJ	2.91567e-05	951	-0.000123245	-0.00017564	-7.30959e-05	-0.000447614	-0.000494731	-0.000731163	-0.000104527	-0.000380524	-0.000377696	-0.00065486	-0.000164065	-0.000330083
10_4_4_Ar(N-H)_LJ	-0.726	-1.726	-0.593	-1.496	-1.904	-2.327	-0.743	-1.777	-1.726	-2.187	-1.283	-1.664		X10_4_4_Ar.N.H._LJ	-2.07907e-05	952	1.5094e-05	3.58847e-05	1.23289e-05	3.11028e-05	3.95854e-05	4.83798e-05	1.54475e-05	3.6945e-05	3.58847e-05	4.54692e-05	2.66744e-05	3.45956e-05
8_4_4_Ar(N-H)_LJ	-1.545	-4.44	-1.243	-3.489	-4.826	-5.531	-1.61	-4.356	-3.9	-5.337	-3.157	-3.895		X8_4_4_Ar.N.H._LJ	-7.53138e-05	953	0.00011636	0.000334393	9.36151e-05	0.00026277	0.000363465	0.000416561	0.000121255	0.000328067	0.000293724	0.00040195	0.000237766	0.000293347
15_3_-3_Ar(N-H)_C	21.776	21.824	23.222	23.749	10.985	14.964	24.671	15.53	15.849	13.204	24.414	13.087		X15_3_.3_Ar.N.H._C	-2.10856e-05	954	-0.000459159	-0.000460171	-0.000489649	-0.000500761	-0.000231625	-0.000315524	-0.000520202	-0.000327459	-0.000334185	-0.000278414	-0.000514783	-0.000275947
9_3_5_O-H_LJ	-1.053	-1.908	-1.428	-4.27	-5.618	-6.732	-1.009	-5.107	-4.808	-6.882	-3.273	-5.117		X9_3_5_O.H_LJ	4.30876e-06	955	-4.53712e-06	-8.22111e-06	-6.15291e-06	-1.83984e-05	-2.42066e-05	-2.90066e-05	-4.34754e-06	-2.20048e-05	-2.07165e-05	-2.96529e-05	-1.41026e-05	-2.20479e-05
12_6_-3_Ar(N-H)_C	22.288	19.157	23.127	24.385	14.166	15.276	24.305	16.545	15.618	12.889	27.653	12.948		X12_6_.3_Ar.N.H._C	9.39645e-05	956	0.00209428	0.00180008	0.00217312	0.00229132	0.0013311	0.0014354	0.00228381	0.00155464	0.00146754	0.00121111	0.0025984	0.00121665
13_2_5_(H2O)HO_LJ	-0.285	-0.424	-0.218	-0.497	-0.629	-0.825	-0.276	-0.602	-0.69	-0.782	-0.397	-0.627		X13_2_5_.H2O.HO_LJ	1.6253e-06	957	-4.63211e-07	-6.89128e-07	-3.54316e-07	-8.07776e-07	-1.02232e-06	-1.34087e-06	-4.48584e-07	-9.78432e-07	-1.12146e-06	-1.27099e-06	-6.45245e-07	-1.01906e-06
13_0_7_(H2O)HO_LJ	-0.227	-0.277	-0.175	-0.388	-0.522	-0.676	-0.212	-0.502	-0.631	-0.664	-0.306	-0.575		X13_0_7_.H2O.HO_LJ	3.76726e-06	958	-8.55169e-07	-1.04353e-06	-6.59271e-07	-1.4617e-06	-1.96651e-06	-2.54667e-06	-7.9866e-07	-1.89117e-06	-2.37714e-06	-2.50146e-06	-1.15278e-06	-2.16618e-06
14_0_6_COO-_LJ	-0.316	-0.393	-0.162	-0.35	-0.458	-0.604	-0.3	-0.441	-0.571	-0.58	-0.276	-0.488		X14_0_6_COO._LJ	-5.97434e-07	959	1.88789e-07	2.34791e-07	9.67843e-08	2.09102e-07	2.73625e-07	3.6085e-07	1.7923e-07	2.63468e-07	3.41135e-07	3.46512e-07	1.64892e-07	2.91548e-07
11_2_7_(H2O)HO_LJ	-0.377	-0.526	-0.288	-0.68	-0.955	-1.193	-0.355	-0.907	-0.944	-1.184	-0.558	-0.995		X11_2_7_.H2O.HO_LJ	3.51091e-06	960	-1.32361e-06	-1.84674e-06	-1.01114e-06	-2.38742e-06	-3.35292e-06	-4.18852e-06	-1.24637e-06	-3.1844e-06	-3.3143e-06	-4.15692e-06	-1.95909e-06	-3.49336e-06
4_0_4_(H2O)HO_LJ	-59.46	-66.208	-47.883	32.098	-169.879	-166.45	-50.208	-143.295	-102.951	32.72	31.628	-23.478		X4_0_4_.H2O.HO_LJ	0.00805373	961	-0.478875	-0.533221	-0.385637	0.258509	-1.36816	-1.34054	-0.404362	-1.15406	-0.829139	0.263518	0.254723	-0.189085
8_3_5_O-H_LJ	-1.571	-2.9	-2.099	-6.605	-9.188	-10.604	-1.502	-8.173	-7.236	-11.046	-5.253	-8.053		X8_3_5_O.H_LJ	-5.02458e-06	962	7.89362e-06	1.45713e-05	1.05466e-05	3.31874e-05	4.61659e-05	5.32807e-05	7.54693e-06	4.10659e-05	3.63579e-05	5.55016e-05	2.63941e-05	4.0463e-05
13_0_5_SH_LJ	-0.681	-0.833	-0.542	-1.362	-1.704	-2.373	-0.63	-1.628	-2.148	-2.3	-0.955	-1.813		X13_0_5_SH_LJ	1.76408e-05	963	-1.20134e-05	-1.46948e-05	-9.56132e-06	-2.40268e-05	-3.006e-05	-4.18617e-05	-1.11137e-05	-2.87193e-05	-3.78925e-05	-4.05739e-05	-1.6847e-05	-3.19828e-05
13_0_5_Ar(N-H)_LJ	-0.337	-0.411	-0.268	-0.673	-0.842	-1.172	-0.311	-0.804	-1.061	-1.136	-0.472	-0.896		X13_0_5_Ar.N.H._LJ	8.67165e-06	964	-2.92235e-06	-3.56405e-06	-2.324e-06	-5.83602e-06	-7.30153e-06	-1.01632e-05	-2.69688e-06	-6.972e-06	-9.20062e-06	-9.85099e-06	-4.09302e-06	-7.7698e-06
13_1_4_COO-_LJ	-0.617	-0.849	-0.304	-0.758	-0.925	-1.298	-0.583	-0.883	-1.087	-1.214	-0.544	-0.924		X13_1_4_COO._LJ	-2.22845e-06	965	1.37496e-06	1.89196e-06	6.7745e-07	1.68917e-06	2.06132e-06	2.89253e-06	1.29919e-06	1.96772e-06	2.42233e-06	2.70534e-06	1.21228e-06	2.05909e-06
11_1_3_(H2O)HO_LJ	-1.138	-1.577	-0.768	-2.765	-3.11	-4.762	-1.023	-2.824	-3.289	-4.445	-1.511	-2.861		X11_1_3_.H2O.HO_LJ	2.67934e-05	966	-3.04909e-05	-4.22531e-05	-2.05773e-05	-7.40837e-05	-8.33274e-05	-0.00012759	-2.74096e-05	-7.56645e-05	-8.81234e-05	-0.000119097	-4.04848e-05	-7.66558e-05
13_1_5_SH_LJ	-0.623	-0.837	-0.504	-1.213	-1.522	-2.058	-0.589	-1.454	-1.776	-1.974	-0.903	-1.565		X13_1_5_SH_LJ	1.08808e-05	967	-6.77874e-06	-9.10723e-06	-5.48392e-06	-1.31984e-05	-1.65606e-05	-2.23927e-05	-6.40879e-06	-1.58207e-05	-1.93243e-05	-2.14787e-05	-9.82536e-06	-1.70285e-05
13_1_5_Ar(N-H)_LJ	-0.308	-0.414	-0.249	-0.599	-0.752	-1.017	-0.291	-0.718	-0.877	-0.975	-0.446	-0.773		X13_1_5_Ar.N.H._LJ	5.38757e-06	968	-1.65937e-06	-2.23045e-06	-1.3415e-06	-3.22715e-06	-4.05145e-06	-5.47916e-06	-1.56778e-06	-3.86827e-06	-4.7249e-06	-5.25288e-06	-2.40285e-06	-4.16459e-06
6_1_1_(H2O)HO_LJ	-37.335	-68.421	-20.512	33.059	33.125	32.93	-36.402	31.275	32.056	32.671	-64.478	-88.073		X6_1_1_.H2O.HO_LJ	0.000537317	969	-0.0200607	-0.0367638	-0.0110214	0.0177632	0.0177986	0.0176938	-0.0195594	0.0168046	0.0172242	0.0175547	-0.0346451	-0.0473231
12_3_5_SH_LJ	-0.7	-1.176	-0.576	-1.334	-1.71	-2.179	-0.688	-1.625	-1.727	-2.067	-1.104	-1.645		X12_3_5_SH_LJ	9.06813e-08	970	-6.34769e-08	-1.06641e-07	-5.22324e-08	-1.20969e-07	-1.55065e-07	-1.97595e-07	-6.23887e-08	-1.47357e-07	-1.56607e-07	-1.87438e-07	-1.00112e-07	-1.49171e-07
12_3_5_Ar(N-H)_LJ	-0.346	-0.581	-0.285	-0.659	-0.845	-1.076	-0.34	-0.803	-0.853	-1.021	-0.545	-0.813		X12_3_5_Ar.N.H._LJ	2.97814e-08	971	-1.03044e-08	-1.7303e-08	-8.4877e-09	-1.96259e-08	-2.51653e-08	-3.20448e-08	-1.01257e-08	-2.39145e-08	-2.54035e-08	-3.04068e-08	-1.62309e-08	-2.42123e-08
13_1_6_SH_LJ	-0.511	-0.675	-0.42	-0.961	-1.25	-1.636	-0.484	-1.197	-1.438	-1.588	-0.749	-1.313		X13_1_6_SH_LJ	8.2899e-06	972	-4.23614e-06	-5.59568e-06	-3.48176e-06	-7.9666e-06	-1.03624e-05	-1.35623e-05	-4.01231e-06	-9.92301e-06	-1.19209e-05	-1.31644e-05	-6.20914e-06	-1.08846e-05
13_1_6_Ar(N-H)_LJ	-0.252	-0.333	-0.207	-0.475	-0.618	-0.808	-0.239	-0.591	-0.71	-0.785	-0.37	-0.648		X13_1_6_Ar.N.H._LJ	4.0406e-06	973	-1.01823e-06	-1.34552e-06	-8.36404e-07	-1.91928e-06	-2.49709e-06	-3.2648e-06	-9.65703e-07	-2.38799e-06	-2.86882e-06	-3.17187e-06	-1.49502e-06	-2.61831e-06
14_5_-2_Ar(N-H)_C	22.042	20.091	22.768	23.986	12.035	15.097	24.13	15.901	15.494	13.148	25.159	13.174		X14_5_.2_Ar.N.H._C	4.27957e-05	974	0.000943303	0.000859808	0.000974372	0.0010265	0.000515046	0.000646087	0.00103266	0.000680494	0.000663077	0.000562678	0.0010767	0.000563791
10_3_4_O-H_LJ	-0.894	-1.755	-1.218	-3.603	-4.366	-5.492	-0.872	-4.015	-4.019	-5.365	-2.63	-3.893		X10_3_4_O.H_LJ	2.43903e-06	975	-2.18049e-06	-4.2805e-06	-2.97074e-06	-8.78783e-06	-1.06488e-05	-1.33952e-05	-2.12683e-06	-9.79271e-06	-9.80246e-06	-1.30854e-05	-6.41465e-06	-9.49514e-06
0_5_8_SH_LJ	-2.245	-3.584	-2.159	-3.563	-71.135	31.595	-2.192	-95.003	-28.489	-95.06	-6.475	-41.247		X0_5_8_SH_LJ	-0.00517768	976	0.0116239	0.0185568	0.0111786	0.0184481	0.368314	-0.163589	0.0113495	0.491895	0.147507	0.49219	0.0335255	0.213564
6_2_5_O-H_LJ	-5.417	-7.602	-6.595	-24.073	-38.891	-41.049	-4.852	-31.972	-24.747	-46.459	-21.262	-33.045		X6_2_5_O.H_LJ	-6.01978e-05	977	0.000326091	0.000457623	0.000397004	0.00144914	0.00234115	0.00247106	0.00029208	0.00192464	0.00148971	0.00279673	0.00127992	0.00198924
3_3_5_COO-_LJ	-15.21	-27.855	-7.766	-13.912	32.965	32.392	-14.825	-3.896	-37.849	32.714	-39.671	-60.458		X3_3_5_COO._LJ	-0.00223948	978	0.0340624	0.0623806	0.0173918	0.0311556	-0.0738244	-0.0725411	0.0332002	0.008725	0.084762	-0.0732623	0.0888423	0.135394
15_4_-3_Ar(N-H)_C	21.079	20.7	22.349	23.002	11.185	14.387	23.645	15.03	15.118	12.641	24.039	12.567		X15_4_.3_Ar.N.H._C	1.53736e-05	979	0.00032406	0.000318233	0.000343584	0.000353623	0.000171953	0.00022118	0.000363508	0.000231065	0.000232418	0.000194337	0.000369565	0.0001932
4_0_4_O-H_LJ	-68.401	-70.661	-83.054	32.421	-291.467	-286.969	-53.962	-246.425	-174.075	32.996	32.071	-20.875		X4_0_4_O.H_LJ	0.0137879	980	-0.943108	-0.974268	-1.14514	0.447018	-4.01872	-3.95671	-0.744024	-3.39769	-2.40013	0.454946	0.442192	-0.287823
10_5_0_Ar(N-H)_C	28.512	20.076	28.647	30.248	16.317	21.084	30.125	22.697	19.841	17.978	30.497	18.203		X10_5_0_Ar.N.H._C	-0.000141102	981	-0.00402311	-0.00283277	-0.00404215	-0.00426806	-0.00230236	-0.002975	-0.0042507	-0.0032026	-0.00279961	-0.00253674	-0.00430319	-0.00256848
7_1_0_Ar(N-H)_C	31.385	31.07	31.349	31.422	6.214	31.204	31.504	31.222	31.08	30.957	31.282	30.866		X7_1_0_Ar.N.H._C	-0.000971961	982	-0.030505	-0.0301988	-0.03047	-0.030541	-0.00603977	-0.0303291	-0.0306207	-0.0303466	-0.0302086	-0.030089	-0.0304049	-0.0300006
13_0_8_COO-_LJ	-0.29	-0.355	-0.152	-0.315	-0.442	-0.558	-0.274	-0.426	-0.518	-0.545	-0.263	-0.488		X13_0_8_COO._LJ	-3.8968e-07	983	1.13007e-07	1.38336e-07	5.92313e-08	1.22749e-07	1.72238e-07	2.17441e-07	1.06772e-07	1.66003e-07	2.01854e-07	2.12375e-07	1.02486e-07	1.90164e-07
10_0_8_SH_LJ	-0.994	-1.144	-0.808	-1.945	-2.832	-3.575	-0.884	-2.711	-3.036	-3.674	-1.535	-3.404		X10_0_8_SH_LJ	2.47167e-05	984	-2.45684e-05	-2.82759e-05	-1.99711e-05	-4.80739e-05	-6.99976e-05	-8.83621e-05	-2.18495e-05	-6.70069e-05	-7.50398e-05	-9.08091e-05	-3.79401e-05	-8.41356e-05
5_1_5_(H2O)HO_LJ	-15.275	-16.804	-9.059	-30.684	-55.751	-56.978	-12.268	-44.991	-32.592	-65.436	-32.146	-52.854		X5_1_5_.H2O.HO_LJ	-0.000260639	985	0.00398127	0.00437978	0.00236113	0.00799746	0.0145309	0.0148507	0.00319752	0.0117264	0.00849476	0.0170552	0.00837851	0.0137758
10_0_8_Ar(N-H)_LJ	-0.491	-0.565	-0.399	-0.961	-1.399	-1.766	-0.437	-1.339	-1.5	-1.815	-0.758	-1.681		X10_0_8_Ar.N.H._LJ	1.2203e-05	986	-5.99169e-06	-6.89472e-06	-4.86901e-06	-1.17271e-05	-1.70721e-05	-2.15506e-05	-5.33273e-06	-1.63399e-05	-1.83046e-05	-2.21485e-05	-9.2499e-06	-2.05133e-05
12_3_4_SH_LJ	-0.841	-1.508	-0.687	-1.638	-2.015	-2.626	-0.834	-1.914	-2.053	-2.44	-1.323	-1.885		X12_3_4_SH_LJ	-2.80687e-06	987	2.36058e-06	4.23276e-06	1.92832e-06	4.59766e-06	5.65585e-06	7.37085e-06	2.34093e-06	5.37235e-06	5.76251e-06	6.84877e-06	3.71349e-06	5.29096e-06
12_3_4_Ar(N-H)_LJ	-0.416	-0.745	-0.339	-0.809	-0.996	-1.297	-0.412	-0.946	-1.014	-1.205	-0.653	-0.931		X12_3_4_Ar.N.H._LJ	-1.46529e-06	988	6.0956e-07	1.09164e-06	4.96733e-07	1.18542e-06	1.45943e-06	1.90048e-06	6.03699e-07	1.38616e-06	1.4858e-06	1.76567e-06	9.56834e-07	1.36418e-06
7_3_2_SH_LJ	-11.283	-49.514	-8.485	-32.98	-41.016	-42.905	-12.257	-36.333	-32.429	-40.504	-25.111	-26.542		X7_3_2_SH_LJ	-0.0015897	989	0.0179366	0.0787126	0.0134886	0.0524284	0.0652033	0.0682062	0.019485	0.0577587	0.0515525	0.0643893	0.039919	0.0421939
11_3_6_COO-_LJ	-0.669	-1.083	-0.339	-0.805	-1.098	-1.363	-0.648	-1.036	-1.046	-1.326	-0.675	-1.071		X11_3_6_COO._LJ	-1.12551e-05	990	7.52968e-06	1.21893e-05	3.81549e-06	9.06037e-06	1.23581e-05	1.53407e-05	7.29332e-06	1.16603e-05	1.17729e-05	1.49243e-05	7.59721e-06	1.20542e-05
10_4_4_(H2O)HO_LJ	-0.752	-1.789	-0.572	-1.443	-1.835	-2.245	-0.771	-1.713	-1.664	-2.109	-1.237	-1.604		X10_4_4_.H2O.HO_LJ	-2.3416e-05	991	1.76088e-05	4.18911e-05	1.33939e-05	3.37892e-05	4.29683e-05	5.25688e-05	1.80537e-05	4.01115e-05	3.89641e-05	4.93842e-05	2.89655e-05	3.75592e-05
7_2_1_O-H_LJ	-10.231	-37.201	-12.213	-58.936	-88.302	-86.513	-10.547	-69.685	-56.822	-72.335	-34.672	-42.021		X7_2_1_O.H_LJ	-0.00155172	992	0.0158756	0.0577254	0.0189511	0.0914519	0.13702	0.134244	0.0163659	0.108131	0.0881716	0.112243	0.0538011	0.0652047
15_2_-3_Ar(N-H)_C	22.436	22.917	24.043	24.471	10.734	15.489	25.627	15.968	16.548	13.731	24.695	13.578		X15_2_.3_Ar.N.H._C	-5.37166e-05	993	-0.00120519	-0.00123102	-0.00129151	-0.0013145	-0.000576594	-0.000832016	-0.00137659	-0.000857746	-0.000888902	-0.000737582	-0.00132653	-0.000729364
11_3_6_SH_LJ	-0.807	-1.306	-0.662	-1.572	-2.143	-2.661	-0.782	-2.023	-2.043	-2.59	-1.317	-2.091		X11_3_6_SH_LJ	2.36821e-06	994	-1.91114e-06	-3.09288e-06	-1.56775e-06	-3.72282e-06	-5.07507e-06	-6.3018e-06	-1.85194e-06	-4.79088e-06	-4.83824e-06	-6.13365e-06	-3.11893e-06	-4.95192e-06
11_3_6_Ar(N-H)_LJ	-0.399	-0.645	-0.327	-0.777	-1.059	-1.315	-0.386	-0.999	-1.009	-1.279	-0.651	-1.033		X11_3_6_Ar.N.H._LJ	1.13459e-06	995	-4.52702e-07	-7.31811e-07	-3.71011e-07	-8.81577e-07	-1.20153e-06	-1.49199e-06	-4.37952e-07	-1.13346e-06	-1.1448e-06	-1.45114e-06	-7.38619e-07	-1.17203e-06
9_3_6_SH_LJ	-1.657	-2.739	-1.32	-3.526	-5.161	-6.199	-1.575	-4.741	-4.312	-6.213	-2.947	-4.854		X9_3_6_SH_LJ	1.39875e-06	996	-2.31772e-06	-3.83116e-06	-1.84634e-06	-4.93197e-06	-7.21892e-06	-8.67082e-06	-2.20302e-06	-6.63145e-06	-6.03139e-06	-8.6904e-06	-4.1221e-06	-6.78951e-06
9_3_6_Ar(N-H)_LJ	-0.819	-1.353	-0.652	-1.742	-2.549	-3.062	-0.778	-2.342	-2.13	-3.068	-1.456	-2.398		X9_3_6_Ar.N.H._LJ	6.54728e-07	997	-5.36222e-07	-8.85847e-07	-4.26883e-07	-1.14054e-06	-1.6689e-06	-2.00478e-06	-5.09379e-07	-1.53337e-06	-1.39457e-06	-2.00871e-06	-9.53284e-07	-1.57004e-06
12_1_8_COO-_LJ	-0.375	-0.481	-0.195	-0.418	-0.599	-0.75	-0.353	-0.577	-0.642	-0.736	-0.353	-0.651		X12_1_8_COO._LJ	-1.04983e-06	998	3.93686e-07	5.04967e-07	2.04716e-07	4.38828e-07	6.28847e-07	7.87371e-07	3.70589e-07	6.05751e-07	6.7399e-07	7.72673e-07	3.70589e-07	6.83438e-07
7_3_2_Ar(N-H)_LJ	-5.572	-24.396	-4.191	-16.243	-20.235	-21.164	-6.053	-17.922	-16	-19.972	-12.399	-13.104		X7_3_2_Ar.N.H._LJ	-0.000781431	999	0.00435413	0.0190638	0.00327498	0.0126928	0.0158122	0.0165382	0.00473	0.0140048	0.0125029	0.0156067	0.00968896	0.0102399
12_5_0_Ar(N-H)_C	26.153	20.653	25.7	28.101	13.639	18.271	27.655	19.292	17.862	15.842	28.543	16.003		X12_5_0_Ar.N.H._C	1.66759e-05	1000	0.000436126	0.000344408	0.000428571	0.00046861	0.000227443	0.000304686	0.000461173	0.000321712	0.000297865	0.00026418	0.000475981	0.000266865
7_0_-1_Ar(N-H)_C	31.413	31.34	31.422	31.471	3.817	31.292	31.57	31.274	31.26	31.014	31.332	30.927		X7_0_.1_Ar.N.H._C	-0.0010667	1001	-0.0335084	-0.0334305	-0.033518	-0.0335702	-0.00407161	-0.0333793	-0.0336758	-0.0333601	-0.0333452	-0.0330828	-0.033422	-0.03299
7_2_6_(H2O)HO_LJ	-2.437	-3.321	-1.683	-5.316	-8.608	-9.967	-2.15	-7.553	-6.049	-10.614	-4.37	-8.175		X7_2_6_.H2O.HO_LJ	8.83224e-06	1002	-2.15242e-05	-2.93319e-05	-1.48647e-05	-4.69522e-05	-7.60279e-05	-8.80309e-05	-1.89893e-05	-6.67099e-05	-5.34262e-05	-9.37454e-05	-3.85969e-05	-7.22036e-05
8_1_1_(H2O)HO_LJ	-9.277	-15.62	-5.283	-32.504	-49.14	-55.361	-8.025	-34.025	-28.982	-46.212	-12.665	-22.869		X8_1_1_.H2O.HO_LJ	-0.000368492	1003	0.0034185	0.00575584	0.00194674	0.0119775	0.0181077	0.0204001	0.00295715	0.0125379	0.0106796	0.0170287	0.00466695	0.00842704
14_4_-1_Ar(N-H)_C	23.531	21.358	24.062	25.541	11.715	16.354	25.696	17.015	16.694	14.361	25.686	14.387		X14_4_.1_Ar.N.H._C	-2.90861e-06	1004	-6.84426e-05	-6.21222e-05	-6.9987e-05	-7.42889e-05	-3.40744e-05	-4.75675e-05	-7.47397e-05	-4.94901e-05	-4.85564e-05	-4.17706e-05	-7.47106e-05	-4.18462e-05
12_1_-1_Ar(N-H)_C	29.407	29.068	30.124	30.485	11.315	22.372	30.64	22.749	23.402	19.712	29.974	19.439		X12_1_.1_Ar.N.H._C	-0.00024299	1005	-0.0071456	-0.00706323	-0.00731982	-0.00740754	-0.00274943	-0.00543617	-0.00744521	-0.00552777	-0.00568645	-0.00478981	-0.00728338	-0.00472348
7_2_1_Ar(N-H)_C	31.32	30.519	31.238	31.346	13.561	31.022	31.397	31.087	30.721	30.743	31.199	30.667		X7_2_1_Ar.N.H._C	-0.000685623	1006	-0.0214737	-0.0209245	-0.0214175	-0.0214915	-0.00929773	-0.0212694	-0.0215265	-0.021314	-0.021063	-0.0210781	-0.0213907	-0.021026
11_6_-3_Ar(N-H)_C	23.254	18.789	23.95	25.383	15.472	15.999	25.175	17.535	16.22	13.281	29.596	13.378		X11_6_.3_Ar.N.H._C	0.000103236	1007	0.00240064	0.00193969	0.00247249	0.00262043	0.00159726	0.00165167	0.00259896	0.00181024	0.00167448	0.00137107	0.00305536	0.00138109
6_1_6_(H2O)HO_LJ	-5.247	-5.929	-3.408	-11.27	-19.048	-21.798	-4.237	-16.52	-12.463	-24.28	-9.345	-20.153		X6_1_6_.H2O.HO_LJ	3.77167e-05	1008	-0.000197899	-0.000223622	-0.000128538	-0.000425067	-0.000718427	-0.000822148	-0.000159806	-0.00062308	-0.000470063	-0.000915761	-0.000352462	-0.000760104
13_2_6_(H2O)HO_LJ	-0.236	-0.339	-0.183	-0.399	-0.525	-0.672	-0.228	-0.503	-0.568	-0.643	-0.33	-0.533		X13_2_6_.H2O.HO_LJ	1.72181e-06	1009	-4.06347e-07	-5.83693e-07	-3.15091e-07	-6.87001e-07	-9.03949e-07	-1.15705e-06	-3.92572e-07	-8.66069e-07	-9.77987e-07	-1.10712e-06	-5.68197e-07	-9.17724e-07
13_6_-3_Ar(N-H)_C	21.365	19.148	22.266	23.397	13.084	14.548	23.382	15.607	14.968	12.439	25.939	12.476		X13_6_.3_Ar.N.H._C	9.06619e-05	1010	0.00193699	0.00173599	0.00201868	0.00212122	0.00118622	0.00131895	0.00211986	0.00141496	0.00135703	0.00112774	0.00235168	0.0011311
11_4_1_Ar(N-H)_C	28.839	23.046	29.034	30.329	13.963	21.672	30.224	22.608	20.71	18.936	30.025	19.056		X11_4_1_Ar.N.H._C	-0.000202198	1011	-0.0058312	-0.00465986	-0.00587063	-0.00613248	-0.0028233	-0.00438204	-0.00611124	-0.0045713	-0.00418753	-0.00382883	-0.00607101	-0.00385309
14_3_-1_Ar(N-H)_C	24.382	22.738	25.097	26.507	11.392	17.127	26.914	17.675	17.647	15.107	26.121	15.079		X14_3_.1_Ar.N.H._C	-4.79694e-05	1012	-0.00116959	-0.00109073	-0.00120389	-0.00127153	-0.000546468	-0.000821573	-0.00129105	-0.00084786	-0.000846517	-0.000724674	-0.00125301	-0.000723331
10_2_6_O-H_LJ	-0.674	-0.957	-0.917	-2.594	-3.403	-4.258	-0.62	-3.163	-3.243	-4.411	-1.906	-3.492		X10_2_6_O.H_LJ	2.24111e-05	1013	-1.51051e-05	-2.14474e-05	-2.0551e-05	-5.81344e-05	-7.6265e-05	-9.54265e-05	-1.38949e-05	-7.08863e-05	-7.26792e-05	-9.88554e-05	-4.27156e-05	-7.82596e-05
11_1_3_Ar(N-H)_LJ	-1.098	-1.521	-0.797	-2.857	-3.223	-4.917	-0.986	-2.926	-3.408	-4.59	-1.567	-2.964		X11_1_3_Ar.N.H._LJ	3.07931e-05	1014	-3.38108e-05	-4.68363e-05	-2.45421e-05	-8.79759e-05	-9.92461e-05	-0.00015141	-3.0362e-05	-9.01006e-05	-0.000104943	-0.00014134	-4.82528e-05	-9.12707e-05
11_1_3_SH_LJ	-2.222	-3.08	-1.614	-5.786	-6.525	-9.959	-1.997	-5.925	-6.9	-9.295	-3.173	-6.002		X11_1_3_SH_LJ	6.26076e-05	1015	-0.000139114	-0.000192832	-0.000101049	-0.000362248	-0.000408515	-0.000623509	-0.000125027	-0.00037095	-0.000431993	-0.000581938	-0.000198654	-0.000375771
0_5_8_Ar(N-H)_LJ	-1.109	-1.77	-1.066	-1.76	-34.755	30.997	-1.083	-45.831	-14.052	-46.394	-3.198	-20.341		X0_5_8_Ar.N.H._LJ	-0.003622	1016	0.00401679	0.00641093	0.00386105	0.00637471	0.125883	-0.112271	0.00392262	0.166	0.0508963	0.168039	0.0115831	0.073675
13_4_0_Ar(N-H)_C	25.611	21.985	25.619	27.68	12.326	18.048	27.55	18.758	18.025	15.829	27.294	15.905		X13_4_0_Ar.N.H._C	-2.46261e-05	1017	-0.000630698	-0.000541404	-0.000630895	-0.000681649	-0.000303541	-0.000444451	-0.000678448	-0.000461936	-0.000443885	-0.000389806	-0.000672144	-0.000391677
12_6_-2_Ar(N-H)_C	23.328	18.964	23.593	25.313	14.127	15.95	24.985	17.201	16.012	13.55	27.83	13.684		X12_6_.2_Ar.N.H._C	8.93491e-05	1018	0.00208434	0.00169442	0.00210801	0.00226169	0.00126223	0.00142512	0.00223239	0.00153689	0.00143066	0.00121068	0.00248659	0.00122265
8_4_4_(H2O)HO_LJ	-1.602	-4.608	-1.198	-3.374	-4.658	-5.339	-1.669	-4.205	-3.764	-5.156	-3.045	-3.758		X8_4_4_.H2O.HO_LJ	-8.22056e-05	1019	0.000131693	0.000378803	9.84823e-05	0.000277362	0.000382914	0.000438896	0.000137201	0.000345675	0.000309422	0.000423852	0.000250316	0.000308929
14_0_5_COO-_LJ	-0.378	-0.474	-0.192	-0.43	-0.547	-0.745	-0.358	-0.527	-0.694	-0.706	-0.326	-0.573		X14_0_5_COO._LJ	-1.27197e-07	1020	4.80804e-08	6.02912e-08	2.44218e-08	5.46946e-08	6.95766e-08	9.47615e-08	4.55364e-08	6.70327e-08	8.82745e-08	8.98009e-08	4.14661e-08	7.28837e-08
10_0_3_O-H_LJ	-2.26	-2.387	-2.518	-13.48	-14.064	-23.887	-1.815	-12.028	-14.822	-23.908	-5.148	-13.184		X10_0_3_O.H_LJ	0.000298833	1021	-0.000675364	-0.000713316	-0.000752463	-0.00402828	-0.00420279	-0.00713824	-0.000542383	-0.00359437	-0.00442931	-0.00714451	-0.00153839	-0.00393982
11_0_8_SH_LJ	-0.694	-0.816	-0.572	-1.32	-1.886	-2.389	-0.631	-1.809	-2.109	-2.414	-1.052	-2.197		X11_0_8_SH_LJ	1.64621e-05	1022	-1.14247e-05	-1.34331e-05	-9.41635e-06	-2.173e-05	-3.10476e-05	-3.93281e-05	-1.03876e-05	-2.978e-05	-3.47187e-05	-3.97396e-05	-1.73182e-05	-3.61673e-05
11_0_8_Ar(N-H)_LJ	-0.343	-0.403	-0.283	-0.652	-0.932	-1.18	-0.312	-0.893	-1.042	-1.192	-0.519	-1.085		X11_0_8_Ar.N.H._LJ	8.14984e-06	1023	-2.79539e-06	-3.28439e-06	-2.3064e-06	-5.3137e-06	-7.59565e-06	-9.61681e-06	-2.54275e-06	-7.27781e-06	-8.49213e-06	-9.71461e-06	-4.22977e-06	-8.84258e-06
10_2_7_SH_LJ	-1.051	-1.452	-0.847	-2.122	-3.057	-3.784	-0.972	-2.879	-2.854	-3.817	-1.72	-3.188		X10_2_7_SH_LJ	1.39778e-05	1024	-1.46906e-05	-2.02957e-05	-1.18392e-05	-2.96608e-05	-4.273e-05	-5.28918e-05	-1.35864e-05	-4.02419e-05	-3.98925e-05	-5.33531e-05	-2.40417e-05	-4.45611e-05
10_2_7_Ar(N-H)_LJ	-0.519	-0.717	-0.419	-1.048	-1.51	-1.869	-0.48	-1.422	-1.41	-1.886	-0.85	-1.575		X10_2_7_Ar.N.H._LJ	6.95665e-06	1025	-3.6105e-06	-4.98792e-06	-2.91484e-06	-7.29057e-06	-1.05045e-05	-1.3002e-05	-3.33919e-06	-9.89236e-06	-9.80888e-06	-1.31202e-05	-5.91315e-06	-1.09567e-05
11_0_3_COO-_LJ	-2.182	-2.495	-0.933	-3.739	-4.167	-6.984	-1.858	-3.767	-4.854	-6.578	-1.79	-4.038		X11_0_3_COO._LJ	5.00972e-05	1026	-0.000109312	-0.000124993	-4.67407e-05	-0.000187313	-0.000208755	-0.000349879	-9.30806e-05	-0.000188716	-0.000243172	-0.000329539	-8.9674e-05	-0.000202293
9_0_2_(H2O)HO_LJ	-5.805	-5.741	-3.075	-23.351	-26.061	-41.055	-4.368	-19.151	-20.764	-38.009	-6.679	-18.101		X9_0_2_.H2O.HO_LJ	0.000266522	1027	-0.00154716	-0.0015301	-0.000819556	-0.00622356	-0.00694584	-0.0109421	-0.00116417	-0.00510417	-0.00553407	-0.0101302	-0.0017801	-0.00482432
5_2_4_COO-_LJ	-23.774	-36.449	-9.914	-33.285	-60.829	-57.839	-23.481	-48.214	-37.935	-64.239	-43.184	-45.782		X5_2_4_COO._LJ	-0.000968725	1028	0.0230305	0.0353091	0.00960394	0.032244	0.0589266	0.0560301	0.0227466	0.0467061	0.0367486	0.0622299	0.0418334	0.0443502
9_0_8_(H2O)HO_LJ	-0.733	-0.828	-0.548	-1.353	-2.042	-2.567	-0.638	-1.955	-2.059	-2.662	-1.078	-2.529		X9_0_8_.H2O.HO_LJ	1.73206e-05	1029	-1.2696e-05	-1.43414e-05	-9.49168e-06	-2.34348e-05	-3.53686e-05	-4.4462e-05	-1.10505e-05	-3.38618e-05	-3.56631e-05	-4.61074e-05	-1.86716e-05	-4.38038e-05
-1_5_8_Ar(N-H)_LJ	-1.099	-1.681	-1.071	-1.777	-33.734	-18.571	-1.076	-37.644	-18.747	-47.484	-3.156	-22.019		X.1_5_8_Ar.N.H._LJ	-0.000104628	1030	0.000114987	0.00017588	0.000112057	0.000185925	0.00352953	0.00194305	0.00011258	0.00393863	0.00196147	0.00496817	0.000330207	0.00230381
1_6_6_Ar(N-H)_LJ	-1.755	-3.608	-1.646	-3.168	-35.645	-0.968	-1.92	-39.878	-12.599	-39.469	-6.159	-16.737		X1_6_6_Ar.N.H._LJ	-0.00151572	1031	0.00266009	0.00546872	0.00249488	0.0048018	0.0540278	0.00146722	0.00291018	0.0604439	0.0190966	0.059824	0.00933532	0.0253686
1_0_3_Ar(N-H)_C	31.985	31.803	31.904	31.831	31.609	31.9	31.875	31.712	31.528	31.663	31.708	31.778		X1_0_3_Ar.N.H._C	-1.40916e-05	1032	-0.000450721	-0.000448156	-0.00044958	-0.000448551	-0.000445423	-0.000449523	-0.000449171	-0.000446874	-0.000444281	-0.000446184	-0.000446818	-0.000447804
13_1_7_(H2O)HO_LJ	-0.211	-0.275	-0.164	-0.354	-0.48	-0.612	-0.2	-0.461	-0.541	-0.595	-0.291	-0.511		X13_1_7_.H2O.HO_LJ	2.73393e-06	1033	-5.76859e-07	-7.5183e-07	-4.48364e-07	-9.67811e-07	-1.31229e-06	-1.67316e-06	-5.46786e-07	-1.26034e-06	-1.47906e-06	-1.62669e-06	-7.95573e-07	-1.39704e-06
14_0_7_COO-_LJ	-0.259	-0.322	-0.136	-0.279	-0.376	-0.483	-0.247	-0.363	-0.458	-0.465	-0.229	-0.405		X14_0_7_COO._LJ	-5.66094e-07	1034	1.46618e-07	1.82282e-07	7.69888e-08	1.5794e-07	2.12851e-07	2.73423e-07	1.39825e-07	2.05492e-07	2.59271e-07	2.63234e-07	1.29636e-07	2.29268e-07
10_4_5_(H2O)HO_LJ	-0.605	-1.261	-0.463	-1.122	-1.527	-1.851	-0.61	-1.425	-1.356	-1.765	-0.991	-1.374		X10_4_5_.H2O.HO_LJ	-1.03889e-05	1035	6.2853e-06	1.31004e-05	4.81007e-06	1.16564e-05	1.58639e-05	1.92299e-05	6.33725e-06	1.48042e-05	1.40874e-05	1.83365e-05	1.02954e-05	1.42744e-05
13_0_7_SH_LJ	-0.443	-0.54	-0.368	-0.815	-1.097	-1.421	-0.415	-1.054	-1.325	-1.395	-0.642	-1.207		X13_0_7_SH_LJ	9.38728e-06	1036	-4.15856e-06	-5.06913e-06	-3.45452e-06	-7.65063e-06	-1.02978e-05	-1.33393e-05	-3.89572e-06	-9.89419e-06	-1.24381e-05	-1.30953e-05	-6.02663e-06	-1.13304e-05
13_0_7_Ar(N-H)_LJ	-0.219	-0.267	-0.182	-0.403	-0.542	-0.702	-0.205	-0.521	-0.655	-0.689	-0.317	-0.596		X13_0_7_Ar.N.H._LJ	4.60959e-06	1037	-1.0095e-06	-1.23076e-06	-8.38945e-07	-1.85766e-06	-2.4984e-06	-3.23593e-06	-9.44965e-07	-2.40159e-06	-3.01928e-06	-3.17601e-06	-1.46124e-06	-2.74731e-06
13_2_5_SH_LJ	-0.557	-0.827	-0.459	-1.043	-1.321	-1.733	-0.539	-1.265	-1.449	-1.641	-0.833	-1.316		X13_2_5_SH_LJ	5.47234e-06	1038	-3.04809e-06	-4.52563e-06	-2.5118e-06	-5.70765e-06	-7.22896e-06	-9.48357e-06	-2.94959e-06	-6.92251e-06	-7.92942e-06	-8.98011e-06	-4.55846e-06	-7.2016e-06
13_2_5_Ar(N-H)_LJ	-0.275	-0.409	-0.227	-0.515	-0.653	-0.856	-0.266	-0.625	-0.716	-0.811	-0.412	-0.65		X13_2_5_Ar.N.H._LJ	2.69626e-06	1039	-7.4147e-07	-1.10277e-06	-6.1205e-07	-1.38857e-06	-1.76065e-06	-2.30799e-06	-7.17204e-07	-1.68516e-06	-1.93052e-06	-2.18666e-06	-1.11086e-06	-1.75257e-06
8_4_3_O-H_LJ	-1.883	-7.223	-2.644	-7.741	-9.738	-11.182	-2.029	-8.924	-8.24	-10.48	-6.798	-7.561		X8_4_3_O.H_LJ	-0.000136669	1040	0.000257348	0.000987161	0.000361353	0.00105796	0.00133088	0.00152823	0.000277302	0.00121964	0.00112615	0.00143229	0.000929077	0.00103336
9_5_-1_Ar(N-H)_C	30.071	18.351	29.645	30.418	18.635	21.616	30.438	23.866	20.26	17.944	30.816	18.188		X9_5_.1_Ar.N.H._C	-0.000134882	1041	-0.00405605	-0.00247523	-0.00399859	-0.00410286	-0.00251354	-0.00291562	-0.00410555	-0.00321911	-0.00273272	-0.00242033	-0.00415654	-0.00245324
12_0_-2_Ar(N-H)_C	29.4	30.035	30.345	30.506	11.049	22.257	30.728	22.587	24.085	19.649	30.06	19.273		X12_0_.2_Ar.N.H._C	-0.000235934	1042	-0.00693646	-0.00708628	-0.00715942	-0.0071974	-0.00260683	-0.00525118	-0.00724978	-0.00532904	-0.00568247	-0.00463587	-0.00709218	-0.00454716
11_2_7_SH_LJ	-0.737	-1.028	-0.604	-1.428	-2.006	-2.506	-0.693	-1.904	-1.983	-2.486	-1.171	-2.089		X11_2_7_SH_LJ	9.70596e-06	1043	-7.15329e-06	-9.97773e-06	-5.8624e-06	-1.38601e-05	-1.94702e-05	-2.43231e-05	-6.72623e-06	-1.84801e-05	-1.92469e-05	-2.4129e-05	-1.13657e-05	-2.02758e-05
11_2_7_Ar(N-H)_LJ	-0.364	-0.508	-0.298	-0.705	-0.991	-1.238	-0.342	-0.941	-0.979	-1.228	-0.579	-1.032		X11_2_7_Ar.N.H._LJ	4.78481e-06	1044	-1.74167e-06	-2.43069e-06	-1.42587e-06	-3.37329e-06	-4.74175e-06	-5.9236e-06	-1.63641e-06	-4.50251e-06	-4.68433e-06	-5.87575e-06	-2.77041e-06	-4.93793e-06
12_2_0_Ar(N-H)_C	29.866	26.782	29.077	30.387	11.777	21.971	30.466	22.427	22.25	19.366	29.549	19.237		X12_2_0_Ar.N.H._C	-0.000169281	1045	-0.00505574	-0.00453368	-0.00492218	-0.00514394	-0.00199362	-0.00371927	-0.00515731	-0.00379646	-0.0037665	-0.00327829	-0.00500208	-0.00325645
13_3_0_Ar(N-H)_C	26.635	23.65	26.843	28.872	11.863	19.035	28.994	19.593	19.212	16.776	27.798	16.781		X13_3_0_Ar.N.H._C	-8.12938e-05	1046	-0.00216526	-0.0019226	-0.00218217	-0.00234711	-0.000964388	-0.00154743	-0.00235703	-0.00159279	-0.00156182	-0.00136378	-0.0022598	-0.00136419
12_0_8_(H2O)HO_LJ	-0.251	-0.301	-0.195	-0.427	-0.604	-0.765	-0.232	-0.581	-0.695	-0.759	-0.347	-0.684		X12_0_8_.H2O.HO_LJ	4.6369e-06	1047	-1.16386e-06	-1.39571e-06	-9.04195e-07	-1.97996e-06	-2.80069e-06	-3.54723e-06	-1.07576e-06	-2.69404e-06	-3.22265e-06	-3.51941e-06	-1.609e-06	-3.17164e-06
11_2_5_O-H_LJ	-0.583	-0.869	-0.793	-2.241	-2.76	-3.604	-0.545	-2.576	-2.802	-3.607	-1.581	-2.739		X11_2_5_O.H_LJ	2.03565e-05	1048	-1.18678e-05	-1.76898e-05	-1.61427e-05	-4.56188e-05	-5.61839e-05	-7.33647e-05	-1.10943e-05	-5.24383e-05	-5.70388e-05	-7.34258e-05	-3.21836e-05	-5.57564e-05
11_3_1_Ar(N-H)_C	30.202	25.517	29.9	30.594	13.05	23.275	30.577	23.954	22.532	20.463	30.242	20.452		X11_3_1_Ar.N.H._C	-0.000276528	1049	-0.00835171	-0.00705618	-0.0082682	-0.00846011	-0.0036087	-0.0064362	-0.00845541	-0.00662396	-0.00623074	-0.0056586	-0.00836277	-0.00565556
15_3_-2_Ar(N-H)_C	22.396	21.789	23.481	24.395	10.899	15.462	25	15.981	16.189	13.675	24.498	13.615		X15_3_.2_Ar.N.H._C	-2.02018e-05	1050	-0.000452439	-0.000440176	-0.000474358	-0.000492822	-0.000220179	-0.00031236	-0.000505044	-0.000322844	-0.000327046	-0.000276259	-0.000494903	-0.000275047
12_3_6_(H2O)HO_LJ	-0.292	-0.465	-0.226	-0.501	-0.674	-0.844	-0.286	-0.643	-0.672	-0.808	-0.43	-0.662		X12_3_6_.H2O.HO_LJ	4.53224e-07	1051	-1.32341e-07	-2.10749e-07	-1.02429e-07	-2.27065e-07	-3.05473e-07	-3.82521e-07	-1.29622e-07	-2.91423e-07	-3.04566e-07	-3.66205e-07	-1.94886e-07	-3.00034e-07
9_2_2_O-H_LJ	-2.827	-5.924	-3.473	-15.821	-17.835	-23.891	-2.658	-14.893	-14.27	-21.309	-8.004	-12.358		X9_2_2_O.H_LJ	-2.86175e-05	1052	8.09016e-05	0.00016953	9.93885e-05	0.000452757	0.000510393	0.0006837	7.60653e-05	0.0004262	0.000408371	0.00060981	0.000229054	0.000353655
13_1_4_(H2O)HO_LJ	-0.381	-0.524	-0.283	-0.705	-0.86	-1.208	-0.36	-0.821	-1.011	-1.129	-0.506	-0.859		X13_1_4_.H2O.HO_LJ	6.31421e-06	1053	-2.40572e-06	-3.30865e-06	-1.78692e-06	-4.45152e-06	-5.43022e-06	-7.62757e-06	-2.27312e-06	-5.18397e-06	-6.38367e-06	-7.12875e-06	-3.19499e-06	-5.42391e-06
3_2_8_Ar(N-H)_LJ	-2.512	-3.359	-2.141	-3.271	-40.14	31.158	-2.03	-48.931	-11.086	-51.723	-5.702	-35.545		X3_2_8_Ar.N.H._LJ	-0.0039389	1054	0.00989451	0.0132308	0.00843318	0.0128841	0.158107	-0.122728	0.00799596	0.192734	0.0436666	0.203732	0.0224596	0.140008
12_2_7_(H2O)HO_LJ	-0.267	-0.375	-0.207	-0.459	-0.636	-0.798	-0.255	-0.608	-0.656	-0.778	-0.385	-0.659		X12_2_7_.H2O.HO_LJ	2.56309e-06	1055	-6.84345e-07	-9.61159e-07	-5.3056e-07	-1.17646e-06	-1.63013e-06	-2.04535e-06	-6.53588e-07	-1.55836e-06	-1.68139e-06	-1.99408e-06	-9.8679e-07	-1.68908e-06
-1_0_-3_Ar(N-H)_C	32.186	32.238	32.045	19.442	31.724	31.636	32.232	30.429	-12.503	31.385	32.122	31.002		X.1_0_.3_Ar.N.H._C	-0.00082858	1056	-0.0266687	-0.0267118	-0.0265519	-0.0161093	-0.0262859	-0.026213	-0.0267068	-0.0252129	0.0103597	-0.026005	-0.0266157	-0.0256876
9_3_2_O-H_LJ	-2.048	-6.191	-2.735	-9.376	-10.779	-13.583	-2.091	-9.682	-9.229	-12.01	-6.411	-7.954		X9_3_2_O.H_LJ	-8.91668e-05	1057	0.000182614	0.000552031	0.000243871	0.000836027	0.000961128	0.00121115	0.000186448	0.000863312	0.00082292	0.00107089	0.000571648	0.000709232
9_1_7_O-H_LJ	-0.87	-1.053	-1.173	-3.316	-4.649	-5.78	-0.762	-4.351	-4.393	-6.185	-2.459	-5.323		X9_1_7_O.H_LJ	4.37808e-05	1058	-3.80893e-05	-4.61012e-05	-5.13549e-05	-0.000145177	-0.000203537	-0.000253053	-3.3361e-05	-0.00019049	-0.000192329	-0.000270784	-0.000107657	-0.000233045
13_2_4_(H2O)HO_LJ	-0.339	-0.522	-0.257	-0.599	-0.736	-0.993	-0.329	-0.704	-0.813	-0.919	-0.467	-0.714		X13_2_4_.H2O.HO_LJ	2.08937e-06	1059	-7.08296e-07	-1.09065e-06	-5.36968e-07	-1.25153e-06	-1.53777e-06	-2.07474e-06	-6.87402e-07	-1.47092e-06	-1.69866e-06	-1.92013e-06	-9.75735e-07	-1.49181e-06
13_2_6_COO-_LJ	-0.382	-0.549	-0.196	-0.429	-0.564	-0.723	-0.369	-0.541	-0.611	-0.692	-0.355	-0.573		X13_2_6_COO._LJ	-3.77625e-06	1060	1.44253e-06	2.07316e-06	7.40145e-07	1.62001e-06	2.1298e-06	2.73023e-06	1.39344e-06	2.04295e-06	2.30729e-06	2.61316e-06	1.34057e-06	2.16379e-06
15_4_-2_Ar(N-H)_C	21.69	20.656	22.608	23.616	11.124	14.856	23.98	15.461	15.429	13.086	24.127	13.069		X15_4_.2_Ar.N.H._C	1.62178e-05	1061	0.000351765	0.000334996	0.000366653	0.000383001	0.000180407	0.000240932	0.000388904	0.000250744	0.000250225	0.000212227	0.000391288	0.000211951
9_4_5_(H2O)HO_LJ	-0.862	-1.896	-0.653	-1.666	-2.376	-2.817	-0.87	-2.181	-1.978	-2.713	-1.494	-2.067		X9_4_5_.H2O.HO_LJ	-1.76346e-05	1062	1.52011e-05	3.34353e-05	1.15154e-05	2.93793e-05	4.18999e-05	4.96768e-05	1.53421e-05	3.84611e-05	3.48813e-05	4.78428e-05	2.63461e-05	3.64508e-05
11_0_7_O-H_LJ	-0.449	-0.519	-0.621	-1.612	-2.143	-2.787	-0.401	-2.037	-2.488	-2.898	-1.163	-2.513		X11_0_7_O.H_LJ	2.75034e-05	1063	-1.2349e-05	-1.42743e-05	-1.70796e-05	-4.43355e-05	-5.89398e-05	-7.6652e-05	-1.10289e-05	-5.60245e-05	-6.84285e-05	-7.97049e-05	-3.19865e-05	-6.91161e-05
10_4_5_SH_LJ	-1.182	-2.463	-0.973	-2.354	-3.208	-3.887	-1.192	-2.992	-2.848	-3.705	-2.081	-2.886		X10_4_5_SH_LJ	-1.63575e-05	1064	1.93346e-05	4.02886e-05	1.59159e-05	3.85056e-05	5.2475e-05	6.35817e-05	1.94982e-05	4.89417e-05	4.65862e-05	6.06046e-05	3.404e-05	4.72078e-05
10_4_5_Ar(N-H)_LJ	-0.584	-1.217	-0.481	-1.163	-1.585	-1.92	-0.589	-1.478	-1.407	-1.83	-1.028	-1.426		X10_4_5_Ar.N.H._LJ	-8.09405e-06	1065	4.72693e-06	9.85046e-06	3.89324e-06	9.41338e-06	1.28291e-05	1.55406e-05	4.7674e-06	1.1963e-05	1.13883e-05	1.48121e-05	8.32068e-06	1.15421e-05
13_2_5_COO-_LJ	-0.462	-0.686	-0.235	-0.534	-0.677	-0.888	-0.447	-0.648	-0.742	-0.841	-0.427	-0.674		X13_2_5_COO._LJ	-5.14641e-06	1066	2.37764e-06	3.53044e-06	1.20941e-06	2.74818e-06	3.48412e-06	4.57001e-06	2.30045e-06	3.33487e-06	3.81864e-06	4.32813e-06	2.19752e-06	3.46868e-06
13_6_-2_Ar(N-H)_C	22.211	19.022	22.641	24.166	13.052	15.115	23.91	16.152	15.31	12.99	26.082	13.094		X13_6_.2_Ar.N.H._C	8.86822e-05	1067	0.00196972	0.00168691	0.00200785	0.00214309	0.00115748	0.00134043	0.00212039	0.00143239	0.00135772	0.00115198	0.00231301	0.0011612
6_0_5_Ar(N-H)_LJ	-13.451	-12.184	-7.918	-25.451	-40.901	-43.789	-9.683	-35.453	-35.671	-42.023	-22.239	-47.027		X6_0_5_Ar.N.H._LJ	-0.00023212	1068	0.00312224	0.00282815	0.00183792	0.00590768	0.00949392	0.0101643	0.00224761	0.00822934	0.00827994	0.00975436	0.00516211	0.0109159
5_3_-2_Ar(N-H)_C	31.359	13.673	31.204	31.186	30.878	30.393	31.505	31.028	28.285	24.99	31.614	25.579		X5_3_.2_Ar.N.H._C	-0.000442655	1069	-0.0138812	-0.00605241	-0.0138126	-0.0138046	-0.0136683	-0.0134536	-0.0139458	-0.0137347	-0.0125205	-0.0110619	-0.0139941	-0.0113227
11_6_-2_Ar(N-H)_C	24.544	18.494	24.538	26.513	15.429	16.803	26.068	18.328	16.671	14.079	29.82	14.26		X11_6_.2_Ar.N.H._C	9.43325e-05	1070	0.0023153	0.00174459	0.00231473	0.00250104	0.00145546	0.00158507	0.00245906	0.00172893	0.00157262	0.00132811	0.002813	0.00134518
15_5_-3_Ar(N-H)_C	20.366	19.589	21.453	22.249	11.324	13.779	22.587	14.486	14.379	12.062	23.581	12.034		X15_5_.3_Ar.N.H._C	5.3727e-05	1071	0.0010942	0.00105246	0.00115261	0.00119537	0.000608405	0.000740305	0.00121353	0.00077829	0.000772541	0.000648056	0.00126694	0.000646551
14_0_6_(H2O)HO_LJ	-0.195	-0.243	-0.151	-0.326	-0.426	-0.562	-0.185	-0.41	-0.531	-0.539	-0.256	-0.453		X14_0_6_.H2O.HO_LJ	3.30972e-06	1072	-6.45396e-07	-8.04263e-07	-4.99768e-07	-1.07897e-06	-1.40994e-06	-1.86006e-06	-6.12299e-07	-1.35699e-06	-1.75746e-06	-1.78394e-06	-8.47289e-07	-1.4993e-06
14_1_-2_Ar(N-H)_C	25.271	25.483	26.769	27.622	10.778	17.891	28.828	18.266	19.087	15.885	26.695	15.71		X14_1_.2_Ar.N.H._C	-0.000125394	1073	-0.00316883	-0.00319542	-0.00335667	-0.00346363	-0.0013515	-0.00224342	-0.00361486	-0.00229045	-0.0023934	-0.00199188	-0.00334739	-0.00196994
5_2_3_(H2O)HO_LJ	-21.838	-41.592	-13.801	-46.504	-79.148	-69.525	-23.932	-66.537	-57.093	-75.782	-59.733	-56.335		X5_2_3_.H2O.HO_LJ	-0.00152866	1074	0.0333829	0.0635801	0.0210971	0.0710889	0.12099	0.10628	0.0365839	0.101713	0.0872758	0.115845	0.0913115	0.0861171
3_4_6_COO-_LJ	-5.456	-10.511	-2.959	-5.298	-34.614	2.784	-5.367	-50.352	-15.977	-54.072	-11.787	-32.324		X3_4_6_COO._LJ	-0.00200588	1075	0.0109441	0.0210838	0.00593541	0.0106272	0.0694317	-0.00558438	0.0107656	0.101	0.032048	0.108462	0.0236434	0.0648382
11_2_4_O-H_LJ	-0.724	-1.142	-0.97	-2.931	-3.453	-4.671	-0.68	-3.197	-3.496	-4.551	-1.945	-3.266		X11_2_4_O.H_LJ	2.54517e-05	1076	-1.8427e-05	-2.90658e-05	-2.46881e-05	-7.45989e-05	-8.78847e-05	-0.000118885	-1.73071e-05	-8.13691e-05	-8.89791e-05	-0.000115831	-4.95035e-05	-8.31252e-05
12_0_5_O-H_LJ	-0.5	-0.589	-0.667	-1.916	-2.334	-3.312	-0.448	-2.204	-2.895	-3.325	-1.223	-2.54		X12_0_5_O.H_LJ	3.72617e-05	1077	-1.86308e-05	-2.19471e-05	-2.48535e-05	-7.13934e-05	-8.69688e-05	-0.000123411	-1.66932e-05	-8.21248e-05	-0.000107873	-0.000123895	-4.5571e-05	-9.46447e-05
14_5_-1_Ar(N-H)_C	22.654	20.02	23.001	24.575	11.95	15.549	24.439	16.303	15.749	13.6	25.154	13.683		X14_5_.1_Ar.N.H._C	4.43139e-05	1078	0.00100389	0.000887164	0.00101926	0.00108901	0.000529551	0.000689037	0.00108299	0.00072245	0.0006979	0.000602669	0.00111467	0.000606347
7_2_6_SH_LJ	-4.757	-6.482	-3.533	-11.081	-18.023	-20.863	-4.197	-15.82	-12.678	-22.158	-9.162	-17.107		X7_2_6_SH_LJ	3.7698e-05	1079	-0.00017933	-0.000244359	-0.000133187	-0.000417732	-0.000679432	-0.000786494	-0.000158219	-0.000596383	-0.000477936	-0.000835313	-0.000345389	-0.0006449
3_3_5_SH_LJ	-18.218	-33.276	-15.136	-27.097	33.347	32.841	-17.738	31.12	-73.372	33.11	-75.923	-106.647		X3_3_5_SH_LJ	-0.00281584	1080	0.0512989	0.0936997	0.0426205	0.0763007	-0.0938996	-0.0924748	0.0499473	-0.0876288	0.206603	-0.0932323	0.213787	0.3003
9_4_5_SH_LJ	-1.683	-3.703	-1.373	-3.494	-4.988	-5.913	-1.699	-4.578	-4.153	-5.692	-3.138	-4.34		X9_4_5_SH_LJ	-2.87474e-05	1081	4.83819e-05	0.000106452	3.94702e-05	0.000100444	0.000143392	0.000169984	4.88419e-05	0.000131606	0.000119388	0.00016363	9.02095e-05	0.000124764
13_2_6_SH_LJ	-0.46	-0.662	-0.384	-0.838	-1.102	-1.411	-0.445	-1.057	-1.194	-1.351	-0.694	-1.12		X13_2_6_SH_LJ	5.1445e-06	1082	-2.36647e-06	-3.40566e-06	-1.97549e-06	-4.31109e-06	-5.66924e-06	-7.2589e-06	-2.2893e-06	-5.43774e-06	-6.14254e-06	-6.95022e-06	-3.57029e-06	-5.76184e-06
13_2_6_Ar(N-H)_LJ	-0.227	-0.327	-0.19	-0.414	-0.545	-0.697	-0.22	-0.522	-0.59	-0.668	-0.343	-0.553		X13_2_6_Ar.N.H._LJ	2.55186e-06	1083	-5.79273e-07	-8.3446e-07	-4.84854e-07	-1.05647e-06	-1.39077e-06	-1.77865e-06	-5.6141e-07	-1.33207e-06	-1.5056e-06	-1.70465e-06	-8.75289e-07	-1.41118e-06
9_4_5_Ar(N-H)_LJ	-0.832	-1.829	-0.678	-1.726	-2.464	-2.921	-0.839	-2.261	-2.051	-2.812	-1.55	-2.144		X9_4_5_Ar.N.H._LJ	-1.42461e-05	1084	1.18527e-05	2.60561e-05	9.65884e-06	2.45887e-05	3.51023e-05	4.16128e-05	1.19525e-05	3.22104e-05	2.92187e-05	4.00599e-05	2.20814e-05	3.05436e-05
9_2_7_(H2O)HO_LJ	-0.772	-1.054	-0.57	-1.492	-2.256	-2.761	-0.702	-2.104	-1.95	-2.812	-1.219	-2.336		X9_2_7_.H2O.HO_LJ	9.44135e-06	1085	-7.28872e-06	-9.95119e-06	-5.38157e-06	-1.40865e-05	-2.12997e-05	-2.60676e-05	-6.62783e-06	-1.98646e-05	-1.84106e-05	-2.65491e-05	-1.1509e-05	-2.2055e-05
7_2_6_Ar(N-H)_LJ	-2.349	-3.202	-1.745	-5.469	-8.9	-10.302	-2.073	-7.812	-6.261	-10.939	-4.525	-8.447		X7_2_6_Ar.N.H._LJ	1.87997e-05	1086	-4.41606e-05	-6.01968e-05	-3.28056e-05	-0.000102816	-0.000167318	-0.000193675	-3.89719e-05	-0.000146864	-0.000117705	-0.00020565	-8.50689e-05	-0.000158801
15_1_-3_Ar(N-H)_C	23.035	23.935	24.786	25.145	10.448	15.941	26.475	16.327	17.189	14.202	24.874	14.021		X15_1_.3_Ar.N.H._C	-8.09537e-05	1087	-0.00186477	-0.00193763	-0.00200652	-0.00203558	-0.000845804	-0.00129048	-0.00214325	-0.00132173	-0.00139151	-0.0011497	-0.00201364	-0.00113505
8_2_1_Ar(N-H)_C	31.178	30.407	31.1	31.236	12.648	30.751	31.272	30.82	30.381	30.104	31.07	29.754		X8_2_1_Ar.N.H._C	-0.000704458	1088	-0.0219636	-0.0214205	-0.0219086	-0.0220044	-0.00890998	-0.0216628	-0.0220298	-0.0217114	-0.0214021	-0.021207	-0.0218875	-0.0209604
10_3_3_O-H_LJ	-1.092	-2.439	-1.48	-4.521	-5.276	-6.806	-1.082	-4.838	-4.848	-6.345	-3.208	-4.438		X10_3_3_O.H_LJ	-3.95982e-06	1089	4.32412e-06	9.658e-06	5.86053e-06	1.79023e-05	2.0892e-05	2.69505e-05	4.28452e-06	1.91576e-05	1.91972e-05	2.5125e-05	1.27031e-05	1.75737e-05
8_4_1_Ar(N-H)_C	30.949	22.002	30.749	31.005	19.057	28.243	31.006	29.623	24.671	24.29	30.989	24.469		X8_4_1_Ar.N.H._C	-0.000501699	1090	-0.0155271	-0.0110384	-0.0154267	-0.0155552	-0.00956088	-0.0141695	-0.0155557	-0.0148618	-0.0123774	-0.0121863	-0.0155471	-0.0122761
9_0_8_SH_LJ	-1.431	-1.617	-1.15	-2.839	-4.288	-5.387	-1.246	-4.105	-4.323	-5.585	-2.264	-5.304		X9_0_8_SH_LJ	4.0486e-05	1091	-5.79354e-05	-6.54658e-05	-4.65588e-05	-0.00011494	-0.000173604	-0.000218098	-5.04455e-05	-0.000166195	-0.000175021	-0.000226114	-9.16602e-05	-0.000214737
9_0_8_Ar(N-H)_LJ	-0.707	-0.799	-0.568	-1.402	-2.118	-2.661	-0.616	-2.028	-2.135	-2.758	-1.118	-2.62		X9_0_8_Ar.N.H._LJ	2.0033e-05	1092	-1.41633e-05	-1.60064e-05	-1.13787e-05	-2.80863e-05	-4.24299e-05	-5.33078e-05	-1.23403e-05	-4.06269e-05	-4.27705e-05	-5.5251e-05	-2.23969e-05	-5.24865e-05
14_0_-3_Ar(N-H)_C	25.145	26.615	27.236	27.509	10.589	17.663	29.315	18.003	19.294	15.739	26.689	15.482		X14_0_.3_Ar.N.H._C	-0.000149836	1093	-0.00376762	-0.00398788	-0.00408093	-0.00412183	-0.00158661	-0.00264655	-0.00439244	-0.00269749	-0.00289093	-0.00235827	-0.00399897	-0.00231976
11_3_4_COO-_LJ	-1.034	-1.935	-0.51	-1.351	-1.649	-2.127	-1.015	-1.544	-1.605	-2.017	-1.035	-1.512		X11_3_4_COO._LJ	-2.88253e-05	1094	2.98054e-05	5.5777e-05	1.47009e-05	3.8943e-05	4.7533e-05	6.13115e-05	2.92577e-05	4.45063e-05	4.62647e-05	5.81407e-05	2.98342e-05	4.35839e-05
8_1_0_Ar(N-H)_C	31.24	30.952	31.213	31.31	8.423	30.96	31.374	30.973	30.86	30.561	31.149	30.378		X8_1_0_Ar.N.H._C	-0.000871989	1095	-0.0272409	-0.0269898	-0.0272174	-0.027302	-0.00734476	-0.0269968	-0.0273578	-0.0270081	-0.0269096	-0.0266489	-0.0271616	-0.0264893
12_1_3_COO-_LJ	-1.127	-1.59	-0.53	-1.567	-1.83	-2.751	-1.045	-1.716	-2.068	-2.503	-0.989	-1.736		X12_1_3_COO._LJ	1.28518e-06	1096	-1.4484e-06	-2.04344e-06	-6.81148e-07	-2.01388e-06	-2.35189e-06	-3.53554e-06	-1.34302e-06	-2.20538e-06	-2.65776e-06	-3.21682e-06	-1.27105e-06	-2.23108e-06
14_1_6_(H2O)HO_LJ	-0.182	-0.243	-0.142	-0.299	-0.392	-0.508	-0.176	-0.378	-0.458	-0.484	-0.246	-0.406		X14_1_6_.H2O.HO_LJ	2.26497e-06	1097	-4.12225e-07	-5.50388e-07	-3.21626e-07	-6.77226e-07	-8.87868e-07	-1.1506e-06	-3.98635e-07	-8.56159e-07	-1.03736e-06	-1.09625e-06	-5.57183e-07	-9.19578e-07
14_2_-1_Ar(N-H)_C	25.175	24.102	26.073	27.447	11.003	17.838	28.044	18.257	18.576	15.809	26.446	15.733		X14_2_.1_Ar.N.H._C	-8.84612e-05	1098	-0.00222701	-0.00213209	-0.00230645	-0.00242799	-0.000973338	-0.00157797	-0.00248081	-0.00161504	-0.00164325	-0.00139848	-0.00233944	-0.00139176
13_5_0_Ar(N-H)_C	24.554	20.398	24.373	26.501	12.663	17.035	26.066	17.868	16.87	14.875	26.678	15.022		X13_5_0_Ar.N.H._C	3.36377e-05	1099	0.00082594	0.000686142	0.000819852	0.000891433	0.000425954	0.000573018	0.000876801	0.000601039	0.000567468	0.000500361	0.000897387	0.000505306
3_1_8_SH_LJ	-6.904	-8.487	-5.781	-8.33	-87.894	31.151	-5.19	-106.956	-26.132	-102.382	-14.097	-91.187		X3_1_8_SH_LJ	-0.00609327	1100	0.0420679	0.0517136	0.0352252	0.0507569	0.535562	-0.189811	0.0316241	0.651712	0.159229	0.623841	0.0858968	0.555627
14_1_6_COO-_LJ	-0.295	-0.394	-0.153	-0.322	-0.421	-0.546	-0.284	-0.406	-0.493	-0.52	-0.264	-0.437		X14_1_6_COO._LJ	-1.70088e-06	1101	5.01759e-07	6.70146e-07	2.60234e-07	5.47683e-07	7.1607e-07	9.28679e-07	4.83049e-07	6.90556e-07	8.38533e-07	8.84457e-07	4.49032e-07	7.43284e-07
12_2_3_(H2O)HO_LJ	-0.598	-0.988	-0.438	-1.172	-1.381	-1.947	-0.577	-1.304	-1.469	-1.761	-0.833	-1.274		X12_2_3_.H2O.HO_LJ	3.41177e-06	1102	-2.04024e-06	-3.37083e-06	-1.49436e-06	-3.9986e-06	-4.71166e-06	-6.64272e-06	-1.96859e-06	-4.44895e-06	-5.0119e-06	-6.00813e-06	-2.84201e-06	-4.3466e-06
15_2_-2_Ar(N-H)_C	23.057	22.897	24.3	25.146	10.624	16.014	25.946	16.437	16.918	14.226	24.776	14.129		X15_2_.2_Ar.N.H._C	-5.27072e-05	1103	-0.00121527	-0.00120684	-0.00128079	-0.00132538	-0.000559962	-0.000844054	-0.00136754	-0.000866349	-0.000891701	-0.000749813	-0.00130587	-0.0007447
14_6_-3_Ar(N-H)_C	20.487	18.907	21.402	22.433	12.173	13.837	22.448	14.73	14.305	11.963	24.417	11.989		X14_6_.3_Ar.N.H._C	9.06881e-05	1104	0.00185793	0.00171464	0.00194091	0.00203441	0.00110395	0.00125485	0.00203577	0.00133584	0.00129729	0.0010849	0.00221433	0.00108726
13_0_4_(H2O)HO_LJ	-0.418	-0.517	-0.305	-0.799	-0.975	-1.424	-0.386	-0.931	-1.242	-1.342	-0.536	-1.006		X13_0_4_.H2O.HO_LJ	1.17623e-05	1105	-4.91664e-06	-6.08111e-06	-3.5875e-06	-9.39808e-06	-1.14682e-05	-1.67495e-05	-4.54025e-06	-1.09507e-05	-1.46088e-05	-1.5785e-05	-6.30459e-06	-1.18329e-05
3_3_5_Ar(N-H)_LJ	-8.993	-16.42	-7.473	-13.377	33.054	32.544	-8.754	27.557	-36.178	32.815	-37.315	-51.281		X3_3_5_Ar.N.H._LJ	-0.00189181	1106	0.017013	0.0310635	0.0141375	0.0253067	-0.0625319	-0.0615671	0.0165609	-0.0521326	0.0684419	-0.0620797	0.0705929	0.0970139
10_1_7_O-H_LJ	-0.589	-0.729	-0.809	-2.168	-2.966	-3.741	-0.527	-2.796	-2.999	-3.916	-1.614	-3.34		X10_1_7_O.H_LJ	3.07891e-05	1107	-1.81348e-05	-2.24453e-05	-2.49084e-05	-6.67509e-05	-9.13206e-05	-0.000115182	-1.62259e-05	-8.60864e-05	-9.23366e-05	-0.00012057	-4.96937e-05	-0.000102836
13_1_7_SH_LJ	-0.411	-0.537	-0.345	-0.744	-1.008	-1.286	-0.391	-0.969	-1.137	-1.25	-0.611	-1.073		X13_1_7_SH_LJ	7.13177e-06	1108	-2.93116e-06	-3.82976e-06	-2.46046e-06	-5.30604e-06	-7.18882e-06	-9.17145e-06	-2.78852e-06	-6.91068e-06	-8.10882e-06	-8.91471e-06	-4.35751e-06	-7.65239e-06
13_1_7_Ar(N-H)_LJ	-0.203	-0.265	-0.17	-0.367	-0.498	-0.635	-0.193	-0.479	-0.562	-0.617	-0.302	-0.53		X13_1_7_Ar.N.H._LJ	3.51164e-06	1109	-7.12864e-07	-9.30586e-07	-5.96979e-07	-1.28877e-06	-1.7488e-06	-2.22989e-06	-6.77747e-07	-1.68208e-06	-1.97354e-06	-2.16668e-06	-1.06052e-06	-1.86117e-06
12_0_6_O-H_LJ	-0.394	-0.466	-0.541	-1.424	-1.811	-2.447	-0.357	-1.72	-2.212	-2.481	-0.987	-2.026		X12_0_6_O.H_LJ	2.59483e-05	1110	-1.02236e-05	-1.20919e-05	-1.4038e-05	-3.69503e-05	-4.69923e-05	-6.34954e-05	-9.26353e-06	-4.4631e-05	-5.73975e-05	-6.43776e-05	-2.56109e-05	-5.25712e-05
14_1_5_(H2O)HO_LJ	-0.217	-0.295	-0.168	-0.365	-0.463	-0.617	-0.209	-0.447	-0.55	-0.581	-0.29	-0.473		X14_1_5_.H2O.HO_LJ	2.82531e-06	1111	-6.13092e-07	-8.33467e-07	-4.74652e-07	-1.03124e-06	-1.30812e-06	-1.74322e-06	-5.9049e-07	-1.26291e-06	-1.55392e-06	-1.64151e-06	-8.1934e-07	-1.33637e-06
14_0_5_(H2O)HO_LJ	-0.233	-0.293	-0.178	-0.4	-0.509	-0.693	-0.221	-0.49	-0.646	-0.657	-0.303	-0.533		X14_0_5_.H2O.HO_LJ	4.52082e-06	1112	-1.05335e-06	-1.3246e-06	-8.04706e-07	-1.80833e-06	-2.3011e-06	-3.13293e-06	-9.99101e-07	-2.2152e-06	-2.92045e-06	-2.97018e-06	-1.36981e-06	-2.4096e-06
12_0_8_SH_LJ	-0.49	-0.588	-0.41	-0.897	-1.268	-1.607	-0.454	-1.22	-1.459	-1.594	-0.73	-1.436		X12_0_8_SH_LJ	1.12828e-05	1113	-5.52855e-06	-6.63426e-06	-4.62593e-06	-1.01206e-05	-1.43065e-05	-1.81314e-05	-5.12237e-06	-1.3765e-05	-1.64615e-05	-1.79847e-05	-8.23641e-06	-1.6202e-05
12_0_8_Ar(N-H)_LJ	-0.242	-0.29	-0.203	-0.443	-0.626	-0.794	-0.224	-0.602	-0.721	-0.787	-0.361	-0.709		X12_0_8_Ar.N.H._LJ	5.64164e-06	1114	-1.36528e-06	-1.63607e-06	-1.14525e-06	-2.49924e-06	-3.53166e-06	-4.47946e-06	-1.26373e-06	-3.39626e-06	-4.06762e-06	-4.43997e-06	-2.03663e-06	-3.99992e-06
1_5_3_COO-_LJ	-14.864	-50.164	-8.857	-27.901	22.095	-108.405	-19.709	-78.974	-58.334	31.37	-41.616	-54.317		X1_5_3_COO._LJ	0.00594701	1115	-0.0883963	-0.298326	-0.0526726	-0.165927	0.131399	-0.644685	-0.11721	-0.469659	-0.346913	0.186558	-0.247491	-0.323024
12_4_1_Ar(N-H)_C	27.893	22.556	27.254	29.993	12.981	19.917	29.491	20.662	19.37	17.489	28.885	17.619		X12_4_1_Ar.N.H._C	-4.65841e-05	1116	-0.00129937	-0.00105075	-0.0012696	-0.0013972	-0.000604709	-0.000927816	-0.00137381	-0.000962522	-0.000902335	-0.00081471	-0.00134558	-0.000820766
6_3_1_Ar(N-H)_C	31.35	23.257	31.224	31.337	23.985	30.954	31.394	31.108	29.928	30.555	31.291	30.571		X6_3_1_Ar.N.H._C	-0.00047379	1117	-0.0148533	-0.0110189	-0.0147936	-0.0148471	-0.0113638	-0.0146657	-0.0148742	-0.0147386	-0.0141796	-0.0144766	-0.0148254	-0.0144842
13_1_4_Ar(N-H)_LJ	-0.367	-0.506	-0.293	-0.731	-0.892	-1.252	-0.347	-0.852	-1.048	-1.17	-0.525	-0.891		X13_1_4_Ar.N.H._LJ	7.64974e-06	1118	-2.80746e-06	-3.87077e-06	-2.24137e-06	-5.59196e-06	-6.82357e-06	-9.57748e-06	-2.65446e-06	-6.51758e-06	-8.01693e-06	-8.9502e-06	-4.01611e-06	-6.81592e-06
13_1_4_SH_LJ	-0.744	-1.024	-0.593	-1.481	-1.806	-2.535	-0.703	-1.725	-2.122	-2.37	-1.063	-1.804		X13_1_4_SH_LJ	1.54057e-05	1119	-1.14618e-05	-1.57754e-05	-9.13559e-06	-2.28159e-05	-2.78227e-05	-3.90535e-05	-1.08302e-05	-2.65748e-05	-3.26909e-05	-3.65115e-05	-1.63763e-05	-2.77919e-05
5_2_4_(H2O)HO_LJ	-14.601	-22.402	-9.246	-32.505	-57.818	-54.456	-14.383	-45.495	-35.787	-61.948	-41.629	-43.109		X5_2_4_.H2O.HO_LJ	-0.000665013	1120	0.00970985	0.0148976	0.00614871	0.0216162	0.0384497	0.0362139	0.00956488	0.0302547	0.0237988	0.0411962	0.0276838	0.028668
12_6_-1_Ar(N-H)_C	24.204	18.886	23.969	26.113	14.03	16.55	25.52	17.751	16.329	14.169	27.84	14.365		X12_6_.1_Ar.N.H._C	8.69037e-05	1121	0.00210342	0.00164126	0.00208299	0.00226932	0.00121926	0.00143826	0.00221778	0.00154263	0.00141905	0.00123134	0.0024194	0.00124837
13_3_5_(H2O)HO_LJ	-0.251	-0.411	-0.195	-0.416	-0.534	-0.682	-0.249	-0.512	-0.559	-0.637	-0.359	-0.518		X13_3_5_.H2O.HO_LJ	-4.6023e-08	1122	1.15518e-08	1.89155e-08	8.97449e-09	1.91456e-08	2.45763e-08	3.13877e-08	1.14597e-08	2.35638e-08	2.57269e-08	2.93167e-08	1.65223e-08	2.38399e-08
8_0_-1_Ar(N-H)_LJ	-12.374	-19.133	-8.026	-31.53	-50.084	31.801	-11.212	-43.854	-37.977	-45.082	-16.437	-28.258		X8_0_.1_Ar.N.H._LJ	-0.0063716	1123	0.0788422	0.121908	0.0511385	0.200897	0.319115	-0.202623	0.0714384	0.27942	0.241974	0.287245	0.10473	0.180049
12_3_6_SH_LJ	-0.57	-0.909	-0.475	-1.052	-1.416	-1.773	-0.558	-1.35	-1.412	-1.696	-0.903	-1.391		X12_3_6_SH_LJ	3.01029e-06	1124	-1.71587e-06	-2.73636e-06	-1.42989e-06	-3.16683e-06	-4.26258e-06	-5.33725e-06	-1.67974e-06	-4.0639e-06	-4.25054e-06	-5.10546e-06	-2.7183e-06	-4.18732e-06
12_3_6_Ar(N-H)_LJ	-0.282	-0.449	-0.235	-0.52	-0.7	-0.876	-0.276	-0.667	-0.698	-0.838	-0.446	-0.687		X12_3_6_Ar.N.H._LJ	1.4768e-06	1125	-4.16458e-07	-6.63084e-07	-3.47048e-07	-7.67937e-07	-1.03376e-06	-1.29368e-06	-4.07597e-07	-9.85027e-07	-1.03081e-06	-1.23756e-06	-6.58654e-07	-1.01456e-06
13_2_4_SH_LJ	-0.661	-1.019	-0.539	-1.258	-1.545	-2.085	-0.643	-1.479	-1.707	-1.93	-0.981	-1.5		X13_2_4_SH_LJ	6.73061e-06	1126	-4.44893e-06	-6.85849e-06	-3.6278e-06	-8.46711e-06	-1.03988e-05	-1.40333e-05	-4.32778e-06	-9.95457e-06	-1.14892e-05	-1.29901e-05	-6.60273e-06	-1.00959e-05
13_2_4_Ar(N-H)_LJ	-0.327	-0.503	-0.266	-0.622	-0.763	-1.03	-0.318	-0.73	-0.843	-0.954	-0.484	-0.741		X13_2_4_Ar.N.H._LJ	3.28468e-06	1127	-1.07409e-06	-1.6522e-06	-8.73726e-07	-2.04307e-06	-2.50621e-06	-3.38322e-06	-1.04453e-06	-2.39782e-06	-2.76899e-06	-3.13359e-06	-1.58979e-06	-2.43395e-06
10_2_2_(H2O)HO_LJ	-1.789	-3.504	-1.222	-4.541	-5.13	-7.4	-1.699	-4.537	-4.627	-6.396	-2.6	-3.982		X10_2_2_.H2O.HO_LJ	-9.72552e-06	1128	1.7399e-05	3.40782e-05	1.18846e-05	4.41636e-05	4.98919e-05	7.19688e-05	1.65237e-05	4.41247e-05	4.5e-05	6.22044e-05	2.52864e-05	3.8727e-05
1_9_-2_SH_LJ	-27.874	-91.946	-31.914	-58.123	-64.601	-71.375	-8.776	-39.955	-43.972	-78.04	-59.432	-66.695		X1_9_.2_SH_LJ	-0.00267815	1129	0.0746509	0.246246	0.0854706	0.155662	0.173011	0.191153	0.0235035	0.107006	0.117764	0.209003	0.159168	0.178619
11_4_5_(H2O)HO_LJ	-0.427	-0.843	-0.33	-0.751	-0.998	-1.229	-0.431	-0.943	-0.933	-1.157	-0.668	-0.919		X11_4_5_.H2O.HO_LJ	-5.39482e-06	1130	2.30359e-06	4.54783e-06	1.78029e-06	4.05151e-06	5.38403e-06	6.63023e-06	2.32517e-06	5.08731e-06	5.03337e-06	6.24181e-06	3.60374e-06	4.95784e-06
8_3_6_COO-_LJ	-1.978	-3.284	-0.962	-2.64	-4.239	-4.995	-1.867	-3.813	-3.198	-4.995	-2.313	-3.822		X8_3_6_COO._LJ	-2.8514e-05	1131	5.64006e-05	9.36398e-05	2.74304e-05	7.52768e-05	0.000120871	0.000142427	5.32355e-05	0.000108724	9.11876e-05	0.000142427	6.59528e-05	0.00010898
6_1_6_SH_LJ	-10.231	-11.566	-7.145	-23.181	-39.638	-45.351	-8.266	-34.439	-26.029	-50.102	-19.526	-41.768		X6_1_6_SH_LJ	0.00012847	1132	-0.00131437	-0.00148588	-0.000917915	-0.00297805	-0.00509228	-0.00582622	-0.00106193	-0.00442436	-0.00334394	-0.00643658	-0.0025085	-0.00536592
11_4_4_SH_LJ	-1.014	-2.218	-0.84	-1.963	-2.468	-3.08	-1.038	-2.333	-2.345	-2.85	-1.712	-2.218		X11_4_4_SH_LJ	-1.89638e-05	1133	1.92293e-05	4.20618e-05	1.59296e-05	3.7226e-05	4.68028e-05	5.84087e-05	1.96845e-05	4.42427e-05	4.44702e-05	5.4047e-05	3.24661e-05	4.20618e-05
11_4_4_Ar(N-H)_LJ	-0.501	-1.096	-0.415	-0.97	-1.219	-1.521	-0.513	-1.152	-1.158	-1.408	-0.846	-1.096		X11_4_4_Ar.N.H._LJ	-9.41603e-06	1134	4.71743e-06	1.032e-05	3.90765e-06	9.13355e-06	1.14781e-05	1.43218e-05	4.83042e-06	1.08473e-05	1.09038e-05	1.32578e-05	7.96596e-06	1.032e-05
7_0_7_O-H_LJ	-2.378	-2.516	-3.084	-9.045	-13.623	-16.801	-1.914	-12.78	-11.836	-18.687	-6.886	-18.357		X7_0_7_O.H_LJ	0.000150604	1135	-0.000358138	-0.000378921	-0.000464464	-0.00136222	-0.00205169	-0.00253031	-0.000288257	-0.00192473	-0.00178255	-0.00281435	-0.00103706	-0.00276465
10_3_5_O-H_LJ	-0.71	-1.256	-0.98	-2.709	-3.491	-4.315	-0.684	-3.23	-3.194	-4.293	-2.092	-3.262		X10_3_5_O.H_LJ	1.22838e-05	1136	-8.72147e-06	-1.54284e-05	-1.20381e-05	-3.32767e-05	-4.28826e-05	-5.30044e-05	-8.40209e-06	-3.96765e-05	-3.92343e-05	-5.27342e-05	-2.56976e-05	-4.00696e-05
16_3_-3_Ar(N-H)_C	20.673	20.82	22.001	22.537	10.393	14.028	23.271	14.508	14.864	12.456	22.97	12.368		X16_3_.3_Ar.N.H._C	2.38082e-06	1137	4.92187e-05	4.95687e-05	5.23804e-05	5.36566e-05	2.47439e-05	3.33982e-05	5.54041e-05	3.4541e-05	3.53885e-05	2.96555e-05	5.46875e-05	2.9446e-05
0_0_-3_Ar(N-H)_C	32.123	32.261	32.053	-28.371	31.154	28.438	32.233	30.981	31.894	29.987	32.169	17.644		X0_0_.3_Ar.N.H._C	-0.00384874	1138	-0.123633	-0.124164	-0.123364	0.109193	-0.119904	-0.10945	-0.124056	-0.119238	-0.122752	-0.115412	-0.12381	-0.0679071
15_5_-2_Ar(N-H)_C	20.961	19.54	21.709	22.826	11.286	14.217	22.924	14.894	14.662	12.479	23.674	12.507		X15_5_.2_Ar.N.H._C	5.44224e-05	1139	0.00114075	0.00106341	0.00118146	0.00124225	0.000614212	0.000773724	0.00124758	0.000810568	0.000797942	0.000679138	0.0012884	0.000680662
14_0_7_(H2O)HO_LJ	-0.16	-0.199	-0.126	-0.259	-0.35	-0.449	-0.152	-0.337	-0.426	-0.433	-0.213	-0.376		X14_0_7_.H2O.HO_LJ	2.57743e-06	1140	-4.12389e-07	-5.12909e-07	-3.24757e-07	-6.67555e-07	-9.02102e-07	-1.15727e-06	-3.9177e-07	-8.68595e-07	-1.09799e-06	-1.11603e-06	-5.48993e-07	-9.69115e-07
12_2_7_SH_LJ	-0.522	-0.732	-0.435	-0.964	-1.336	-1.677	-0.498	-1.277	-1.378	-1.634	-0.809	-1.384		X12_2_7_SH_LJ	7.15274e-06	1141	-3.73373e-06	-5.2358e-06	-3.11144e-06	-6.89524e-06	-9.55606e-06	-1.19951e-05	-3.56206e-06	-9.13404e-06	-9.85647e-06	-1.16876e-05	-5.78656e-06	-9.89939e-06
12_2_7_Ar(N-H)_LJ	-0.258	-0.362	-0.215	-0.476	-0.66	-0.828	-0.246	-0.631	-0.681	-0.807	-0.4	-0.684		X12_2_7_Ar.N.H._LJ	3.50694e-06	1142	-9.0479e-07	-1.26951e-06	-7.53991e-07	-1.6693e-06	-2.31458e-06	-2.90374e-06	-8.62707e-07	-2.21288e-06	-2.38822e-06	-2.8301e-06	-1.40277e-06	-2.39874e-06
1_6_6_SH_LJ	-3.552	-7.305	-3.333	-6.414	-74.128	-9.568	-3.886	-81.695	-25.524	-82.433	-12.472	-33.925		X1_6_6_SH_LJ	-0.00261122	1143	0.00927505	0.0190749	0.00870319	0.0167484	0.193564	0.0249841	0.0101472	0.213323	0.0666487	0.215251	0.0325671	0.0885856
6_1_6_Ar(N-H)_LJ	-5.052	-5.712	-3.529	-11.425	-19.561	-22.38	-4.082	-16.999	-12.85	-24.703	-9.64	-20.603		X6_1_6_Ar.N.H._LJ	6.44219e-05	1144	-0.00032546	-0.000367978	-0.000227345	-0.000736021	-0.00126016	-0.00144176	-0.00026297	-0.00109511	-0.000827822	-0.00159142	-0.000621028	-0.00132729
3_1_8_Ar(N-H)_LJ	-3.409	-4.191	-2.855	-4.114	-42.701	27.719	-2.563	-51.898	-12.901	-49.268	-6.962	-44.545		X3_1_8_Ar.N.H._LJ	-0.0038468	1145	0.0131137	0.0161219	0.0109826	0.0158257	0.164262	-0.106629	0.00985934	0.199641	0.0496275	0.189524	0.0267814	0.171356
13_1_-1_Ar(N-H)_C	27.891	27.111	28.979	29.717	10.966	20.238	30.169	20.561	21.265	17.936	28.637	17.754		X13_1_.1_Ar.N.H._C	-0.000183512	1146	-0.00511834	-0.0049752	-0.005318	-0.00545343	-0.00201239	-0.00371392	-0.00553638	-0.00377319	-0.00390238	-0.00329147	-0.00525524	-0.00325807
14_0_6_Ar(N-H)_LJ	-0.188	-0.234	-0.157	-0.338	-0.442	-0.583	-0.178	-0.426	-0.551	-0.559	-0.266	-0.47		X14_0_6_Ar.N.H._LJ	4.0207e-06	1147	-7.55892e-07	-9.40845e-07	-6.31251e-07	-1.359e-06	-1.77715e-06	-2.34407e-06	-7.15685e-07	-1.71282e-06	-2.21541e-06	-2.24757e-06	-1.06951e-06	-1.88973e-06
14_0_6_SH_LJ	-0.38	-0.474	-0.317	-0.684	-0.894	-1.18	-0.361	-0.862	-1.115	-1.132	-0.539	-0.952		X14_0_6_SH_LJ	8.16033e-06	1148	-3.10092e-06	-3.86799e-06	-2.58682e-06	-5.58166e-06	-7.29533e-06	-9.62918e-06	-2.94588e-06	-7.0342e-06	-9.09876e-06	-9.23749e-06	-4.39842e-06	-7.76863e-06
11_1_8_(H2O)HO_LJ	-0.323	-0.409	-0.25	-0.562	-0.822	-1.028	-0.299	-0.788	-0.848	-1.022	-0.468	-0.907		X11_1_8_.H2O.HO_LJ	5.80697e-06	1149	-1.87565e-06	-2.37505e-06	-1.45174e-06	-3.26352e-06	-4.77333e-06	-5.96957e-06	-1.73628e-06	-4.57589e-06	-4.92431e-06	-5.93472e-06	-2.71766e-06	-5.26692e-06
9_0_2_O-H_LJ	-5.415	-5.341	-5.356	-40.391	-45.309	-70.663	-4.066	-33.321	-36.133	-65.613	-11.632	-31.496		X9_0_2_O.H_LJ	0.000616356	1150	-0.00333757	-0.00329196	-0.0033012	-0.0248952	-0.0279265	-0.0435535	-0.0025061	-0.0205376	-0.0222708	-0.0404409	-0.00716945	-0.0194127
14_1_5_COO-_LJ	-0.352	-0.478	-0.181	-0.392	-0.498	-0.664	-0.339	-0.48	-0.591	-0.625	-0.312	-0.508		X14_1_5_COO._LJ	-1.82272e-06	1151	6.41599e-07	8.71262e-07	3.29913e-07	7.14508e-07	9.07717e-07	1.21029e-06	6.17903e-07	8.74908e-07	1.07723e-06	1.1392e-06	5.6869e-07	9.25944e-07
16_4_-3_Ar(N-H)_C	20.085	19.893	21.268	21.906	10.552	13.549	22.42	14.096	14.258	11.988	22.657	11.933		X16_4_.3_Ar.N.H._C	3.19167e-05	1152	0.000641046	0.000634918	0.000678804	0.000699167	0.000336785	0.000432439	0.000715572	0.000449897	0.000455068	0.000382617	0.000723136	0.000380862
11_4_5_SH_LJ	-0.833	-1.647	-0.694	-1.577	-2.096	-2.581	-0.842	-1.98	-1.96	-2.43	-1.403	-1.931		X11_4_5_SH_LJ	-7.65878e-06	1153	6.37976e-06	1.2614e-05	5.31519e-06	1.20779e-05	1.60528e-05	1.97673e-05	6.44869e-06	1.51644e-05	1.50112e-05	1.86108e-05	1.07453e-05	1.47891e-05
11_4_5_Ar(N-H)_LJ	-0.412	-0.813	-0.343	-0.779	-1.035	-1.275	-0.416	-0.978	-0.968	-1.2	-0.693	-0.954		X11_4_5_Ar.N.H._LJ	-3.75737e-06	1154	1.54804e-06	3.05474e-06	1.28878e-06	2.92699e-06	3.88888e-06	4.79065e-06	1.56307e-06	3.67471e-06	3.63713e-06	4.50884e-06	2.60386e-06	3.58453e-06
8_0_8_COO-_LJ	-1.708	-1.906	-0.844	-2.07	-3.359	-4.216	-1.456	-3.225	-3.095	-4.333	-1.718	-4.225		X8_0_8_COO._LJ	1.43291e-05	1155	-2.44742e-05	-2.73113e-05	-1.20938e-05	-2.96613e-05	-4.81315e-05	-6.04116e-05	-2.08632e-05	-4.62114e-05	-4.43487e-05	-6.20881e-05	-2.46174e-05	-6.05406e-05
9_2_1_Ar(N-H)_C	31.011	30.085	30.937	31.11	12.393	30.144	31.132	30.304	29.523	27.6	30.91	27.126		X9_2_1_Ar.N.H._C	-0.00067987	1156	-0.0210834	-0.0204539	-0.0210331	-0.0211507	-0.00842563	-0.020494	-0.0211657	-0.0206028	-0.0200718	-0.0187644	-0.0210148	-0.0184421
9_4_3_O-H_LJ	-1.261	-4.077	-1.779	-4.925	-6	-7.196	-1.332	-5.559	-5.292	-6.643	-4.17	-4.865		X9_4_3_O.H_LJ	-5.40907e-05	1157	6.82084e-05	0.000220528	9.62274e-05	0.000266397	0.000324544	0.000389237	7.20489e-05	0.00030069	0.000286248	0.000359325	0.000225558	0.000263151
10_2_2_Ar(N-H)_LJ	-1.725	-3.379	-1.268	-4.677	-5.308	-7.619	-1.639	-4.694	-4.79	-6.594	-2.696	-4.124		X10_2_2_Ar.N.H._LJ	-3.58656e-06	1158	6.18682e-06	1.2119e-05	4.54776e-06	1.67743e-05	1.90375e-05	2.7326e-05	5.87837e-06	1.68353e-05	1.71796e-05	2.36498e-05	9.66937e-06	1.4791e-05
13_0_8_(H2O)HO_LJ	-0.179	-0.219	-0.142	-0.293	-0.411	-0.519	-0.169	-0.396	-0.482	-0.506	-0.245	-0.454		X13_0_8_.H2O.HO_LJ	3.20661e-06	1159	-5.73983e-07	-7.02247e-07	-4.55338e-07	-9.39536e-07	-1.31792e-06	-1.66423e-06	-5.41917e-07	-1.26982e-06	-1.54559e-06	-1.62254e-06	-7.85619e-07	-1.4558e-06
14_6_-2_Ar(N-H)_C	21.181	18.827	21.707	23.075	12.148	14.317	22.866	15.185	14.602	12.424	24.534	12.51		X14_6_.2_Ar.N.H._C	9.02549e-05	1160	0.00191169	0.00169923	0.00195916	0.00208263	0.00109642	0.00129218	0.00206377	0.00137052	0.0013179	0.00112133	0.00221431	0.00112909
10_2_2_SH_LJ	-3.493	-6.841	-2.567	-9.475	-10.749	-15.436	-3.317	-9.506	-9.699	-13.357	-5.459	-8.35		X10_2_2_SH_LJ	-7.10253e-06	1161	2.48091e-05	4.85884e-05	1.82322e-05	6.72965e-05	7.63451e-05	0.000109635	2.35591e-05	6.75167e-05	6.88874e-05	9.48685e-05	3.87727e-05	5.93061e-05
9_1_0_Ar(N-H)_C	31.075	30.783	31.06	31.181	9.982	30.557	31.236	30.582	30.477	29.208	30.993	28.357		X9_1_0_Ar.N.H._C	-0.000788036	1162	-0.0244882	-0.0242581	-0.0244764	-0.0245717	-0.00786617	-0.02408	-0.0246151	-0.0240997	-0.024017	-0.0230169	-0.0244236	-0.0223463
11_4_4_(H2O)HO_LJ	-0.519	-1.136	-0.4	-0.935	-1.175	-1.467	-0.531	-1.111	-1.116	-1.358	-0.815	-1.056		X11_4_4_.H2O.HO_LJ	-1.12877e-05	1163	5.85834e-06	1.28229e-05	4.5151e-06	1.0554e-05	1.32631e-05	1.65591e-05	5.99379e-06	1.25407e-05	1.25971e-05	1.53288e-05	9.19951e-06	1.19199e-05
9_2_7_SH_LJ	-1.507	-2.059	-1.198	-3.129	-4.737	-5.795	-1.372	-4.417	-4.094	-5.9	-2.561	-4.902		X9_2_7_SH_LJ	2.50535e-05	1164	-3.77557e-05	-5.15852e-05	-3.00141e-05	-7.83925e-05	-0.000118679	-0.000145185	-3.43734e-05	-0.000110661	-0.000102569	-0.000147816	-6.41621e-05	-0.000122812
13_0_-2_Ar(N-H)_C	27.888	28.674	29.691	29.792	10.729	20.134	30.354	20.417	21.768	17.884	28.796	17.608		X13_0_.2_Ar.N.H._C	-0.000192565	1165	-0.00537025	-0.0055216	-0.00571744	-0.00573689	-0.00206603	-0.0038771	-0.00584511	-0.0039316	-0.00419175	-0.00344383	-0.0055451	-0.00339068
9_2_7_Ar(N-H)_LJ	-0.744	-1.017	-0.592	-1.546	-2.34	-2.863	-0.678	-2.182	-2.022	-2.914	-1.265	-2.421		X9_2_7_Ar.N.H._LJ	1.24261e-05	1166	-9.245e-06	-1.26373e-05	-7.35624e-06	-1.92107e-05	-2.9077e-05	-3.55759e-05	-8.42488e-06	-2.71137e-05	-2.51255e-05	-3.62096e-05	-1.5719e-05	-3.00835e-05
7_4_-1_Ar(N-H)_C	31.014	16.333	30.827	31.002	24.174	27.726	31.118	30.209	24.343	22.544	31.241	22.828		X7_4_.1_Ar.N.H._C	-0.000429408	1167	-0.0133177	-0.00701352	-0.0132374	-0.0133125	-0.0103805	-0.0119058	-0.0133623	-0.012972	-0.0104531	-0.00968058	-0.0134151	-0.00980253
13_6_-1_Ar(N-H)_C	22.929	18.955	22.937	24.827	12.974	15.616	24.322	16.607	15.583	13.499	26.092	13.662		X13_6_.1_Ar.N.H._C	8.82558e-05	1168	0.00202362	0.00167289	0.00202432	0.00219113	0.00114503	0.0013782	0.00214656	0.00146566	0.00137529	0.00119136	0.00230277	0.00120575
16_2_-3_Ar(N-H)_C	21.225	21.717	22.688	23.139	10.195	14.459	24.059	14.867	15.438	12.891	23.206	12.775		X16_2_.3_Ar.N.H._C	-2.40251e-05	1169	-0.000509933	-0.000521754	-0.000545082	-0.000555917	-0.000244936	-0.000347379	-0.000578021	-0.000357182	-0.0003709	-0.000309708	-0.000557527	-0.000306921
12_2_3_Ar(N-H)_LJ	-0.577	-0.954	-0.455	-1.215	-1.433	-2.018	-0.557	-1.352	-1.524	-1.825	-0.864	-1.321		X12_2_3_Ar.N.H._LJ	5.64543e-06	1170	-3.25741e-06	-5.38574e-06	-2.56867e-06	-6.8592e-06	-8.08991e-06	-1.13925e-05	-3.14451e-06	-7.63263e-06	-8.60364e-06	-1.03029e-05	-4.87765e-06	-7.45762e-06
12_2_3_SH_LJ	-1.168	-1.93	-0.921	-2.459	-2.9	-4.086	-1.127	-2.737	-3.085	-3.696	-1.749	-2.675		X12_2_3_SH_LJ	1.15704e-05	1171	-1.35142e-05	-2.23309e-05	-1.06563e-05	-2.84516e-05	-3.35542e-05	-4.72767e-05	-1.30399e-05	-3.16682e-05	-3.56947e-05	-4.27642e-05	-2.02366e-05	-3.09508e-05
13_0_4_Ar(N-H)_LJ	-0.404	-0.499	-0.316	-0.829	-1.012	-1.476	-0.372	-0.966	-1.288	-1.391	-0.556	-1.044		X13_0_4_Ar.N.H._LJ	1.32212e-05	1172	-5.34135e-06	-6.59736e-06	-4.17789e-06	-1.09603e-05	-1.33798e-05	-1.95144e-05	-4.91827e-06	-1.27716e-05	-1.70289e-05	-1.83906e-05	-7.35096e-06	-1.38029e-05
13_0_4_SH_LJ	-0.817	-1.01	-0.64	-1.678	-2.048	-2.988	-0.754	-1.955	-2.608	-2.815	-1.126	-2.113		X13_0_4_SH_LJ	2.69056e-05	1173	-2.19819e-05	-2.71747e-05	-1.72196e-05	-4.51476e-05	-5.51027e-05	-8.0394e-05	-2.02868e-05	-5.26005e-05	-7.01699e-05	-7.57393e-05	-3.02957e-05	-5.68516e-05
8_0_-1_Ar(N-H)_C	31.264	31.202	31.286	31.353	6.953	31.037	31.438	31.023	31.054	30.647	31.194	30.479		X8_0_.1_Ar.N.H._C	-0.000931061	1174	-0.0291087	-0.029051	-0.0291292	-0.0291915	-0.00647367	-0.0288973	-0.0292707	-0.0288843	-0.0289132	-0.0285342	-0.0290435	-0.0283778
14_4_0_Ar(N-H)_C	24.014	21.272	24.186	26.027	11.586	16.737	25.848	17.324	16.873	14.764	25.547	14.849		X14_4_0_Ar.N.H._C	2.3875e-06	1175	5.73334e-05	5.07869e-05	5.7744e-05	6.21394e-05	2.76616e-05	3.99596e-05	6.1712e-05	4.1361e-05	4.02843e-05	3.5249e-05	6.09934e-05	3.5452e-05
12_3_1_Ar(N-H)_C	29.124	24.534	28.688	30.162	12.327	21.168	30.073	21.71	20.828	18.687	29.456	18.725		X12_3_1_Ar.N.H._C	-0.000159076	1176	-0.00463291	-0.00390276	-0.00456356	-0.00479804	-0.00196092	-0.00336731	-0.00478388	-0.00345353	-0.00331322	-0.00297264	-0.00468573	-0.00297869
13_1_8_COO-_LJ	-0.271	-0.352	-0.143	-0.29	-0.411	-0.514	-0.259	-0.397	-0.453	-0.497	-0.251	-0.44		X13_1_8_COO._LJ	-8.83535e-07	1177	2.39438e-07	3.11004e-07	1.26345e-07	2.56225e-07	3.63133e-07	4.54137e-07	2.28835e-07	3.50763e-07	4.00241e-07	4.39117e-07	2.21767e-07	3.88755e-07
15_4_-1_Ar(N-H)_C	22.204	20.594	22.79	24.133	11.039	15.257	24.212	15.812	15.665	13.482	24.116	13.52		X15_4_.1_Ar.N.H._C	1.89392e-05	1178	0.000420527	0.000390035	0.000431626	0.000457061	0.00020907	0.000288956	0.000458557	0.000299467	0.000296683	0.000255339	0.000456739	0.000256059
7_1_3_(H2O)HO_LJ	-12.391	-14.365	-6.534	-19.307	-56.227	-48.413	-10.052	-41.073	-37.414	-49.692	-19.388	-38.688		X7_1_3_.H2O.HO_LJ	-0.000178423	1179	0.00221083	0.00256304	0.00116581	0.0034448	0.0100322	0.00863797	0.0017935	0.00732835	0.0066755	0.00886617	0.00345926	0.00690281
14_2_5_(H2O)HO_LJ	-0.198	-0.292	-0.155	-0.322	-0.411	-0.535	-0.195	-0.397	-0.462	-0.499	-0.271	-0.41		X14_2_5_.H2O.HO_LJ	1.46813e-06	1180	-2.90689e-07	-4.28693e-07	-2.2756e-07	-4.72737e-07	-6.03401e-07	-7.85448e-07	-2.86285e-07	-5.82847e-07	-6.78275e-07	-7.32596e-07	-3.97863e-07	-6.01932e-07
9_0_0_SH_LJ	-13.02	-16.559	-8.093	-41.502	-57.314	-73.666	-10.896	-45.13	-44.598	-63.074	-16.243	-33.278		X9_0_0_SH_LJ	0.000106133	1181	-0.00138185	-0.00175745	-0.000858931	-0.00440472	-0.00608288	-0.00781836	-0.00115642	-0.00478976	-0.0047333	-0.00669421	-0.00172391	-0.00353188
11_5_1_Ar(N-H)_C	28.52	20.785	27.277	29.622	14.585	20.094	29.548	21.221	19.02	17.455	29.332	17.695		X11_5_1_Ar.N.H._C	-4.65713e-05	1182	-0.00132821	-0.000967985	-0.00127033	-0.00137954	-0.000679243	-0.000935804	-0.00137609	-0.00098829	-0.000885787	-0.000812903	-0.00136603	-0.00082408
13_2_7_(H2O)HO_LJ	-0.191	-0.269	-0.151	-0.313	-0.43	-0.54	-0.185	-0.414	-0.458	-0.518	-0.27	-0.443		X13_2_7_.H2O.HO_LJ	1.95103e-06	1183	-3.72646e-07	-5.24826e-07	-2.94605e-07	-6.10671e-07	-8.38941e-07	-1.05355e-06	-3.6094e-07	-8.07725e-07	-8.9357e-07	-1.01063e-06	-5.26777e-07	-8.64305e-07
14_1_6_SH_LJ	-0.356	-0.475	-0.299	-0.628	-0.823	-1.067	-0.343	-0.793	-0.962	-1.016	-0.516	-0.854		X14_1_6_SH_LJ	5.85583e-06	1184	-2.08468e-06	-2.78152e-06	-1.75089e-06	-3.67746e-06	-4.81935e-06	-6.24817e-06	-2.00855e-06	-4.64368e-06	-5.63331e-06	-5.94953e-06	-3.02161e-06	-5.00088e-06
14_1_6_Ar(N-H)_LJ	-0.176	-0.235	-0.148	-0.31	-0.406	-0.527	-0.169	-0.392	-0.475	-0.502	-0.255	-0.422		X14_1_6_Ar.N.H._LJ	2.90921e-06	1185	-5.12022e-07	-6.83665e-07	-4.30564e-07	-9.01856e-07	-1.18114e-06	-1.53316e-06	-4.91657e-07	-1.14041e-06	-1.38188e-06	-1.46043e-06	-7.4185e-07	-1.22769e-06
15_3_-1_Ar(N-H)_C	22.913	21.722	23.654	24.936	10.794	15.884	25.215	16.345	16.443	14.09	24.478	14.087		X15_3_.1_Ar.N.H._C	-1.68239e-05	1186	-0.000385487	-0.000365449	-0.000397953	-0.000419522	-0.000181598	-0.000267231	-0.000424215	-0.000274987	-0.000276636	-0.000237049	-0.000411816	-0.000236999
13_2_0_Ar(N-H)_C	27.589	25.319	27.999	28.674	11.306	19.956	29.525	20.338	20.392	17.678	28.173	17.617		X13_2_0_Ar.N.H._C	-0.000191681	1187	-0.00528829	-0.00485317	-0.00536688	-0.00549626	-0.00216715	-0.00382519	-0.00565938	-0.00389841	-0.00390876	-0.00338854	-0.00540023	-0.00337684
12_1_8_(H2O)HO_LJ	-0.232	-0.297	-0.181	-0.388	-0.557	-0.698	-0.218	-0.536	-0.597	-0.684	-0.328	-0.605		X12_1_8_.H2O.HO_LJ	3.82931e-06	1188	-8.88399e-07	-1.1373e-06	-6.93104e-07	-1.48577e-06	-2.13292e-06	-2.67286e-06	-8.34789e-07	-2.05251e-06	-2.2861e-06	-2.61925e-06	-1.25601e-06	-2.31673e-06
14_0_5_Ar(N-H)_LJ	-0.225	-0.282	-0.185	-0.415	-0.528	-0.719	-0.213	-0.509	-0.67	-0.681	-0.314	-0.553		X14_0_5_Ar.N.H._LJ	5.3884e-06	1189	-1.21239e-06	-1.51953e-06	-9.96855e-07	-2.23619e-06	-2.84508e-06	-3.87426e-06	-1.14773e-06	-2.7427e-06	-3.61023e-06	-3.6695e-06	-1.69196e-06	-2.97979e-06
14_0_5_SH_LJ	-0.456	-0.572	-0.374	-0.84	-1.068	-1.455	-0.432	-1.03	-1.356	-1.379	-0.637	-1.119		X14_0_5_SH_LJ	1.08585e-05	1190	-4.95147e-06	-6.21106e-06	-4.06108e-06	-9.12113e-06	-1.15969e-05	-1.57991e-05	-4.69087e-06	-1.11842e-05	-1.47241e-05	-1.49739e-05	-6.91686e-06	-1.21507e-05
7_3_2_(H2O)HO_LJ	-5.783	-25.618	-4.044	-16.141	-19.768	-20.698	-6.283	-17.532	-15.613	-19.613	-12.009	-12.702		X7_3_2_.H2O.HO_LJ	-0.000832245	1191	0.00481287	0.0213204	0.0033656	0.0134333	0.0164518	0.0172258	0.00522899	0.0145909	0.0129938	0.0163228	0.00999443	0.0105712
11_6_-1_Ar(N-H)_C	25.616	18.411	25.023	27.486	15.308	17.525	26.77	18.999	17.042	14.836	29.83	15.082		X11_6_.1_Ar.N.H._C	8.84594e-05	1192	0.00226598	0.00162863	0.00221352	0.0024314	0.00135414	0.00155025	0.00236806	0.00168064	0.00150753	0.00131238	0.00263874	0.00133415
9_1_8_COO-_LJ	-1.04	-1.275	-0.521	-1.253	-1.993	-2.478	-0.927	-1.901	-1.813	-2.497	-1.054	-2.247		X9_1_8_COO._LJ	3.99384e-06	1193	-4.15359e-06	-5.09214e-06	-2.08079e-06	-5.00428e-06	-7.95972e-06	-9.89673e-06	-3.70229e-06	-7.59228e-06	-7.24082e-06	-9.97261e-06	-4.2095e-06	-8.97415e-06
13_3_5_SH_LJ	-0.49	-0.802	-0.411	-0.874	-1.122	-1.432	-0.486	-1.076	-1.173	-1.338	-0.753	-1.088		X13_3_5_SH_LJ	1.73477e-06	1194	-8.50036e-07	-1.39128e-06	-7.1299e-07	-1.51619e-06	-1.94641e-06	-2.48419e-06	-8.43097e-07	-1.86661e-06	-2.03488e-06	-2.32112e-06	-1.30628e-06	-1.88743e-06
13_3_5_Ar(N-H)_LJ	-0.242	-0.396	-0.203	-0.432	-0.554	-0.707	-0.24	-0.532	-0.58	-0.661	-0.372	-0.537		X13_3_5_Ar.N.H._LJ	8.24419e-07	1195	-1.99509e-07	-3.2647e-07	-1.67357e-07	-3.56149e-07	-4.56728e-07	-5.82864e-07	-1.97861e-07	-4.38591e-07	-4.78163e-07	-5.44941e-07	-3.06684e-07	-4.42713e-07
14_1_5_Ar(N-H)_LJ	-0.21	-0.285	-0.174	-0.378	-0.481	-0.64	-0.202	-0.463	-0.571	-0.603	-0.301	-0.491		X14_1_5_Ar.N.H._LJ	3.55904e-06	1196	-7.47399e-07	-1.01433e-06	-6.19273e-07	-1.34532e-06	-1.7119e-06	-2.27779e-06	-7.18927e-07	-1.64784e-06	-2.03221e-06	-2.1461e-06	-1.07127e-06	-1.74749e-06
14_1_5_SH_LJ	-0.425	-0.576	-0.353	-0.766	-0.973	-1.297	-0.409	-0.938	-1.155	-1.22	-0.609	-0.993		X14_1_5_SH_LJ	7.36286e-06	1197	-3.12922e-06	-4.24101e-06	-2.59909e-06	-5.63995e-06	-7.16406e-06	-9.54963e-06	-3.01141e-06	-6.90636e-06	-8.5041e-06	-8.98269e-06	-4.48398e-06	-7.31132e-06
12_1_5_O-H_LJ	-0.447	-0.59	-0.609	-1.657	-2.034	-2.778	-0.412	-1.921	-2.309	-2.744	-1.139	-2.111		X12_1_5_O.H_LJ	2.58645e-05	1198	-1.15614e-05	-1.526e-05	-1.57515e-05	-4.28574e-05	-5.26083e-05	-7.18515e-05	-1.06562e-05	-4.96856e-05	-5.97211e-05	-7.09721e-05	-2.94596e-05	-5.45999e-05
13_3_4_(H2O)HO_LJ	-0.296	-0.51	-0.229	-0.497	-0.615	-0.801	-0.296	-0.591	-0.65	-0.735	-0.422	-0.584		X13_3_4_.H2O.HO_LJ	-8.05102e-07	1199	2.3831e-07	4.10602e-07	1.84368e-07	4.00136e-07	4.95138e-07	6.44887e-07	2.3831e-07	4.75815e-07	5.23316e-07	5.9175e-07	3.39753e-07	4.7018e-07
14_1_7_(H2O)HO_LJ	-0.15	-0.198	-0.119	-0.24	-0.325	-0.412	-0.145	-0.314	-0.373	-0.394	-0.205	-0.341		X14_1_7_.H2O.HO_LJ	1.9473e-06	1200	-2.92094e-07	-3.85564e-07	-2.31728e-07	-4.67351e-07	-6.32871e-07	-8.02286e-07	-2.82358e-07	-6.11451e-07	-7.26341e-07	-7.67234e-07	-3.99195e-07	-6.64028e-07
10_3_2_Ar(N-H)_LJ	-1.334	-3.455	-1.044	-3.129	-3.595	-4.777	-1.353	-3.31	-3.3	-4.143	-2.261	-2.858		X10_3_2_Ar.N.H._LJ	-4.3691e-05	1201	5.82838e-05	0.000150952	4.56134e-05	0.000136709	0.000157069	0.000208712	5.9114e-05	0.000144617	0.00014418	0.000181012	9.87854e-05	0.000124869
10_3_2_SH_LJ	-2.7	-6.996	-2.113	-6.337	-7.278	-9.673	-2.739	-6.702	-6.681	-8.39	-4.578	-5.786		X10_3_2_SH_LJ	-8.85208e-05	1202	0.000239006	0.000619292	0.000187044	0.000560956	0.000644254	0.000856262	0.000242458	0.000593266	0.000591408	0.00074269	0.000405248	0.000512181
3_1_-2_Ar(N-H)_C	31.805	31.804	31.756	31.399	31.448	30.933	31.957	31.54	31.821	30.919	31.911	31.03		X3_1_.2_Ar.N.H._C	1.6979e-05	1203	0.000540017	0.00054	0.000539185	0.000533124	0.000533956	0.000525211	0.000542598	0.000535518	0.000540289	0.000524974	0.000541817	0.000526858
2_1_1_Ar(N-H)_C	31.931	31.628	31.915	31.81	31.611	31.739	32.012	31.729	-0.738	31.583	31.635	31.655		X2_1_1_Ar.N.H._C	-1.76414e-05	1204	-0.000563307	-0.000557961	-0.000563024	-0.000561172	-0.000557661	-0.000559919	-0.000564736	-0.000559743	1.30193e-05	-0.000557167	-0.000558085	-0.000558438
14_2_6_(H2O)HO_LJ	-0.167	-0.24	-0.132	-0.267	-0.352	-0.448	-0.164	-0.339	-0.39	-0.422	-0.23	-0.356		X14_2_6_.H2O.HO_LJ	1.34977e-06	1205	-2.25412e-07	-3.23945e-07	-1.7817e-07	-3.60389e-07	-4.7512e-07	-6.04698e-07	-2.21363e-07	-4.57573e-07	-5.26411e-07	-5.69604e-07	-3.10448e-07	-4.80519e-07
14_3_0_Ar(N-H)_C	24.859	22.623	25.199	27.009	11.243	17.526	27.028	17.991	17.834	15.525	25.966	15.559		X14_3_0_Ar.N.H._C	-4.15352e-05	1206	-0.00103252	-0.000939652	-0.00104665	-0.00112183	-0.000466981	-0.000727947	-0.00112261	-0.000747261	-0.000740739	-0.000644835	-0.0010785	-0.000646247
2_4_4_Ar(N-H)_LJ	-8.943	-24.212	-8.579	-17.194	33.731	32.599	-10.273	31.683	-54.14	33.295	-26.947	-62.783		X2_4_4_Ar.N.H._LJ	-0.00220203	1207	0.0196928	0.0533156	0.0188912	0.0378617	-0.0742767	-0.071784	0.0226215	-0.0697669	0.119218	-0.0733166	0.0593381	0.13825
12_3_3_(H2O)HO_LJ	-0.506	-0.975	-0.383	-0.919	-1.095	-1.463	-0.507	-1.042	-1.122	-1.314	-0.738	-0.993		X12_3_3_.H2O.HO_LJ	-4.5186e-06	1208	2.28641e-06	4.40564e-06	1.73063e-06	4.1526e-06	4.94787e-06	6.61072e-06	2.29093e-06	4.70839e-06	5.06987e-06	5.93745e-06	3.33473e-06	4.48697e-06
2_4_4_SH_LJ	-18.112	-49.091	-17.376	-34.827	34.024	32.893	-20.811	32.046	-110.116	33.587	-58.26	-128.857		X2_4_4_SH_LJ	-0.0034677	1209	0.0628069	0.170233	0.0602547	0.120769	-0.117985	-0.114063	0.0721662	-0.111126	0.381849	-0.11647	0.202028	0.446837
14_1_7_COO-_LJ	-0.244	-0.321	-0.128	-0.258	-0.35	-0.443	-0.235	-0.338	-0.401	-0.424	-0.22	-0.367		X14_1_7_COO._LJ	-1.28422e-06	1210	3.1335e-07	4.12235e-07	1.6438e-07	3.31329e-07	4.49478e-07	5.6891e-07	3.01792e-07	4.34067e-07	5.14973e-07	5.4451e-07	2.82529e-07	4.71309e-07
10_1_8_(H2O)HO_LJ	-0.455	-0.566	-0.347	-0.814	-1.226	-1.529	-0.413	-1.172	-1.201	-1.538	-0.674	-1.373		X10_1_8_.H2O.HO_LJ	9.30867e-06	1211	-4.23545e-06	-5.26871e-06	-3.23011e-06	-7.57726e-06	-1.14124e-05	-1.4233e-05	-3.84448e-06	-1.09098e-05	-1.11797e-05	-1.43167e-05	-6.27405e-06	-1.27808e-05
13_3_6_(H2O)HO_LJ	-0.208	-0.327	-0.164	-0.339	-0.453	-0.568	-0.206	-0.435	-0.467	-0.536	-0.3	-0.447		X13_3_6_.H2O.HO_LJ	6.58506e-07	1212	-1.36969e-07	-2.15331e-07	-1.07995e-07	-2.23234e-07	-2.98303e-07	-3.74031e-07	-1.35652e-07	-2.8645e-07	-3.07522e-07	-3.52959e-07	-1.97552e-07	-2.94352e-07
14_0_7_SH_LJ	-0.312	-0.388	-0.265	-0.544	-0.734	-0.943	-0.298	-0.709	-0.894	-0.909	-0.448	-0.791		X14_0_7_SH_LJ	6.48565e-06	1213	-2.02352e-06	-2.51643e-06	-1.7187e-06	-3.52819e-06	-4.76047e-06	-6.11597e-06	-1.93272e-06	-4.59833e-06	-5.79817e-06	-5.89545e-06	-2.90557e-06	-5.13015e-06
14_0_7_Ar(N-H)_LJ	-0.154	-0.192	-0.131	-0.269	-0.363	-0.466	-0.147	-0.35	-0.442	-0.449	-0.221	-0.391		X14_0_7_Ar.N.H._LJ	3.1755e-06	1214	-4.89027e-07	-6.09697e-07	-4.15991e-07	-8.5421e-07	-1.15271e-06	-1.47978e-06	-4.66799e-07	-1.11143e-06	-1.40357e-06	-1.4258e-06	-7.01786e-07	-1.24162e-06
2_4_4_COO-_LJ	-15.08	-41.271	-8.917	-17.876	33.665	32.446	-17.37	30.835	-57.452	33.217	-37.481	-69.616		X2_4_4_COO._LJ	-0.0026642	1215	0.0401761	0.109954	0.0237567	0.0476252	-0.0896903	-0.0864426	0.0462772	-0.0821506	0.153064	-0.0884967	0.0998569	0.185471
10_2_2_COO-_LJ	-2.899	-5.678	-1.315	-4.866	-5.51	-7.928	-2.752	-4.873	-4.971	-6.857	-2.796	-4.279		X10_2_2_COO._LJ	-6.8434e-05	1216	0.00019839	0.000388568	8.99907e-05	0.000333	0.000377071	0.000542544	0.00018833	0.000333479	0.000340185	0.000469252	0.000191341	0.000292829
11_0_9_COO-_LJ	-0.422	-0.504	-0.222	-0.463	-0.707	-0.881	-0.39	-0.685	-0.76	-0.867	-0.4	-0.813		X11_0_9_COO._LJ	1.52922e-06	1217	-6.45333e-07	-7.70729e-07	-3.39488e-07	-7.08031e-07	-1.08116e-06	-1.34725e-06	-5.96397e-07	-1.04752e-06	-1.16221e-06	-1.32584e-06	-6.1169e-07	-1.24326e-06
14_0_8_COO-_LJ	-0.21	-0.261	-0.112	-0.218	-0.305	-0.383	-0.201	-0.295	-0.361	-0.368	-0.188	-0.33		X14_0_8_COO._LJ	-3.68551e-07	1218	7.73958e-08	9.61919e-08	4.12778e-08	8.03442e-08	1.12408e-07	1.41155e-07	7.40789e-08	1.08723e-07	1.33047e-07	1.35627e-07	6.92877e-08	1.21622e-07
11_0_3_(H2O)HO_LJ	-1.347	-1.541	-0.867	-3.486	-3.878	-6.523	-1.147	-3.506	-4.518	-6.143	-1.665	-3.759		X11_0_3_.H2O.HO_LJ	7.53993e-05	1219	-0.000101563	-0.00011619	-6.53712e-05	-0.000262842	-0.000292398	-0.00049183	-8.6483e-05	-0.00026435	-0.000340654	-0.000463178	-0.00012554	-0.000283426
10_1_0_Ar(N-H)_C	30.873	30.528	30.875	31.032	10.75	29.26	31.08	29.471	29.368	25.642	30.797	25.086		X10_1_0_Ar.N.H._C	-0.000674529	1220	-0.0208247	-0.020592	-0.0208261	-0.020932	-0.00725119	-0.0197367	-0.0209644	-0.019879	-0.0198096	-0.0172963	-0.0207735	-0.0169212
12_5_1_Ar(N-H)_C	26.625	20.705	25.803	28.569	13.449	18.655	27.76	19.561	17.981	16.3	28.186	16.518		X12_5_1_Ar.N.H._C	2.49386e-05	1221	0.000663992	0.000516355	0.000643492	0.000712472	0.0003354	0.000465231	0.000692297	0.000487825	0.000448422	0.0004065	0.000702921	0.000411937
12_3_3_SH_LJ	-0.988	-1.904	-0.804	-1.929	-2.299	-3.071	-0.99	-2.189	-2.355	-2.758	-1.55	-2.084		X12_3_3_SH_LJ	-5.36407e-06	1222	5.2997e-06	1.02132e-05	4.31271e-06	1.03473e-05	1.2332e-05	1.64731e-05	5.31043e-06	1.1742e-05	1.26324e-05	1.47941e-05	8.31431e-06	1.11787e-05
12_3_3_Ar(N-H)_LJ	-0.488	-0.94	-0.397	-0.953	-1.136	-1.517	-0.489	-1.081	-1.164	-1.362	-0.766	-1.03		X12_3_3_Ar.N.H._LJ	-2.66663e-06	1223	1.30132e-06	2.50663e-06	1.05865e-06	2.5413e-06	3.02929e-06	4.04528e-06	1.30398e-06	2.88263e-06	3.10396e-06	3.63195e-06	2.04264e-06	2.74663e-06
16_3_-2_Ar(N-H)_C	21.185	20.805	22.216	23.075	10.333	14.442	23.539	14.883	15.151	12.847	23.043	12.811		X16_3_.2_Ar.N.H._C	4.10779e-06	1224	8.70236e-05	8.54626e-05	9.12587e-05	9.47873e-05	4.24458e-05	5.93247e-05	9.66933e-05	6.11363e-05	6.22372e-05	5.27728e-05	9.46559e-05	5.26249e-05
12_0_9_COO-_LJ	-0.309	-0.374	-0.164	-0.33	-0.492	-0.612	-0.289	-0.477	-0.546	-0.597	-0.287	-0.553		X12_0_9_COO._LJ	5.03183e-07	1225	-1.55484e-07	-1.88191e-07	-8.25221e-08	-1.66051e-07	-2.47566e-07	-3.07948e-07	-1.4542e-07	-2.40019e-07	-2.74738e-07	-3.00401e-07	-1.44414e-07	-2.7826e-07
11_1_8_SH_LJ	-0.632	-0.798	-0.525	-1.181	-1.726	-2.159	-0.584	-1.654	-1.781	-2.147	-0.983	-1.905		X11_1_8_SH_LJ	1.40714e-05	1226	-8.89309e-06	-1.12289e-05	-7.38746e-06	-1.66183e-05	-2.42872e-05	-3.038e-05	-8.21767e-06	-2.3274e-05	-2.50611e-05	-3.02112e-05	-1.38321e-05	-2.68059e-05
11_1_8_Ar(N-H)_LJ	-0.312	-0.394	-0.259	-0.583	-0.852	-1.066	-0.289	-0.817	-0.88	-1.06	-0.486	-0.941		X11_1_8_Ar.N.H._LJ	6.97812e-06	1227	-2.17717e-06	-2.74938e-06	-1.80733e-06	-4.06824e-06	-5.94536e-06	-7.43867e-06	-2.01668e-06	-5.70112e-06	-6.14074e-06	-7.39681e-06	-3.39137e-06	-6.56641e-06
13_2_7_COO-_LJ	-0.31	-0.436	-0.162	-0.337	-0.462	-0.581	-0.3	-0.445	-0.492	-0.557	-0.291	-0.476		X13_2_7_COO._LJ	-2.40392e-06	1228	7.45216e-07	1.04811e-06	3.89436e-07	8.10122e-07	1.11061e-06	1.39668e-06	7.21177e-07	1.06975e-06	1.18273e-06	1.33899e-06	6.99542e-07	1.14427e-06
10_2_1_Ar(N-H)_C	30.8	29.662	30.726	30.957	12.187	27.816	30.969	28.266	26.839	24.526	30.698	24.242		X10_2_1_Ar.N.H._C	-0.000535084	1229	-0.0164806	-0.0158717	-0.016441	-0.0165646	-0.00652107	-0.0148839	-0.016571	-0.0151247	-0.0143611	-0.0131235	-0.016426	-0.0129715
10_5_1_Ar(N-H)_C	29.83	20.486	28.866	30.39	16.006	21.665	30.182	23.095	20.04	18.704	30.403	18.978		X10_5_1_Ar.N.H._C	-0.000132028	1230	-0.00393838	-0.00270472	-0.00381111	-0.00401232	-0.00211323	-0.00286038	-0.00398485	-0.00304918	-0.00264583	-0.00246944	-0.00401403	-0.00250562
15_1_-2_Ar(N-H)_C	23.651	23.933	25.039	25.845	10.315	16.487	26.782	16.808	17.588	14.715	24.951	14.591		X15_1_.2_Ar.N.H._C	-7.95956e-05	1231	-0.00188251	-0.00190496	-0.00199299	-0.00205715	-0.000821028	-0.00131229	-0.00213173	-0.00133784	-0.00139993	-0.00117125	-0.00198599	-0.00116138
8_2_1_Ar(N-H)_LJ	-5.872	-17.322	-4.109	-18.931	-24.908	-29.764	-5.796	-19.92	-17.336	-23.51	-10.257	-13.573		X8_2_1_Ar.N.H._LJ	-0.000375952	1232	0.00220759	0.00651224	0.00154479	0.00711715	0.00936422	0.0111898	0.00217902	0.00748897	0.00651751	0.00883864	0.00385614	0.0051028
16_5_-3_Ar(N-H)_C	19.479	18.966	20.508	21.261	10.663	13.04	21.537	13.643	13.638	11.501	22.274	11.483		X16_5_.3_Ar.N.H._C	6.30639e-05	1233	0.00122842	0.00119607	0.00129331	0.0013408	0.00067245	0.000822353	0.00135821	0.000860381	0.000860065	0.000725298	0.00140469	0.000724163
16_4_-2_Ar(N-H)_C	20.591	19.87	21.483	22.419	10.509	13.943	22.693	14.456	14.523	12.36	22.732	12.356		X16_4_.2_Ar.N.H._C	3.33344e-05	1234	0.000686388	0.000662354	0.000716122	0.000747323	0.000350311	0.000464781	0.000756457	0.000481882	0.000484115	0.000412013	0.000757757	0.000411879
14_0_4_COO-_LJ	-0.443	-0.563	-0.222	-0.512	-0.637	-0.899	-0.42	-0.615	-0.819	-0.833	-0.377	-0.652		X14_0_4_COO._LJ	8.93771e-07	1235	-3.95941e-07	-5.03193e-07	-1.98417e-07	-4.57611e-07	-5.69332e-07	-8.035e-07	-3.75384e-07	-5.49669e-07	-7.31999e-07	-7.44511e-07	-3.36952e-07	-5.82739e-07
15_6_-3_Ar(N-H)_C	19.655	18.528	20.556	21.503	11.395	13.157	21.531	13.915	13.651	11.482	23.056	11.503		X15_6_.3_Ar.N.H._C	9.2339e-05	1236	0.00181492	0.00171086	0.00189812	0.00198556	0.0010522	0.0012149	0.00198815	0.0012849	0.00126052	0.00106024	0.00212897	0.00106218
6_0_2_Ar(N-H)_LJ	-47.537	-43.482	-26.647	35.589	34.73	35.16	-41.359	33.36	32.836	35.296	-72.92	12.518		X6_0_2_Ar.N.H._LJ	0.00145838	1237	-0.0693269	-0.0634132	-0.0388614	0.0519022	0.0506495	0.0512766	-0.0603171	0.0486515	0.0478873	0.0514749	-0.106345	0.018256
9_5_0_Ar(N-H)_C	30.38	18.76	29.386	30.587	18.246	22.623	30.536	24.707	20.697	19.098	30.78	19.395		X9_5_0_Ar.N.H._C	-0.000171206	1238	-0.00520123	-0.00321182	-0.00503105	-0.00523667	-0.00312382	-0.00387319	-0.00522794	-0.00422998	-0.00354345	-0.00326969	-0.00526971	-0.00332054
6_0_2_SH_LJ	-98.254	-88.241	-54.058	35.882	35.023	35.453	-84.204	33.652	33.13	35.589	-149.469	5.939		X6_0_2_SH_LJ	0.00158646	1239	-0.155876	-0.139991	-0.0857608	0.0569253	0.0555626	0.0562447	-0.133586	0.0533875	0.0525594	0.0564605	-0.237126	0.00942198
12_1_3_(H2O)HO_LJ	-0.696	-0.982	-0.493	-1.458	-1.702	-2.561	-0.645	-1.596	-1.923	-2.329	-0.92	-1.615		X12_1_3_.H2O.HO_LJ	1.70539e-05	1240	-1.18695e-05	-1.67469e-05	-8.40757e-06	-2.48646e-05	-2.90257e-05	-4.3675e-05	-1.09998e-05	-2.7218e-05	-3.27946e-05	-3.97185e-05	-1.56896e-05	-2.7542e-05
15_0_-3_Ar(N-H)_C	23.551	24.838	25.425	25.746	10.144	16.301	27.183	16.59	17.744	14.597	24.946	14.399		X15_0_.3_Ar.N.H._C	-0.000101515	1241	-0.00239078	-0.00252143	-0.00258102	-0.00261361	-0.00102977	-0.0016548	-0.00275948	-0.00168413	-0.00180128	-0.00148181	-0.00253239	-0.00146171
14_5_0_Ar(N-H)_C	23.135	19.964	23.144	25.04	11.841	15.914	24.625	16.605	15.92	13.985	25.035	14.124		X14_5_0_Ar.N.H._C	4.8314e-05	1242	0.00111774	0.000964541	0.00111818	0.00120978	0.000572086	0.000768869	0.00118973	0.000802254	0.000769159	0.000675671	0.00120954	0.000682387
11_0_3_Ar(N-H)_LJ	-1.299	-1.486	-0.9	-3.597	-4.016	-6.71	-1.106	-3.63	-4.677	-6.319	-1.727	-3.891		X11_0_3_Ar.N.H._LJ	7.98209e-05	1243	-0.000103687	-0.000118614	-7.18388e-05	-0.000287116	-0.000320561	-0.000535598	-8.82819e-05	-0.00028975	-0.000373322	-0.000504388	-0.000137851	-0.000310583
15_5_-1_Ar(N-H)_C	21.467	19.486	21.898	23.318	11.22	14.596	23.17	15.23	14.881	12.853	23.672	12.935		X15_5_.1_Ar.N.H._C	5.65693e-05	1244	0.00121437	0.00110231	0.00123875	0.00131908	0.000634708	0.000825686	0.00131071	0.000861551	0.000841808	0.000727085	0.00133911	0.000731724
11_0_3_SH_LJ	-2.629	-3.008	-1.821	-7.285	-8.131	-13.594	-2.24	-7.35	-9.47	-12.802	-3.495	-7.878		X11_0_3_SH_LJ	0.000162069	1245	-0.000426078	-0.000487502	-0.000295127	-0.00118067	-0.00131778	-0.00220316	-0.000363033	-0.0011912	-0.00153479	-0.0020748	-0.000566429	-0.00127678
2_4_4_O-H_LJ	-8.66	-23.718	-14.478	-29.032	33.784	32.435	-9.977	-6.186	-95.034	33.321	-74.917	-119.503		X2_4_4_O.H_LJ	-0.00257971	1246	0.0223403	0.0611857	0.0373491	0.0748943	-0.0871531	-0.083673	0.0257378	0.0159581	0.245161	-0.0859587	0.193264	0.308284
0_7_-2_SH_LJ	-106.384	32.043	-110.043	34.298	35.258	34.448	34.766	33.674	33.555	35.062	-159.135	33.481		X0_7_.2_SH_LJ	0.00335053	1247	-0.356443	0.107361	-0.368702	0.114917	0.118133	0.115419	0.116485	0.112826	0.112427	0.117476	-0.533187	0.112179
0_7_-2_Ar(N-H)_LJ	-52.423	31.678	-53.602	34.006	34.965	34.156	34.474	33.381	33.262	34.769	-75.421	33.189		X0_7_.2_Ar.N.H._LJ	0.00196444	1248	-0.102982	0.0622297	-0.105298	0.0668029	0.0686868	0.0670975	0.0677222	0.0655751	0.0653413	0.0683018	-0.14816	0.0651979
8_2_1_SH_LJ	-11.891	-35.104	-8.319	-38.522	-50.553	-60.555	-11.737	-40.401	-35.146	-47.736	-20.771	-27.494		X8_2_1_SH_LJ	-0.000759328	1249	0.00902917	0.0266554	0.00631685	0.0292508	0.0383863	0.0459811	0.00891223	0.0306776	0.0266873	0.0362473	0.015772	0.020877
13_0_8_SH_LJ	-0.35	-0.428	-0.298	-0.615	-0.863	-1.09	-0.33	-0.832	-1.012	-1.063	-0.514	-0.953		X13_0_8_SH_LJ	7.74608e-06	1250	-2.71113e-06	-3.31532e-06	-2.30833e-06	-4.76384e-06	-6.68487e-06	-8.44323e-06	-2.55621e-06	-6.44474e-06	-7.83903e-06	-8.23408e-06	-3.98148e-06	-7.38201e-06
13_0_8_Ar(N-H)_LJ	-0.173	-0.211	-0.147	-0.304	-0.426	-0.538	-0.163	-0.411	-0.5	-0.525	-0.254	-0.471		X13_0_8_Ar.N.H._LJ	3.78652e-06	1251	-6.55069e-07	-7.98957e-07	-5.56619e-07	-1.1511e-06	-1.61306e-06	-2.03715e-06	-6.17203e-07	-1.55626e-06	-1.89326e-06	-1.98793e-06	-9.61777e-07	-1.78345e-06
6_0_2_COO-_LJ	-95.989	-74.744	-27.918	35.534	34.672	35.105	-73.265	33.282	32.729	35.24	-80.36	-36.974		X6_0_2_COO._LJ	-0.000141526	1252	0.0135849	0.0105782	0.00395112	-0.00502898	-0.00490698	-0.00496826	0.0103689	-0.00471026	-0.004632	-0.00498737	0.011373	0.00523277
2_4_4_(H2O)HO_LJ	-9.291	-25.298	-8.314	-16.673	33.526	32.1	-10.688	-9.471	-54.732	33.056	-44.283	-69.206		X2_4_4_.H2O.HO_LJ	-0.00218559	1253	0.0203063	0.0552911	0.018171	0.0364404	-0.0732742	-0.0701575	0.0233596	0.0206997	0.119622	-0.0722469	0.0967846	0.151256
13_3_4_SH_LJ	-0.578	-0.995	-0.481	-1.043	-1.292	-1.683	-0.578	-1.241	-1.365	-1.543	-0.886	-1.227		X13_3_4_SH_LJ	6.22697e-07	1254	-3.59919e-07	-6.19584e-07	-2.99517e-07	-6.49473e-07	-8.04525e-07	-1.048e-06	-3.59919e-07	-7.72767e-07	-8.49982e-07	-9.60822e-07	-5.5171e-07	-7.64049e-07
13_3_4_Ar(N-H)_LJ	-0.286	-0.492	-0.238	-0.515	-0.638	-0.831	-0.285	-0.613	-0.674	-0.762	-0.438	-0.606		X13_3_4_Ar.N.H._LJ	2.75767e-07	1255	-7.88694e-08	-1.35677e-07	-6.56325e-08	-1.4202e-07	-1.75939e-07	-2.29162e-07	-7.85936e-08	-1.69045e-07	-1.85867e-07	-2.10134e-07	-1.20786e-07	-1.67115e-07
11_2_6_O-H_LJ	-0.456	-0.654	-0.636	-1.648	-2.157	-2.743	-0.427	-2.03	-2.171	-2.754	-1.252	-2.21		X11_2_6_O.H_LJ	1.95057e-05	1256	-8.89459e-06	-1.27567e-05	-1.24056e-05	-3.21454e-05	-4.20738e-05	-5.35041e-05	-8.32893e-06	-3.95965e-05	-4.23468e-05	-5.37186e-05	-2.44211e-05	-4.31076e-05
9_0_-1_Ar(N-H)_C	31.098	31.042	31.137	31.221	9.014	30.656	31.299	30.649	30.762	29.721	31.037	28.705		X9_0_.1_Ar.N.H._C	-0.000829409	1257	-0.025793	-0.0257465	-0.0258253	-0.025895	-0.00747629	-0.0254264	-0.0259597	-0.0254206	-0.0255143	-0.0246509	-0.0257424	-0.0238082
0_1_5_Ar(N-H)_C	31.629	31.438	31.536	31.622	31.72	31.714	31.511	31.868	31.518	32.066	31.487	32.118		X0_1_5_Ar.N.H._C	2.87239e-06	1258	9.08509e-05	9.03023e-05	9.05838e-05	9.08308e-05	9.11123e-05	9.1095e-05	9.05119e-05	9.15374e-05	9.05321e-05	9.21061e-05	9.0443e-05	9.22555e-05
16_1_-3_Ar(N-H)_C	21.724	22.552	23.308	23.695	9.967	14.829	24.759	15.158	15.959	13.277	23.357	13.14		X16_1_.3_Ar.N.H._C	-4.63913e-05	1259	-0.0010078	-0.00104622	-0.00108129	-0.00109924	-0.000462382	-0.000687936	-0.0011486	-0.000703199	-0.000740359	-0.000615937	-0.00108356	-0.000609582
13_4_1_Ar(N-H)_C	26	21.909	25.651	28.075	12.161	18.368	27.564	18.976	18.111	16.206	26.979	16.344		X13_4_1_Ar.N.H._C	-1.45373e-05	1260	-0.00037797	-0.000318498	-0.000372897	-0.000408135	-0.000176788	-0.000267021	-0.000400706	-0.00027586	-0.000263285	-0.000235592	-0.000392202	-0.000237598
9_1_2_O-H_LJ	-3.937	-5.606	-4.367	-26.654	-29.526	-43.539	-3.336	-22.718	-22.553	-39.016	-9.801	-19.711		X9_1_2_O.H_LJ	0.000213448	1261	-0.000840344	-0.00119659	-0.000932127	-0.00568924	-0.00630226	-0.0092933	-0.000712062	-0.00484911	-0.00481389	-0.00832788	-0.002092	-0.00420727
12_0_3_COO-_LJ	-1.281	-1.552	-0.583	-1.864	-2.174	-3.496	-1.143	-2.035	-2.688	-3.195	-1.064	-2.144		X12_0_3_COO._LJ	2.19888e-05	1262	-2.81677e-05	-3.41267e-05	-1.28195e-05	-4.09872e-05	-4.78038e-05	-7.6873e-05	-2.51333e-05	-4.47473e-05	-5.9106e-05	-7.02544e-05	-2.33961e-05	-4.71441e-05
8_4_4_O-H_LJ	-1.49	-4.29	-2.087	-5.875	-8.113	-9.3	-1.552	-7.325	-6.556	-8.98	-5.304	-6.545		X8_4_4_O.H_LJ	-3.88897e-05	1263	5.79456e-05	0.000166837	8.11627e-05	0.000228477	0.000315512	0.000361674	6.03568e-05	0.000284867	0.000254961	0.000349229	0.000206271	0.000254533
14_1_4_(H2O)HO_LJ	-0.254	-0.353	-0.194	-0.431	-0.535	-0.734	-0.246	-0.516	-0.641	-0.676	-0.335	-0.534		X14_1_4_.H2O.HO_LJ	3.81919e-06	1264	-9.70075e-07	-1.34818e-06	-7.40924e-07	-1.64607e-06	-2.04327e-06	-2.80329e-06	-9.39522e-07	-1.9707e-06	-2.4481e-06	-2.58178e-06	-1.27943e-06	-2.03945e-06
9_4_4_O-H_LJ	-1.02	-2.664	-1.438	-3.877	-5.062	-6.01	-1.05	-4.655	-4.35	-5.739	-3.341	-4.27		X9_4_4_O.H_LJ	-1.52127e-05	1265	1.55169e-05	4.05266e-05	2.18758e-05	5.89795e-05	7.70065e-05	9.14281e-05	1.59733e-05	7.0815e-05	6.61751e-05	8.73055e-05	5.08255e-05	6.49581e-05
8_1_7_O-H_LJ	-1.29	-1.533	-1.716	-4.957	-7.401	-9.069	-1.106	-6.873	-6.353	-9.745	-3.794	-8.491		X8_1_7_O.H_LJ	7.57483e-05	1266	-9.77153e-05	-0.000116122	-0.000129984	-0.000375484	-0.000560613	-0.000686961	-8.37776e-05	-0.000520618	-0.000481229	-0.000738167	-0.000287389	-0.000643178
0_5_8_COO-_LJ	-1.862	-2.973	-1.105	-1.824	-38.03	11.805	-1.818	-53.234	-14.678	-51.031	-3.317	-21.262		X0_5_8_COO._LJ	-0.00244086	1267	0.00454488	0.00725667	0.00269715	0.00445212	0.0928258	-0.0288143	0.00443748	0.129937	0.0358269	0.124559	0.00809632	0.0518975
14_2_5_SH_LJ	-0.388	-0.571	-0.326	-0.677	-0.864	-1.124	-0.38	-0.834	-0.97	-1.048	-0.57	-0.86		X14_2_5_SH_LJ	4.23452e-06	1268	-1.64299e-06	-2.41791e-06	-1.38045e-06	-2.86677e-06	-3.65862e-06	-4.7596e-06	-1.60912e-06	-3.53159e-06	-4.10748e-06	-4.43778e-06	-2.41368e-06	-3.64169e-06
14_2_5_Ar(N-H)_LJ	-0.191	-0.282	-0.161	-0.334	-0.427	-0.555	-0.188	-0.412	-0.479	-0.518	-0.282	-0.425		X14_2_5_Ar.N.H._LJ	2.13637e-06	1269	-4.08047e-07	-6.02457e-07	-3.43956e-07	-7.13548e-07	-9.12231e-07	-1.18569e-06	-4.01638e-07	-8.80185e-07	-1.02332e-06	-1.10664e-06	-6.02457e-07	-9.07958e-07
6_2_2_O-H_LJ	-15.695	-43.107	-18.102	-65.153	-124.968	-105.022	-16.865	-103.196	-84.296	-105.335	-66.834	-71.1		X6_2_2_O.H_LJ	-0.00184646	1270	0.0289802	0.0795954	0.0334246	0.120302	0.230749	0.193919	0.0311406	0.190547	0.155649	0.194497	0.123406	0.131283
15_0_6_(H2O)HO_LJ	-0.137	-0.173	-0.108	-0.215	-0.283	-0.367	-0.132	-0.274	-0.353	-0.347	-0.179	-0.296		X15_0_6_.H2O.HO_LJ	2.09743e-06	1271	-2.87348e-07	-3.62856e-07	-2.26523e-07	-4.50948e-07	-5.93573e-07	-7.69757e-07	-2.76861e-07	-5.74696e-07	-7.40393e-07	-7.27809e-07	-3.7544e-07	-6.2084e-07
14_6_-1_Ar(N-H)_C	21.773	18.772	21.944	23.626	12.087	14.737	23.188	15.565	14.837	12.846	24.543	12.987		X14_6_.1_Ar.N.H._C	9.11499e-05	1272	0.00198461	0.00171107	0.00200019	0.00215351	0.00110173	0.00134328	0.00211358	0.00141875	0.00135239	0.00117091	0.00223709	0.00118376
6_0_2_O-H_LJ	-55.798	-42.981	-45.658	35.665	34.8	35.237	-42.222	33.386	32.795	35.371	-137.258	-134.227		X6_0_2_O.H_LJ	0.0024099	1273	-0.134468	-0.10358	-0.110031	0.0859491	0.0838645	0.0849176	-0.101751	0.0804569	0.0790327	0.0852406	-0.330778	-0.323474
6_0_2_(H2O)HO_LJ	-54.482	-45.633	-26.249	35.411	34.545	34.982	-44.104	33.121	32.508	35.116	-79.43	-83.735		X6_0_2_.H2O.HO_LJ	0.00117315	1274	-0.0639154	-0.0535343	-0.030794	0.0415423	0.0405264	0.0410391	-0.0517405	0.0388558	0.0381367	0.0411963	-0.0931831	-0.0982335
6_3_4_O-H_LJ	-4.974	-11.518	-6.481	-21.912	-35.407	-36.3	-5.111	-29.417	-24.005	-38.302	-22.745	-25.805		X6_3_4_O.H_LJ	-0.000197369	1275	0.000981714	0.0022733	0.00127915	0.00432475	0.00698825	0.0071645	0.00100875	0.00580601	0.00473785	0.00755963	0.00448916	0.00509311
15_2_-1_Ar(N-H)_C	23.57	22.828	24.463	25.707	10.499	16.454	26.142	16.811	17.191	14.657	24.749	14.618		X15_2_.1_Ar.N.H._C	-4.88094e-05	1276	-0.00115044	-0.00111422	-0.00119402	-0.00125474	-0.00051245	-0.00080311	-0.00127597	-0.000820534	-0.000839082	-0.000715399	-0.00120798	-0.000713496
12_1_6_O-H_LJ	-0.356	-0.463	-0.497	-1.253	-1.611	-2.118	-0.33	-1.529	-1.808	-2.113	-0.923	-1.718		X12_1_6_O.H_LJ	1.98718e-05	1277	-7.07438e-06	-9.20066e-06	-9.8763e-06	-2.48994e-05	-3.20135e-05	-4.20886e-05	-6.55771e-06	-3.0384e-05	-3.59283e-05	-4.19892e-05	-1.83417e-05	-3.41398e-05
10_3_2_(H2O)HO_LJ	-1.383	-3.584	-1.006	-3.026	-3.469	-4.618	-1.402	-3.195	-3.184	-4.005	-2.18	-2.757		X10_3_2_.H2O.HO_LJ	-4.9229e-05	1278	6.80838e-05	0.000176437	4.95244e-05	0.000148967	0.000170776	0.00022734	6.90191e-05	0.000157287	0.000156745	0.000197162	0.000107319	0.000135724
8_1_1_O-H_LJ	-8.662	-14.569	-9.201	-55.767	-85.034	-94.649	-7.476	-59.104	-50.376	-79.872	-22.056	-39.796		X8_1_1_O.H_LJ	-0.00027794	1279	0.00240751	0.0040493	0.00255732	0.0154999	0.0236343	0.0263067	0.00207788	0.0164273	0.0140015	0.0221996	0.00613023	0.0110609
5_0_5_(H2O)HO_LJ	-24.853	-23.301	-13.749	-40.367	-67.275	-69.98	-17.623	-57.44	-50.445	-69.696	-42.063	-77.697		X5_0_5_.H2O.HO_LJ	-0.000516254	1280	0.0128305	0.0120292	0.00709798	0.0208396	0.034731	0.0361275	0.00909794	0.0296536	0.0260424	0.0359808	0.0217152	0.0401114
13_2_7_Ar(N-H)_LJ	-0.185	-0.26	-0.156	-0.325	-0.446	-0.56	-0.179	-0.429	-0.475	-0.537	-0.28	-0.459		X13_2_7_Ar.N.H._LJ	2.52234e-06	1281	-4.66633e-07	-6.55809e-07	-3.93486e-07	-8.19761e-07	-1.12496e-06	-1.41251e-06	-4.51499e-07	-1.08209e-06	-1.19811e-06	-1.3545e-06	-7.06256e-07	-1.15776e-06
13_2_7_SH_LJ	-0.374	-0.525	-0.317	-0.657	-0.903	-1.134	-0.362	-0.869	-0.962	-1.088	-0.568	-0.93		X13_2_7_SH_LJ	5.31157e-06	1282	-1.98653e-06	-2.78857e-06	-1.68377e-06	-3.4897e-06	-4.79634e-06	-6.02331e-06	-1.92279e-06	-4.61575e-06	-5.10973e-06	-5.77898e-06	-3.01697e-06	-4.93976e-06
10_6_-3_Ar(N-H)_C	24.265	17.803	24.681	26.374	17.073	16.683	25.924	18.556	16.72	13.566	30.26	13.726		X10_6_.3_Ar.N.H._C	0.000122325	1283	0.00296821	0.00217775	0.0030191	0.0032262	0.00208845	0.00204075	0.00317115	0.00226986	0.00204527	0.00165946	0.00370155	0.00167903
12_1_8_SH_LJ	-0.452	-0.58	-0.381	-0.816	-1.17	-1.466	-0.426	-1.126	-1.255	-1.437	-0.69	-1.272		X12_1_8_SH_LJ	9.46735e-06	1284	-4.27924e-06	-5.49107e-06	-3.60706e-06	-7.72536e-06	-1.10768e-05	-1.38791e-05	-4.03309e-06	-1.06602e-05	-1.18815e-05	-1.36046e-05	-6.53247e-06	-1.20425e-05
12_1_8_Ar(N-H)_LJ	-0.223	-0.286	-0.188	-0.403	-0.578	-0.724	-0.21	-0.556	-0.62	-0.71	-0.341	-0.628		X12_1_8_Ar.N.H._LJ	4.66332e-06	1285	-1.03992e-06	-1.33371e-06	-8.76704e-07	-1.87932e-06	-2.6954e-06	-3.37624e-06	-9.79297e-07	-2.59281e-06	-2.89126e-06	-3.31096e-06	-1.59019e-06	-2.92857e-06
7_4_3_O-H_LJ	-2.805	-12.827	-3.95	-11.744	-15.803	-17.409	-3.117	-14.326	-12.893	-16.408	-11.439	-11.739		X7_4_3_O.H_LJ	-0.000267477	1286	0.000750272	0.00343092	0.00105653	0.00314125	0.00422693	0.0046565	0.000833725	0.00383187	0.00344858	0.00438876	0.00305966	0.00313991
16_2_-2_Ar(N-H)_C	21.739	21.713	22.901	23.698	10.118	14.892	24.321	15.254	15.746	13.298	23.276	13.235		X16_2_.2_Ar.N.H._C	-2.21081e-05	1287	-0.000480607	-0.000480032	-0.000506297	-0.000523917	-0.000223689	-0.000329233	-0.00053769	-0.000337236	-0.000348114	-0.000293993	-0.000514587	-0.0002926
13_1_8_(H2O)HO_LJ	-0.168	-0.217	-0.133	-0.27	-0.382	-0.478	-0.16	-0.369	-0.421	-0.462	-0.234	-0.409		X13_1_8_.H2O.HO_LJ	2.57707e-06	1288	-4.32948e-07	-5.59224e-07	-3.4275e-07	-6.95809e-07	-9.84441e-07	-1.23184e-06	-4.12331e-07	-9.50939e-07	-1.08495e-06	-1.19061e-06	-6.03034e-07	-1.05402e-06
14_1_-1_Ar(N-H)_C	25.882	25.39	26.952	28.329	10.576	18.453	29.039	18.733	19.443	16.437	26.65	16.322		X14_1_.1_Ar.N.H._C	-0.000121496	1289	-0.00314455	-0.00308478	-0.00327455	-0.00344185	-0.00128494	-0.00224196	-0.00352811	-0.00227598	-0.00236224	-0.00199702	-0.00323786	-0.00198305
12_6_0_Ar(N-H)_C	24.886	18.924	24.237	26.75	13.889	17.047	25.882	18.172	16.559	14.713	27.687	14.963		X12_6_0_Ar.N.H._C	8.78974e-05	1290	0.00218741	0.00166337	0.00213037	0.00235126	0.00122081	0.00149839	0.00227496	0.00159727	0.00145549	0.00129323	0.00243362	0.00131521
14_2_4_(H2O)HO_LJ	-0.231	-0.351	-0.179	-0.379	-0.47	-0.625	-0.228	-0.454	-0.532	-0.573	-0.314	-0.459		X14_2_4_.H2O.HO_LJ	1.53075e-06	1291	-3.53604e-07	-5.37295e-07	-2.74005e-07	-5.80156e-07	-7.19454e-07	-9.56721e-07	-3.49012e-07	-6.94962e-07	-8.14361e-07	-8.77122e-07	-4.80657e-07	-7.02616e-07
14_1_7_SH_LJ	-0.294	-0.388	-0.251	-0.504	-0.683	-0.866	-0.284	-0.659	-0.783	-0.828	-0.43	-0.717		X14_1_7_SH_LJ	5.0457e-06	1292	-1.48343e-06	-1.95773e-06	-1.26647e-06	-2.54303e-06	-3.44621e-06	-4.36957e-06	-1.43298e-06	-3.32511e-06	-3.95078e-06	-4.17784e-06	-2.16965e-06	-3.61776e-06
14_1_7_Ar(N-H)_LJ	-0.145	-0.191	-0.124	-0.249	-0.337	-0.428	-0.14	-0.326	-0.387	-0.409	-0.212	-0.354		X14_1_7_Ar.N.H._LJ	2.53737e-06	1293	-3.67918e-07	-4.84637e-07	-3.14634e-07	-6.31804e-07	-8.55093e-07	-1.08599e-06	-3.55231e-07	-8.27182e-07	-9.81961e-07	-1.03778e-06	-5.37922e-07	-8.98228e-07
14_2_6_SH_LJ	-0.326	-0.469	-0.277	-0.561	-0.739	-0.941	-0.32	-0.713	-0.818	-0.887	-0.484	-0.747		X14_2_6_SH_LJ	3.86979e-06	1294	-1.26155e-06	-1.81493e-06	-1.07193e-06	-2.17095e-06	-2.85978e-06	-3.64147e-06	-1.23833e-06	-2.75916e-06	-3.16549e-06	-3.4325e-06	-1.87298e-06	-2.89073e-06
14_2_6_Ar(N-H)_LJ	-0.161	-0.232	-0.137	-0.277	-0.365	-0.465	-0.158	-0.352	-0.404	-0.438	-0.239	-0.369		X14_2_6_Ar.N.H._LJ	1.93433e-06	1295	-3.11426e-07	-4.48764e-07	-2.65003e-07	-5.35808e-07	-7.06029e-07	-8.99462e-07	-3.05624e-07	-6.80883e-07	-7.81468e-07	-8.47235e-07	-4.62304e-07	-7.13766e-07
10_1_8_SH_LJ	-0.888	-1.106	-0.728	-1.708	-2.575	-3.21	-0.807	-2.461	-2.521	-3.229	-1.416	-2.882		X10_1_8_SH_LJ	2.22821e-05	1296	-1.97865e-05	-2.4644e-05	-1.62214e-05	-3.80579e-05	-5.73765e-05	-7.15256e-05	-1.79817e-05	-5.48363e-05	-5.61732e-05	-7.1949e-05	-3.15515e-05	-6.42171e-05
10_1_8_Ar(N-H)_LJ	-0.439	-0.546	-0.36	-0.844	-1.272	-1.586	-0.399	-1.216	-1.245	-1.595	-0.7	-1.424		X10_1_8_Ar.N.H._LJ	1.10448e-05	1297	-4.84868e-06	-6.03048e-06	-3.97614e-06	-9.32184e-06	-1.4049e-05	-1.75171e-05	-4.40689e-06	-1.34305e-05	-1.37508e-05	-1.76165e-05	-7.73138e-06	-1.57278e-05
11_1_7_O-H_LJ	-0.402	-0.509	-0.564	-1.411	-1.916	-2.441	-0.368	-1.819	-2.035	-2.486	-1.077	-2.114		X11_1_7_O.H_LJ	2.27802e-05	1298	-9.15763e-06	-1.15951e-05	-1.2848e-05	-3.21428e-05	-4.36468e-05	-5.56064e-05	-8.3831e-06	-4.14371e-05	-4.63576e-05	-5.66315e-05	-2.45342e-05	-4.81573e-05
15_6_-2_Ar(N-H)_C	20.228	18.478	20.808	22.043	11.376	13.564	21.866	14.299	13.909	11.87	23.153	11.946		X15_6_.2_Ar.N.H._C	9.28061e-05	1299	0.00187728	0.00171487	0.00193111	0.00204573	0.00105576	0.00125882	0.0020293	0.00132703	0.00129084	0.00110161	0.00214874	0.00110866
8_0_3_COO-_LJ	-15.565	-13.178	-5.014	-21.051	-46.236	-44.031	-10.902	-33.718	-35.739	-36.53	-12.307	-37.534		X8_0_3_COO._LJ	-0.000389074	1300	0.00605594	0.00512722	0.00195082	0.0081904	0.0179892	0.0171313	0.00424168	0.0131188	0.0139051	0.0142129	0.00478833	0.0146035
14_0_-2_Ar(N-H)_C	25.881	26.624	27.534	28.395	10.369	18.361	29.672	18.607	19.822	16.394	26.775	16.194		X14_0_.2_Ar.N.H._C	-0.000149442	1301	-0.00386771	-0.00397874	-0.00411474	-0.00424341	-0.00154956	-0.0027439	-0.00443424	-0.00278067	-0.00296224	-0.00244995	-0.00400131	-0.00242006
11_1_0_Ar(N-H)_C	30.588	29.979	30.622	30.847	10.993	25.812	30.894	26.02	26.296	22.764	30.509	22.414		X11_1_0_Ar.N.H._C	-0.00043892	1302	-0.0134257	-0.0131584	-0.0134406	-0.0135394	-0.00482505	-0.0113294	-0.01356	-0.0114207	-0.0115419	-0.00999159	-0.013391	-0.00983796
12_4_5_(H2O)HO_LJ	-0.303	-0.57	-0.238	-0.505	-0.662	-0.823	-0.307	-0.632	-0.646	-0.766	-0.458	-0.621		X12_4_5_.H2O.HO_LJ	-2.52676e-06	1303	7.65608e-07	1.44025e-06	6.01368e-07	1.27601e-06	1.67271e-06	2.07952e-06	7.75715e-07	1.59691e-06	1.63229e-06	1.9355e-06	1.15726e-06	1.56912e-06
13_3_6_SH_LJ	-0.407	-0.639	-0.345	-0.712	-0.951	-1.193	-0.403	-0.914	-0.982	-1.126	-0.629	-0.938		X13_3_6_SH_LJ	2.84811e-06	1304	-1.15918e-06	-1.81994e-06	-9.82599e-07	-2.02786e-06	-2.70855e-06	-3.3978e-06	-1.14779e-06	-2.60317e-06	-2.79685e-06	-3.20697e-06	-1.79146e-06	-2.67153e-06
13_3_6_Ar(N-H)_LJ	-0.201	-0.316	-0.17	-0.352	-0.47	-0.59	-0.199	-0.451	-0.485	-0.556	-0.311	-0.464		X13_3_6_Ar.N.H._LJ	1.38828e-06	1305	-2.79044e-07	-4.38696e-07	-2.36007e-07	-4.88674e-07	-6.52491e-07	-8.19084e-07	-2.76267e-07	-6.26113e-07	-6.73315e-07	-7.71883e-07	-4.31754e-07	-6.44161e-07
15_1_6_(H2O)HO_LJ	-0.13	-0.174	-0.103	-0.201	-0.264	-0.338	-0.127	-0.256	-0.311	-0.318	-0.173	-0.271		X15_1_6_.H2O.HO_LJ	1.48694e-06	1306	-1.93303e-07	-2.58728e-07	-1.53155e-07	-2.98876e-07	-3.92553e-07	-5.02587e-07	-1.88842e-07	-3.80658e-07	-4.6244e-07	-4.72848e-07	-2.57241e-07	-4.02962e-07
10_0_-1_Ar(N-H)_C	30.898	30.846	30.964	31.07	10.067	29.77	31.148	29.827	30.112	25.979	30.845	25.273		X10_0_.1_Ar.N.H._C	-0.000733105	1307	-0.0226515	-0.0226134	-0.0226999	-0.0227776	-0.00738017	-0.0218245	-0.0228348	-0.0218663	-0.0220753	-0.0190453	-0.0226126	-0.0185278
14_0_4_(H2O)HO_LJ	-0.274	-0.348	-0.207	-0.476	-0.592	-0.836	-0.259	-0.572	-0.761	-0.775	-0.351	-0.606		X14_0_4_.H2O.HO_LJ	6.38457e-06	1308	-1.74937e-06	-2.22183e-06	-1.32161e-06	-3.03905e-06	-3.77966e-06	-5.3375e-06	-1.6536e-06	-3.65197e-06	-4.85866e-06	-4.94804e-06	-2.24098e-06	-3.86905e-06
14_0_8_(H2O)HO_LJ	-0.13	-0.161	-0.104	-0.203	-0.283	-0.356	-0.124	-0.274	-0.336	-0.342	-0.175	-0.307		X14_0_8_.H2O.HO_LJ	2.1776e-06	1309	-2.83088e-07	-3.50593e-07	-2.2647e-07	-4.42052e-07	-6.1626e-07	-7.75225e-07	-2.70022e-07	-5.96662e-07	-7.31673e-07	-7.44738e-07	-3.81079e-07	-6.68522e-07
8_3_6_(H2O)HO_LJ	-1.221	-2.027	-0.895	-2.458	-3.943	-4.648	-1.153	-3.547	-2.975	-4.65	-2.151	-3.556		X8_3_6_.H2O.HO_LJ	4.95226e-06	1310	-6.04671e-06	-1.00382e-05	-4.43227e-06	-1.21726e-05	-1.95267e-05	-2.30181e-05	-5.70995e-06	-1.75657e-05	-1.4733e-05	-2.3028e-05	-1.06523e-05	-1.76102e-05
4_0_-3_Ar(N-H)_C	31.685	31.916	31.738	31.406	30.739	31.083	31.913	31.402	31.729	30.869	31.735	30.904		X4_0_.3_Ar.N.H._C	-1.97754e-05	1311	-0.000626582	-0.00063115	-0.00062763	-0.000621065	-0.000607875	-0.000614678	-0.000631091	-0.000620986	-0.000627452	-0.000610446	-0.000627571	-0.000611138
12_1_3_Ar(N-H)_LJ	-0.671	-0.947	-0.512	-1.511	-1.765	-2.652	-0.623	-1.655	-1.994	-2.412	-0.954	-1.674		X12_1_3_Ar.N.H._LJ	1.98446e-05	1312	-1.33157e-05	-1.87928e-05	-1.01604e-05	-2.99852e-05	-3.50257e-05	-5.26279e-05	-1.23632e-05	-3.28428e-05	-3.95701e-05	-4.78652e-05	-1.89317e-05	-3.32199e-05
12_1_3_SH_LJ	-1.359	-1.918	-1.036	-3.059	-3.574	-5.369	-1.26	-3.351	-4.037	-4.884	-1.932	-3.389		X12_1_3_SH_LJ	4.00148e-05	1313	-5.43801e-05	-7.67484e-05	-4.14553e-05	-0.000122405	-0.000143013	-0.000214839	-5.04186e-05	-0.00013409	-0.00016154	-0.000195432	-7.73086e-05	-0.00013561
16_5_-2_Ar(N-H)_C	19.973	18.938	20.721	21.747	10.635	13.411	21.811	13.987	13.882	11.852	22.352	11.884		X16_5_.2_Ar.N.H._C	6.42853e-05	1314	0.00128397	0.00121743	0.00133206	0.00139801	0.000683674	0.00086213	0.00140213	0.000899158	0.000892408	0.000761909	0.0014369	0.000763966
12_0_4_O-H_LJ	-0.617	-0.732	-0.804	-2.477	-2.928	-4.413	-0.55	-2.75	-3.645	-4.284	-1.476	-3.051		X12_0_4_O.H_LJ	5.78748e-05	1315	-3.57087e-05	-4.23643e-05	-4.65313e-05	-0.000143356	-0.000169457	-0.000255401	-3.18311e-05	-0.000159156	-0.000210954	-0.000247936	-8.54232e-05	-0.000176576
15_0_5_(H2O)HO_LJ	-0.16	-0.205	-0.126	-0.256	-0.329	-0.438	-0.155	-0.319	-0.418	-0.41	-0.207	-0.34		X15_0_5_.H2O.HO_LJ	2.78074e-06	1316	-4.44919e-07	-5.70052e-07	-3.50373e-07	-7.1187e-07	-9.14864e-07	-1.21796e-06	-4.31015e-07	-8.87057e-07	-1.16235e-06	-1.1401e-06	-5.75614e-07	-9.45452e-07
10_4_2_Ar(N-H)_C	30.448	23.567	29.946	30.683	14.921	23.922	30.582	24.895	22.041	21.024	30.422	21.212		X10_4_2_Ar.N.H._C	-0.000289209	1317	-0.00880582	-0.00681578	-0.00866064	-0.00887378	-0.00431528	-0.00691845	-0.00884457	-0.00719985	-0.00637444	-0.00608032	-0.0087983	-0.00613469
13_2_4_COO-_LJ	-0.548	-0.845	-0.276	-0.644	-0.791	-1.068	-0.533	-0.757	-0.874	-0.989	-0.502	-0.768		X13_2_4_COO._LJ	-6.24649e-06	1318	3.42307e-06	5.27828e-06	1.72403e-06	4.02274e-06	4.94097e-06	6.67125e-06	3.32938e-06	4.72859e-06	5.45943e-06	6.17777e-06	3.13574e-06	4.7973e-06
15_0_7_(H2O)HO_LJ	-0.115	-0.144	-0.092	-0.177	-0.238	-0.303	-0.111	-0.231	-0.291	-0.288	-0.151	-0.252		X15_0_7_.H2O.HO_LJ	1.75278e-06	1319	-2.0157e-07	-2.52401e-07	-1.61256e-07	-3.10242e-07	-4.17162e-07	-5.31093e-07	-1.94559e-07	-4.04893e-07	-5.1006e-07	-5.04801e-07	-2.6467e-07	-4.41701e-07
17_3_-3_Ar(N-H)_C	19.672	19.886	20.893	21.423	9.867	13.187	22.014	13.6	13.975	11.776	21.689	11.711		X17_3_.3_Ar.N.H._C	2.13882e-05	1320	0.000420748	0.000425325	0.000446863	0.000458199	0.000211037	0.000282046	0.000470839	0.000290879	0.0002989	0.000251867	0.000463888	0.000250477
13_3_1_Ar(N-H)_C	27.006	23.508	26.831	29.268	11.685	19.355	28.94	19.802	19.284	17.157	27.455	17.23		X13_3_1_Ar.N.H._C	-6.85356e-05	1321	-0.00185087	-0.00161113	-0.00183888	-0.0020059	-0.000800838	-0.00132651	-0.00198342	-0.00135714	-0.00132164	-0.00117587	-0.00188164	-0.00118087
11_2_1_Ar(N-H)_C	30.481	28.077	30.395	30.76	11.897	24.836	30.76	25.194	24.431	21.971	30.353	21.824		X11_2_1_Ar.N.H._C	-0.000377518	1322	-0.0115071	-0.0105996	-0.0114746	-0.0116124	-0.00449133	-0.00937603	-0.0116124	-0.00951118	-0.00922313	-0.00829444	-0.0114588	-0.00823894
15_1_5_(H2O)HO_LJ	-0.152	-0.207	-0.12	-0.238	-0.305	-0.399	-0.148	-0.296	-0.365	-0.371	-0.2	-0.309		X15_1_5_.H2O.HO_LJ	1.80055e-06	1323	-2.73684e-07	-3.72715e-07	-2.16067e-07	-4.28532e-07	-5.49169e-07	-7.18421e-07	-2.66482e-07	-5.32964e-07	-6.57203e-07	-6.68006e-07	-3.60111e-07	-5.56371e-07
15_0_6_COO-_LJ	-0.221	-0.28	-0.117	-0.232	-0.304	-0.395	-0.214	-0.295	-0.379	-0.373	-0.192	-0.319		X15_0_6_COO._LJ	-5.71176e-07	1324	1.2623e-07	1.59929e-07	6.68276e-08	1.32513e-07	1.73637e-07	2.25614e-07	1.22232e-07	1.68497e-07	2.16476e-07	2.13049e-07	1.09666e-07	1.82205e-07
12_3_6_COO-_LJ	-0.473	-0.754	-0.243	-0.539	-0.725	-0.908	-0.463	-0.691	-0.723	-0.869	-0.462	-0.712		X12_3_6_COO._LJ	-7.10207e-06	1325	3.35928e-06	5.35496e-06	1.7258e-06	3.82802e-06	5.149e-06	6.44868e-06	3.28826e-06	4.90753e-06	5.1348e-06	6.1717e-06	3.28116e-06	5.05668e-06
13_6_0_Ar(N-H)_C	23.496	18.948	23.142	25.356	12.862	16.029	24.598	16.956	15.775	13.943	25.97	14.159		X13_6_0_Ar.N.H._C	9.04061e-05	1326	0.00212418	0.00171301	0.00209218	0.00229234	0.0011628	0.00144912	0.00222381	0.00153293	0.00142616	0.00126053	0.00234785	0.00128006
12_4_5_SH_LJ	-0.592	-1.113	-0.499	-1.061	-1.391	-1.729	-0.6	-1.327	-1.356	-1.609	-0.962	-1.304		X12_4_5_SH_LJ	-2.95414e-06	1327	1.74885e-06	3.28796e-06	1.47412e-06	3.13434e-06	4.10921e-06	5.10771e-06	1.77248e-06	3.92014e-06	4.00581e-06	4.75321e-06	2.84188e-06	3.8522e-06
12_4_5_Ar(N-H)_LJ	-0.293	-0.55	-0.247	-0.524	-0.687	-0.854	-0.297	-0.655	-0.67	-0.795	-0.475	-0.644		X12_4_5_Ar.N.H._LJ	-1.42497e-06	1328	4.17516e-07	7.83732e-07	3.51967e-07	7.46683e-07	9.78953e-07	1.21692e-06	4.23215e-07	9.33354e-07	9.54729e-07	1.13285e-06	6.7686e-07	9.17679e-07
13_5_1_Ar(N-H)_C	24.954	20.385	24.444	26.889	12.511	17.351	26.143	18.093	16.968	15.245	26.397	15.448		X13_5_1_Ar.N.H._C	4.10802e-05	1329	0.00102512	0.000837421	0.00100417	0.00110461	0.000513955	0.000712783	0.00107396	0.000743265	0.00069705	0.000626268	0.0010844	0.000634608
12_2_3_COO-_LJ	-0.969	-1.601	-0.471	-1.26	-1.485	-2.093	-0.934	-1.402	-1.58	-1.893	-0.896	-1.37		X12_2_3_COO._LJ	-1.26204e-05	1330	1.22292e-05	2.02053e-05	5.94421e-06	1.59017e-05	1.87413e-05	2.64145e-05	1.17875e-05	1.76938e-05	1.99402e-05	2.38904e-05	1.13079e-05	1.729e-05
12_3_5_COO-_LJ	-0.58	-0.976	-0.295	-0.683	-0.876	-1.116	-0.571	-0.832	-0.885	-1.059	-0.565	-0.842		X12_3_5_COO._LJ	-1.09811e-05	1331	6.36906e-06	1.07176e-05	3.23943e-06	7.50011e-06	9.61947e-06	1.22549e-05	6.27023e-06	9.1363e-06	9.7183e-06	1.1629e-05	6.20434e-06	9.24611e-06
0_9_-2_(H2O)HO_LJ	-16.041	-41.264	-14.666	-28.638	-42.001	-45.434	22.307	-24.546	-25.903	-35.498	-28.554	-41.332		X0_9_.2_.H2O.HO_LJ	-0.00214455	1332	0.0344007	0.0884927	0.031452	0.0614156	0.0900732	0.0974355	-0.0478385	0.0526401	0.0555503	0.0761272	0.0612355	0.0886385
17_4_-3_Ar(N-H)_C	19.173	19.112	20.271	20.887	9.994	12.787	21.303	13.257	13.468	11.383	21.425	11.345		X17_4_.3_Ar.N.H._C	4.55421e-05	1333	0.000873179	0.000870401	0.000923184	0.000951238	0.000455148	0.000582347	0.000970183	0.000603752	0.000613361	0.000518406	0.000975739	0.000516675
12_0_7_O-H_LJ	-0.305	-0.363	-0.432	-1.034	-1.385	-1.802	-0.279	-1.323	-1.648	-1.815	-0.779	-1.567		X12_0_7_O.H_LJ	1.97988e-05	1334	-6.03862e-06	-7.18695e-06	-8.55307e-06	-2.04719e-05	-2.74213e-05	-3.56774e-05	-5.52386e-06	-2.61938e-05	-3.26284e-05	-3.59348e-05	-1.54232e-05	-3.10247e-05
9_4_2_Ar(N-H)_C	30.756	23.709	30.487	30.876	16.464	26.184	30.815	27.469	23.426	22.951	30.718	23.142		X9_4_2_Ar.N.H._C	-0.000403053	1335	-0.0123963	-0.00955598	-0.0122879	-0.0124447	-0.00663586	-0.0105535	-0.0124201	-0.0110715	-0.00944191	-0.00925046	-0.012381	-0.00932745
11_2_8_COO-_LJ	-0.464	-0.635	-0.241	-0.521	-0.786	-0.972	-0.439	-0.754	-0.759	-0.947	-0.458	-0.823		X11_2_8_COO._LJ	-1.22665e-06	1336	5.69166e-07	7.78923e-07	2.95623e-07	6.39085e-07	9.64147e-07	1.1923e-06	5.38499e-07	9.24894e-07	9.31027e-07	1.16164e-06	5.61806e-07	1.00953e-06
14_2_0_Ar(N-H)_C	25.641	23.963	26.15	27.961	10.833	18.249	28.12	18.576	18.772	16.24	26.278	16.227		X14_2_0_Ar.N.H._C	-8.08001e-05	1337	-0.0020718	-0.00193621	-0.00211292	-0.00225925	-0.000875308	-0.00147452	-0.0022721	-0.00150094	-0.00151678	-0.00131219	-0.00212327	-0.00131114
6_1_4_O-H_LJ	-14.553	-15.516	-14.691	-51.917	-93.178	-85.641	-11.892	-75.326	-69.308	-86.713	-50.769	-86.698		X6_1_4_O.H_LJ	-0.000705741	1338	0.0102707	0.0109503	0.010368	0.03664	0.0657596	0.0604404	0.00839268	0.0531607	0.0489135	0.061197	0.0358298	0.0611864
14_2_7_(H2O)HO_LJ	-0.139	-0.195	-0.111	-0.216	-0.295	-0.369	-0.136	-0.285	-0.322	-0.35	-0.192	-0.302		X14_2_7_.H2O.HO_LJ	1.37747e-06	1339	-1.91468e-07	-2.68606e-07	-1.52899e-07	-2.97533e-07	-4.06352e-07	-5.08285e-07	-1.87335e-07	-3.92578e-07	-4.43544e-07	-4.82113e-07	-2.64473e-07	-4.15995e-07
17_2_-3_Ar(N-H)_C	20.138	20.631	21.473	21.93	9.708	13.546	22.672	13.896	14.449	12.138	21.888	12.052		X17_2_.3_Ar.N.H._C	-3.7086e-07	1340	-7.46837e-06	-7.65121e-06	-7.96347e-06	-8.13295e-06	-3.60031e-06	-5.02367e-06	-8.40813e-06	-5.15347e-06	-5.35855e-06	-4.5015e-06	-8.11738e-06	-4.4696e-06
14_1_4_Ar(N-H)_LJ	-0.245	-0.34	-0.202	-0.447	-0.555	-0.761	-0.237	-0.536	-0.665	-0.701	-0.348	-0.554		X14_1_4_Ar.N.H._LJ	4.77511e-06	1341	-1.1699e-06	-1.62354e-06	-9.64572e-07	-2.13447e-06	-2.65018e-06	-3.63386e-06	-1.1317e-06	-2.55946e-06	-3.17545e-06	-3.34735e-06	-1.66174e-06	-2.64541e-06
14_1_4_SH_LJ	-0.497	-0.689	-0.409	-0.906	-1.123	-1.541	-0.48	-1.084	-1.347	-1.42	-0.705	-1.122		X14_1_4_SH_LJ	9.59378e-06	1342	-4.76811e-06	-6.61011e-06	-3.92386e-06	-8.69196e-06	-1.07738e-05	-1.4784e-05	-4.60501e-06	-1.03997e-05	-1.29228e-05	-1.36232e-05	-6.76361e-06	-1.07642e-05
15_4_0_Ar(N-H)_C	22.606	20.518	22.888	24.536	10.94	15.576	24.333	16.07	15.817	13.813	24.006	13.905		X15_4_0_Ar.N.H._C	2.40048e-05	1343	0.000542653	0.000492531	0.000549423	0.000588983	0.000262613	0.000373899	0.00058411	0.000385758	0.000379685	0.000331579	0.00057626	0.000333787
13_0_9_COO-_LJ	-0.227	-0.279	-0.122	-0.236	-0.345	-0.428	-0.216	-0.335	-0.392	-0.414	-0.208	-0.381		X13_0_9_COO._LJ	6.13751e-08	1344	-1.39322e-08	-1.71237e-08	-7.48777e-09	-1.44845e-08	-2.11744e-08	-2.62686e-08	-1.3257e-08	-2.05607e-08	-2.40591e-08	-2.54093e-08	-1.2766e-08	-2.33839e-08
8_3_2_Ar(N-H)_C	31.078	27.844	30.939	31.138	16.338	30.296	31.128	30.51	28.025	28.284	30.959	28.179		X8_3_2_Ar.N.H._C	-0.000594074	1345	-0.0184626	-0.0165414	-0.0183801	-0.0184983	-0.00970598	-0.0179981	-0.0184923	-0.0181252	-0.0166489	-0.0168028	-0.0183919	-0.0167404
11_0_-1_Ar(N-H)_C	30.623	30.567	30.742	30.888	10.487	26.105	30.973	26.219	27.664	22.992	30.576	22.508		X11_0_.1_Ar.N.H._C	-0.000469889	1346	-0.0143894	-0.0143631	-0.0144453	-0.0145139	-0.00492772	-0.0122664	-0.0145539	-0.01232	-0.012999	-0.0108037	-0.0143673	-0.0105763
8_4_5_(H2O)HO_LJ	-1.227	-2.841	-0.925	-2.425	-3.77	-4.366	-1.244	-3.383	-2.887	-4.207	-2.293	-3.122		X8_4_5_.H2O.HO_LJ	-2.27363e-05	1347	2.78974e-05	6.45937e-05	2.1031e-05	5.51354e-05	8.57157e-05	9.92665e-05	2.82839e-05	7.69168e-05	6.56396e-05	9.56514e-05	5.21342e-05	7.09826e-05
0_0_3_Ar(N-H)_C	31.935	31.765	31.886	31.842	31.721	32.075	31.82	31.857	31.599	31.69	31.744	31.767		X0_0_3_Ar.N.H._C	-2.1074e-05	1348	-0.000672999	-0.000669416	-0.000671966	-0.000671039	-0.000668489	-0.000675949	-0.000670575	-0.000671355	-0.000665918	-0.000667835	-0.000668973	-0.000669458
11_3_7_(H2O)HO_LJ	-0.323	-0.498	-0.251	-0.555	-0.809	-0.996	-0.312	-0.769	-0.757	-0.962	-0.491	-0.802		X11_3_7_.H2O.HO_LJ	2.69889e-06	1349	-8.71742e-07	-1.34405e-06	-6.77422e-07	-1.49788e-06	-2.1834e-06	-2.6881e-06	-8.42054e-07	-2.07545e-06	-2.04306e-06	-2.59633e-06	-1.32516e-06	-2.16451e-06
15_0_6_SH_LJ	-0.267	-0.338	-0.228	-0.452	-0.594	-0.771	-0.258	-0.576	-0.741	-0.729	-0.375	-0.623		X15_0_6_SH_LJ	5.30142e-06	1350	-1.41548e-06	-1.79188e-06	-1.20872e-06	-2.39624e-06	-3.14904e-06	-4.0874e-06	-1.36777e-06	-3.05362e-06	-3.92835e-06	-3.86474e-06	-1.98803e-06	-3.30279e-06
15_0_6_Ar(N-H)_LJ	-0.132	-0.167	-0.112	-0.223	-0.293	-0.381	-0.127	-0.284	-0.366	-0.36	-0.185	-0.308		X15_0_6_Ar.N.H._LJ	2.59829e-06	1351	-3.42975e-07	-4.33915e-07	-2.91009e-07	-5.7942e-07	-7.613e-07	-9.8995e-07	-3.29983e-07	-7.37916e-07	-9.50976e-07	-9.35386e-07	-4.80685e-07	-8.00275e-07
11_3_4_O-H_LJ	-0.594	-1.111	-0.827	-2.19	-2.672	-3.446	-0.583	-2.501	-2.6	-3.269	-1.676	-2.449		X11_3_4_O.H_LJ	1.28248e-05	1352	-7.61793e-06	-1.42483e-05	-1.06061e-05	-2.80863e-05	-3.42678e-05	-4.41942e-05	-7.47685e-06	-3.20748e-05	-3.33445e-05	-4.19242e-05	-2.14943e-05	-3.14079e-05
9_3_2_Ar(N-H)_C	30.904	27.265	30.749	31.007	14.765	28.753	30.981	29.626	26.121	25.432	30.784	25.385		X9_3_2_Ar.N.H._C	-0.000560559	1353	-0.0173235	-0.0152836	-0.0172366	-0.0173812	-0.00827665	-0.0161177	-0.0173667	-0.0166071	-0.0146424	-0.0142561	-0.0172562	-0.0142298
16_4_-1_Ar(N-H)_C	21.019	19.823	21.632	22.852	10.445	14.279	22.881	14.75	14.724	12.689	22.726	12.735		X16_4_.1_Ar.N.H._C	3.63931e-05	1354	0.000764946	0.00072142	0.000787255	0.000831654	0.000380126	0.000519657	0.00083271	0.000536798	0.000535851	0.000461792	0.000827069	0.000463466
4_2_1_Ar(N-H)_C	31.659	27.199	31.573	31.595	30.921	31.424	31.71	31.533	30.698	31.272	31.451	31.304		X4_2_1_Ar.N.H._C	-0.000134978	1355	-0.00427328	-0.00367128	-0.00426167	-0.00426464	-0.00417367	-0.00424156	-0.00428017	-0.00425627	-0.00414357	-0.00422104	-0.00424521	-0.00422536
14_3_5_(H2O)HO_LJ	-0.178	-0.284	-0.141	-0.278	-0.358	-0.455	-0.178	-0.346	-0.384	-0.42	-0.249	-0.349		X14_3_5_.H2O.HO_LJ	3.49074e-07	1356	-6.21351e-08	-9.91369e-08	-4.92194e-08	-9.70425e-08	-1.24968e-07	-1.58828e-07	-6.21351e-08	-1.20779e-07	-1.34044e-07	-1.46611e-07	-8.69193e-08	-1.21827e-07
13_2_3_(H2O)HO_LJ	-0.392	-0.632	-0.296	-0.695	-0.832	-1.158	-0.384	-0.799	-0.924	-1.037	-0.537	-0.785		X13_2_3_.H2O.HO_LJ	2.97073e-06	1357	-1.16453e-06	-1.8775e-06	-8.79337e-07	-2.06466e-06	-2.47165e-06	-3.44011e-06	-1.14076e-06	-2.37361e-06	-2.74496e-06	-3.08065e-06	-1.59528e-06	-2.33202e-06
11_4_2_Ar(N-H)_C	29.464	23.142	28.915	30.379	13.745	21.9	30.152	22.659	20.654	19.304	29.561	19.498		X11_4_2_Ar.N.H._C	-0.0001823	1358	-0.0053713	-0.00421879	-0.00527121	-0.0055381	-0.00250572	-0.00399238	-0.00549672	-0.00413074	-0.00376523	-0.00351912	-0.00538898	-0.00355449
12_1_4_O-H_LJ	-0.546	-0.741	-0.732	-2.108	-2.504	-3.581	-0.504	-2.353	-2.846	-3.432	-1.371	-2.495		X12_1_4_O.H_LJ	3.70286e-05	1359	-2.02176e-05	-2.74382e-05	-2.71049e-05	-7.80562e-05	-9.27196e-05	-0.000132599	-1.86624e-05	-8.71282e-05	-0.000105383	-0.000127082	-5.07662e-05	-9.23863e-05
12_4_4_SH_LJ	-0.708	-1.437	-0.594	-1.284	-1.606	-2.026	-0.724	-1.534	-1.588	-1.854	-1.15	-1.475		X12_4_4_SH_LJ	-8.07087e-06	1360	5.71417e-06	1.15978e-05	4.79409e-06	1.0363e-05	1.29618e-05	1.63516e-05	5.84331e-06	1.23807e-05	1.28165e-05	1.49634e-05	9.28149e-06	1.19045e-05
12_4_4_Ar(N-H)_LJ	-0.349	-0.71	-0.293	-0.634	-0.793	-1.001	-0.358	-0.758	-0.785	-0.916	-0.568	-0.729		X12_4_4_Ar.N.H._LJ	-3.92719e-06	1361	1.37059e-06	2.78831e-06	1.15067e-06	2.48984e-06	3.11426e-06	3.93112e-06	1.40593e-06	2.97681e-06	3.08284e-06	3.59731e-06	2.23064e-06	2.86292e-06
16_3_-1_Ar(N-H)_C	21.615	20.756	22.359	23.525	10.255	14.793	23.715	15.186	15.365	13.189	23.03	13.205		X16_3_.1_Ar.N.H._C	7.63925e-06	1362	0.000165122	0.00015856	0.000170806	0.000179713	7.83405e-05	0.000113007	0.000181165	0.00011601	0.000117377	0.000100754	0.000175932	0.000100876
12_3_7_(H2O)HO_LJ	-0.234	-0.358	-0.184	-0.386	-0.548	-0.678	-0.229	-0.525	-0.538	-0.648	-0.346	-0.547		X12_3_7_.H2O.HO_LJ	1.80101e-06	1363	-4.21435e-07	-6.4476e-07	-3.31385e-07	-6.95188e-07	-9.86951e-07	-1.22108e-06	-4.1243e-07	-9.45528e-07	-9.68941e-07	-1.16705e-06	-6.23148e-07	-9.8515e-07
10_6_-2_Ar(N-H)_C	25.874	17.35	25.435	27.761	17.033	17.642	27.118	19.524	17.233	14.534	30.324	14.789		X10_6_.2_Ar.N.H._C	0.000106333	1364	0.00275127	0.00184488	0.00270459	0.00295192	0.00181118	0.00187593	0.00288355	0.00207605	0.00183244	0.00154545	0.00322445	0.00157256
8_2_1_(H2O)HO_LJ	-6.097	-18.054	-3.965	-19.229	-24.653	-30.173	-6.015	-19.574	-16.967	-23.368	-9.918	-13.172		X8_2_1_.H2O.HO_LJ	-0.000388007	1365	0.00236568	0.00700508	0.00153845	0.00746099	0.00956554	0.0117073	0.00233386	0.00759485	0.00658331	0.00906695	0.00384825	0.00511083
8_2_7_COO-_LJ	-1.793	-2.421	-0.87	-2.309	-3.848	-4.67	-1.608	-3.545	-2.983	-4.71	-1.973	-3.879		X8_2_7_COO._LJ	1.21177e-06	1366	-2.17271e-06	-2.93371e-06	-1.05424e-06	-2.79799e-06	-4.66291e-06	-5.65899e-06	-1.94853e-06	-4.29574e-06	-3.61472e-06	-5.70746e-06	-2.39083e-06	-4.70048e-06
11_6_0_Ar(N-H)_C	26.438	18.539	25.378	28.258	15.132	18.129	27.249	19.512	17.319	15.509	29.631	15.809		X11_6_0_Ar.N.H._C	8.77383e-05	1367	0.00231962	0.00162658	0.00222662	0.00247931	0.00132766	0.00159061	0.00239078	0.00171195	0.00151954	0.00136073	0.00259977	0.00138705
14_2_4_Ar(N-H)_LJ	-0.223	-0.339	-0.186	-0.393	-0.487	-0.649	-0.22	-0.471	-0.553	-0.594	-0.326	-0.476		X14_2_4_Ar.N.H._LJ	2.43037e-06	1368	-5.41972e-07	-8.23895e-07	-4.52048e-07	-9.55135e-07	-1.18359e-06	-1.57731e-06	-5.34681e-07	-1.1447e-06	-1.34399e-06	-1.44364e-06	-7.923e-07	-1.15686e-06
14_2_4_SH_LJ	-0.452	-0.686	-0.377	-0.795	-0.987	-1.314	-0.445	-0.954	-1.118	-1.203	-0.66	-0.964		X14_2_4_SH_LJ	4.9264e-06	1369	-2.22673e-06	-3.37951e-06	-1.85725e-06	-3.91649e-06	-4.86236e-06	-6.47329e-06	-2.19225e-06	-4.69979e-06	-5.50772e-06	-5.92646e-06	-3.25143e-06	-4.74905e-06
7_1_7_COO-_LJ	-3.322	-3.896	-1.553	-4.349	-7.482	-9.125	-2.788	-6.886	-5.561	-9.485	-3.632	-8.306		X7_1_7_COO._LJ	2.13465e-05	1370	-7.09131e-05	-8.3166e-05	-3.31511e-05	-9.28359e-05	-0.000159715	-0.000194787	-5.9514e-05	-0.000146992	-0.000118708	-0.000202472	-7.75305e-05	-0.000177304
10_3_3_COO-_LJ	-1.901	-4.248	-0.914	-2.787	-3.256	-4.198	-1.885	-2.985	-2.992	-3.913	-1.98	-2.739		X10_3_3_COO._LJ	-8.16567e-05	1371	0.000155229	0.000346878	7.46342e-05	0.000227577	0.000265874	0.000342795	0.000153923	0.000243745	0.000244317	0.000319523	0.00016168	0.000223658
15_1_7_(H2O)HO_LJ	-0.109	-0.145	-0.088	-0.166	-0.224	-0.282	-0.107	-0.217	-0.26	-0.266	-0.146	-0.232		X15_1_7_.H2O.HO_LJ	1.37079e-06	1372	-1.49416e-07	-1.98764e-07	-1.20629e-07	-2.2755e-07	-3.07056e-07	-3.86562e-07	-1.46674e-07	-2.97461e-07	-3.56404e-07	-3.64629e-07	-2.00135e-07	-3.18022e-07
15_3_0_Ar(N-H)_C	23.31	21.626	23.735	25.352	10.68	16.214	25.308	16.608	16.601	14.432	24.357	14.486		X15_3_0_Ar.N.H._C	-1.07286e-05	1373	-0.000250083	-0.000232016	-0.000254643	-0.000271991	-0.000114581	-0.000173953	-0.000271519	-0.00017818	-0.000178105	-0.000154835	-0.000261316	-0.000155414
10_0_9_COO-_LJ	-0.581	-0.683	-0.303	-0.646	-1.024	-1.279	-0.527	-0.994	-1.051	-1.263	-0.562	-1.203		X10_0_9_COO._LJ	3.91514e-06	1374	-2.2747e-06	-2.67404e-06	-1.18629e-06	-2.52918e-06	-4.0091e-06	-5.00747e-06	-2.06328e-06	-3.89165e-06	-4.11481e-06	-4.94482e-06	-2.20031e-06	-4.70991e-06
14_0_4_Ar(N-H)_LJ	-0.264	-0.335	-0.215	-0.494	-0.614	-0.867	-0.25	-0.593	-0.79	-0.804	-0.364	-0.629		X14_0_4_Ar.N.H._LJ	7.45274e-06	1375	-1.96752e-06	-2.49667e-06	-1.60234e-06	-3.68165e-06	-4.57598e-06	-6.46153e-06	-1.86319e-06	-4.41948e-06	-5.88767e-06	-5.992e-06	-2.7128e-06	-4.68777e-06
14_0_4_SH_LJ	-0.535	-0.679	-0.434	-1	-1.244	-1.755	-0.507	-1.201	-1.599	-1.627	-0.737	-1.273		X14_0_4_SH_LJ	1.49474e-05	1376	-7.99687e-06	-1.01493e-05	-6.48718e-06	-1.49474e-05	-1.85946e-05	-2.62327e-05	-7.57834e-06	-1.79519e-05	-2.39009e-05	-2.43195e-05	-1.10162e-05	-1.90281e-05
15_0_7_COO-_LJ	-0.186	-0.234	-0.099	-0.19	-0.256	-0.326	-0.18	-0.249	-0.313	-0.31	-0.163	-0.271		X15_0_7_COO._LJ	-5.08027e-07	1377	9.44931e-08	1.18878e-07	5.02947e-08	9.65252e-08	1.30055e-07	1.65617e-07	9.14449e-08	1.26499e-07	1.59013e-07	1.57489e-07	8.28085e-08	1.37675e-07
13_1_8_Ar(N-H)_LJ	-0.162	-0.21	-0.138	-0.28	-0.397	-0.496	-0.154	-0.383	-0.437	-0.48	-0.242	-0.425		X13_1_8_Ar.N.H._LJ	3.12681e-06	1378	-5.06543e-07	-6.56629e-07	-4.31499e-07	-8.75506e-07	-1.24134e-06	-1.5509e-06	-4.81528e-07	-1.19757e-06	-1.36641e-06	-1.50087e-06	-7.56687e-07	-1.32889e-06
13_1_8_SH_LJ	-0.327	-0.424	-0.28	-0.567	-0.803	-1.005	-0.313	-0.776	-0.885	-0.971	-0.491	-0.86		X13_1_8_SH_LJ	6.57374e-06	1379	-2.14961e-06	-2.78727e-06	-1.84065e-06	-3.72731e-06	-5.27871e-06	-6.60661e-06	-2.05758e-06	-5.10122e-06	-5.81776e-06	-6.3831e-06	-3.22771e-06	-5.65342e-06
12_1_0_Ar(N-H)_C	29.96	28.807	30.149	30.587	10.931	23.034	30.643	23.235	23.705	20.42	29.803	20.21		X12_1_0_Ar.N.H._C	-0.000282045	1380	-0.00845006	-0.00812486	-0.00850337	-0.0086269	-0.00308303	-0.00649662	-0.0086427	-0.00655331	-0.00668587	-0.00575935	-0.00840578	-0.00570012
16_6_-3_Ar(N-H)_C	18.868	18.069	19.74	20.614	10.721	12.514	20.646	13.164	13.019	11.009	21.833	11.029		X16_6_.3_Ar.N.H._C	9.46741e-05	1381	0.00178631	0.00171067	0.00186887	0.00195161	0.001015	0.00118475	0.00195464	0.00124629	0.00123256	0.00104227	0.00206702	0.00104416
1_9_-2_O-H_LJ	-13.346	-67.367	-27.019	-50.213	-58.052	-62.321	-34.444	-33.676	-37.856	-81.617	-50.701	-58.467		X1_9_.2_O.H_LJ	-0.000489617	1382	0.00653442	0.032984	0.013229	0.0245851	0.0284232	0.0305134	0.0168644	0.0164883	0.0185349	0.039961	0.0248241	0.0286264
16_0_-3_Ar(N-H)_C	22.155	23.294	23.841	24.185	9.722	15.122	25.347	15.371	16.406	13.6	23.419	13.45		X16_0_.3_Ar.N.H._C	-6.36363e-05	1383	-0.00140986	-0.00148234	-0.00151715	-0.00153904	-0.000618672	-0.000962308	-0.00161299	-0.000978153	-0.00104402	-0.000865454	-0.0014903	-0.000855908
8_4_5_SH_LJ	-2.396	-5.546	-1.942	-5.083	-7.912	-9.161	-2.43	-7.098	-6.061	-8.822	-4.814	-6.553		X8_4_5_SH_LJ	-3.54853e-05	1384	8.50227e-05	0.000196801	6.89124e-05	0.000180372	0.000280759	0.00032508	8.62292e-05	0.000251874	0.000215076	0.000313051	0.000170826	0.000232535
8_3_6_SH_LJ	-2.384	-3.959	-1.879	-5.15	-8.274	-9.749	-2.251	-7.443	-6.244	-9.747	-4.515	-7.461		X8_3_6_SH_LJ	1.96874e-05	1385	-4.69347e-05	-7.79423e-05	-3.69926e-05	-0.00010139	-0.000162893	-0.000191932	-4.43163e-05	-0.000146533	-0.000122928	-0.000191893	-8.88885e-05	-0.000146888
8_4_5_Ar(N-H)_LJ	-1.184	-2.739	-0.959	-2.511	-3.908	-4.525	-1.2	-3.506	-2.994	-4.357	-2.378	-3.237		X8_4_5_Ar.N.H._LJ	-1.75836e-05	1386	2.08189e-05	4.81614e-05	1.68626e-05	4.41523e-05	6.87166e-05	7.95657e-05	2.11003e-05	6.1648e-05	5.26452e-05	7.66116e-05	4.18137e-05	5.6918e-05
8_3_6_Ar(N-H)_LJ	-1.178	-1.955	-0.928	-2.543	-4.087	-4.815	-1.112	-3.676	-3.084	-4.814	-2.23	-3.685		X8_3_6_Ar.N.H._LJ	9.73518e-06	1387	-1.1468e-05	-1.90323e-05	-9.03425e-06	-2.47566e-05	-3.97877e-05	-4.68749e-05	-1.08255e-05	-3.57865e-05	-3.00233e-05	-4.68652e-05	-2.17095e-05	-3.58741e-05
12_2_8_COO-_LJ	-0.338	-0.466	-0.178	-0.368	-0.539	-0.667	-0.324	-0.519	-0.544	-0.644	-0.326	-0.562		X12_2_8_COO._LJ	-1.45457e-06	1388	4.91645e-07	6.7783e-07	2.58914e-07	5.35282e-07	7.84014e-07	9.70199e-07	4.71281e-07	7.54922e-07	7.91287e-07	9.36744e-07	4.7419e-07	8.17469e-07
16_1_-2_Ar(N-H)_C	22.234	22.561	23.518	24.271	9.875	15.276	25.013	15.553	16.287	13.697	23.424	13.613		X16_1_.2_Ar.N.H._C	-4.41861e-05	1389	-0.000982435	-0.000996884	-0.00103917	-0.00107244	-0.000436338	-0.000674987	-0.00110523	-0.000687227	-0.00071966	-0.000605218	-0.00103502	-0.000601506
15_1_6_Ar(N-H)_LJ	-0.125	-0.168	-0.107	-0.208	-0.273	-0.351	-0.122	-0.265	-0.323	-0.33	-0.179	-0.281		X15_1_6_Ar.N.H._LJ	2.0238e-06	1390	-2.52974e-07	-3.39998e-07	-2.16546e-07	-4.2095e-07	-5.52496e-07	-7.10352e-07	-2.46903e-07	-5.36306e-07	-6.53686e-07	-6.67853e-07	-3.62259e-07	-5.68687e-07
15_1_6_SH_LJ	-0.253	-0.34	-0.217	-0.422	-0.554	-0.71	-0.247	-0.537	-0.654	-0.667	-0.362	-0.569		X15_1_6_SH_LJ	3.97494e-06	1391	-1.00566e-06	-1.35148e-06	-8.62561e-07	-1.67742e-06	-2.20212e-06	-2.82221e-06	-9.81809e-07	-2.13454e-06	-2.59961e-06	-2.65128e-06	-1.43893e-06	-2.26174e-06
15_6_-1_Ar(N-H)_C	20.72	18.433	21	22.506	11.328	13.919	22.121	14.619	14.111	12.223	23.161	12.349		X15_6_.1_Ar.N.H._C	9.44444e-05	1392	0.00195689	0.00174089	0.00198333	0.00212557	0.00106987	0.00131457	0.00208921	0.00138068	0.00133271	0.00115439	0.00218743	0.00116629
7_4_0_Ar(N-H)_C	31.08	17.379	30.89	31.083	23.221	29.547	31.14	30.49	25.046	24.645	31.197	24.975		X7_4_0_Ar.N.H._C	-0.00056214	1393	-0.0174713	-0.00976944	-0.0173645	-0.017473	-0.0130535	-0.0166096	-0.0175051	-0.0171397	-0.0140794	-0.013854	-0.0175371	-0.0140395
13_7_-3_Ar(N-H)_C	20.436	17.808	21.081	22.452	13.069	13.694	21.956	14.79	14.022	11.668	25.107	11.783		X13_7_.3_Ar.N.H._C	0.000145852	1394	0.00298064	0.00259734	0.00307471	0.00327468	0.00190614	0.0019973	0.00320233	0.00215716	0.00204514	0.0017018	0.00366191	0.00171858
15_5_0_Ar(N-H)_C	21.868	19.43	22.01	23.706	11.134	14.901	23.315	15.483	15.027	13.172	23.577	13.304		X15_5_0_Ar.N.H._C	6.07024e-05	1395	0.00132744	0.00117945	0.00133606	0.00143901	0.000675861	0.000904526	0.00141528	0.000939855	0.000912175	0.000799572	0.00143118	0.000807585
14_0_8_SH_LJ	-0.253	-0.314	-0.219	-0.427	-0.595	-0.747	-0.243	-0.576	-0.706	-0.719	-0.367	-0.644		X14_0_8_SH_LJ	5.32451e-06	1396	-1.3471e-06	-1.6719e-06	-1.16607e-06	-2.27357e-06	-3.16808e-06	-3.97741e-06	-1.29386e-06	-3.06692e-06	-3.75911e-06	-3.82832e-06	-1.9541e-06	-3.42899e-06
14_0_8_Ar(N-H)_LJ	-0.125	-0.155	-0.108	-0.211	-0.294	-0.369	-0.12	-0.285	-0.349	-0.355	-0.181	-0.318		X14_0_8_Ar.N.H._LJ	2.61046e-06	1397	-3.26308e-07	-4.04622e-07	-2.8193e-07	-5.50808e-07	-7.67476e-07	-9.63261e-07	-3.13256e-07	-7.43982e-07	-9.11052e-07	-9.26715e-07	-4.72494e-07	-8.30128e-07
15_0_5_Ar(N-H)_LJ	-0.155	-0.198	-0.131	-0.266	-0.342	-0.455	-0.15	-0.331	-0.434	-0.425	-0.215	-0.353		X15_0_5_Ar.N.H._LJ	3.33483e-06	1398	-5.16898e-07	-6.60296e-07	-4.36862e-07	-8.87064e-07	-1.14051e-06	-1.51735e-06	-5.00224e-07	-1.10383e-06	-1.44731e-06	-1.4173e-06	-7.16988e-07	-1.17719e-06
15_0_5_SH_LJ	-0.313	-0.4	-0.264	-0.539	-0.691	-0.921	-0.303	-0.671	-0.878	-0.861	-0.435	-0.715		X15_0_5_SH_LJ	6.71236e-06	1399	-2.10097e-06	-2.68494e-06	-1.77206e-06	-3.61796e-06	-4.63824e-06	-6.18208e-06	-2.03384e-06	-4.50399e-06	-5.89345e-06	-5.77934e-06	-2.91988e-06	-4.79934e-06
10_3_2_Ar(N-H)_C	30.666	26.422	30.467	30.843	13.691	25.913	30.796	26.552	24.212	22.942	30.53	22.964		X10_3_2_Ar.N.H._C	-0.00042134	1400	-0.0129208	-0.0111327	-0.012837	-0.0129954	-0.00576857	-0.0109182	-0.0129756	-0.0111874	-0.0102015	-0.00966639	-0.0128635	-0.00967566
14_1_4_COO-_LJ	-0.412	-0.571	-0.209	-0.464	-0.575	-0.789	-0.398	-0.555	-0.69	-0.727	-0.361	-0.574		X14_1_4_COO._LJ	-1.80321e-06	1401	7.42922e-07	1.02963e-06	3.7687e-07	8.36689e-07	1.03684e-06	1.42273e-06	7.17677e-07	1.00078e-06	1.24421e-06	1.31093e-06	6.50958e-07	1.03504e-06
12_4_4_(H2O)HO_LJ	-0.362	-0.736	-0.283	-0.611	-0.765	-0.965	-0.371	-0.731	-0.756	-0.883	-0.547	-0.702		X12_4_4_.H2O.HO_LJ	-5.23397e-06	1402	1.8947e-06	3.8522e-06	1.48121e-06	3.19795e-06	4.00398e-06	5.05078e-06	1.9418e-06	3.82603e-06	3.95688e-06	4.62159e-06	2.86298e-06	3.67424e-06
11_4_6_(H2O)HO_LJ	-0.344	-0.624	-0.269	-0.585	-0.827	-1.01	-0.344	-0.783	-0.759	-0.955	-0.537	-0.777		X11_4_6_.H2O.HO_LJ	-9.07089e-07	1403	3.12039e-07	5.66024e-07	2.44007e-07	5.30647e-07	7.50163e-07	9.1616e-07	3.12039e-07	7.10251e-07	6.88481e-07	8.6627e-07	4.87107e-07	7.04808e-07
15_0_5_COO-_LJ	-0.26	-0.332	-0.135	-0.276	-0.354	-0.471	-0.251	-0.343	-0.45	-0.441	-0.223	-0.366		X15_0_5_COO._LJ	-5.73233e-07	1404	1.49041e-07	1.90313e-07	7.73865e-08	1.58212e-07	2.02925e-07	2.69993e-07	1.43882e-07	1.96619e-07	2.57955e-07	2.52796e-07	1.27831e-07	2.09803e-07
7_3_5_O-H_LJ	-2.338	-4.364	-3.098	-9.758	-15.445	-17.185	-2.248	-13.293	-10.838	-17.801	-8.665	-12.69		X7_3_5_O.H_LJ	2.46054e-05	1405	-5.75274e-05	-0.000107378	-7.62276e-05	-0.0002401	-0.000380031	-0.000422844	-5.5313e-05	-0.00032708	-0.000266673	-0.000438001	-0.000213206	-0.000312243
15_2_5_(H2O)HO_LJ	-0.141	-0.205	-0.112	-0.215	-0.275	-0.354	-0.14	-0.267	-0.314	-0.327	-0.19	-0.274		X15_2_5_.H2O.HO_LJ	1.03665e-06	1406	-1.46168e-07	-2.12514e-07	-1.16105e-07	-2.2288e-07	-2.85079e-07	-3.66975e-07	-1.45131e-07	-2.76786e-07	-3.25509e-07	-3.38985e-07	-1.96964e-07	-2.84043e-07
14_4_1_Ar(N-H)_C	24.344	21.183	24.205	26.356	11.454	17.003	25.858	17.509	16.946	15.071	25.298	15.215		X14_4_1_Ar.N.H._C	1.11748e-05	1407	0.00027204	0.000236716	0.000270487	0.000294524	0.000127997	0.000190006	0.000288959	0.00019566	0.000189369	0.000168416	0.000282701	0.000170025
0_0_-2_Ar(N-H)_C	32.111	32.186	32.028	31.458	-294.675	30.9	32.138	10.171	32.001	-20.404	32.127	-114.793		X0_0_.2_Ar.N.H._C	-0.0126242	1408	-0.405375	-0.406322	-0.404328	-0.397132	3.72003	-0.390087	-0.405716	-0.128401	-0.403987	0.257584	-0.405577	1.44917
11_3_7_COO-_LJ	-0.523	-0.806	-0.27	-0.597	-0.87	-1.071	-0.506	-0.828	-0.815	-1.034	-0.528	-0.863		X11_3_7_COO._LJ	-5.26995e-06	1409	2.75618e-06	4.24758e-06	1.42289e-06	3.14616e-06	4.58485e-06	5.64411e-06	2.66659e-06	4.36352e-06	4.29501e-06	5.44913e-06	2.78253e-06	4.54797e-06
15_2_6_(H2O)HO_LJ	-0.12	-0.172	-0.097	-0.183	-0.24	-0.303	-0.119	-0.233	-0.27	-0.283	-0.163	-0.242		X15_2_6_.H2O.HO_LJ	9.43885e-07	1410	-1.13266e-07	-1.62348e-07	-9.15568e-08	-1.72731e-07	-2.26532e-07	-2.85997e-07	-1.12322e-07	-2.19925e-07	-2.54849e-07	-2.67119e-07	-1.53853e-07	-2.2842e-07
10_4_3_SH_LJ	-1.78	-4.949	-1.455	-3.724	-4.482	-5.564	-1.861	-4.203	-4.134	-5.055	-3.169	-3.784		X10_4_3_SH_LJ	-7.54067e-05	1411	0.000134224	0.000373188	0.000109717	0.000280814	0.000337973	0.000419563	0.000140332	0.000316934	0.000311731	0.000381181	0.000238964	0.000285339
10_4_3_Ar(N-H)_LJ	-0.879	-2.444	-0.719	-1.839	-2.214	-2.748	-0.919	-2.076	-2.042	-2.497	-1.565	-1.869		X10_4_3_Ar.N.H._LJ	-3.7208e-05	1412	3.27058e-05	9.09363e-05	2.67525e-05	6.84254e-05	8.23784e-05	0.000102247	3.41941e-05	7.72437e-05	7.59787e-05	9.29083e-05	5.82305e-05	6.95417e-05
14_1_8_(H2O)HO_LJ	-0.123	-0.16	-0.099	-0.19	-0.266	-0.331	-0.119	-0.258	-0.299	-0.317	-0.168	-0.281		X14_1_8_.H2O.HO_LJ	1.7575e-06	1413	-2.16173e-07	-2.81201e-07	-1.73993e-07	-3.33926e-07	-4.67496e-07	-5.81734e-07	-2.09143e-07	-4.53436e-07	-5.25494e-07	-5.57129e-07	-2.95261e-07	-4.93859e-07
17_5_-3_Ar(N-H)_C	18.654	18.332	19.622	20.333	10.083	12.358	20.558	12.878	12.945	10.972	21.101	10.962		X17_5_.3_Ar.N.H._C	7.11852e-05	1414	0.00132789	0.00130497	0.0013968	0.00144741	0.00071776	0.000879707	0.00146343	0.000916723	0.000921492	0.000781044	0.00150208	0.000780332
14_3_6_(H2O)HO_LJ	-0.151	-0.233	-0.12	-0.233	-0.309	-0.387	-0.15	-0.299	-0.328	-0.361	-0.212	-0.306		X14_3_6_.H2O.HO_LJ	5.54273e-07	1415	-8.36953e-08	-1.29146e-07	-6.65128e-08	-1.29146e-07	-1.7127e-07	-2.14504e-07	-8.3141e-08	-1.65728e-07	-1.81802e-07	-2.00093e-07	-1.17506e-07	-1.69608e-07
17_3_-2_Ar(N-H)_C	20.1	19.883	21.073	21.875	9.825	13.535	22.236	13.915	14.218	12.103	21.752	12.086		X17_3_.2_Ar.N.H._C	2.34921e-05	1416	0.00047219	0.000467093	0.000495048	0.000513889	0.000230809	0.000317965	0.000522369	0.000326892	0.00033401	0.000284324	0.000510999	0.000283925
15_0_7_SH_LJ	-0.224	-0.282	-0.193	-0.371	-0.501	-0.636	-0.217	-0.485	-0.612	-0.605	-0.318	-0.53		X15_0_7_SH_LJ	4.31703e-06	1417	-9.67015e-07	-1.2174e-06	-8.33187e-07	-1.60162e-06	-2.16283e-06	-2.74563e-06	-9.36796e-07	-2.09376e-06	-2.64202e-06	-2.6118e-06	-1.37282e-06	-2.28803e-06
15_0_7_Ar(N-H)_LJ	-0.111	-0.139	-0.096	-0.184	-0.247	-0.314	-0.107	-0.24	-0.302	-0.299	-0.157	-0.262		X15_0_7_Ar.N.H._LJ	2.11891e-06	1418	-2.35199e-07	-2.94529e-07	-2.03416e-07	-3.8988e-07	-5.23372e-07	-6.65339e-07	-2.26724e-07	-5.08539e-07	-6.39912e-07	-6.33555e-07	-3.32669e-07	-5.55155e-07
15_1_5_Ar(N-H)_LJ	-0.146	-0.199	-0.124	-0.247	-0.316	-0.414	-0.143	-0.307	-0.379	-0.385	-0.208	-0.321		X15_1_5_Ar.N.H._LJ	2.36419e-06	1419	-3.45172e-07	-4.70475e-07	-2.9316e-07	-5.83956e-07	-7.47086e-07	-9.78777e-07	-3.3808e-07	-7.25808e-07	-8.9603e-07	-9.10215e-07	-4.91753e-07	-7.58907e-07
15_1_5_SH_LJ	-0.296	-0.404	-0.251	-0.5	-0.64	-0.838	-0.29	-0.621	-0.767	-0.779	-0.42	-0.649		X15_1_5_SH_LJ	4.73813e-06	1420	-1.40249e-06	-1.9142e-06	-1.18927e-06	-2.36906e-06	-3.0324e-06	-3.97055e-06	-1.37406e-06	-2.94238e-06	-3.63414e-06	-3.691e-06	-1.99001e-06	-3.07504e-06
16_5_-1_Ar(N-H)_C	20.395	18.897	20.875	22.16	10.585	13.73	22.009	14.27	14.07	12.165	22.353	12.246		X16_5_.1_Ar.N.H._C	6.68913e-05	1421	0.00136425	0.00126405	0.00139636	0.00148231	0.000708045	0.000918418	0.00147221	0.000954539	0.000941161	0.000813733	0.00149522	0.000819151
12_0_-1_Ar(N-H)_C	30.06	29.958	30.392	30.639	10.543	23.208	30.749	23.344	24.698	20.579	30.02	20.251		X12_0_.1_Ar.N.H._C	-0.000290351	1422	-0.00872794	-0.00869833	-0.00882434	-0.00889606	-0.00306117	-0.00673846	-0.00892799	-0.00677795	-0.00717108	-0.00597513	-0.00871633	-0.00587989
10_3_7_COO-_LJ	-0.726	-1.125	-0.37	-0.858	-1.304	-1.594	-0.695	-1.229	-1.148	-1.55	-0.76	-1.277		X10_3_7_COO._LJ	-6.28765e-06	1423	4.56483e-06	7.0736e-06	2.32643e-06	5.3948e-06	8.19909e-06	1.00225e-05	4.36991e-06	7.72752e-06	7.21822e-06	9.74585e-06	4.77861e-06	8.02932e-06
14_6_0_Ar(N-H)_C	22.245	18.744	22.103	24.066	11.996	15.082	23.4	15.856	15	13.212	24.445	13.404		X14_6_0_Ar.N.H._C	9.38113e-05	1424	0.00208683	0.0017584	0.00207351	0.00225766	0.00112536	0.00141486	0.00219518	0.00148747	0.00140717	0.00123943	0.00229322	0.00125745
7_4_4_SH_LJ	-4.547	-14.277	-3.659	-10.303	-15.922	-17.642	-4.831	-13.977	-11.904	-16.976	-10.41	-12.096		X7_4_4_SH_LJ	-0.000224282	1425	0.00101981	0.00320208	0.000820649	0.00231078	0.00357102	0.00395679	0.00108351	0.0031348	0.00266986	0.00380742	0.00233478	0.00271292
17_4_-2_Ar(N-H)_C	19.596	19.102	20.451	21.32	9.963	13.12	21.527	13.561	13.695	11.696	21.49	11.704		X17_4_.2_Ar.N.H._C	4.73515e-05	1426	0.000927901	0.000904509	0.000968387	0.00100954	0.000471763	0.000621252	0.00101934	0.000642134	0.000648479	0.000553824	0.00101758	0.000554203
12_2_1_Ar(N-H)_C	29.431	26.549	28.693	30.464	11.53	22.353	30.44	22.654	22.308	19.843	29.882	19.791		X12_2_1_Ar.N.H._C	-0.000199394	1427	-0.00586835	-0.0052937	-0.0057212	-0.00607433	-0.00229901	-0.00445705	-0.00606954	-0.00451706	-0.00444807	-0.00395657	-0.00595828	-0.0039462
17_1_-3_Ar(N-H)_C	20.558	21.323	21.994	22.392	9.524	13.851	23.256	14.136	14.877	12.458	22.016	12.355		X17_1_.3_Ar.N.H._C	-1.88697e-05	1428	-0.000387923	-0.000402358	-0.00041502	-0.00042253	-0.000179715	-0.000261364	-0.000438833	-0.000266742	-0.000280724	-0.000235078	-0.000415435	-0.000233135
7_4_4_Ar(N-H)_LJ	-2.246	-7.049	-1.807	-5.087	-7.863	-8.713	-2.386	-6.903	-5.879	-8.383	-5.141	-5.974		X7_4_4_Ar.N.H._LJ	-0.000110612	1429	0.000248435	0.000779707	0.000199877	0.000562685	0.000869745	0.000963766	0.000263921	0.000763557	0.00065029	0.000927264	0.000568658	0.000660798
6_1_6_O-H_LJ	-4.888	-5.52	-5.936	-19.602	-33.159	-37.945	-3.946	-28.761	-21.702	-42.238	-16.273	-35.071		X6_1_6_O.H_LJ	0.000244902	1430	-0.00119708	-0.00135186	-0.00145374	-0.00480058	-0.00812072	-0.00929283	-0.000966385	-0.00704364	-0.00531487	-0.0103442	-0.0039853	-0.00858898
7_3_2_Ar(N-H)_C	31.219	28.01	31.085	31.248	18.907	30.744	31.251	30.87	29.743	30.165	31.093	30.136		X7_3_2_Ar.N.H._C	-0.000522452	1431	-0.0163104	-0.0146339	-0.0162404	-0.0163256	-0.00987801	-0.0160623	-0.0163272	-0.0161281	-0.0155393	-0.0157598	-0.0162446	-0.0157446
14_7_-3_Ar(N-H)_C	19.685	17.763	20.385	21.602	12.17	13.11	21.244	14.042	13.491	11.303	23.728	11.391		X14_7_.3_Ar.N.H._C	0.000135823	1432	0.00267368	0.00241262	0.00276875	0.00293405	0.00165297	0.00178064	0.00288542	0.00190723	0.00183239	0.00153521	0.00322281	0.00154716
12_2_5_O-H_LJ	-0.389	-0.58	-0.544	-1.373	-1.718	-2.26	-0.371	-1.626	-1.823	-2.189	-1.032	-1.71		X12_2_5_O.H_LJ	1.77446e-05	1433	-6.90265e-06	-1.02919e-05	-9.65307e-06	-2.43633e-05	-3.04852e-05	-4.01028e-05	-6.58325e-06	-2.88527e-05	-3.23484e-05	-3.8843e-05	-1.83124e-05	-3.03433e-05
11_3_5_O-H_LJ	-0.483	-0.834	-0.68	-1.721	-2.205	-2.782	-0.47	-2.07	-2.131	-2.696	-1.369	-2.096		X11_3_5_O.H_LJ	1.40289e-05	1434	-6.77596e-06	-1.17001e-05	-9.53966e-06	-2.41438e-05	-3.09337e-05	-3.90284e-05	-6.59359e-06	-2.90398e-05	-2.98956e-05	-3.78219e-05	-1.92056e-05	-2.94046e-05
-1_5_5_(H2O)HO_LJ	-4.283	-7.602	-3.821	-8.361	33.132	33.721	-4.499	33.792	-65.638	34.512	-19.486	-67.476		X.1_5_5_.H2O.HO_LJ	-0.00160162	1435	0.00685974	0.0121755	0.00611979	0.0133911	-0.0530649	-0.0540082	0.00720569	-0.0541219	0.105127	-0.0552751	0.0312092	0.108071
-1_5_5_O-H_LJ	-3.984	-7.078	-6.657	-14.563	33.396	33.979	-4.184	34.05	-112.637	34.767	-33.909	-116.194		X.1_5_5_O.H_LJ	-0.00182401	1436	0.00726686	0.0129103	0.0121424	0.0265631	-0.0609146	-0.061978	0.00763166	-0.0621075	0.205451	-0.0634154	0.0618504	0.211939
15_0_-2_Ar(N-H)_C	24.155	24.857	25.671	26.464	9.994	16.861	27.477	17.077	18.169	15.123	25.021	14.981		X15_0_.2_Ar.N.H._C	-9.95415e-05	1437	-0.00240442	-0.0024743	-0.00255533	-0.00263427	-0.000994818	-0.00167837	-0.0027351	-0.00169987	-0.00180857	-0.00150537	-0.00249063	-0.00149123
13_2_3_Ar(N-H)_LJ	-0.378	-0.61	-0.307	-0.72	-0.864	-1.2	-0.371	-0.829	-0.959	-1.075	-0.558	-0.815		X13_2_3_Ar.N.H._LJ	4.40936e-06	1438	-1.66674e-06	-2.68971e-06	-1.35367e-06	-3.17474e-06	-3.80969e-06	-5.29124e-06	-1.63587e-06	-3.65536e-06	-4.22858e-06	-4.74007e-06	-2.46042e-06	-3.59363e-06
13_2_3_SH_LJ	-0.766	-1.235	-0.622	-1.458	-1.748	-2.43	-0.75	-1.678	-1.941	-2.177	-1.129	-1.649		X13_2_3_SH_LJ	8.9431e-06	1439	-6.85042e-06	-1.10447e-05	-5.56261e-06	-1.3039e-05	-1.56325e-05	-2.17317e-05	-6.70733e-06	-1.50065e-05	-1.73586e-05	-1.94691e-05	-1.00968e-05	-1.47472e-05
11_2_3_O-H_LJ	-0.872	-1.479	-1.158	-3.615	-4.162	-5.87	-0.827	-3.833	-4.17	-5.417	-2.321	-3.709		X11_2_3_O.H_LJ	3.87481e-05	1440	-3.37884e-05	-5.73085e-05	-4.48704e-05	-0.000140075	-0.00016127	-0.000227452	-3.20447e-05	-0.000148522	-0.00016158	-0.000209899	-8.99345e-05	-0.000143717
14_3_5_SH_LJ	-0.348	-0.555	-0.296	-0.585	-0.751	-0.955	-0.348	-0.726	-0.806	-0.882	-0.524	-0.732		X14_3_5_SH_LJ	1.85496e-06	1441	-6.45525e-07	-1.0295e-06	-5.49067e-07	-1.08515e-06	-1.39307e-06	-1.77148e-06	-6.45525e-07	-1.3467e-06	-1.4951e-06	-1.63607e-06	-9.71997e-07	-1.35783e-06
[truncated: 4,759 more rows]
