# Supplementary material for: A receptor dependent-4D QSAR approach to predict the activity of mutated enzymes
Source: Sci Rep. 2017 Jul 24;7:6273. doi: 10.1038/s41598-017-06625-x (PMC5524700; doi:10.1038/s41598-017-06625-x)
Supplement: Supplementary file 9 — Table S8 [file 41598_2017_6625_MOESM9_ESM.xls]

## Sheet: CFJ
	TRAINING SET							TEST SET			EXTERNAL VALIDATION						TRAINING SET							TEST SET			EXTERNAL VALIDATION
IEDs	Energy values of IEDs of Code A	Energy values of IEDs of Code E	Energy values of IEDs of Code K	Energy values of IEDs of Code B	Energy values of IEDs of Code I	Energy values of IEDs of Code L	Energy values of IEDs of Code H	Energy values of IEDs of Code C	Energy values of IEDs of Code F	Energy values of IEDs of Code J	Energy values of IEDs of Code D	Energy values of IEDs of Code G			PLS Coeffcient		PLS Coeffcient*Energy value of the Respective IEDs of Code A	PLS Coeffcient*Energy value of the Respective IEDs of Code E	PLS Coeffcient*Energy value of the Respective IEDs of Code K	PLS Coeffcient*Energy value of the Respective IEDs of Code B	PLS Coeffcient*Energy value of the Respective IEDs of Code H	PLS Coeffcient*Energy value of the Respective IEDs of Code L	PLS Coeffcient*Energy value of the Respective IEDs of Code I	PLS Coeffcient*Energy value of the Respective IEDs of Code C	PLS Coeffcient*Energy value of the Respective IEDs of Code J	PLS Coeffcient*Energy value of the Respective IEDs of Code F	PLS Coeffcient*Energy value of the Respective IEDs of Code D	PLS Coeffcient*Energy value of the Respective IEDs of Code G
8_0_-1_(H2O)HO_LJ	-12.902	-7.766	2.5	-11.652	-37.91	-47.069	-44.724	-19.897	-33.228	-53.219	-15.944	-27.832		X8_0_.1_.H2O.HO_LJ	-0.0033924	1	0.0437687	0.0263454	-0.008481	0.0395282	0.151722	0.159677	0.128606	0.0674986	0.18054	0.112723	0.0540884	0.0944172
5_1_2_Ar(N-H)_LJ	-55.978	-34.466	32.539	-43.773	33.177	33.595	32.848	-77.976	33.772	33.252	32.272	-31.731		X5_1_2_Ar.N.H._LJ	0.000575621	2	-0.0322221	-0.0198394	0.0187301	-0.0251967	0.018908	0.019338	0.0190974	-0.0448847	0.0191406	0.0194399	0.0185765	-0.018265
5_1_2_SH_LJ	-114.279	-69.963	32.838	-91.131	33.471	33.888	33.141	-158.661	34.064	33.543	32.58	-75.866		X5_1_2_SH_LJ	0.000299809	3	-0.0342619	-0.0209756	0.00984514	-0.0273219	0.00993598	0.0101599	0.0100349	-0.0475681	0.0100565	0.0102127	0.00976779	-0.0227453
5_1_2_COO-_LJ	-101.653	-36.222	32.401	-93.647	33.099	33.526	32.734	-137.389	33.707	33.165	32.073	-62.834		X5_1_2_COO._LJ	-0.000823501	4	0.0837113	0.0298288	-0.0266822	0.0771184	-0.0269565	-0.0276087	-0.0272571	0.11314	-0.0273114	-0.0277577	-0.0264121	0.0517438
5_1_2_O-H_LJ	-58.683	-59.404	32.425	-54.625	33.203	33.641	32.787	-79.146	33.828	33.257	31.982	-146.332		X5_1_2_O.H_LJ	0.00220752	5	-0.129544	-0.131135	0.0715787	-0.120586	0.0723779	0.0742631	0.0732962	-0.174716	0.0734154	0.0746759	0.0706008	-0.32303
5_1_2_(H2O)HO_LJ	-60.494	-34.167	32.098	-51.86	32.936	33.381	32.496	-82.912	33.57	32.988	31.506	-88.007		X5_1_2_.H2O.HO_LJ	0.000511965	6	-0.0309708	-0.0174923	0.0164331	-0.0265505	0.0166368	0.0170899	0.0168621	-0.042448	0.0168887	0.0171867	0.01613	-0.0450565
3_0_-1_Ar(N-H)_C	31.93	31.926	31.665	32.078	31.595	31.555	31.841	31.829	31.752	31.308	31.817	31.64		X3_0_.1_Ar.N.H._C	-3.21833e-05	7	-0.00102761	-0.00102748	-0.00101908	-0.00103238	-0.00102475	-0.00101554	-0.00101683	-0.00102436	-0.0010076	-0.00102188	-0.00102398	-0.00101828
8_0_-1_O-H_LJ	-12.07	-13.525	14.976	-10.863	-65.881	-81.556	-77.611	-18.563	-57.539	-92.107	-27.762	-48.411		X8_0_.1_O.H_LJ	-0.00603318	8	0.0728205	0.0815987	-0.0903529	0.0655384	0.468241	0.492042	0.397472	0.111994	0.555698	0.347143	0.167493	0.292072
7_0_5_COO-_LJ	-12.569	-4.645	-29.669	-9.216	-24.195	-42.178	-22.204	-11.4	-24.703	-25.423	-11.968	-34.704		X7_0_5_COO._LJ	-0.00212068	9	0.0266548	0.00985055	0.0629184	0.0195442	0.0470876	0.089446	0.0513098	0.0241757	0.053914	0.0523871	0.0253803	0.073596
7_1_4_COO-_LJ	-13.829	-5.099	-34.031	-11.111	-25.612	-44.804	-26.505	-15.252	-28.207	-32.995	-14.684	-30.68		X7_1_4_COO._LJ	-0.00194271	10	0.0268657	0.00990586	0.0661122	0.0215854	0.0514914	0.087041	0.0497566	0.0296302	0.0640996	0.0547979	0.0285267	0.0596022
5_1_-2_Ar(N-H)_C	31.564	31.558	31.191	31.75	31.365	30.884	31.388	31.463	31.416	28.975	31.626	30.887		X5_1_.2_Ar.N.H._C	-4.08054e-05	11	-0.00128798	-0.00128774	-0.00127276	-0.00129557	-0.0012808	-0.00126023	-0.00127986	-0.00128386	-0.00118234	-0.00128194	-0.00129051	-0.00126036
7_1_5_COO-_LJ	-8.822	-3.528	-21.059	-7.145	-15.507	-28.408	-16.186	-9.802	-17.165	-18.833	-9.554	-20.807		X7_1_5_COO._LJ	-0.00123941	12	0.0109341	0.00437265	0.0261008	0.0088556	0.0200611	0.0352092	0.0192196	0.0121487	0.0233418	0.0212745	0.0118413	0.0257884
7_2_4_COO-_LJ	-8.778	-3.656	-21.3	-7.973	-15.378	-26.343	-16.986	-13.756	-17.658	-20.296	-10.8	-16.934		X7_2_4_COO._LJ	-0.000976193	13	0.00856902	0.00356896	0.0207929	0.00778319	0.0165816	0.0257159	0.0150119	0.0134285	0.0198128	0.0172376	0.0105429	0.0165309
8_1_4_COO-_LJ	-7.614	-2.95	-21.211	-6.188	-14.842	-27.614	-14.569	-8.834	-17.866	-17.748	-7.423	-16.793		X8_1_4_COO._LJ	-0.00120685	14	0.00918896	0.00356021	0.0255985	0.00746799	0.0175826	0.033326	0.0179121	0.0106613	0.0214192	0.0215616	0.00895845	0.0202666
7_2_3_COO-_LJ	-12.08	-4.907	-30.83	-11.343	-22.363	-36.042	-25.025	-22.626	-25.937	-31.184	-14.867	-21.417		X7_2_3_COO._LJ	-0.00121391	15	0.014664	0.00595665	0.0374248	0.0137694	0.030378	0.0437517	0.0271466	0.0274659	0.0378545	0.0314851	0.0180472	0.0259983
7_1_4_(H2O)HO_LJ	-8.51	-4.748	-32.327	-6.846	-24.066	-45.103	-24.894	-9.402	-29.283	-31.05	-13.717	-29.012		X7_1_4_.H2O.HO_LJ	-0.00186787	16	0.0158956	0.00886867	0.0603828	0.0127875	0.0464989	0.0842468	0.0449523	0.0175618	0.0579975	0.054697	0.0256216	0.0541908
8_0_5_COO-_LJ	-6.941	-2.684	-18.363	-5.276	-14.613	-25.672	-12.662	-6.554	-14.721	-14.36	-6.309	-19.054		X8_0_5_COO._LJ	-0.00128831	17	0.00894216	0.00345782	0.0236572	0.00679712	0.0163126	0.0330735	0.0188261	0.00844358	0.0185001	0.0189652	0.00812795	0.0245475
6_2_-2_Ar(N-H)_C	31.339	31.314	30.8	31.534	30.842	29.51	31.076	30.896	31.232	25.82	31.483	29.279		X6_2_.2_Ar.N.H._C	-0.000134052	18	-0.00420106	-0.00419771	-0.0041288	-0.0042272	-0.0041658	-0.00395588	-0.00413443	-0.00414167	-0.00346123	-0.00418672	-0.00422036	-0.00392491
7_0_5_(H2O)HO_LJ	-7.734	-4.325	-27.948	-5.68	-22.705	-41.689	-20.811	-7.026	-24.461	-23.789	-11.175	-33.445		X7_0_5_.H2O.HO_LJ	-0.00198236	19	0.0153316	0.0085737	0.0554029	0.0112598	0.0412549	0.0826425	0.0450094	0.013928	0.0471583	0.0484905	0.0221529	0.0663
1_2_5_(H2O)HO_LJ	-22.056	-18.647	37.905	-16.801	31.991	40.652	38.08	-36.334	-23.403	40.412	-65.348	36.196		X1_2_5_.H2O.HO_LJ	0.000993782	20	-0.0219189	-0.0185311	0.0376693	-0.0166965	0.0378432	0.0403992	0.0317921	-0.0361081	0.0401607	-0.0232575	-0.0649417	0.0359709
1_2_5_O-H_LJ	-20.92	-32.427	38.16	-15.796	32.342	40.907	38.334	-35.46	-40.736	40.666	-109.93	36.45		X1_2_5_O.H_LJ	0.00186716	21	-0.039061	-0.0605464	0.0712508	-0.0294936	0.0715757	0.0763799	0.0603877	-0.0662095	0.0759299	-0.0760606	-0.205257	0.0680579
1_2_5_COO-_LJ	-36.346	-19.796	38.027	-27.476	32.364	40.774	38.201	-61.377	-25.023	40.533	-52.466	36.318		X1_2_5_COO._LJ	0.000464655	22	-0.0168883	-0.0091983	0.0176694	-0.0127668	0.0177503	0.0189458	0.0150381	-0.0285191	0.0188338	-0.011627	-0.0243786	0.0168753
1_2_5_SH_LJ	-42.417	-38.276	38.375	-32.534	32.821	41.122	38.549	-68.299	-48.648	40.881	-76.229	36.666		X1_2_5_SH_LJ	0.0013304	23	-0.0564316	-0.0509224	0.0510541	-0.0432832	0.0512856	0.0547087	0.0436651	-0.090865	0.0543881	-0.0647213	-0.101415	0.0487804
1_2_5_Ar(N-H)_LJ	-20.873	-18.861	38.082	-16.037	32.524	40.828	38.256	-33.413	-24.005	40.588	-34.439	36.373		X1_2_5_Ar.N.H._LJ	0.00108227	24	-0.0225902	-0.0204127	0.041215	-0.0173564	0.0414034	0.044187	0.0351998	-0.0361619	0.0439272	-0.0259799	-0.0372723	0.0393654
3_1_-1_Ar(N-H)_C	31.839	31.796	31.428	31.964	31.248	31.288	31.684	31.258	31.59	31.45	31.835	31.373		X3_1_.1_Ar.N.H._C	-4.48466e-05	25	-0.00142787	-0.00142594	-0.00140944	-0.00143348	-0.00142092	-0.00140316	-0.00140137	-0.00140182	-0.00141043	-0.0014167	-0.00142769	-0.00140697
8_1_5_COO-_LJ	-5.212	-2.154	-13.089	-4.295	-9.722	-16.877	-9.487	-5.999	-10.268	-10.851	-5.243	-11.962		X8_1_5_COO._LJ	-0.000731703	26	0.00381364	0.00157609	0.00957726	0.00314266	0.00694167	0.012349	0.00711362	0.00438949	0.00793971	0.00751313	0.00383632	0.00875263
6_1_-2_Ar(N-H)_C	31.431	31.444	31.094	31.629	31.195	30.68	31.239	31.343	31.358	20.69	31.489	30.619		X6_1_.2_Ar.N.H._C	-5.08172e-05	27	-0.00159723	-0.0015979	-0.00158011	-0.0016073	-0.00158748	-0.00155907	-0.00158524	-0.00159276	-0.00105141	-0.00159352	-0.00160018	-0.00155597
4_0_-1_Ar(N-H)_C	31.813	31.806	31.641	31.957	31.634	31.507	31.794	31.7	31.724	30.343	31.702	31.518		X4_0_.1_Ar.N.H._C	-2.72794e-05	28	-0.000867841	-0.00086765	-0.000863149	-0.000871769	-0.000867323	-0.000859494	-0.000862958	-0.000864759	-0.00082774	-0.000865413	-0.000864813	-0.000859794
4_0_2_O-H_LJ	32.959	-190.015	33.94	33.783	35.809	35.652	35.011	-67.993	35.544	35.232	35.319	37.085		X4_0_2_O.H_LJ	0.0134128	29	0.442073	-2.54864	0.455231	0.453126	0.469597	0.478194	0.4803	-0.911979	0.472561	0.476746	0.473728	0.497415
4_1_-1_Ar(N-H)_C	31.735	31.696	31.44	31.868	31.383	31.271	31.634	31	31.583	30.969	31.709	31.303		X4_1_.1_Ar.N.H._C	-3.54955e-05	30	-0.00112645	-0.00112506	-0.00111598	-0.00113117	-0.00112286	-0.00110998	-0.00111395	-0.00110036	-0.00109926	-0.00112105	-0.00112553	-0.00111111
4_0_2_Ar(N-H)_LJ	33.216	-79.313	33.892	33.978	35.732	35.577	34.941	31.342	35.469	35.158	35.245	37.007		X4_0_2_Ar.N.H._LJ	0.00684613	31	0.227401	-0.542987	0.232029	0.232618	0.239211	0.243565	0.244626	0.214571	0.240696	0.242825	0.241292	0.253355
4_0_2_SH_LJ	33.509	-167.664	34.184	34.271	36.025	35.87	35.233	31.71	35.762	35.451	35.537	37.3		X4_0_2_SH_LJ	0.0121104	32	0.405807	-2.03048	0.413982	0.415035	0.426685	0.4344	0.436277	0.38402	0.429325	0.433092	0.430367	0.451718
8_0_4_COO-_LJ	-10.741	-3.757	-32.688	-7.793	-23.873	-42.681	-21.08	-9.484	-25.493	-25.962	-9.142	-28.527		X8_0_4_COO._LJ	-0.00202664	33	0.0217681	0.00761409	0.0662468	0.0157936	0.0427216	0.086499	0.048382	0.0192207	0.0526156	0.0516651	0.0185275	0.057814
8_2_4_COO-_LJ	-5.278	-2.255	-13.301	-4.747	-9.379	-15.586	-9.842	-8.346	-10.531	-11.541	-5.788	-9.975		X8_2_4_COO._LJ	-0.000565642	34	0.00298546	0.00127552	0.0075236	0.0026851	0.00556704	0.00881609	0.00530515	0.00472084	0.00652807	0.00595677	0.00327393	0.00564227
5_1_1_O-H_LJ	-68.271	-74.888	33.353	-66.624	34.164	33.974	33.921	-107.893	33.759	34.238	-119.309	-147.416		X5_1_1_O.H_LJ	0.00281879	35	-0.192441	-0.211093	0.094015	-0.187799	0.0956161	0.0957655	0.096301	-0.304127	0.0965096	0.0951594	-0.336307	-0.415534
4_0_2_COO-_LJ	33.228	-100.508	33.824	34.04	35.677	35.521	34.883	-104.097	35.413	35.101	35.188	36.952		X4_0_2_COO._LJ	0.00810325	36	0.269255	-0.814441	0.274084	0.275835	0.282666	0.287835	0.2891	-0.843524	0.284432	0.28696	0.285137	0.299431
4_0_2_(H2O)HO_LJ	33.132	-111.524	33.681	33.916	35.554	35.398	34.756	-7.701	35.29	34.977	35.064	36.83		X4_0_2_.H2O.HO_LJ	0.00875315	37	0.290009	-0.976186	0.294815	0.296872	0.304224	0.309844	0.311209	-0.067408	0.306159	0.308899	0.30692	0.322378
5_1_1_(H2O)HO_LJ	-70.254	-43.092	33.088	-61.33	33.908	33.717	33.663	-96.92	33.5	33.981	-73.711	-89.574		X5_1_1_.H2O.HO_LJ	0.000646091	38	-0.0453905	-0.0278414	0.0213779	-0.0396248	0.0217494	0.0217843	0.0219077	-0.0626192	0.0219548	0.0216441	-0.047624	-0.057873
6_2_-3_Ar(N-H)_C	31.223	31.264	30.163	31.512	30.744	25.304	30.844	31.269	31.039	27.602	31.48	24.883		X6_2_.3_Ar.N.H._C	-0.000436922	39	-0.013642	-0.0136599	-0.0131789	-0.0137683	-0.0134764	-0.0110559	-0.0134327	-0.0136621	-0.0120599	-0.0135616	-0.0137543	-0.0108719
7_2_-3_Ar(N-H)_C	31.063	31.147	29.645	31.378	30.365	24.159	30.533	31.067	30.978	22.321	31.336	23.601		X7_2_.3_Ar.N.H._C	-0.000503811	40	-0.0156499	-0.0156922	-0.0149355	-0.0158086	-0.0153829	-0.0121716	-0.0152982	-0.0156519	-0.0112456	-0.0156071	-0.0157874	-0.0118905
5_1_1_COO-_LJ	-118.234	-45.529	33.249	-113.796	34.039	33.849	33.804	-183.759	33.639	34.116	-37.793	-57.017		X5_1_1_COO._LJ	-0.000789344	41	0.0933272	0.035938	-0.0262449	0.0898241	-0.026683	-0.0267185	-0.0268685	0.145049	-0.0269292	-0.0265527	0.0298317	0.045006
5_1_1_SH_LJ	-132.525	-87.707	33.62	-104.568	34.392	34.204	34.162	-161.122	33.998	34.472	-12.737	-53.464		X5_1_1_SH_LJ	0.000540544	42	-0.0716357	-0.0474095	0.0181731	-0.0565237	0.0184661	0.0184888	0.0185904	-0.0870936	0.0186337	0.0183774	-0.00688492	-0.0288997
5_1_1_Ar(N-H)_LJ	-64.892	-43.178	33.328	-49.79	34.099	33.911	33.87	-76.139	33.705	34.179	1.198	-19.311		X5_1_1_Ar.N.H._LJ	0.00066685	43	-0.0432732	-0.0287933	0.0222248	-0.0332025	0.0225862	0.0226136	0.0227389	-0.0507733	0.0227923	0.0224762	0.000798886	-0.0128775
7_2_3_(H2O)HO_LJ	-7.442	-4.567	-29.13	-6.99	-21.004	-34.674	-23.513	-13.932	-25.563	-29.366	-13.879	-20.045		X7_2_3_.H2O.HO_LJ	-0.00105362	44	0.00784103	0.00481188	0.0306919	0.0073648	0.0247737	0.0365332	0.0221302	0.014679	0.0309406	0.0269337	0.0146232	0.0211198
4_1_-2_Ar(N-H)_C	31.689	31.664	31.197	31.862	31.554	30.967	31.49	31.61	31.438	31.068	31.767	31.022		X4_1_.2_Ar.N.H._C	-3.21579e-05	45	-0.00101905	-0.00101825	-0.00100323	-0.00102462	-0.00101265	-0.000995835	-0.00101471	-0.00101651	-0.000999083	-0.00101098	-0.00102156	-0.000997604
7_2_-2_Ar(N-H)_C	31.192	31.196	30.536	31.408	30.588	27.489	30.847	30.842	31.151	20.505	31.34	27.003		X7_2_.2_Ar.N.H._C	-0.000282493	46	-0.00881151	-0.00881264	-0.00862619	-0.00887252	-0.00871405	-0.00776544	-0.00864088	-0.00871263	-0.00579251	-0.00879992	-0.00885331	-0.00762814
5_2_-2_Ar(N-H)_C	31.473	31.415	30.924	31.651	31.003	29.977	31.236	30.722	31.286	30.654	31.63	30.12		X5_2_.2_Ar.N.H._C	-0.00010428	47	-0.00328201	-0.00327597	-0.00322476	-0.00330058	-0.0032573	-0.00312601	-0.003233	-0.0032037	-0.00319661	-0.00326251	-0.00329839	-0.00314092
5_1_-1_Ar(N-H)_C	31.617	31.586	31.388	31.756	31.336	31.178	31.517	31.171	31.534	23.274	31.585	31.166		X5_1_.1_Ar.N.H._C	-3.41058e-05	48	-0.00107832	-0.00107727	-0.00107051	-0.00108306	-0.00107491	-0.00106335	-0.00106874	-0.00106311	-0.000793779	-0.00107549	-0.00107723	-0.00106294
8_1_4_(H2O)HO_LJ	-4.693	-2.745	-19.958	-3.817	-13.868	-26.371	-13.614	-5.45	-17.176	-16.594	-6.914	-15.738		X8_1_4_.H2O.HO_LJ	-0.00106773	49	0.00501084	0.00293091	0.0213097	0.00407551	0.014536	0.028157	0.0148072	0.00581911	0.0177178	0.0183393	0.00738226	0.0168039
8_0_5_(H2O)HO_LJ	-4.278	-2.497	-17.215	-3.255	-13.653	-24.472	-11.824	-4.044	-14.013	-13.398	-5.877	-17.961		X8_0_5_.H2O.HO_LJ	-0.00114705	50	0.00490707	0.00286418	0.0197464	0.00373364	0.0135627	0.0280705	0.0156606	0.00463866	0.0153681	0.0160736	0.0067412	0.0206021
7_1_5_(H2O)HO_LJ	-5.437	-3.283	-19.704	-4.406	-14.488	-27.006	-15.116	-6.046	-16.407	-17.582	-8.908	-19.543		X7_1_5_.H2O.HO_LJ	-0.00107986	51	0.00587119	0.00354517	0.0212775	0.00475785	0.0163231	0.0291626	0.015645	0.00652882	0.0189861	0.0177172	0.00961938	0.0211037
8_0_4_(H2O)HO_LJ	-6.611	-3.497	-31.324	-4.805	-22.402	-43.156	-19.778	-5.85	-25.69	-24.373	-8.523	-27.148		X8_0_4_.H2O.HO_LJ	-0.00196977	52	0.0130221	0.00688829	0.0617011	0.00946474	0.0389581	0.0850074	0.0441268	0.0115232	0.0480092	0.0506034	0.0167883	0.0534753
8_2_3_COO-_LJ	-6.97	-2.913	-19.139	-6.387	-12.781	-20.997	-13.674	-12.76	-15.289	-16.748	-7.557	-12.223		X8_2_3_COO._LJ	-0.000682154	53	0.00475461	0.00198711	0.0130557	0.00435692	0.00932778	0.0143232	0.00871861	0.00870429	0.0114247	0.0104295	0.00515504	0.00833797
7_2_4_(H2O)HO_LJ	-5.411	-3.402	-19.937	-4.916	-14.371	-24.935	-15.873	-8.482	-16.86	-18.969	-10.071	-15.827		X7_2_4_.H2O.HO_LJ	-0.000830285	54	0.00449267	0.00282463	0.0165534	0.00408168	0.0131791	0.0207032	0.011932	0.00704248	0.0157497	0.0139986	0.0083618	0.0131409
7_0_5_SH_LJ	-15.06	-9.06	-57.366	-11.074	-46.918	-78.454	-43.098	-13.701	-45.879	-49.407	-23.295	-65.908		X7_0_5_SH_LJ	-0.00344231	55	0.0518411	0.0311873	0.197471	0.0381201	0.148357	0.270063	0.161506	0.047163	0.170074	0.15793	0.0801885	0.226876
5_0_2_SH_LJ	32.178	-117.701	35.706	-32.983	34.842	36.84	34.955	-177.444	36.885	35.882	32.778	34.028		X5_0_2_SH_LJ	0.0109391	56	0.351998	-1.28754	0.390591	-0.360804	0.382376	0.402996	0.381139	-1.94107	0.392516	0.403488	0.358561	0.372235
5_0_2_COO-_LJ	8.043	-61.866	35.358	-92.808	34.49	36.492	34.604	-159.951	36.537	35.533	32.302	33.669		X5_0_2_COO._LJ	0.00777629	57	0.0625447	-0.481088	0.274954	-0.721702	0.269091	0.283772	0.268204	-1.24383	0.276315	0.284122	0.25119	0.26182
5_0_2_O-H_LJ	-2.196	-103.167	35.49	-56.419	34.619	36.624	34.732	-92.433	36.669	35.665	32.236	33.787		X5_0_2_O.H_LJ	0.00853308	58	-0.0187386	-0.880332	0.302839	-0.481428	0.296371	0.312515	0.295407	-0.788738	0.304332	0.312899	0.275072	0.288307
5_0_2_Ar(N-H)_LJ	31.839	-57.76	35.413	-11.785	34.549	36.547	34.663	-86.774	36.592	35.589	32.481	33.736		X5_0_2_Ar.N.H._LJ	0.00674409	59	0.214725	-0.389538	0.238828	-0.0794791	0.23377	0.246476	0.233001	-0.585211	0.240015	0.24678	0.219055	0.227518
5_0_2_(H2O)HO_LJ	31.338	-59.489	35.235	-35.711	34.363	36.37	34.476	-94.539	36.415	35.41	31.85	33.528		X5_0_2_.H2O.HO_LJ	0.00749517	60	0.234884	-0.44588	0.264092	-0.26766	0.258403	0.272599	0.257556	-0.708586	0.265404	0.272937	0.238721	0.251298
8_1_3_COO-_LJ	-10.471	-3.871	-33.514	-8.491	-21.22	-39.074	-21.846	-12.798	-25.712	-29.098	-9.833	-21.374		X8_1_3_COO._LJ	-0.00147672	61	0.0154627	0.00571638	0.0494908	0.0125388	0.0322604	0.0577014	0.031336	0.0188991	0.0429696	0.0379694	0.0145206	0.0315634
6_0_3_Ar(N-H)_LJ	-39.153	-19.315	33.383	-28.723	-40.75	34.513	-19.602	-30.95	34.342	32.609	-57.168	31.422		X6_0_3_Ar.N.H._LJ	-0.000416361	62	0.0163018	0.00804202	-0.0138994	0.0119591	0.00816151	-0.0143699	0.0169667	0.0128864	-0.0135771	-0.0142987	0.0238025	-0.0130829
6_0_3_SH_LJ	-80.06	-39.16	33.677	-58.354	-91.913	34.805	-51.704	-62.798	34.635	32.905	-116.836	31.816		X6_0_3_SH_LJ	-0.00177304	63	0.141949	0.0694321	-0.0597106	0.103464	0.0916731	-0.0617106	0.162965	0.111343	-0.0583418	-0.0614091	0.207155	-0.0564109
7_0_5_Ar(N-H)_LJ	-7.434	-4.474	-28.268	-5.468	-23.136	-38.275	-21.258	-6.765	-22.373	-24.377	-11.498	-32.329		X7_0_5_Ar.N.H._LJ	-0.00166482	64	0.0123763	0.0074484	0.0470611	0.00910323	0.0353907	0.0637209	0.0385173	0.0112625	0.0405833	0.037247	0.0191421	0.0538219
6_0_3_COO-_LJ	-72.139	-20.175	33.317	-49.883	-66.493	34.454	-51.271	-53.122	34.283	32.467	-62.112	10.044		X6_0_3_COO._LJ	-0.00142052	65	0.102475	0.0286591	-0.0473276	0.07086	0.0728317	-0.0489428	0.094455	0.0754611	-0.0461202	-0.0486999	0.0882316	-0.0142678
8_0_5_SH_LJ	-8.342	-5.238	-35.634	-6.351	-28.433	-49.181	-24.646	-7.892	-28.232	-27.971	-12.305	-36.822		X8_0_5_SH_LJ	-0.00222832	66	0.0185887	0.0116719	0.079404	0.0141521	0.0549192	0.109591	0.0633579	0.0175859	0.0623284	0.06291	0.0274195	0.0820512
6_0_3_O-H_LJ	-41.687	-32.903	33.438	-28.706	-143.79	34.582	-129.108	-30.544	34.411	32.479	-104.846	-55.879		X6_0_3_O.H_LJ	0.00113232	67	-0.0472029	-0.0372567	0.0378624	-0.0325043	-0.146191	0.0391578	-0.162816	-0.0345855	0.0367766	0.0389642	-0.118719	-0.0632728
6_0_3_(H2O)HO_LJ	-42.646	-18.908	33.177	-30.308	-85.786	34.327	-78.255	-32.455	34.155	32.154	-60.568	-38.563		X6_0_3_.H2O.HO_LJ	0.000357315	68	-0.015238	-0.0067561	0.0118546	-0.0108295	-0.0279617	0.0122655	-0.0306526	-0.0115966	0.0114891	0.0122041	-0.0216418	-0.0137791
8_0_5_Ar(N-H)_LJ	-4.119	-2.587	-17.575	-3.137	-14.033	-24.178	-12.165	-3.898	-13.883	-13.808	-6.076	-18.142		X8_0_5_Ar.N.H._LJ	-0.0010926	69	0.00450042	0.00282656	0.0192025	0.00342749	0.0132915	0.0264169	0.0153325	0.00425896	0.0150866	0.0151686	0.00663864	0.019822
8_1_4_SH_LJ	-9.152	-5.758	-41.048	-7.448	-28.876	-52.825	-28.345	-10.637	-33.995	-34.513	-14.477	-32.597		X8_1_4_SH_LJ	-0.00205319	70	0.0187908	0.0118223	0.0842793	0.0152921	0.0581976	0.10846	0.0592879	0.0218398	0.0708617	0.0697981	0.029724	0.0669278
7_0_5_O-H_LJ	-7.219	-7.533	-48.601	-5.292	-39.503	-72.04	-36.214	-6.546	-42.26	-41.405	-19.456	-57.984		X7_0_5_O.H_LJ	-0.00314029	71	0.0226698	0.0236558	0.152621	0.0166184	0.113723	0.226227	0.124051	0.0205564	0.130024	0.132709	0.0610975	0.182087
8_1_4_Ar(N-H)_LJ	-4.52	-2.844	-20.231	-3.678	-14.251	-25.959	-13.989	-5.254	-16.683	-17.031	-7.149	-16.078		X8_1_4_Ar.N.H._LJ	-0.00100571	72	0.00454581	0.00286024	0.0203465	0.003699	0.0140689	0.0261072	0.0143324	0.005284	0.0171282	0.0167783	0.00718982	0.0161698
7_0_6_COO-_LJ	-7.191	-2.998	-16.895	-5.549	-13.14	-21.962	-12.799	-7.119	-11.883	-14.028	-7.178	-20.175		X7_0_6_COO._LJ	-0.000974401	73	0.00700692	0.00292125	0.0164625	0.00540695	0.0124714	0.0213998	0.0128036	0.00693676	0.0136689	0.0115788	0.00699425	0.0196585
8_0_6_COO-_LJ	-4.353	-1.853	-10.587	-3.46	-8.634	-13.506	-7.728	-4.394	-7.412	-8.415	-4.155	-11.662		X8_0_6_COO._LJ	-0.000617597	74	0.0026884	0.00114441	0.00653849	0.00213688	0.00477279	0.00834126	0.00533233	0.00271372	0.00519707	0.00457763	0.00256611	0.00720241
-1_7_-3_O-H_LJ	-104.768	-112.487	37.216	35.956	34.168	38.133	33.73	-56.171	33.124	37.879	33.327	34.455		X.1_7_.3_O.H_LJ	-8.16372e-05	75	0.00855297	0.00918312	-0.00303821	-0.00293535	-0.00275362	-0.00311307	-0.00278938	0.00458564	-0.00309234	-0.00270415	-0.00272072	-0.00281281
7_1_4_O-H_LJ	-7.942	-8.269	-56.153	-6.381	-41.864	-77.759	-43.307	-8.757	-50.29	-54.003	-23.88	-50.425		X7_1_4_O.H_LJ	-0.00291356	76	0.0231395	0.0240923	0.163605	0.0185915	0.126178	0.226556	0.121973	0.0255141	0.157341	0.146523	0.0695759	0.146916
-1_7_-3_SH_LJ	-194.289	-94.977	37.432	36.427	34.397	38.348	33.977	-88.398	33.408	38.094	33.589	34.683		X.1_7_.3_SH_LJ	-0.00688241	77	1.33718	0.65367	-0.257622	-0.250705	-0.233844	-0.263927	-0.236734	0.608391	-0.262178	-0.229927	-0.231173	-0.238703
-1_7_-3_Ar(N-H)_LJ	-94.617	-44.595	37.138	36.134	34.105	38.055	33.685	-42.108	33.114	37.801	33.296	34.39		X.1_7_.3_Ar.N.H._LJ	-0.00346926	78	0.328251	0.154712	-0.128842	-0.125358	-0.116862	-0.132023	-0.118319	0.146084	-0.131142	-0.114881	-0.115513	-0.119308
6_1_5_COO-_LJ	-14.949	-5.855	-34.185	-12.031	-23.786	-43.805	-27.392	-16.295	-24.806	-32.535	-18.012	-34.474		X6_1_5_COO._LJ	-0.00171699	79	0.0256672	0.010053	0.0586952	0.0206571	0.0470317	0.0752126	0.0408402	0.0279783	0.0558621	0.0425916	0.0309264	0.0591914
9_0_5_COO-_LJ	-3.924	-1.6	-10.813	-3.113	-8.587	-13.697	-7.077	-3.927	-7.674	-7.893	-3.475	-9.814		X9_0_5_COO._LJ	-0.00065184	80	0.00255782	0.00104294	0.00704834	0.00202918	0.00461307	0.00892825	0.00559735	0.00255977	0.00514497	0.00500222	0.00226514	0.00639715
5_0_1_SH_LJ	31.627	-145.085	36.198	10.286	36.413	38.261	36.148	-239.199	36.796	37.669	32.57	33.938		X5_0_1_SH_LJ	0.0113933	81	0.360335	-1.65299	0.412414	0.117191	0.411844	0.435918	0.414863	-2.72526	0.429173	0.419227	0.371079	0.386665
5_0_1_Ar(N-H)_LJ	31.168	-70.972	35.905	12.064	36.12	37.968	35.855	-117.101	36.503	37.376	32.272	33.646		X5_0_1_Ar.N.H._LJ	0.00690471	82	0.215206	-0.490041	0.247914	0.0832984	0.247568	0.262158	0.249398	-0.808549	0.258071	0.252043	0.222829	0.232316
5_0_1_O-H_LJ	-46.5	-130.459	35.982	-58.167	36.197	38.046	35.931	-123.451	36.581	37.454	31.496	33.688		X5_0_1_O.H_LJ	0.00745906	83	-0.346846	-0.973102	0.268392	-0.433871	0.268012	0.283787	0.269996	-0.920829	0.279372	0.27286	0.234931	0.251281
8_2_-3_Ar(N-H)_C	30.874	31.009	27.459	31.239	29.483	22.7	28.894	30.862	30.879	18.866	31.186	22.119		X8_2_.3_Ar.N.H._C	-0.000462777	84	-0.0142878	-0.0143503	-0.0127074	-0.0144567	-0.0133715	-0.010505	-0.0136441	-0.0142822	-0.00873075	-0.0142901	-0.0144322	-0.0102362
5_0_1_COO-_LJ	-70.116	-77.206	35.85	-92.847	36.065	37.913	35.799	-213.768	36.448	37.321	31.989	33.575		X5_0_1_COO._LJ	0.00376851	85	-0.264233	-0.290951	0.135101	-0.349895	0.134909	0.142875	0.135911	-0.805586	0.140644	0.137355	0.120551	0.126528
5_0_1_(H2O)HO_LJ	-0.364	-75.376	35.727	-23.885	35.943	37.792	35.676	-126.909	36.326	37.199	22.154	33.428		X5_0_1_.H2O.HO_LJ	0.00616513	86	-0.00224411	-0.464703	0.220262	-0.147254	0.219947	0.232993	0.221593	-0.78241	0.229337	0.223954	0.136582	0.206088
-1_7_-3_(H2O)HO_LJ	-105.159	-66.192	36.962	36.078	33.912	37.879	33.47	-51.777	32.854	37.625	33.062	34.199		X.1_7_.3_.H2O.HO_LJ	-0.0028653	87	0.301312	0.18966	-0.105907	-0.103374	-0.0959016	-0.108535	-0.0971681	0.148357	-0.107807	-0.0941366	-0.0947326	-0.0979904
8_1_5_(H2O)HO_LJ	-3.215	-2.004	-12.223	-2.65	-9.064	-15.869	-8.843	-3.702	-9.673	-10.112	-4.881	-11.181		X8_1_5_.H2O.HO_LJ	-0.000625468	88	0.00201088	0.00125344	0.00764509	0.00165749	0.00553101	0.00992555	0.00566924	0.00231548	0.00632473	0.00605015	0.00305291	0.00699335
-1_7_-3_COO-_LJ	-180.859	-58.329	37.084	36.211	34.043	38	33.615	-95.957	33.029	37.747	33.22	34.33		X.1_7_.3_COO._LJ	-0.00819754	89	1.4826	0.478155	-0.303998	-0.296841	-0.27556	-0.311507	-0.279069	0.786612	-0.309433	-0.270757	-0.272322	-0.281422
6_2_4_COO-_LJ	-14.579	-6.009	-34.005	-13.685	-24.611	-41.411	-28.766	-22.56	-25.803	-34.883	-21.475	-28.038		X6_2_4_COO._LJ	-0.00141839	90	0.0206788	0.00852313	0.0482325	0.0194107	0.0408015	0.0587371	0.0349081	0.031999	0.0494778	0.0365988	0.03046	0.0397689
6_1_-3_Ar(N-H)_C	31.335	31.408	30.765	31.611	31.13	29.499	31.046	31.484	31.199	24.255	31.486	28.932		X6_1_.3_Ar.N.H._C	-0.000125418	91	-0.00392996	-0.00393912	-0.00385847	-0.00396458	-0.00389371	-0.00369969	-0.00390425	-0.00394865	-0.003042	-0.0039129	-0.0039489	-0.00362858
7_1_5_SH_LJ	-10.6	-6.885	-40.931	-8.595	-30.171	-54.539	-31.505	-11.797	-32.813	-36.663	-18.62	-40.321		X7_1_5_SH_LJ	-0.00208261	92	0.0220757	0.0143388	0.0852433	0.0179	0.0656126	0.113583	0.0628344	0.0245686	0.0763547	0.0683367	0.0387782	0.0839729
7_1_5_Ar(N-H)_LJ	-5.234	-3.4	-20.195	-4.245	-14.891	-26.826	-15.55	-5.826	-16.122	-18.097	-9.193	-19.88		X7_1_5_Ar.N.H._LJ	-0.00102072	93	0.00534245	0.00347045	0.0206134	0.00433296	0.0158722	0.0273818	0.0151995	0.00594671	0.018472	0.016456	0.00938348	0.0202919
9_1_5_COO-_LJ	-3.122	-1.343	-7.967	-2.641	-5.985	-9.468	-5.527	-3.744	-5.686	-6.193	-2.998	-6.715		X9_1_5_COO._LJ	-0.000391244	94	0.00122146	0.00052544	0.00311704	0.00103327	0.0021624	0.00370429	0.00234159	0.00146482	0.00242297	0.00222461	0.00117295	0.0026272
5_1_3_Ar(N-H)_LJ	-41.785	-24.396	-55.578	-36.64	-17.04	33.05	-65.853	-47.978	32.974	-64.676	18.244	-86.982		X5_1_3_Ar.N.H._LJ	0.00810056	95	-0.338482	-0.197621	-0.450213	-0.296804	-0.533446	0.267723	-0.138033	-0.388648	-0.523912	0.267108	0.147787	-0.704603
7_1_-3_Ar(N-H)_C	31.185	31.285	30.502	31.478	30.89	27.454	30.815	31.307	31.133	19.581	31.347	26.713		X7_1_.3_Ar.N.H._C	-0.000274748	96	-0.00856803	-0.0085955	-0.00838038	-0.00864853	-0.00846637	-0.00754294	-0.00848698	-0.00860155	-0.00537985	-0.00855374	-0.00861254	-0.00733935
9_1_4_COO-_LJ	-4.298	-1.761	-12.329	-3.592	-8.512	-14.451	-7.908	-5.253	-9.077	-9.253	-4.001	-8.934		X9_1_4_COO._LJ	-0.000586284	97	0.00251985	0.00103245	0.00722829	0.00210593	0.00463633	0.00847239	0.00499045	0.00307975	0.00542488	0.0053217	0.00234572	0.00523786
7_2_4_SH_LJ	-10.554	-7.135	-41.387	-9.589	-29.916	-50.744	-33.044	-16.546	-33.783	-39.481	-21.044	-32.94		X7_2_4_SH_LJ	-0.00161004	98	0.0169924	0.0114876	0.0666347	0.0154387	0.0532021	0.0816998	0.0481659	0.0266397	0.0635659	0.0543919	0.0338817	0.0530347
7_3_-3_Ar(N-H)_C	30.886	30.934	26.25	31.22	27.042	20.901	29.224	30.157	30.799	24.274	31.308	20.566		X7_3_.3_Ar.N.H._C	-0.000677514	99	-0.0209257	-0.0209582	-0.0177848	-0.021152	-0.0197997	-0.0141607	-0.0183213	-0.0204318	-0.016446	-0.0208668	-0.0212116	-0.0139338
7_2_3_SH_LJ	-14.506	-9.575	-59.472	-13.626	-43.337	-68.545	-48.483	-27.144	-48.361	-60.308	-28.942	-41.615		X7_2_3_SH_LJ	-0.00192533	100	0.0279288	0.018435	0.114503	0.0262345	0.0933458	0.131972	0.083438	0.0522612	0.116113	0.0931109	0.0557229	0.0801226
5_1_3_SH_LJ	-85.08	-49.479	-118.781	-74.954	-43.695	33.344	-140.431	-97.412	33.269	-140.863	24.9	-180.42		X5_1_3_SH_LJ	0.0139439	101	-1.18635	-0.68993	-1.65627	-1.04515	-1.95816	0.464945	-0.609279	-1.3583	-1.96418	0.4639	0.347203	-2.51576
7_1_4_SH_LJ	-16.571	-9.947	-65.372	-13.343	-49.616	-82.042	-51.364	-18.337	-50.246	-63.846	-28.575	-59.143		X7_1_4_SH_LJ	-0.0029806	102	0.0493916	0.0296481	0.194848	0.0397702	0.153096	0.244535	0.147886	0.0546553	0.1903	0.149763	0.0851708	0.176282
7_2_4_Ar(N-H)_LJ	-5.212	-3.524	-20.419	-4.735	-14.764	-24.981	-16.308	-8.171	-16.602	-19.484	-10.39	-16.256		X7_2_4_Ar.N.H._LJ	-0.000789856	103	0.00411673	0.00278345	0.0161281	0.00373997	0.012881	0.0197314	0.0116614	0.00645392	0.0153896	0.0131132	0.00820661	0.0128399
5_0_3_Ar(N-H)_LJ	-21.94	-40.455	33.48	-47.934	32.75	35.402	32.657	-61.411	34.929	33.107	31.426	32.835		X5_0_3_Ar.N.H._LJ	0.00332397	104	-0.0729278	-0.134471	0.111286	-0.159331	0.108551	0.117675	0.10886	-0.204128	0.110047	0.116103	0.104459	0.109142
5_0_3_SH_LJ	-51.257	-82.228	33.773	-99.414	33.044	35.695	32.951	-125.519	35.222	33.399	31.817	33.127		X5_0_3_SH_LJ	0.0054012	105	-0.276849	-0.44413	0.182415	-0.536955	0.177975	0.192796	0.178477	-0.677953	0.180395	0.190241	0.17185	0.178926
5_0_3_COO-_LJ	-91.59	-42.793	33.413	-99.506	32.627	35.346	32.513	-112.715	34.872	33.011	9.601	32.713		X5_0_3_COO._LJ	0.000464478	106	-0.0425416	-0.0198764	0.0155196	-0.0462184	0.0151016	0.0164174	0.0151545	-0.0523537	0.0153329	0.0161973	0.00445946	0.0151945
6_0_5_(H2O)HO_LJ	-14.047	-7.68	-43.632	-10.082	-35.52	-55.928	-35.052	-12.689	-33.542	-40.24	-21.889	-53.689		X6_0_5_.H2O.HO_LJ	-0.00225635	107	0.0316949	0.0173287	0.0984489	0.0227485	0.0790894	0.126193	0.0801454	0.0286308	0.0907954	0.0756824	0.0493892	0.121141
8_2_4_(H2O)HO_LJ	-3.256	-2.097	-12.423	-2.929	-8.744	-14.624	-9.176	-5.149	-9.915	-10.76	-5.388	-9.303		X8_2_4_.H2O.HO_LJ	-0.000469886	108	0.00152995	0.000985351	0.00583739	0.0013763	0.00431167	0.00687161	0.00410868	0.00241944	0.00505597	0.00465892	0.00253175	0.00437135
5_0_3_O-H_LJ	-54.934	-70.586	33.533	-57.94	32.67	35.477	32.519	-65.117	35.002	33.09	-57.569	32.752		X5_0_3_O.H_LJ	0.00328677	109	-0.180555	-0.232	0.110215	-0.190435	0.106882	0.116605	0.107379	-0.214024	0.108759	0.115043	-0.189216	0.107648
5_0_3_(H2O)HO_LJ	-40.36	-40.634	33.273	-55.81	32.369	35.222	32.197	-66.75	34.747	32.815	-39.621	32.455		X5_0_3_.H2O.HO_LJ	0.00237903	110	-0.0960176	-0.0966695	0.0791574	-0.132774	0.0765976	0.0837942	0.0770068	-0.1588	0.0780678	0.0826641	-0.0942595	0.0772114
2_0_-1_Ar(N-H)_C	32.025	32.03	31.508	32.163	31.045	31.497	31.704	31.943	31.74	31.448	31.936	31.636		X2_0_.1_Ar.N.H._C	-5.07833e-05	111	-0.00162634	-0.00162659	-0.00160008	-0.00163334	-0.00161003	-0.00159952	-0.00157657	-0.00162217	-0.00159703	-0.00161186	-0.00162182	-0.00160658
1_0_1_Ar(N-H)_C	32.122	32.234	31.862	32.193	31.711	31.746	31.729	31.938	31.962	31.732	32.027	31.823		X1_0_1_Ar.N.H._C	-2.44009e-05	112	-0.000783807	-0.00078654	-0.000777462	-0.000785539	-0.000774217	-0.000774632	-0.000773778	-0.000779317	-0.00077429	-0.000779903	-0.000781489	-0.000776511
7_2_3_Ar(N-H)_LJ	-7.162	-4.729	-29.288	-6.728	-21.366	-33.634	-23.902	-13.401	-23.608	-29.719	-14.286	-20.532		X7_2_3_Ar.N.H._LJ	-0.00093793	113	0.00671746	0.00443547	0.0274701	0.00631039	0.0224184	0.0315463	0.0200398	0.0125692	0.0278743	0.0221427	0.0133993	0.0192576
8_1_5_SH_LJ	-6.272	-4.205	-25.478	-5.173	-18.947	-32.68	-18.491	-7.227	-19.854	-21.154	-10.23	-23.266		X8_1_5_SH_LJ	-0.00125186	114	0.00785168	0.00526408	0.031895	0.00647589	0.0231482	0.0409109	0.023719	0.00904721	0.0264819	0.0248545	0.0128066	0.0291258
8_1_3_(H2O)HO_LJ	-6.448	-3.603	-32.207	-5.236	-19.897	-38.325	-20.503	-7.893	-25.862	-27.452	-9.164	-20.062		X8_1_3_.H2O.HO_LJ	-0.00134251	115	0.00865652	0.00483707	0.0432383	0.00702939	0.0275255	0.0514518	0.026712	0.0105964	0.0368546	0.03472	0.0123028	0.0269335
8_0_4_O-H_LJ	-6.169	-6.09	-54.348	-4.475	-38.977	-74.36	-34.412	-5.445	-44.285	-42.404	-14.843	-47.145		X8_0_4_O.H_LJ	-0.00314452	116	0.0193985	0.0191501	0.170898	0.0140717	0.108209	0.233826	0.122564	0.0171219	0.13334	0.139255	0.046674	0.148248
8_1_5_Ar(N-H)_LJ	-3.098	-2.077	-12.576	-2.555	-9.355	-16.109	-9.13	-3.57	-9.783	-10.445	-5.052	-11.481		X8_1_5_Ar.N.H._LJ	-0.00061614	117	0.0019088	0.00127972	0.00774858	0.00157424	0.00562536	0.0099254	0.00576399	0.00219962	0.00643558	0.0060277	0.00311274	0.0070739
8_3_-3_Ar(N-H)_C	30.651	30.787	24.745	31.077	25.633	20.123	27.603	29.349	30.675	20.494	31.153	19.751		X8_3_.3_Ar.N.H._C	-0.000645797	118	-0.0197943	-0.0198822	-0.0159803	-0.0200694	-0.0178259	-0.0129954	-0.0165537	-0.0189535	-0.013235	-0.0198098	-0.0201185	-0.0127551
8_0_5_O-H_LJ	-3.985	-4.349	-29.956	-3.029	-23.768	-42.489	-20.586	-3.763	-24.333	-23.329	-10.235	-31.23		X8_0_5_O.H_LJ	-0.00184115	119	0.00733699	0.00800717	0.0551535	0.00557685	0.0379019	0.0782287	0.0437605	0.00692825	0.0429522	0.0448007	0.0188442	0.0574991
8_2_5_COO-_LJ	-3.792	-1.682	-9.212	-3.383	-6.535	-10.626	-6.954	-5.497	-6.53	-7.899	-4.184	-7.584		X8_2_5_COO._LJ	-0.000371485	120	0.00140867	0.000624838	0.00342212	0.00125673	0.00258331	0.0039474	0.00242765	0.00204205	0.00293436	0.0024258	0.00155429	0.00281734
7_1_4_Ar(N-H)_LJ	-8.18	-4.913	-32.159	-6.588	-24.46	-39.858	-25.324	-9.055	-24.227	-31.467	-14.103	-29.121		X7_1_4_Ar.N.H._LJ	-0.0014252	121	0.0116581	0.00700201	0.045833	0.00938922	0.0360918	0.0568057	0.0348604	0.0129052	0.0448468	0.0345283	0.0200996	0.0415033
7_1_-2_Ar(N-H)_C	31.288	31.321	30.909	31.501	30.998	30.174	31.037	31.214	31.275	16.384	31.351	29.812		X7_1_.2_Ar.N.H._C	-7.9025e-05	122	-0.00247254	-0.00247514	-0.00244259	-0.00248937	-0.0024527	-0.0023845	-0.00244962	-0.00246669	-0.00129475	-0.00247151	-0.00247751	-0.00235589
8_2_3_(H2O)HO_LJ	-4.298	-2.71	-17.965	-3.94	-11.935	-19.81	-12.775	-7.867	-14.535	-15.662	-7.037	-11.405		X8_2_3_.H2O.HO_LJ	-0.000564755	123	0.00242732	0.00153049	0.0101458	0.00222514	0.00721475	0.0111878	0.00674036	0.00444293	0.0088452	0.00820872	0.00397418	0.00644104
8_0_4_SH_LJ	-12.875	-7.33	-62.36	-9.373	-46.297	-77.852	-40.882	-11.414	-46.638	-50.329	-17.815	-54.72		X8_0_4_SH_LJ	-0.00323669	124	0.0416724	0.0237249	0.20184	0.0303375	0.132322	0.251983	0.149849	0.0369436	0.162899	0.150953	0.0576617	0.177112
3_3_4_(H2O)HO_LJ	-15.174	-12.113	-124.674	-16.875	-55.909	32.304	-77.035	-33.308	-22.901	32.47	-68.561	-72.909		X3_3_4_.H2O.HO_LJ	0.0107277	125	-0.162781	-0.129944	-1.33746	-0.181029	-0.826405	0.346546	-0.599772	-0.357317	0.348327	-0.245674	-0.735498	-0.782142
5_0_4_Ar(N-H)_LJ	-44.027	-24.947	-73.695	-33.344	-73.433	33.446	-89.976	-39.816	33.01	-110.689	-62.653	31.698		X5_0_4_Ar.N.H._LJ	0.0074094	126	-0.326213	-0.184842	-0.546035	-0.247059	-0.666668	0.247815	-0.544094	-0.295012	-0.820139	0.244584	-0.464221	0.234863
8_2_-2_Ar(N-H)_C	31.025	31.06	29.546	31.274	29.959	25.288	30.437	30.702	31.045	17.392	31.191	24.748		X8_2_.2_Ar.N.H._C	-0.000416488	127	-0.0129215	-0.0129361	-0.0123056	-0.0130252	-0.0126766	-0.0105321	-0.0124776	-0.012787	-0.00724356	-0.0129299	-0.0129907	-0.0103072
5_0_4_SH_LJ	-90.132	-50.622	-153.966	-67.908	-153.166	33.739	-185.136	-81.044	33.305	-227.328	-130.121	32.043		X5_0_4_SH_LJ	0.0123982	128	-1.11748	-0.627624	-1.90891	-0.84194	-2.29536	0.418305	-1.89899	-1.0048	-2.81847	0.412924	-1.61327	0.397277
8_1_4_O-H_LJ	-4.372	-4.781	-34.711	-3.552	-24.142	-45.775	-23.7	-5.072	-29.788	-28.885	-12.042	-27.386		X8_1_4_O.H_LJ	-0.00169407	129	0.00740645	0.00809932	0.0588027	0.00601732	0.0401493	0.0775458	0.0408981	0.0085923	0.0489331	0.0504628	0.0203999	0.0463937
5_1_3_COO-_LJ	-74.098	-25.527	-73.756	-67.765	-41.35	32.964	-86.594	-82.851	32.889	-92.624	-12.065	-101.329		X5_1_3_COO._LJ	0.00785063	130	-0.581716	-0.200403	-0.579031	-0.531998	-0.679817	0.258788	-0.324623	-0.650432	-0.727157	0.258199	-0.0947178	-0.795496
3_3_4_O-H_LJ	-14.203	-21.087	-210.881	-15.885	-97.156	32.605	-130.557	-31.354	-39.859	32.76	-117.218	-125.85		X3_3_4_O.H_LJ	0.0166621	131	-0.236652	-0.351355	-3.51373	-0.264678	-2.17536	0.543269	-1.61883	-0.522425	0.545852	-0.664136	-1.9531	-2.09693
9_0_4_COO-_LJ	-5.608	-2.128	-18.344	-4.305	-12.868	-22.689	-10.716	-5.409	-12.958	-12.616	-4.707	-13.759		X9_0_4_COO._LJ	-0.00104375	132	0.00585337	0.00222111	0.0191466	0.00449336	0.0111849	0.0236817	0.013431	0.00564567	0.013168	0.013525	0.00491295	0.014361
5_0_-2_Ar(N-H)_C	31.632	31.656	31.384	31.816	31.54	31.167	31.508	31.661	31.551	22.128	31.61	31.162		X5_0_.2_Ar.N.H._C	-2.9203e-05	133	-0.00092375	-0.000924451	-0.000916508	-0.000929123	-0.000920129	-0.000910171	-0.000921063	-0.000924597	-0.000646204	-0.000921384	-0.000923107	-0.000910025
3_3_4_COO-_LJ	-24.719	-12.961	-105.346	-27.626	-59.043	32.547	-66.258	-54.528	-24.471	32.695	-63.627	-73.126		X3_3_4_COO._LJ	0.00875331	134	-0.216373	-0.113452	-0.922127	-0.241819	-0.579977	0.284894	-0.516822	-0.477301	0.28619	-0.214202	-0.556947	-0.640095
8_0_4_Ar(N-H)_LJ	-6.356	-3.62	-30.624	-4.629	-22.83	-37.783	-20.16	-5.637	-22.653	-24.816	-8.796	-26.91		X8_0_4_Ar.N.H._LJ	-0.0015535	135	0.00987402	0.00562366	0.0475743	0.00719113	0.0313185	0.0586957	0.0354663	0.00875706	0.0385516	0.0351913	0.0136646	0.0418046
9_2_4_COO-_LJ	-3.208	-1.418	-8.095	-2.907	-5.693	-8.812	-5.679	-5.093	-5.838	-6.476	-3.281	-5.803		X9_2_4_COO._LJ	-0.00030251	136	0.000970453	0.000428959	0.00244882	0.000879397	0.00171796	0.00266572	0.00172219	0.00154068	0.00195906	0.00176605	0.000992536	0.00175547
8_2_4_SH_LJ	-6.353	-4.402	-25.887	-5.718	-18.281	-30.229	-19.181	-10.049	-20.368	-22.491	-11.294	-19.437		X8_2_4_SH_LJ	-0.000940458	137	0.00597473	0.0041399	0.0243456	0.00537754	0.0180389	0.0284291	0.0171925	0.00945067	0.0211518	0.0191553	0.0106215	0.0182797
5_0_4_COO-_LJ	-81.966	-26.168	-88.697	-59.243	-87.733	33.375	-100.972	-70.383	32.927	-123.117	-73.414	27.822		X5_0_4_COO._LJ	0.00645181	138	-0.528829	-0.168831	-0.572257	-0.382225	-0.651453	0.215329	-0.566037	-0.454098	-0.794328	0.212439	-0.473654	0.179502
8_2_4_Ar(N-H)_LJ	-3.138	-2.174	-12.777	-2.824	-9.026	-14.907	-9.47	-4.963	-10.037	-11.104	-5.578	-9.596		X8_2_4_Ar.N.H._LJ	-0.000463142	139	0.00145334	0.00100687	0.00591757	0.00130791	0.00438596	0.00690406	0.00418032	0.00229858	0.00514273	0.00464856	0.00258341	0.00444431
6_2_-1_Ar(N-H)_C	31.404	31.348	31.04	31.542	30.876	30.581	31.206	29.639	31.345	22.69	31.451	30.545		X6_2_.1_Ar.N.H._C	-6.34182e-05	140	-0.00199159	-0.00198803	-0.0019685	-0.00200034	-0.00197903	-0.00193939	-0.0019581	-0.00187965	-0.00143896	-0.00198784	-0.00199457	-0.00193711
9_0_6_COO-_LJ	-2.658	-1.167	-6.561	-2.183	-5.497	-7.891	-4.64	-2.78	-4.338	-5.018	-2.46	-6.521		X9_0_6_COO._LJ	-0.000354576	141	0.000942463	0.00041379	0.00232637	0.00077404	0.00164523	0.00279796	0.0019491	0.000985722	0.00177926	0.00153815	0.000872257	0.00231219
3_3_4_SH_LJ	-29.483	-25.211	-163.414	-32.645	-113.7	32.96	-104.963	-64.436	-47.555	33.099	-109.37	-135.019		X3_3_4_SH_LJ	0.0117771	142	-0.347224	-0.296912	-1.92454	-0.384463	-1.23616	0.388173	-1.33905	-0.758868	0.38981	-0.560059	-1.28806	-1.59013
6_1_5_(H2O)HO_LJ	-9.197	-5.454	-32.057	-7.408	-22.295	-42.293	-25.653	-10.039	-24.178	-30.484	-16.859	-32.581		X6_1_5_.H2O.HO_LJ	-0.00151283	143	0.0139135	0.008251	0.0484969	0.0112071	0.0388087	0.0639823	0.0337286	0.0151873	0.0461172	0.0365773	0.0255049	0.0492896
3_3_4_Ar(N-H)_LJ	-14.546	-12.441	-75.534	-16.088	-55.969	32.662	-48.853	-31.755	-23.463	32.804	-52.201	-65.742		X3_3_4_Ar.N.H._LJ	0.00671859	144	-0.0977287	-0.083586	-0.507482	-0.108089	-0.328223	0.219443	-0.376033	-0.213349	0.220397	-0.157638	-0.350717	-0.441694
2_1_-1_Ar(N-H)_C	31.922	31.876	31.262	32.024	25.988	31.133	31.638	31.67	31.426	31.694	31.957	31.254		X2_1_.1_Ar.N.H._C	-0.000305401	145	-0.00974902	-0.00973498	-0.00954746	-0.00978017	-0.00966229	-0.00950806	-0.00793677	-0.00967206	-0.00967939	-0.00959754	-0.00975971	-0.00954502
7_2_5_COO-_LJ	-5.999	-2.61	-14.876	-5.337	-10.076	-17.481	-11.58	-8.552	-10.287	-13.483	-7.276	-12.465		X7_2_5_COO._LJ	-0.000585332	146	0.0035114	0.00152772	0.00870739	0.00312392	0.00677814	0.0102322	0.0058978	0.00500576	0.00789203	0.00602131	0.00425887	0.00729616
9_0_5_(H2O)HO_LJ	-2.42	-1.488	-10.101	-1.922	-8.004	-12.87	-6.595	-2.424	-7.198	-7.351	-3.233	-9.173		X9_0_5_.H2O.HO_LJ	-0.000563559	147	0.00136381	0.000838576	0.00569251	0.00108316	0.00371667	0.00725301	0.00451073	0.00136607	0.00414272	0.0040565	0.00182199	0.00516953
6_2_3_(H2O)HO_LJ	-12.886	-7.876	-44.739	-12.893	-35.95	-53.098	-41.421	-24.489	-36.336	-50.469	-30.041	-34.265		X6_2_3_.H2O.HO_LJ	-0.00147855	148	0.0190526	0.0116451	0.066149	0.019063	0.0612432	0.0785083	0.053154	0.0362083	0.0746211	0.0537247	0.0444172	0.0506627
8_2_3_SH_LJ	-8.386	-5.687	-37.106	-7.689	-24.878	-40.549	-26.606	-15.346	-29.352	-32.566	-14.742	-23.805		X8_2_3_SH_LJ	-0.0011119	149	0.00932438	0.00632336	0.0412581	0.00854938	0.0295832	0.0450864	0.0276618	0.0170632	0.0362101	0.0326364	0.0163916	0.0264687
7_0_6_(H2O)HO_LJ	-4.433	-2.79	-15.772	-3.422	-12.265	-20.701	-11.94	-4.391	-11.209	-13.076	-6.688	-19.012		X7_0_6_.H2O.HO_LJ	-0.000830406	150	0.00368119	0.00231683	0.0130972	0.00284165	0.00991505	0.0171902	0.0101849	0.00364631	0.0108584	0.00930803	0.00555376	0.0157877
6_0_4_Ar(N-H)_LJ	-24.892	-12.791	-42.314	-17.388	-63.914	32.92	-63.824	-20.269	32.633	-76.934	-38.547	-20.038		X6_0_4_Ar.N.H._LJ	0.00484052	151	-0.12049	-0.0619151	-0.204822	-0.0841669	-0.308941	0.15935	-0.309377	-0.0981124	-0.3724	0.157961	-0.186587	-0.0969943
8_2_3_Ar(N-H)_LJ	-4.141	-2.809	-18.296	-3.798	-12.279	-19.975	-13.131	-7.579	-14.437	-16.069	-7.28	-11.751		X8_2_3_Ar.N.H._LJ	-0.000546584	152	0.00226341	0.00153536	0.0100003	0.00207593	0.0071772	0.010918	0.00671151	0.00414256	0.00878306	0.00789104	0.00397913	0.00642291
7_1_5_O-H_LJ	-5.066	-5.719	-34.295	-4.103	-25.221	-46.905	-26.317	-5.628	-28.476	-30.611	-15.512	-33.998		X7_1_5_O.H_LJ	-0.00169054	153	0.00856429	0.00966821	0.0579771	0.00693629	0.04449	0.0792949	0.0426372	0.00951437	0.0517492	0.0481399	0.0262237	0.057475
2_3_4_(H2O)HO_LJ	-18.148	-15.933	33.047	-19.461	-93.053	34.596	33.104	-39.377	-26.535	34.723	32.012	-1.842		X2_3_4_.H2O.HO_LJ	-0.00494054	154	0.0896609	0.0787176	-0.16327	0.0961478	-0.163552	-0.170923	0.459732	0.194544	-0.17155	0.131097	-0.158157	0.00910047
2_3_4_O-H_LJ	-17.026	-27.722	33.317	-18.359	-160.379	34.851	33.368	-37.587	-46.187	34.978	32.345	10.607		X2_3_4_O.H_LJ	-0.00750965	155	0.127859	0.208183	-0.250199	0.13787	-0.250582	-0.261719	1.20439	0.282265	-0.262673	0.346848	-0.2429	-0.0796549
2_3_4_COO-_LJ	-29.624	-16.984	33.23	-31.92	-92.23	34.722	33.26	-65.248	-28.365	34.849	32.308	31.492		X2_3_4_COO._LJ	-0.00522631	156	0.154824	0.0887636	-0.17367	0.166824	-0.173827	-0.181468	0.482022	0.341006	-0.182132	0.148244	-0.168852	-0.164587
2_3_4_SH_LJ	-35.2	-32.943	33.611	-37.585	-168.554	35.072	33.628	-75.354	-55.136	35.199	32.747	32.26		X2_3_4_SH_LJ	-0.0082295	157	0.289679	0.271105	-0.276602	0.309306	-0.276742	-0.288625	1.38712	0.620126	-0.28967	0.453742	-0.269492	-0.265484
2_3_4_Ar(N-H)_LJ	-17.359	-16.246	33.32	-18.515	-81.845	34.78	33.336	-37.034	-27.205	34.906	32.443	31.935		X2_3_4_Ar.N.H._LJ	-0.00436049	158	0.0756937	0.0708405	-0.145292	0.0807345	-0.145361	-0.151658	0.356884	0.161486	-0.152207	0.118627	-0.141467	-0.139252
8_0_6_(H2O)HO_LJ	-2.685	-1.724	-9.871	-2.135	-8.047	-12.66	-7.2	-2.712	-6.946	-7.835	-3.868	-10.916		X8_0_6_.H2O.HO_LJ	-0.000524601	159	0.00140855	0.000904413	0.00517834	0.00112002	0.00377713	0.00664145	0.00422147	0.00142272	0.00411025	0.00364388	0.00202916	0.00572655
6_0_4_SH_LJ	-50.583	-25.919	-89.541	-35.264	-130.824	33.215	-130.373	-41.099	32.934	-157.416	-78.407	-48.7		X6_0_4_SH_LJ	0.0072835	160	-0.368421	-0.188781	-0.652172	-0.256845	-0.949572	0.241922	-0.952857	-0.299345	-1.14654	0.239875	-0.571078	-0.354707
6_2_4_(H2O)HO_LJ	-8.976	-5.596	-31.887	-8.422	-23.096	-39.67	-26.981	-13.896	-25.09	-32.727	-20.144	-26.284		X6_2_4_.H2O.HO_LJ	-0.00122515	161	0.010997	0.00685594	0.0390664	0.0103182	0.0330558	0.0486017	0.0282961	0.0170247	0.0400955	0.030739	0.0246794	0.0322019
7_3_-2_Ar(N-H)_C	31.063	31.014	29.226	31.27	28.222	23.668	30.501	27.023	31.015	23.39	31.312	23.516		X7_3_.2_Ar.N.H._C	-0.000614195	162	-0.0190787	-0.0190486	-0.0179505	-0.0192059	-0.0187335	-0.0145368	-0.0173338	-0.0165974	-0.014366	-0.0190492	-0.0192317	-0.0144434
8_3_-2_Ar(N-H)_C	30.876	30.872	27.102	31.135	26.746	22.329	29.886	28.03	30.896	19.674	31.158	22.072		X8_3_.2_Ar.N.H._C	-0.000651248	163	-0.0201079	-0.0201053	-0.0176501	-0.0202766	-0.0194632	-0.0145417	-0.0174183	-0.0182545	-0.0128126	-0.0201209	-0.0202916	-0.0143743
8_1_6_COO-_LJ	-3.446	-1.525	-8.379	-2.895	-6.184	-9.925	-6.265	-4.018	-5.56	-6.918	-3.544	-8.008		X8_1_6_COO._LJ	-0.000379227	164	0.00130682	0.000578321	0.00317754	0.00109786	0.00237586	0.00376383	0.00234514	0.00152373	0.00262349	0.0021085	0.00134398	0.00303685
5_0_4_O-H_LJ	-47.399	-42.842	-161.974	-34.148	-159.38	33.489	-175.004	-40.555	33.029	-211.877	-131.511	-36.77		X5_0_4_O.H_LJ	0.0132535	165	-0.628201	-0.567805	-2.14672	-0.452579	-2.31941	0.443845	-2.11234	-0.537494	-2.8081	0.437749	-1.74298	-0.48733
5_0_4_(H2O)HO_LJ	-48.227	-24.635	-94.626	-35.613	-93.045	33.227	-101.49	-42.41	32.757	-122.747	-76.626	-28.464		X5_0_4_.H2O.HO_LJ	0.00791433	166	-0.381684	-0.19497	-0.748901	-0.281853	-0.803225	0.262969	-0.736389	-0.335647	-0.97146	0.25925	-0.606444	-0.225274
8_1_-3_Ar(N-H)_C	31.016	31.148	29.229	31.341	30.532	25.244	30.376	31.13	31.035	16.756	31.202	24.489		X8_1_.3_Ar.N.H._C	-0.00037996	167	-0.0117848	-0.011835	-0.0111059	-0.0119083	-0.0115417	-0.00959172	-0.0116009	-0.0118282	-0.00636661	-0.0117921	-0.0118555	-0.00930485
1_0_2_Ar(N-H)_C	32.095	32.084	31.949	32.039	31.602	31.697	31.731	31.891	31.912	31.745	31.91	31.808		X1_0_2_Ar.N.H._C	-2.673e-05	168	-0.0008579	-0.000857606	-0.000853997	-0.000856403	-0.00084817	-0.000847261	-0.000844722	-0.000852447	-0.000848544	-0.000853008	-0.000852955	-0.000850228
6_0_5_COO-_LJ	-22.905	-8.233	-46.137	-16.395	-37.571	-51.605	-37.211	-20.641	-31.082	-42.826	-23.291	-53.109		X6_0_5_COO._LJ	-0.00211647	169	0.0484777	0.0174249	0.0976475	0.0346995	0.0787559	0.10922	0.0795179	0.043686	0.0906399	0.0657841	0.0492947	0.112404
7_2_-1_Ar(N-H)_C	31.267	31.229	30.84	31.421	30.687	29.891	31	30.554	31.256	17.857	31.316	29.307		X7_2_.1_Ar.N.H._C	-0.000105156	170	-0.00328792	-0.00328393	-0.00324302	-0.00330412	-0.00325985	-0.00314323	-0.00322693	-0.00321295	-0.00187778	-0.00328677	-0.00329307	-0.00308182
8_1_3_SH_LJ	-12.566	-7.555	-63.792	-10.213	-41.177	-73.147	-42.36	-15.4	-47.114	-56.196	-19.168	-41.441		X8_1_3_SH_LJ	-0.00239388	171	0.0300815	0.0180858	0.15271	0.0244487	0.101405	0.175105	0.0985728	0.0368657	0.134526	0.112785	0.0458859	0.0992047
6_3_-3_Ar(N-H)_C	31.069	31.039	27.397	31.353	27.947	21.244	30.451	30.493	30.887	29.738	31.459	21.011		X6_3_.3_Ar.N.H._C	-0.000729718	172	-0.0226716	-0.0226497	-0.0199921	-0.0228788	-0.0222206	-0.0155021	-0.0203934	-0.0222513	-0.0217004	-0.0225388	-0.0229562	-0.0153321
9_2_-3_Ar(N-H)_C	30.621	30.836	25.22	31.086	26.939	21.144	27.105	30.608	30.736	16.571	31.019	20.604		X9_2_.3_Ar.N.H._C	-0.000501827	173	-0.0153665	-0.0154743	-0.0126561	-0.0155998	-0.013602	-0.0106106	-0.0135187	-0.0153599	-0.00831578	-0.0154242	-0.0155662	-0.0103396
9_0_5_SH_LJ	-4.723	-3.124	-21.041	-3.751	-16.737	-26.535	-13.798	-4.732	-14.886	-15.394	-6.782	-19.088		X9_0_5_SH_LJ	-0.00113702	174	0.00537014	0.00355204	0.023924	0.00426495	0.0156886	0.0301708	0.0190303	0.00538037	0.0175033	0.0169256	0.00771126	0.0217034
9_0_5_Ar(N-H)_LJ	-2.333	-1.543	-10.385	-1.853	-8.264	-13.081	-6.813	-2.337	-7.341	-7.602	-3.35	-9.42		X9_0_5_Ar.N.H._LJ	-0.00055994	175	0.00130634	0.000863987	0.00581498	0.00103757	0.00381487	0.00732457	0.00462734	0.00130858	0.00425666	0.00411052	0.0018758	0.00527463
5_2_-3_Ar(N-H)_C	31.371	31.364	30.386	31.644	30.981	25.812	31.026	31.51	31.052	30.742	31.634	25.696		X5_2_.3_Ar.N.H._C	-0.000405894	176	-0.0127333	-0.0127305	-0.0123335	-0.0128441	-0.0125933	-0.0104769	-0.012575	-0.0127897	-0.012478	-0.0126038	-0.01284	-0.0104298
6_1_-1_Ar(N-H)_C	31.489	31.468	31.282	31.635	31.221	31.015	31.359	31.193	31.461	14.255	31.46	30.965		X6_1_.1_Ar.N.H._C	-3.65949e-05	177	-0.00115234	-0.00115157	-0.00114476	-0.00115768	-0.00114758	-0.00113499	-0.00114253	-0.0011415	-0.00052166	-0.00115131	-0.00115127	-0.00113316
9_3_-3_Ar(N-H)_C	30.261	30.575	23.098	30.913	24.048	19.121	25.224	29.017	30.486	17.846	30.978	18.756		X9_3_.3_Ar.N.H._C	-0.000597738	178	-0.0180881	-0.0182758	-0.0138066	-0.0184779	-0.0150773	-0.0114293	-0.0143744	-0.0173446	-0.0106672	-0.0182226	-0.0185167	-0.0112112
8_1_3_Ar(N-H)_LJ	-6.204	-3.732	-31.309	-5.044	-20.308	-35.746	-20.888	-7.606	-22.894	-27.683	-9.464	-20.434		X8_1_3_Ar.N.H._LJ	-0.00116197	179	0.00720887	0.00433648	0.0363802	0.00586099	0.0242713	0.0415359	0.0235973	0.00883796	0.0321669	0.0266022	0.0109969	0.0237437
7_2_3_O-H_LJ	-6.937	-7.956	-50.636	-6.514	-36.54	-60.129	-40.902	-12.994	-44.19	-51.069	-24.165	-34.888		X7_2_3_O.H_LJ	-0.00159449	180	0.0110609	0.0126857	0.0807384	0.0103865	0.0652177	0.0958748	0.0582625	0.0207188	0.0814288	0.0704603	0.0385308	0.0556284
9_2_5_COO-_LJ	-2.409	-1.097	-5.748	-2.174	-4.192	-6.322	-4.205	-3.541	-3.916	-4.677	-2.494	-4.572		X9_2_5_COO._LJ	-0.000217925	181	0.000524981	0.000239063	0.00125263	0.000473768	0.000916373	0.00137772	0.00091354	0.000771671	0.00101923	0.000853393	0.000543504	0.000996352
9_1_4_(H2O)HO_LJ	-2.651	-1.637	-11.535	-2.217	-7.933	-13.578	-7.37	-3.242	-8.536	-8.624	-3.723	-8.336		X9_1_4_.H2O.HO_LJ	-0.000498558	182	0.00132168	0.000816139	0.00575087	0.0011053	0.00367437	0.00676942	0.00395506	0.00161632	0.00429956	0.00425569	0.00185613	0.00415598
7_2_2_(H2O)HO_LJ	-9.438	-5.821	-40.693	-9.259	-28.022	-41.385	-32.874	-23.499	-31.73	-42.534	-17.349	-23.137		X7_2_2_.H2O.HO_LJ	-0.000822044	183	0.00775845	0.00478512	0.0334514	0.0076113	0.0270239	0.0340203	0.0230353	0.0193172	0.0349648	0.0260834	0.0142616	0.0190196
8_0_6_SH_LJ	-5.239	-3.618	-20.631	-4.168	-16.83	-26.215	-15.068	-5.294	-14.39	-16.415	-8.108	-22.66		X8_0_6_SH_LJ	-0.00105973	184	0.00555191	0.00383409	0.0218632	0.00441694	0.015968	0.0277807	0.0178352	0.00561019	0.0173954	0.0152495	0.00859227	0.0240134
9_1_5_(H2O)HO_LJ	-1.927	-1.249	-7.427	-1.63	-5.573	-8.851	-5.146	-2.311	-5.317	-5.765	-2.789	-6.259		X9_1_5_.H2O.HO_LJ	-0.000327564	185	0.000631215	0.000409127	0.00243282	0.000533929	0.00168564	0.00289927	0.00182551	0.000757	0.0018884	0.00174166	0.000913575	0.00205022
9_0_4_(H2O)HO_LJ	-3.458	-1.98	-17.278	-2.656	-12.014	-21.611	-10.003	-3.338	-12.286	-11.774	-4.382	-12.893		X9_0_4_.H2O.HO_LJ	-0.000926506	186	0.00320386	0.00183448	0.0160082	0.0024608	0.00926784	0.0200227	0.011131	0.00309268	0.0109087	0.0113831	0.00405995	0.0119454
8_0_6_Ar(N-H)_LJ	-2.588	-1.787	-10.186	-2.059	-8.31	-12.93	-7.44	-2.615	-7.098	-8.106	-4.005	-11.18		X8_0_6_Ar.N.H._LJ	-0.000522179	187	0.0013514	0.000933134	0.00531892	0.00107517	0.00388501	0.00675177	0.00433931	0.0013655	0.00423278	0.00370643	0.00209133	0.00583796
-1_0_-2_Ar(N-H)_C	32.086	31.986	31.894	32.107	31.322	-7.314	29.745	32.104	31.783	31.686	32.158	31.195		X.1_0_.2_Ar.N.H._C	-0.00307749	188	-0.0987445	-0.0984367	-0.0981536	-0.0988091	-0.0915401	0.0225088	-0.0963933	-0.0987999	-0.0975135	-0.097812	-0.0989661	-0.0960024
6_0_4_COO-_LJ	-43.33	-13.326	-53.859	-29.709	-69.956	32.83	-69.171	-34.573	32.531	-84.058	-40.922	-41.72		X6_0_4_COO._LJ	0.00462413	189	-0.200363	-0.0616211	-0.249051	-0.137378	-0.319855	0.15181	-0.323485	-0.15987	-0.388695	0.150427	-0.189228	-0.192919
7_0_6_SH_LJ	-8.645	-5.851	-32.893	-6.678	-25.585	-42.443	-24.93	-8.568	-22.951	-27.341	-13.994	-38.996		X7_0_6_SH_LJ	-0.00164428	190	0.0142148	0.00962067	0.0540852	0.0109805	0.0409919	0.0697881	0.0420689	0.0140882	0.0449562	0.0377378	0.02301	0.0641203
1_5_4_(H2O)HO_LJ	-6.06	-5.454	32.214	-7.201	-43.876	32.931	-64.99	-16.258	-13.321	32.939	-35.299	-50.722		X1_5_4_.H2O.HO_LJ	0.00251871	191	-0.0152634	-0.013737	0.0811376	-0.0181372	-0.163691	0.0829435	-0.110511	-0.0409491	0.0829637	-0.0335517	-0.0889078	-0.127754
7_0_6_Ar(N-H)_LJ	-4.269	-2.89	-16.236	-3.298	-12.629	-20.911	-12.307	-4.231	-11.306	-13.5	-6.91	-19.214		X7_0_6_Ar.N.H._LJ	-0.000808355	192	0.00345087	0.00233615	0.0131245	0.00266596	0.00994843	0.0169035	0.0102087	0.00342015	0.0109128	0.00913926	0.00558573	0.0155317
9_1_6_COO-_LJ	-2.194	-0.996	-5.253	-1.887	-4.057	-5.983	-3.837	-2.633	-3.411	-4.182	-2.159	-4.765		X9_1_6_COO._LJ	-0.000229914	193	0.000504432	0.000228995	0.00120774	0.000433848	0.000882181	0.00137558	0.000932762	0.000605364	0.000961501	0.000784237	0.000496385	0.00109554
8_1_5_O-H_LJ	-2.992	-3.49	-21.28	-2.466	-15.783	-27.602	-15.399	-3.444	-16.82	-17.61	-8.501	-19.463		X8_1_5_O.H_LJ	-0.000980812	194	0.00293459	0.00342303	0.0208717	0.00241868	0.0151035	0.0270724	0.0154802	0.00337792	0.0172721	0.0164973	0.00833788	0.0190895
5_1_3_O-H_LJ	-42.705	-41.7	-143.486	-39.169	-102.226	33.06	-167.534	-47.659	32.987	-188.091	-65.644	-180.733		X5_1_3_O.H_LJ	0.0150376	195	-0.642183	-0.62707	-2.15769	-0.58901	-2.51932	0.497145	-1.53724	-0.716679	-2.82845	0.496047	-0.987131	-2.7178
1_5_4_O-H_LJ	-5.639	-9.499	32.529	-6.703	-76.265	33.199	-108.395	-15.179	-23.196	33.207	-61.087	-87.972		X1_5_4_O.H_LJ	0.00354932	196	-0.0200146	-0.033715	0.115456	-0.0237911	-0.384729	0.117834	-0.270689	-0.0538751	0.117862	-0.08233	-0.216817	-0.312241
8_1_3_O-H_LJ	-6.013	-6.275	-55.859	-4.875	-34.622	-66.293	-35.672	-7.348	-44.591	-47.729	-15.958	-34.904		X8_1_3_O.H_LJ	-0.00210022	197	0.0126286	0.0131789	0.117316	0.0102386	0.0749191	0.13923	0.0727139	0.0154324	0.100241	0.093651	0.0335153	0.0733061
9_1_4_SH_LJ	-5.174	-3.438	-23.965	-4.327	-16.593	-27.997	-15.415	-6.33	-17.575	-18.038	-7.81	-17.401		X9_1_4_SH_LJ	-0.00100284	198	0.00518868	0.00344776	0.024033	0.00433928	0.0154587	0.0280765	0.0166401	0.00634796	0.0180892	0.0176249	0.00783216	0.0174504
1_2_4_Ar(N-H)_LJ	-36.079	-35.343	35.105	-31.615	33.263	39.19	36.011	6.815	-48.869	38.456	34.081	35.436		X1_2_4_Ar.N.H._LJ	0.00170977	199	-0.0616869	-0.0604285	0.0600216	-0.0540545	0.0615706	0.067006	0.0568722	0.0116521	0.065751	-0.0835549	0.0582708	0.0605875
1_2_4_SH_LJ	-73.771	-72.295	35.398	-64.574	33.554	39.484	36.304	5.64	-99.224	38.749	34.374	35.729		X1_2_4_SH_LJ	0.00243265	200	-0.179459	-0.175868	0.0861109	-0.157086	0.0883149	0.0960507	0.0816251	0.0137201	0.0942627	-0.241377	0.0836199	0.0869161
1_2_4_COO-_LJ	-66.439	-38.563	35.047	-57.668	33.175	39.136	35.956	-53.811	-51.417	38.401	34.02	35.38		X1_2_4_COO._LJ	0.000693273	201	-0.0460604	-0.0267347	0.0242971	-0.0399797	0.0249273	0.0271319	0.0229993	-0.0373057	0.0266224	-0.035646	0.0235851	0.024528
1_2_4_O-H_LJ	-38.391	-65.327	35.174	-33.301	33.266	39.269	36.088	-33.699	-84.409	38.534	34.146	35.511		X1_2_4_O.H_LJ	0.00338887	202	-0.130102	-0.221384	0.1192	-0.112853	0.122297	0.133077	0.112734	-0.114201	0.130587	-0.286051	0.115716	0.120342
1_2_4_(H2O)HO_LJ	-39.286	-37.759	34.919	-34.248	32.997	39.014	35.833	-13.931	-48.556	38.28	33.889	35.256		X1_2_4_.H2O.HO_LJ	0.00171458	203	-0.0673591	-0.0647409	0.0598715	-0.058721	0.0614386	0.0668927	0.0565761	-0.0238858	0.0656342	-0.0832532	0.0581055	0.0604493
7_2_4_O-H_LJ	-5.04	-5.925	-34.699	-4.578	-25.018	-43.333	-27.632	-7.898	-29.266	-33.021	-17.536	-27.551		X7_2_4_O.H_LJ	-0.00127215	204	0.00641166	0.00753751	0.0441425	0.00582392	0.0351522	0.0551262	0.0318267	0.0100475	0.0420078	0.0372309	0.0223085	0.0350491
9_1_4_Ar(N-H)_LJ	-2.555	-1.698	-11.825	-2.137	-8.193	-13.803	-7.611	-3.127	-8.663	-8.907	-3.857	-8.59		X9_1_4_Ar.N.H._LJ	-0.000493889	205	0.00126189	0.000838623	0.00584023	0.00105544	0.00375899	0.00681714	0.00404643	0.00154439	0.00439906	0.00427856	0.00190493	0.0042425
7_1_-1_O-H_LJ	-16.938	-20.756	31.211	-17.642	-82.422	-85.914	-108.228	-56.496	-73.596	-120.686	-51.856	-59.148		X7_1_.1_O.H_LJ	-0.0060596	206	0.102638	0.125773	-0.189126	0.106904	0.655819	0.520605	0.499445	0.342343	0.731309	0.445963	0.314227	0.358413
5_1_3_(H2O)HO_LJ	-44.583	-23.969	-84.527	-39.992	-61.852	32.788	-98.624	-50.474	32.714	-111.395	-41.827	-105.242		X5_1_3_.H2O.HO_LJ	0.00905083	207	-0.403513	-0.216939	-0.765039	-0.361961	-0.892629	0.296759	-0.559812	-0.456831	-1.00822	0.296089	-0.378569	-0.952527
9_0_4_SH_LJ	-6.744	-4.154	-35.472	-5.185	-25.051	-43.492	-20.864	-6.517	-24.93	-24.569	-9.185	-26.713		X9_0_4_SH_LJ	-0.00181205	208	0.0122205	0.00752727	0.0642772	0.0093955	0.0378067	0.0788099	0.0453938	0.0118092	0.0445204	0.0451745	0.0166437	0.0484054
4_0_-2_Ar(N-H)_C	31.76	31.774	31.409	31.935	31.713	31.257	31.61	31.807	31.593	30.633	31.725	31.29		X4_0_.2_Ar.N.H._C	-2.2477e-05	209	-0.000713869	-0.000714183	-0.000705979	-0.000717802	-0.000710497	-0.000702563	-0.000712812	-0.000714925	-0.000688537	-0.000710115	-0.000713082	-0.000703304
9_0_4_Ar(N-H)_LJ	-3.33	-2.052	-17.479	-2.561	-12.365	-21.384	-10.299	-3.219	-12.269	-12.128	-4.536	-13.176		X9_0_4_Ar.N.H._LJ	-0.000889117	210	0.00296076	0.00182447	0.0155409	0.00227703	0.00915702	0.0190129	0.0109939	0.00286207	0.0107832	0.0109086	0.00403303	0.011715
6_2_3_COO-_LJ	-20.955	-8.452	-47.103	-20.997	-37.747	-53.145	-43.569	-39.868	-34.293	-53.018	-31.803	-36.429		X6_2_3_COO._LJ	-0.00158379	211	0.0331884	0.0133862	0.0746014	0.0332549	0.0690043	0.0841707	0.0597835	0.0631427	0.0839696	0.054313	0.0503694	0.057696
9_1_5_SH_LJ	-3.761	-2.622	-15.528	-3.183	-11.675	-18.414	-10.783	-4.513	-11.057	-12.083	-5.852	-13.088		X9_1_5_SH_LJ	-0.000665913	212	0.0025045	0.00174602	0.0103403	0.0021196	0.00718054	0.0122621	0.00777453	0.00300527	0.00804623	0.007363	0.00389692	0.00871547
9_1_5_Ar(N-H)_LJ	-1.858	-1.295	-7.666	-1.572	-5.766	-9.087	-5.325	-2.229	-5.456	-5.968	-2.89	-6.462		X9_1_5_Ar.N.H._LJ	-0.000328501	213	0.000610354	0.000425408	0.00251829	0.000516403	0.00174927	0.00298508	0.00189413	0.000732228	0.00196049	0.0017923	0.000949367	0.00212277
-1_7_-2_O-H_LJ	-57.896	-84.154	34.03	33.668	33.087	35.154	33.317	-58.443	32.645	34.582	-167.93	32.726		X.1_7_.2_O.H_LJ	0.00120612	214	-0.0698292	-0.101499	0.0410441	0.0406075	0.0401841	0.0423998	0.0399067	-0.070489	0.0417099	0.0393736	-0.202543	0.0394713
10_0_5_COO-_LJ	-2.291	-0.986	-6.187	-1.9	-5.025	-7.088	-3.982	-2.439	-3.948	-4.356	-2.004	-5.109		X10_0_5_COO._LJ	-0.000316947	215	0.000726126	0.00031251	0.00196095	0.0006022	0.00126208	0.00224652	0.00159266	0.000773034	0.00138062	0.00125131	0.000635162	0.00161928
10_1_5_COO-_LJ	-1.912	-0.858	-4.766	-1.667	-3.675	-5.236	-3.244	-2.385	-3.116	-3.557	-1.784	-3.79		X10_1_5_COO._LJ	-0.000204632	216	0.000391257	0.000175574	0.000975277	0.000341122	0.000663827	0.00107145	0.000752023	0.000488048	0.000727877	0.000637634	0.000365064	0.000775556
9_2_3_COO-_LJ	-4.086	-1.775	-11.208	-3.75	-7.337	-11.373	-7.439	-7.293	-7.994	-8.734	-4.126	-6.905		X9_2_3_COO._LJ	-0.000344493	217	0.0014076	0.000611474	0.00386107	0.00129185	0.00256268	0.00391791	0.00252754	0.00251238	0.0030088	0.00275387	0.00142138	0.00237872
8_2_5_(H2O)HO_LJ	-2.34	-1.564	-8.583	-2.088	-6.085	-9.926	-6.475	-3.393	-6.108	-7.354	-3.894	-7.066		X8_2_5_.H2O.HO_LJ	-0.000302207	218	0.000707164	0.000472652	0.00259384	0.000631008	0.00195679	0.00299971	0.00183893	0.00102539	0.00222243	0.00184588	0.00117679	0.00213539
4_1_0_Ar(N-H)_C	31.759	31.713	31.564	31.866	31.228	31.443	31.713	31.054	31.669	30.701	31.602	31.448		X4_1_0_Ar.N.H._C	-3.93193e-05	219	-0.00124874	-0.00124693	-0.00124108	-0.00125295	-0.00124693	-0.00123632	-0.00122786	-0.00122102	-0.00120714	-0.0012452	-0.00124257	-0.00123651
9_3_-2_Ar(N-H)_C	30.622	30.678	24.95	30.978	25.029	20.865	26.973	27.855	30.739	17.19	30.986	20.59		X9_3_.2_Ar.N.H._C	-0.000584371	220	-0.0178946	-0.0179273	-0.01458	-0.0181026	-0.0157622	-0.0121929	-0.0146262	-0.0162776	-0.0100453	-0.017963	-0.0181073	-0.0120322
9_2_4_(H2O)HO_LJ	-1.98	-1.318	-7.547	-1.794	-5.3	-8.229	-5.288	-3.143	-5.458	-6.029	-3.052	-5.404		X9_2_4_.H2O.HO_LJ	-0.000244621	221	0.000484349	0.00032241	0.00184615	0.00043885	0.00129355	0.00201298	0.00129649	0.000768843	0.00147482	0.00133514	0.000746583	0.00132193
6_0_-3_Ar(N-H)_C	31.414	31.502	31.009	31.669	31.306	30.542	31.173	31.581	31.341	20.388	31.479	30.456		X6_0_.3_Ar.N.H._C	-5.4219e-05	222	-0.00170324	-0.00170801	-0.00168128	-0.00171706	-0.00169017	-0.00165596	-0.00169738	-0.00171229	-0.00110542	-0.00169928	-0.00170676	-0.00165129
9_2_-2_Ar(N-H)_C	30.818	30.894	27.41	31.127	28.155	23.142	29.082	30.465	30.91	15.499	31.026	22.646		X9_2_.2_Ar.N.H._C	-0.000493463	223	-0.0152075	-0.015245	-0.0135258	-0.01536	-0.0143509	-0.0114197	-0.0138934	-0.0150333	-0.00764818	-0.0152529	-0.0153102	-0.011175
1_5_4_COO-_LJ	-9.822	-5.859	32.504	-11.675	-46.427	33.098	-47.927	-26.427	-14.286	33.104	-36.121	-52.791		X1_5_4_COO._LJ	0.00137442	224	-0.0134996	-0.00805275	0.0446743	-0.0160464	-0.065872	0.0454907	-0.0638104	-0.0363219	0.0454989	-0.019635	-0.0496456	-0.0725572
0_4_3_(H2O)HO_LJ	-16.351	-15.892	33.939	-19.341	-12.74	34.549	31.572	-40.359	-50.36	34.232	33.091	-75.567		X0_4_3_.H2O.HO_LJ	-0.000858526	225	0.0140378	0.0136437	-0.0291375	0.0166047	-0.0271054	-0.0296612	0.0109376	0.0346492	-0.029389	0.0432353	-0.0284095	0.0648762
9_1_3_COO-_LJ	-5.618	-2.226	-18.753	-4.688	-11.364	-19.956	-10.911	-7.241	-13.065	-13.51	-5.068	-10.932		X9_1_3_COO._LJ	-0.000701347	226	0.00394017	0.0015612	0.0131524	0.00328791	0.00765239	0.0139961	0.0079701	0.00507845	0.00947519	0.00916309	0.00355443	0.00766712
0_4_3_O-H_LJ	-15.239	-27.663	34.196	-18.049	-7.136	34.804	32.056	-38.214	-87.383	34.488	33.355	-122.791		X0_4_3_O.H_LJ	0.000130816	227	-0.0019935	-0.00361875	0.00447337	-0.00236109	0.00419342	0.0045529	-0.000933499	-0.00499898	0.00451156	-0.0114311	0.00436335	-0.016063
6_0_-2_Ar(N-H)_C	31.498	31.533	31.287	31.69	31.378	31.004	31.355	31.521	31.479	14.575	31.483	30.959		X6_0_.2_Ar.N.H._C	-3.46797e-05	228	-0.00109234	-0.00109356	-0.00108502	-0.001099	-0.00108738	-0.00107521	-0.00108818	-0.00109314	-0.000505457	-0.00109168	-0.00109182	-0.00107365
9_0_6_(H2O)HO_LJ	-1.64	-1.085	-6.112	-1.348	-5.118	-7.369	-4.319	-1.716	-4.049	-4.669	-2.288	-6.081		X9_0_6_.H2O.HO_LJ	-0.000297845	229	0.000488466	0.000323162	0.00182043	0.000401495	0.00128639	0.00219482	0.00152437	0.000511102	0.00139064	0.00120598	0.00068147	0.0018112
7_2_2_COO-_LJ	-15.328	-6.252	-42.292	-15.034	-29.583	-42.569	-34.668	-38.3	-31.109	-44.47	-18.573	-24.703		X7_2_2_COO._LJ	-0.0010016	230	0.0153525	0.00626201	0.0423597	0.0150581	0.0347235	0.0426372	0.0296304	0.0383613	0.0445412	0.0311588	0.0186027	0.0247425
0_4_3_COO-_LJ	-26.539	-16.998	34.073	-31.426	31.397	34.675	32.213	-66.408	-52.588	34.362	33.242	-40.926		X0_4_3_COO._LJ	0.00103153	231	-0.0273759	-0.017534	0.0351475	-0.032417	0.0332288	0.0357684	0.0323871	-0.0685021	0.0354456	-0.0542463	0.0342903	-0.0422166
0_4_3_SH_LJ	-31.872	-33.055	34.429	-37.664	32.251	35.025	32.721	-77.724	-100.378	34.714	33.608	-20.53		X0_4_3_SH_LJ	0.00184508	232	-0.0588065	-0.0609893	0.0635244	-0.0694933	0.060373	0.0646241	0.0595058	-0.143407	0.0640503	-0.185206	0.0620096	-0.0378796
0_4_3_Ar(N-H)_LJ	-15.737	-16.311	34.137	-18.593	31.931	34.733	32.425	-38.26	-49.3	34.422	33.314	-2.857		X0_4_3_Ar.N.H._LJ	0.00133355	233	-0.0209861	-0.0217516	0.0455235	-0.0247948	0.0432405	0.0463183	0.0425817	-0.0510217	0.0459036	-0.0657442	0.044426	-0.00380996
8_1_-2_Ar(N-H)_C	31.131	31.185	30.572	31.368	30.723	28.276	30.736	31.065	31.17	14.417	31.207	27.454		X8_1_.2_Ar.N.H._C	-0.000210244	234	-0.00654512	-0.00655647	-0.00642759	-0.00659495	-0.00646207	-0.00594487	-0.00645934	-0.00653124	-0.00303109	-0.00655332	-0.0065611	-0.00577205
6_0_6_COO-_LJ	-11.825	-4.893	-27.474	-8.873	-19.016	-33.634	-21.282	-11.747	-16.987	-23.588	-12.461	-32.573		X6_0_6_COO._LJ	-0.00128739	235	0.0152233	0.00629917	0.0353696	0.011423	0.0273981	0.0432999	0.0244809	0.0151229	0.0303668	0.0218688	0.0160421	0.041934
5_1_-3_Ar(N-H)_C	31.475	31.522	30.863	31.739	31.347	29.996	31.197	31.679	31.226	30.198	31.63	29.917		X5_1_.3_Ar.N.H._C	-8.93441e-05	236	-0.00281211	-0.00281631	-0.00275743	-0.00283569	-0.00278727	-0.00267997	-0.00280067	-0.00283033	-0.00269801	-0.00278986	-0.00282595	-0.00267291
10_0_6_COO-_LJ	-1.653	-0.751	-4.017	-1.405	-3.449	-4.517	-2.795	-1.804	-2.5	-2.997	-1.499	-3.66		X10_0_6_COO._LJ	-0.00019581	237	0.000323673	0.000147053	0.000786567	0.000275112	0.000547288	0.000884472	0.000675347	0.000353241	0.000586841	0.000489524	0.000293519	0.000716663
9_0_1_Ar(N-H)_LJ	-6.291	-3.669	-33.118	-4.915	-23.087	-35.019	-22.46	-6.871	-22.8	-30.385	-7.676	-18.309		X9_0_1_Ar.N.H._LJ	-0.00107358	238	0.00675388	0.00393896	0.0355548	0.00527664	0.0241126	0.0375956	0.0247857	0.00737655	0.0326207	0.0244776	0.00824078	0.0196561
7_1_6_COO-_LJ	-5.436	-2.361	-13.56	-4.473	-9.228	-16.084	-10.344	-6.199	-8.565	-11.608	-5.935	-13.252		X7_1_6_COO._LJ	-0.000569471	239	0.00309564	0.00134452	0.00772202	0.00254724	0.0058906	0.00915937	0.00525508	0.00353015	0.00661042	0.00487752	0.00337981	0.00754663
9_0_5_O-H_LJ	-2.253	-2.592	-17.586	-1.787	-13.939	-22.388	-11.485	-2.254	-12.524	-12.802	-5.632	-15.968		X9_0_5_O.H_LJ	-0.000898265	240	0.00202379	0.0023283	0.0157969	0.0016052	0.0103166	0.0201104	0.0125209	0.00202469	0.0114996	0.0112499	0.00505903	0.0143435
6_1_5_SH_LJ	-17.907	-11.419	-66.329	-14.432	-46.169	-83.068	-53.2	-19.567	-46.679	-63.167	-34.998	-66.487		X6_1_5_SH_LJ	-0.00271236	241	0.0485702	0.0309725	0.179908	0.0391448	0.144298	0.22531	0.125227	0.0530728	0.171332	0.12661	0.0949272	0.180337
1_5_4_SH_LJ	-11.829	-11.433	32.934	-14.052	-89.544	33.472	-61.252	-31.652	-27.838	33.476	-67.824	-100.501		X1_5_4_SH_LJ	0.00026254	242	-0.00310559	-0.00300162	0.0086465	-0.00368922	-0.0160811	0.00878775	-0.0235089	-0.00830993	0.0087888	-0.0073086	-0.0178065	-0.0263856
8_2_5_SH_LJ	-4.568	-3.284	-17.962	-4.077	-12.747	-20.678	-13.565	-6.624	-12.692	-15.409	-8.167	-14.786		X8_2_5_SH_LJ	-0.000611221	243	0.00279206	0.00200725	0.0109788	0.00249195	0.00829122	0.0126388	0.00779124	0.00404873	0.00941831	0.00775762	0.00499185	0.00903752
9_2_4_SH_LJ	-3.865	-2.768	-15.775	-3.503	-11.106	-17.15	-11.078	-6.137	-11.353	-12.634	-6.405	-11.318		X9_2_4_SH_LJ	-0.000495949	244	0.00191684	0.00137279	0.0078236	0.00173731	0.00549412	0.00850553	0.00550801	0.00304364	0.00626582	0.00563051	0.00317655	0.00561315
8_2_5_Ar(N-H)_LJ	-2.256	-1.622	-8.869	-2.014	-6.295	-10.206	-6.699	-3.272	-6.262	-7.61	-4.034	-7.301		X8_2_5_Ar.N.H._LJ	-0.000301437	245	0.000680041	0.00048893	0.00267344	0.000607094	0.00201933	0.00307646	0.00189754	0.000986301	0.00229393	0.0018876	0.001216	0.00220079
9_2_4_Ar(N-H)_LJ	-1.909	-1.367	-7.788	-1.731	-5.485	-8.465	-5.471	-3.031	-5.602	-6.239	-3.164	-5.589		X9_2_4_Ar.N.H._LJ	-0.000244681	246	0.000467096	0.000334479	0.00190557	0.000423543	0.00133865	0.00207122	0.00134207	0.000741628	0.00152656	0.0013707	0.00077417	0.00136752
1_5_4_Ar(N-H)_LJ	-5.842	-5.647	32.638	-6.94	-44.096	33.178	-26.29	-15.624	-13.744	33.183	-33.171	-49.328		X1_5_4_Ar.N.H._LJ	0.000419084	247	-0.00244829	-0.00236657	0.0136781	-0.00290844	-0.0110177	0.0139044	-0.0184799	-0.00654777	0.0139065	-0.00575989	-0.0139014	-0.0206726
3_1_0_Ar(N-H)_C	31.859	31.824	31.622	31.972	17.954	31.496	31.772	31.255	31.711	31.418	31.716	31.545		X3_1_0_Ar.N.H._C	-0.000695476	248	-0.0221572	-0.0221328	-0.0219923	-0.0222358	-0.0220967	-0.0219047	-0.0124866	-0.0217371	-0.0218505	-0.0220542	-0.0220577	-0.0219388
-1_7_-2_SH_LJ	-118.739	-96.492	34.266	34.164	33.363	35.373	33.585	-114.08	33.021	34.802	-146.498	33.104		X.1_7_.2_SH_LJ	-0.00197991	249	0.235092	0.191045	-0.0678435	-0.0676416	-0.0664952	-0.0700353	-0.0660557	0.225868	-0.0689048	-0.0653785	0.290053	-0.0655429
-1_7_-2_Ar(N-H)_LJ	-58.504	-47.381	33.974	33.872	33.069	35.08	33.292	-55.896	32.727	34.509	-69.17	32.812		X.1_7_.2_Ar.N.H._LJ	-0.00102517	250	0.0599765	0.0485736	-0.0348291	-0.0347246	-0.03413	-0.035963	-0.0339013	0.0573029	-0.0353776	-0.0335507	0.070911	-0.0336379
7_2_5_(H2O)HO_LJ	-3.7	-2.428	-13.874	-3.293	-9.392	-16.381	-10.794	-5.277	-9.669	-12.569	-6.777	-11.63		X7_2_5_.H2O.HO_LJ	-0.000479056	251	0.00177251	0.00116315	0.00664643	0.00157753	0.00517093	0.00784742	0.0044993	0.00252798	0.00602126	0.004632	0.00324657	0.00557143
9_0_6_SH_LJ	-3.202	-2.278	-12.796	-2.631	-10.723	-15.36	-9.054	-3.351	-8.447	-9.794	-4.802	-12.705		X9_0_6_SH_LJ	-0.000608067	252	0.00194703	0.00138518	0.00778083	0.00159982	0.00550544	0.00933991	0.0065203	0.00203763	0.00595541	0.00513634	0.00291994	0.00772549
9_0_6_Ar(N-H)_LJ	-1.582	-1.125	-6.319	-1.3	-5.295	-7.581	-4.472	-1.655	-4.17	-4.837	-2.372	-6.272		X9_0_6_Ar.N.H._LJ	-0.000299904	253	0.000474447	0.000337391	0.00189509	0.000389875	0.00134117	0.00227357	0.00158799	0.00049634	0.00145063	0.0012506	0.000711371	0.00188099
7_0_-3_Ar(N-H)_C	31.269	31.375	30.814	31.54	31.103	29.706	30.965	31.423	31.262	16.578	31.345	29.646		X7_0_.3_Ar.N.H._C	-0.000108397	254	-0.00338946	-0.00340095	-0.00334014	-0.00341883	-0.0033565	-0.00322003	-0.00337146	-0.00340615	-0.001797	-0.0033887	-0.00339769	-0.00321353
9_1_-3_Ar(N-H)_C	30.806	30.989	27.259	31.195	29.835	23.097	28.799	30.935	30.905	15.007	31.04	22.413		X9_1_.3_Ar.N.H._C	-0.000399864	255	-0.0123182	-0.0123914	-0.0108999	-0.0124737	-0.0115157	-0.00923565	-0.0119299	-0.0123698	-0.00600075	-0.0123578	-0.0124118	-0.00896215
10_1_4_COO-_LJ	-2.508	-1.085	-6.919	-2.169	-4.931	-7.385	-4.358	-3.207	-4.523	-4.901	-2.28	-4.807		X10_1_4_COO._LJ	-0.000278413	256	0.00069826	0.000302078	0.00192634	0.000603878	0.00121332	0.00205608	0.00137285	0.00089287	0.0013645	0.00125926	0.000634781	0.00133833
8_2_4_O-H_LJ	-3.03	-3.653	-21.629	-2.725	-15.226	-25.444	-15.979	-4.791	-17.244	-18.738	-9.385	-16.199		X8_2_4_O.H_LJ	-0.000714945	257	0.00216628	0.00261169	0.0154635	0.00194823	0.0114241	0.0181911	0.0108858	0.0034253	0.0133966	0.0123285	0.00670976	0.0115814
6_1_5_Ar(N-H)_LJ	-8.839	-5.639	-32.712	-7.125	-22.772	-40.73	-26.244	-9.661	-22.842	-31.158	-17.267	-32.741		X6_1_5_Ar.N.H._LJ	-0.00131809	258	0.0116506	0.00743272	0.0431174	0.0093914	0.034592	0.0536858	0.0300156	0.0127341	0.0410691	0.0301078	0.0227595	0.0431556
9_0_4_O-H_LJ	-3.22	-3.448	-30.046	-2.471	-20.917	-37.525	-17.416	-3.105	-21.347	-20.5	-7.632	-22.436		X9_0_4_O.H_LJ	-0.00148843	259	0.00479275	0.00513212	0.0447215	0.00367792	0.0259225	0.0558534	0.0311336	0.00462158	0.0305129	0.0317736	0.0113597	0.0333945
8_2_-1_Ar(N-H)_C	31.112	31.092	30.466	31.291	30.279	27.767	30.689	30.521	31.147	15.487	31.172	27.179		X8_2_.1_Ar.N.H._C	-0.000258596	260	-0.00804544	-0.00804027	-0.00787839	-0.00809173	-0.00793606	-0.00718044	-0.00783003	-0.00789261	-0.00400488	-0.0080545	-0.00806096	-0.00702839
10_3_-3_Ar(N-H)_C	29.563	30.192	21.456	30.701	22.444	18.032	23.075	27.763	30.127	15.935	30.761	17.702		X10_3_.3_Ar.N.H._C	-0.000578666	261	-0.0171071	-0.0174711	-0.0124159	-0.0177656	-0.0133527	-0.0104345	-0.0129876	-0.0160655	-0.00922104	-0.0174335	-0.0178003	-0.0102435
6_2_4_SH_LJ	-17.486	-11.721	-65.982	-16.402	-47.723	-79.022	-55.803	-27.08	-48.651	-67.657	-41.658	-54.416		X6_2_4_SH_LJ	-0.00223676	262	0.039112	0.026217	0.147586	0.0366873	0.124818	0.176753	0.106745	0.0605714	0.151332	0.108821	0.0931789	0.121715
6_0_5_O-H_LJ	-13.162	-13.372	-75.834	-9.417	-61.738	-95.554	-60.954	-11.857	-57.336	-70	-38.076	-92.51		X6_0_5_O.H_LJ	-0.00329425	263	0.043359	0.0440508	0.249816	0.031022	0.200798	0.314779	0.203381	0.03906	0.230598	0.188879	0.125432	0.304751
7_3_3_(H2O)HO_LJ	-4.628	-3.193	-16.4	-4.799	-12.164	-17.165	-13.629	-13.948	-12.654	-15.612	-9.591	-11.198		X7_3_3_.H2O.HO_LJ	-0.0003647	264	0.00168783	0.00116449	0.00598108	0.0017502	0.0049705	0.00626008	0.00443621	0.00508684	0.0056937	0.00461492	0.00349784	0.00408391
8_1_6_(H2O)HO_LJ	-2.126	-1.418	-7.804	-1.787	-5.758	-9.269	-5.832	-2.48	-5.196	-6.439	-3.297	-7.468		X8_1_6_.H2O.HO_LJ	-0.000311864	265	0.000663023	0.000442223	0.00243379	0.000557301	0.00181879	0.00289067	0.00179571	0.000773423	0.00200809	0.00162045	0.00102822	0.002329
6_0_4_O-H_LJ	-24.939	-21.684	-102.112	-17.077	-118.815	32.921	-116.514	-19.87	32.613	-142.557	-67.716	-98.75		X6_0_4_O.H_LJ	0.00862026	266	-0.214981	-0.186922	-0.880232	-0.147208	-1.00438	0.283788	-1.02422	-0.171285	-1.22888	0.281132	-0.583729	-0.85125
8_2_3_O-H_LJ	-4.002	-4.721	-31.256	-3.667	-20.778	-34.441	-22.24	-7.326	-25.244	-27.262	-12.256	-19.859		X8_2_3_O.H_LJ	-0.000848013	267	0.00339375	0.00400347	0.0265055	0.00310966	0.0188598	0.0292064	0.01762	0.00621254	0.0231185	0.0214072	0.0103932	0.0168407
10_2_-3_Ar(N-H)_C	30.152	30.596	23.105	30.906	24.657	19.62	24.51	30.167	30.518	14.965	30.815	19.151		X10_2_.3_Ar.N.H._C	-0.000497139	268	-0.0149897	-0.0152105	-0.0114864	-0.0153646	-0.0121849	-0.00975387	-0.012258	-0.0149972	-0.00743968	-0.0151717	-0.0153193	-0.00952071
6_2_4_Ar(N-H)_LJ	-8.633	-5.788	-32.541	-8.097	-23.533	-38.809	-27.52	-13.37	-23.82	-33.364	-20.544	-26.839		X6_2_4_Ar.N.H._LJ	-0.00108978	269	0.00940809	0.00630766	0.0354626	0.00882396	0.0299908	0.0422933	0.0256458	0.0145704	0.0363595	0.0259586	0.0223885	0.0292487
8_0_6_O-H_LJ	-2.499	-3.003	-17.19	-1.986	-14.013	-22.03	-12.538	-2.523	-12.087	-13.647	-6.736	-18.998		X8_0_6_O.H_LJ	-0.000821873	270	0.00205386	0.00246808	0.014128	0.00163224	0.0103046	0.0181059	0.0115169	0.00207358	0.0112161	0.00993397	0.00553613	0.0156139
7_0_6_O-H_LJ	-4.129	-4.86	-27.46	-3.186	-21.355	-35.995	-20.79	-4.087	-19.489	-22.771	-11.648	-33.059		X7_0_6_O.H_LJ	-0.00129055	271	0.00532868	0.00627207	0.0354385	0.00411169	0.0268305	0.0464533	0.0275597	0.00527447	0.0293871	0.0251515	0.0150323	0.0426643
10_1_6_COO-_LJ	-1.414	-0.661	-3.293	-1.248	-2.635	-3.569	-2.37	-1.749	-2.055	-2.552	-1.349	-2.838		X10_1_6_COO._LJ	-0.000134324	272	0.000189934	8.8788e-05	0.000442328	0.000167636	0.000318347	0.000479402	0.000353943	0.000234932	0.000342794	0.000276035	0.000181203	0.000381211
7_1_-1_(H2O)HO_LJ	-18.11	-11.919	20.15	-18.897	-47.602	-49.616	-62.651	-59.366	-42.558	-70.061	-29.794	-34.008		X7_1_.1_.H2O.HO_LJ	-0.00389125	273	0.0704705	0.0463798	-0.0784087	0.0735329	0.243791	0.193068	0.185231	0.231008	0.272625	0.165604	0.115936	0.132334
6_0_4_(H2O)HO_LJ	-26.298	-12.456	-59.954	-18.19	-68.701	32.644	-67.287	-21.185	32.319	-82.41	-39.001	-59.49		X6_0_4_.H2O.HO_LJ	0.00559615	274	-0.147167	-0.0697056	-0.335511	-0.101794	-0.376548	0.182681	-0.384461	-0.118554	-0.461178	0.180862	-0.218255	-0.332915
8_3_-1_Ar(N-H)_C	30.991	30.926	29.21	31.165	27.57	24.448	30.243	26.63	31.02	18.553	31.14	24.238		X8_3_.1_Ar.N.H._C	-0.000564702	275	-0.0175007	-0.017464	-0.016495	-0.0175989	-0.0170783	-0.0138058	-0.0155688	-0.015038	-0.0104769	-0.0175171	-0.0175848	-0.0136873
8_1_2_COO-_LJ	-13.213	-4.824	-46.125	-10.912	-27.3	-45.971	-30.074	-18.238	-29.025	-42.694	-12.014	-24.204		X8_1_2_COO._LJ	-0.00128308	276	0.0169533	0.00618958	0.0591821	0.014001	0.0385874	0.0589845	0.0350281	0.0234008	0.0547799	0.0372414	0.0154149	0.0310557
8_2_2_COO-_LJ	-8.609	-3.605	-26.071	-8.133	-16.051	-24.661	-17.841	-19.565	-19.013	-22.61	-9.232	-13.74		X8_2_2_COO._LJ	-0.00056786	277	0.00488871	0.00204713	0.0148047	0.0046184	0.0101312	0.014004	0.00911472	0.0111102	0.0128393	0.0107967	0.00524248	0.0078024
9_2_5_(H2O)HO_LJ	-1.487	-1.02	-5.352	-1.342	-3.901	-5.893	-3.913	-2.186	-3.652	-4.351	-2.32	-4.256		X9_2_5_.H2O.HO_LJ	-0.000174491	278	0.000259468	0.00017798	0.000933874	0.000234166	0.000682782	0.00102827	0.000680688	0.000381436	0.000759209	0.00063724	0.000404818	0.000742632
-1_7_-2_COO-_LJ	-100.673	-50.597	33.909	33.927	32.986	35.023	33.213	-101.253	32.603	34.452	-88.367	32.688		X.1_7_.2_COO._LJ	-0.00354601	279	0.356988	0.179418	-0.120242	-0.120306	-0.117774	-0.124192	-0.116969	0.359044	-0.122167	-0.115611	0.31335	-0.115912
8_3_3_(H2O)HO_LJ	-2.91	-2.024	-10.357	-2.925	-7.376	-10.44	-7.995	-7.905	-7.736	-9.093	-5.27	-6.847		X8_3_3_.H2O.HO_LJ	-0.000218045	280	0.000634512	0.000441324	0.0022583	0.000637783	0.00174327	0.00227639	0.0016083	0.00172365	0.00198269	0.0016868	0.0011491	0.00149296
8_3_4_(H2O)HO_LJ	-2.265	-1.585	-7.978	-2.211	-5.656	-8.392	-6.181	-4.903	-5.628	-6.995	-4.082	-5.777		X8_3_4_.H2O.HO_LJ	-0.000194926	281	0.000441508	0.000308958	0.00155512	0.000430982	0.00120484	0.00163582	0.0011025	0.000955723	0.00136351	0.00109704	0.000795688	0.00112609
7_3_3_SH_LJ	-9.031	-6.701	-34.179	-9.362	-25.368	-35.554	-28.397	-27.139	-25.995	-32.553	-20.065	-23.417		X7_3_3_SH_LJ	-0.000719654	282	0.0064992	0.0048224	0.0245971	0.0067374	0.020436	0.0255866	0.0182562	0.0195307	0.0234269	0.0187074	0.0144399	0.0168521
-1_7_-2_(H2O)HO_LJ	-61.433	-48.506	33.773	33.807	32.817	34.899	33.051	-60.325	32.343	34.327	-98.629	32.428		X.1_7_.2_.H2O.HO_LJ	-0.00114817	283	0.0705353	0.0556929	-0.038777	-0.038816	-0.037948	-0.0400698	-0.0376794	0.0692631	-0.0394131	-0.0371351	0.113242	-0.0372327
6_1_5_O-H_LJ	-8.586	-9.499	-55.78	-6.909	-38.796	-73.306	-44.645	-9.357	-41.855	-53.049	-29.342	-56.632		X6_1_5_O.H_LJ	-0.00230312	284	0.0197746	0.0218773	0.128468	0.0159122	0.102823	0.168832	0.0893518	0.0215503	0.122178	0.096397	0.0675781	0.13043
10_2_5_COO-_LJ	-1.55	-0.726	-3.575	-1.423	-2.686	-3.735	-2.566	-2.3	-2.314	-2.799	-1.537	-2.763		X10_2_5_COO._LJ	-0.00012487	285	0.000193548	9.06556e-05	0.00044641	0.00017769	0.000320416	0.000466389	0.000335401	0.000287201	0.000349511	0.000288949	0.000191925	0.000345016
7_3_3_Ar(N-H)_LJ	-4.46	-3.31	-16.87	-4.624	-12.522	-17.537	-14.015	-13.394	-12.811	-16.068	-9.907	-11.562		X7_3_3_Ar.N.H._LJ	-0.00035429	286	0.00158013	0.0011727	0.00597687	0.00163824	0.00496537	0.00621318	0.00443642	0.00474536	0.00569273	0.00453881	0.00350995	0.0040963
4_2_-2_Ar(N-H)_C	31.598	31.5	30.959	31.758	31.128	30.087	31.355	27.981	31.299	31.249	31.784	30.434		X4_2_.2_Ar.N.H._C	-9.7624e-05	287	-0.00308472	-0.00307516	-0.00302234	-0.00310034	-0.003061	-0.00293721	-0.00303884	-0.00273162	-0.00305065	-0.00305553	-0.00310288	-0.00297109
10_2_4_COO-_LJ	-1.988	-0.911	-4.836	-1.831	-3.481	-4.937	-3.313	-3.153	-3.208	-3.669	-1.947	-3.391		X10_2_4_COO._LJ	-0.000160637	288	0.000319347	0.00014634	0.000776841	0.000294127	0.000532191	0.000793065	0.000559178	0.000506489	0.000589378	0.000515324	0.00031276	0.00054472
9_1_4_O-H_LJ	-2.467	-2.852	-20.077	-2.062	-13.815	-23.62	-12.835	-3.016	-14.847	-15.019	-6.485	-14.515		X9_1_4_O.H_LJ	-0.00077998	289	0.00192421	0.0022245	0.0156597	0.00160832	0.010011	0.0184231	0.0107754	0.00235242	0.0117145	0.0115804	0.00505817	0.0113214
9_2_3_(H2O)HO_LJ	-2.521	-1.651	-10.474	-2.314	-6.835	-10.643	-6.932	-4.5	-7.495	-8.14	-3.838	-6.432		X9_2_3_.H2O.HO_LJ	-0.000274321	290	0.000691564	0.000452904	0.00287324	0.000634779	0.00190159	0.0029196	0.00187499	0.00123445	0.00223297	0.00205604	0.00105284	0.00176443
7_2_5_SH_LJ	-7.22	-5.096	-28.983	-6.426	-19.639	-33.937	-22.57	-10.298	-19.924	-26.279	-14.19	-24.277		X7_2_5_SH_LJ	-0.000956486	291	0.00690583	0.00487425	0.0277218	0.00614638	0.0215879	0.0324603	0.0187844	0.0098499	0.0251355	0.019057	0.0135725	0.0232206
3_0_0_Ar(N-H)_C	31.966	31.959	31.829	32.122	31.103	31.773	32.118	31.796	31.856	31.436	31.748	31.787		X3_0_0_Ar.N.H._C	-6.31516e-05	292	-0.0020187	-0.00201826	-0.00201005	-0.00202856	-0.0020283	-0.00200652	-0.0019642	-0.00200797	-0.00198523	-0.00201176	-0.00200494	-0.0020074
7_2_5_Ar(N-H)_LJ	-3.566	-2.517	-14.309	-3.174	-9.697	-16.74	-11.144	-5.086	-9.822	-12.975	-7.007	-11.985		X7_2_5_Ar.N.H._LJ	-0.000471008	293	0.00167961	0.00118553	0.00673965	0.00149498	0.00524891	0.00788468	0.00456737	0.00239555	0.00611133	0.00462624	0.00330035	0.00564503
8_3_3_SH_LJ	-5.68	-4.248	-21.632	-5.709	-15.436	-21.75	-16.722	-15.41	-16.052	-19.024	-11.052	-14.344		X8_3_3_SH_LJ	-0.000435822	294	0.00247547	0.00185137	0.0094277	0.00248811	0.00728781	0.00947912	0.00672734	0.00671601	0.00829107	0.00699581	0.0048167	0.00625143
6_3_-2_Ar(N-H)_C	31.219	31.123	30.04	31.393	29.037	24.663	30.831	23.389	31.11	29.046	31.461	24.763		X6_3_.2_Ar.N.H._C	-0.000553835	295	-0.0172902	-0.017237	-0.0166372	-0.0173866	-0.0170753	-0.0136592	-0.0160817	-0.0129537	-0.0160867	-0.0172298	-0.0174242	-0.0137146
10_0_4_COO-_LJ	-3.077	-1.26	-9.633	-2.499	-7.011	-10.676	-5.562	-3.227	-5.97	-6.271	-2.583	-6.716		X10_0_4_COO._LJ	-0.000457242	296	0.00140693	0.000576125	0.00440461	0.00114265	0.00254318	0.00488152	0.00320572	0.00147552	0.00286737	0.00272974	0.00118106	0.00307084
8_3_3_Ar(N-H)_LJ	-2.806	-2.098	-10.68	-2.82	-7.622	-10.735	-8.257	-7.609	-7.919	-9.394	-5.459	-7.084		X8_3_3_Ar.N.H._LJ	-0.000214925	297	0.000603081	0.000450914	0.0022954	0.00060609	0.00177464	0.00230723	0.00163816	0.00163537	0.00201901	0.001702	0.00117328	0.00152253
10_0_5_(H2O)HO_LJ	-1.414	-0.917	-5.766	-1.173	-4.679	-6.62	-3.706	-1.506	-3.683	-4.054	-1.864	-4.76		X10_0_5_.H2O.HO_LJ	-0.000267499	298	0.000378243	0.000245296	0.0015424	0.000313776	0.00099135	0.00177084	0.00125163	0.000402853	0.00108444	0.000985198	0.000498618	0.00127329
8_1_6_SH_LJ	-4.151	-2.978	-16.341	-3.488	-12.063	-19.318	-12.222	-4.842	-10.817	-13.498	-6.917	-15.603		X8_1_6_SH_LJ	-0.000632871	299	0.00262705	0.00188469	0.0103417	0.00220745	0.00773494	0.0122258	0.00763432	0.00306436	0.00854249	0.00684576	0.00437757	0.00987468
8_1_6_Ar(N-H)_LJ	-2.05	-1.471	-8.069	-1.723	-5.957	-9.535	-6.036	-2.392	-5.338	-6.667	-3.416	-7.703		X8_1_6_Ar.N.H._LJ	-0.000312121	300	0.000639849	0.00045913	0.00251851	0.000537785	0.00188396	0.00297608	0.00185931	0.000746594	0.00208091	0.0016661	0.00106621	0.00240427
0_5_3_COO-_LJ	-16.726	-9.63	31.858	-21.132	-78.102	32.976	-93.809	-41.015	-34.181	32.346	-54.786	-72.564		X0_5_3_COO._LJ	0.00239092	301	-0.0399906	-0.0230246	0.07617	-0.050525	-0.22429	0.0788431	-0.186736	-0.0980637	0.0773368	-0.0817241	-0.130989	-0.173495
7_2_2_SH_LJ	-18.386	-12.197	-80.419	-18.042	-56.953	-80.273	-66.686	-45.638	-56.309	-84.965	-36.143	-47.975		X7_2_2_SH_LJ	-0.00143511	302	0.0263859	0.017504	0.11541	0.0258922	0.0957016	0.1152	0.0817337	0.0654955	0.121934	0.0808095	0.0518691	0.0688493
7_3_-1_Ar(N-H)_C	31.157	31.068	30.292	31.296	29.085	26.397	30.751	24.343	31.136	21.978	31.289	26.311		X7_3_.1_Ar.N.H._C	-0.000418028	303	-0.0130245	-0.0129873	-0.0126629	-0.0130826	-0.0128548	-0.0110347	-0.0121583	-0.010176	-0.00918741	-0.0130157	-0.0130797	-0.0109987
9_0_1_SH_LJ	-12.745	-7.429	-70.04	-9.951	-46.811	-71.763	-45.561	-13.913	-46.606	-61.747	-15.544	-37.112		X9_0_1_SH_LJ	-0.00208789	304	0.0266102	0.0155109	0.146236	0.0207766	0.0951264	0.149833	0.0977363	0.0290488	0.128921	0.0973083	0.0324542	0.0774858
5_0_-1_Ar(N-H)_C	31.685	31.68	31.592	31.828	31.553	31.401	31.653	31.58	31.662	10.752	31.584	31.372		X5_0_.1_Ar.N.H._C	-2.6663e-05	305	-0.000844817	-0.000844684	-0.000842338	-0.00084863	-0.000843964	-0.000837245	-0.000841298	-0.000842018	-0.000286681	-0.000844204	-0.000842125	-0.000836472
0_5_3_SH_LJ	-20.132	-18.784	32.476	-25.411	-148.183	33.356	-165.208	-49.006	-66.033	32.801	-94.626	-138.458		X0_5_3_SH_LJ	0.0032831	306	-0.0660953	-0.0616697	0.106622	-0.0834268	-0.542394	0.109511	-0.486499	-0.160891	0.107689	-0.216793	-0.310666	-0.454571
0_5_3_Ar(N-H)_LJ	-9.943	-9.276	32.172	-12.549	-72.667	33.062	-79.403	-24.183	-32.531	32.502	-45.227	-67.997		X0_5_3_Ar.N.H._LJ	0.00203383	307	-0.0202224	-0.0188658	0.0654325	-0.0255226	-0.161493	0.0672426	-0.147793	-0.0491842	0.0661037	-0.0661627	-0.0919842	-0.138295
9_4_-3_Ar(N-H)_C	29.495	29.834	21.022	30.602	21.363	17.148	23.284	23.979	29.97	18.695	30.911	16.98		X9_4_.3_Ar.N.H._C	-0.000672305	308	-0.0198296	-0.0200576	-0.0141332	-0.0205739	-0.015654	-0.0115287	-0.0143625	-0.0161212	-0.0125687	-0.020149	-0.0207816	-0.0114157
8_0_-1_COO-_LJ	-21.009	-8.335	31.325	-18.916	-40.049	-48.619	-46.74	-32.322	-34.164	-54.497	-17.092	-29.603		X8_0_.1_COO._LJ	-0.00528173	309	0.110964	0.0440232	-0.16545	0.0999092	0.246868	0.256792	0.211528	0.170716	0.287838	0.180445	0.0902753	0.156355
9_1_6_(H2O)HO_LJ	-1.354	-0.926	-4.89	-1.165	-3.776	-5.577	-3.57	-1.625	-3.18	-3.89	-2.008	-4.437		X9_1_6_.H2O.HO_LJ	-0.000187468	310	0.000253832	0.000173596	0.000916719	0.0002184	0.000669261	0.00104551	0.00070788	0.000304636	0.000729251	0.000596149	0.000376436	0.000831796
10_3_-2_Ar(N-H)_C	30.15	30.367	22.913	30.783	23.28	19.411	24.428	27.121	30.51	15.446	30.773	19.16		X10_3_.2_Ar.N.H._C	-0.000550184	311	-0.0165881	-0.0167074	-0.0126064	-0.0169363	-0.0134399	-0.0106796	-0.0128083	-0.0149215	-0.00849815	-0.0167861	-0.0169308	-0.0105415
8_2_2_(H2O)HO_LJ	-5.308	-3.354	-24.665	-5.017	-15.019	-23.339	-16.714	-12.048	-18.208	-21.24	-8.598	-12.823		X8_2_2_.H2O.HO_LJ	-0.000436407	312	0.00231645	0.00146371	0.010764	0.00218945	0.00729411	0.0101853	0.0065544	0.00525783	0.00926929	0.0079461	0.00375223	0.00559605
9_2_5_SH_LJ	-2.903	-2.142	-11.214	-2.621	-8.182	-12.321	-8.206	-4.269	-7.63	-9.128	-4.869	-8.921		X9_2_5_SH_LJ	-0.000354994	313	0.00103055	0.000760396	0.0039809	0.000930438	0.00291308	0.00437387	0.00290456	0.00151547	0.00324038	0.0027086	0.00172846	0.0031669
9_2_5_Ar(N-H)_LJ	-1.434	-1.058	-5.538	-1.295	-4.041	-6.084	-4.053	-2.109	-3.767	-4.508	-2.405	-4.406		X9_2_5_Ar.N.H._LJ	-0.000175242	314	0.000251296	0.000185406	0.000970488	0.000226938	0.000710254	0.00106617	0.000708151	0.000369585	0.000789989	0.000660135	0.000421456	0.000772114
7_0_3_Ar(N-H)_LJ	-19.513	-9.418	32.19	-13.274	-62.047	32.975	-61.763	-15.126	32.966	-51.01	-26.108	-55.553		X7_0_3_Ar.N.H._LJ	0.00100165	315	-0.0195451	-0.0094335	0.032243	-0.0132958	-0.0618647	0.0330293	-0.0621491	-0.0151509	-0.051094	0.0330203	-0.026151	-0.0556444
9_0_3_COO-_LJ	-7.575	-2.718	-29.822	-5.685	-17.846	-32.456	-15.495	-7.219	-19.248	-19.663	-6.015	-17.335		X9_0_3_COO._LJ	-0.00127559	316	0.00966262	0.00346706	0.0380407	0.00725175	0.0197653	0.0414006	0.0227642	0.00920851	0.025082	0.0245526	0.00767269	0.0221124
8_3_4_SH_LJ	-4.421	-3.328	-16.704	-4.318	-11.852	-17.527	-12.949	-9.568	-11.725	-14.658	-8.563	-12.107		X8_3_4_SH_LJ	-0.000392361	317	0.00173463	0.00130578	0.006554	0.00169422	0.00508068	0.00687691	0.00465026	0.00375411	0.00575123	0.00460043	0.00335979	0.00475032
9_0_7_COO-_LJ	-1.776	-0.833	-4.171	-1.506	-3.476	-4.644	-3.09	-1.938	-2.472	-3.279	-1.698	-4.207		X9_0_7_COO._LJ	-0.000183532	318	0.000325952	0.000152882	0.00076551	0.000276399	0.000567113	0.000852321	0.000637956	0.000355684	0.0006018	0.00045369	0.000311637	0.000772117
0_5_3_(H2O)HO_LJ	-10.317	-8.967	12.899	-13.028	-75.359	32.8	-98.584	-25.201	-32.234	31.988	-58.748	-69.521		X0_5_3_.H2O.HO_LJ	0.00389123	319	-0.0401459	-0.0348927	0.050193	-0.050695	-0.383613	0.127632	-0.293239	-0.098063	0.124473	-0.12543	-0.228602	-0.270522
8_3_4_Ar(N-H)_LJ	-2.184	-1.644	-8.248	-2.133	-5.853	-8.653	-6.395	-4.725	-5.787	-7.239	-4.229	-5.979		X8_3_4_Ar.N.H._LJ	-0.000193602	320	0.000422827	0.000318282	0.00159683	0.000412953	0.00123809	0.00167524	0.00113315	0.00091477	0.00140149	0.00112038	0.000818744	0.00115755
9_1_3_(H2O)HO_LJ	-3.465	-2.07	-17.673	-2.893	-10.603	-18.873	-10.184	-4.469	-12.383	-12.621	-4.717	-10.206		X9_1_3_.H2O.HO_LJ	-0.000594201	321	0.00205891	0.00123	0.0105013	0.00171902	0.00605134	0.0112144	0.00630031	0.00265548	0.00749941	0.00735799	0.00280285	0.00606442
0_5_3_O-H_LJ	-9.603	-15.618	31.073	-12.133	-130.63	33.072	-169.055	-23.562	-56.046	32.337	-100.498	-120.623		X0_5_3_O.H_LJ	0.00451129	322	-0.0433219	-0.0704573	0.140179	-0.0547355	-0.762656	0.149197	-0.58931	-0.106295	0.145882	-0.25284	-0.453375	-0.544165
7_2_2_Ar(N-H)_LJ	-9.077	-6.024	-39.459	-8.908	-28.034	-39.303	-32.817	-22.514	-27.271	-41.741	-17.839	-23.666		X7_2_2_Ar.N.H._LJ	-0.000696123	323	0.00631871	0.00419345	0.0274683	0.00620106	0.0228447	0.0273597	0.0195151	0.0156725	0.0290569	0.018984	0.0124181	0.0164744
10_0_5_SH_LJ	-2.761	-1.926	-12.059	-2.291	-9.804	-13.795	-7.77	-2.94	-7.69	-8.502	-3.913	-9.961		X10_0_5_SH_LJ	-0.000546802	324	0.00150972	0.00105314	0.00659389	0.00125272	0.00424865	0.00754313	0.00536085	0.0016076	0.00464891	0.00420491	0.00213964	0.0054467
10_0_5_Ar(N-H)_LJ	-1.364	-0.951	-5.954	-1.132	-4.842	-6.808	-3.837	-1.452	-3.796	-4.199	-1.933	-4.919		X10_0_5_Ar.N.H._LJ	-0.00026978	325	0.00036798	0.000256561	0.00160627	0.000305391	0.00103515	0.00183666	0.00130628	0.000391721	0.00113281	0.00102409	0.000521485	0.00132705
10_1_5_(H2O)HO_LJ	-1.181	-0.797	-4.438	-1.029	-3.419	-4.881	-3.018	-1.472	-2.904	-3.309	-1.659	-3.528		X10_1_5_.H2O.HO_LJ	-0.000167558	326	0.000197886	0.000133544	0.000743622	0.000172417	0.00050569	0.000817851	0.000572881	0.000246645	0.000554449	0.000486588	0.000277979	0.000591145
9_1_5_O-H_LJ	-1.792	-2.175	-12.934	-1.516	-9.706	-15.407	-8.963	-2.15	-9.255	-10.041	-4.857	-10.9		X9_1_5_O.H_LJ	-0.000507236	327	0.000908967	0.00110324	0.00656059	0.00076897	0.00454636	0.00781499	0.00492323	0.00109056	0.00509316	0.00469447	0.00246365	0.00552887
9_2_3_SH_LJ	-4.921	-3.466	-21.802	-4.518	-14.306	-22.102	-14.502	-8.783	-15.513	-17.025	-8.053	-13.465		X9_2_3_SH_LJ	-0.000552549	328	0.00271909	0.00191513	0.0120467	0.00249642	0.00801306	0.0122124	0.00790476	0.00485304	0.00940715	0.00857169	0.00444968	0.00744007
9_2_3_Ar(N-H)_LJ	-2.431	-1.712	-10.759	-2.232	-7.064	-10.905	-7.161	-4.338	-7.651	-8.406	-3.978	-6.649		X9_2_3_Ar.N.H._LJ	-0.000272474	329	0.000662384	0.000466475	0.00293155	0.000608162	0.00195119	0.00297133	0.00192476	0.00118199	0.00229042	0.0020847	0.0010839	0.00181168
7_3_4_(H2O)HO_LJ	-3.495	-2.424	-12.69	-3.474	-8.869	-13.628	-10.201	-7.887	-8.781	-11.801	-7.125	-9.265		X7_3_4_.H2O.HO_LJ	-0.000306356	330	0.00107071	0.000742607	0.00388766	0.00106428	0.00312514	0.00417502	0.00271707	0.00241623	0.00361531	0.00269011	0.00218279	0.00283839
7_0_3_SH_LJ	-39.622	-19.077	32.508	-26.901	-126.929	33.27	-126.611	-30.643	33.262	-109.297	-52.967	-115.455		X7_0_3_SH_LJ	0.00102551	331	-0.0406326	-0.0195636	0.0333371	-0.0275871	-0.12984	0.0341186	-0.130166	-0.0314246	-0.112085	0.0341104	-0.054318	-0.1184
8_1_0_Ar(N-H)_LJ	-9.254	-6.073	-38.622	-8.592	-28.373	-37.472	-34.004	-19.826	-27.484	-43.676	-13.983	-21.291		X8_1_0_Ar.N.H._LJ	-0.000561047	332	0.00519193	0.00340724	0.0216688	0.00482052	0.0190778	0.0210236	0.0159186	0.0111233	0.0245043	0.0154198	0.00784512	0.0119453
7_1_-1_Ar(N-H)_C	31.351	31.343	31.108	31.51	31.057	30.744	31.162	31.121	31.368	11.53	31.329	30.638		X7_1_.1_Ar.N.H._C	-4.46879e-05	333	-0.00140101	-0.00140065	-0.00139015	-0.00140812	-0.00139256	-0.00137389	-0.00138787	-0.00139073	-0.000515252	-0.00140177	-0.00140003	-0.00136915
6_1_2_Ar(N-H)_LJ	-30.578	-17.085	32.49	-27.719	15.688	33.024	-22.097	-41.079	33.35	32.622	-56.173	-77.879		X6_1_2_Ar.N.H._LJ	0.00280301	334	-0.0857104	-0.0478894	0.0910697	-0.0776966	-0.0619381	0.0925665	0.0439736	-0.115145	0.0914397	0.0934803	-0.157453	-0.218295
5_0_-3_Ar(N-H)_C	31.551	31.623	31.101	31.794	31.5	30.779	31.317	31.742	31.392	26.767	31.609	30.774		X5_0_.3_Ar.N.H._C	-4.01073e-05	335	-0.00126543	-0.00126831	-0.00124738	-0.00127517	-0.00125604	-0.00123446	-0.00126338	-0.00127309	-0.00107355	-0.00125905	-0.00126775	-0.00123426
6_0_6_(H2O)HO_LJ	-7.28	-4.558	-25.7	-5.468	-17.784	-31.888	-19.898	-7.237	-16.14	-22.042	-11.639	-30.973		X6_0_6_.H2O.HO_LJ	-0.00107821	336	0.00784933	0.00491446	0.0277099	0.00589562	0.0214541	0.0343818	0.0191748	0.00780297	0.0237658	0.0174022	0.0125492	0.0333952
9_3_-1_Ar(N-H)_C	30.78	30.74	26.577	31.014	25.759	22.506	28.389	27.063	30.876	16.367	30.971	22.281		X9_3_.1_Ar.N.H._C	-0.000571672	337	-0.0175961	-0.0175732	-0.0151933	-0.0177298	-0.0162292	-0.012866	-0.0147257	-0.0154712	-0.00935655	-0.0176509	-0.0177052	-0.0127374
8_3_4_COO-_LJ	-3.669	-1.704	-8.565	-3.583	-6.075	-8.997	-6.638	-7.949	-6.025	-7.513	-4.387	-6.206		X8_3_4_COO._LJ	-0.00025303	338	0.000928369	0.000431164	0.00216721	0.000906608	0.00167962	0.00227651	0.00153716	0.00201134	0.00190102	0.00152451	0.00111004	0.00157031
8_0_-3_Ar(N-H)_C	31.11	31.239	30.415	31.406	30.845	27.546	30.631	31.264	31.158	14.537	31.203	26.67		X8_0_.3_Ar.N.H._C	-0.000255047	339	-0.00793451	-0.00796741	-0.00775725	-0.00801	-0.00781234	-0.00702552	-0.00786692	-0.00797378	-0.00370762	-0.00794675	-0.00795823	-0.0068021
8_0_7_COO-_LJ	-2.714	-1.255	-6.517	-2.242	-5.112	-7.379	-4.902	-2.898	-3.806	-5.218	-2.677	-6.959		X8_0_7_COO._LJ	-0.000279043	340	0.000757324	0.000350199	0.00181853	0.000625615	0.00136787	0.00205906	0.00142647	0.000808667	0.00145605	0.00106204	0.000746999	0.00194186
6_1_2_SH_LJ	-62.126	-34.623	32.794	-56.306	21.067	33.318	-55.659	-83.324	33.644	32.918	-114.525	-159.397		X6_1_2_SH_LJ	0.00473293	341	-0.294038	-0.163868	0.155212	-0.266493	-0.26343	0.157692	0.0997087	-0.394367	0.155799	0.159235	-0.542039	-0.754415
9_1_3_SH_LJ	-6.759	-4.345	-36.247	-5.646	-22.134	-38.467	-21.245	-8.723	-25.141	-26.288	-9.891	-21.282		X9_1_3_SH_LJ	-0.00117874	342	0.0079671	0.00512163	0.0427258	0.00665517	0.0250423	0.0453426	0.0260902	0.0102821	0.0309867	0.0296347	0.0116589	0.0250859
9_1_3_Ar(N-H)_LJ	-3.338	-2.146	-17.859	-2.789	-10.927	-18.94	-10.487	-4.309	-12.374	-12.974	-4.885	-10.505		X9_1_3_Ar.N.H._LJ	-0.000579715	343	0.00193509	0.00124407	0.0103531	0.00161682	0.00607947	0.0109798	0.00633454	0.00249799	0.00752122	0.00717339	0.00283191	0.0060899
9_1_6_SH_LJ	-2.644	-1.944	-10.249	-2.275	-7.918	-11.663	-7.488	-3.174	-6.648	-8.163	-4.216	-9.293		X9_1_6_SH_LJ	-0.000382836	344	0.00101222	0.000744233	0.00392368	0.000870951	0.00286667	0.00446501	0.00303129	0.00121512	0.00312509	0.00254509	0.00161404	0.00355769
9_1_6_Ar(N-H)_LJ	-1.306	-0.96	-5.062	-1.124	-3.911	-5.758	-3.699	-1.568	-3.283	-4.032	-2.083	-4.589		X9_1_6_Ar.N.H._LJ	-0.000188875	345	0.000246671	0.00018132	0.000956086	0.000212296	0.000698649	0.00108754	0.000738691	0.000296156	0.000761544	0.000620077	0.000393427	0.000866748
10_2_-2_Ar(N-H)_C	30.517	30.673	24.772	30.955	25.661	21.166	26.004	29.936	30.73	14.225	30.824	20.75		X10_2_.2_Ar.N.H._C	-0.000472949	346	-0.014433	-0.0145067	-0.0117159	-0.0146401	-0.0122986	-0.0100104	-0.0121363	-0.0141582	-0.00672769	-0.0145337	-0.0145782	-0.00981368
10_4_-3_Ar(N-H)_C	27.699	29.135	19.795	30.267	20.33	16.45	21.558	24.058	29.529	16.626	30.671	16.276		X10_4_.3_Ar.N.H._C	-0.000686356	347	-0.0190114	-0.019997	-0.0135864	-0.0207739	-0.0147965	-0.0112905	-0.0139536	-0.0165123	-0.0114113	-0.0202674	-0.0210512	-0.0111711
8_2_2_SH_LJ	-10.352	-7.037	-50.242	-9.789	-31.193	-47.512	-34.642	-23.473	-36.289	-43.809	-18.007	-26.756		X8_2_2_SH_LJ	-0.000854181	348	0.00884248	0.00601087	0.0429158	0.00836158	0.0295905	0.0405838	0.0266445	0.0200502	0.0374208	0.0309974	0.0153812	0.0228545
8_2_2_Ar(N-H)_LJ	-5.112	-3.476	-24.736	-4.834	-15.39	-23.39	-17.088	-11.589	-17.823	-21.599	-8.893	-13.208		X8_2_2_Ar.N.H._LJ	-0.000420111	349	0.00214761	0.00146031	0.0103919	0.00203082	0.00717886	0.00982639	0.00646551	0.00486867	0.00907398	0.00748764	0.00373605	0.00554882
8_0_3_(H2O)HO_LJ	-9.559	-4.668	-47.649	-6.718	-33.764	-48.744	-31.914	-8.126	-29.118	-44.359	-11.485	-35.91		X8_0_3_.H2O.HO_LJ	-0.00153979	350	0.0147188	0.00718773	0.0733693	0.0103443	0.0491408	0.0750554	0.0519894	0.0125123	0.0683034	0.0448355	0.0176845	0.0552938
10_0_6_(H2O)HO_LJ	-1.02	-0.698	-3.739	-0.867	-3.21	-4.209	-2.601	-1.114	-2.328	-2.788	-1.394	-3.408		X10_0_6_.H2O.HO_LJ	-0.000162001	351	0.000165241	0.000113077	0.000605721	0.000140455	0.000421364	0.000681862	0.000520023	0.000180469	0.000451659	0.000377138	0.000225829	0.000552099
10_1_5_SH_LJ	-2.305	-1.675	-9.298	-2.009	-7.172	-10.205	-6.331	-2.875	-6.074	-6.944	-3.483	-7.394		X10_1_5_SH_LJ	-0.000342358	352	0.000789134	0.000573449	0.00318324	0.000687796	0.00216747	0.00349376	0.00245539	0.000984278	0.00237733	0.00207948	0.00119243	0.00253139
10_1_5_Ar(N-H)_LJ	-1.139	-0.827	-4.592	-0.993	-3.542	-5.039	-3.127	-1.42	-2.999	-3.43	-1.721	-3.652		X10_1_5_Ar.N.H._LJ	-0.000169017	353	0.00019251	0.000139777	0.000776124	0.000167833	0.000528515	0.000851674	0.000598656	0.000240003	0.000579727	0.00050688	0.000290877	0.000617248
6_2_4_O-H_LJ	-8.373	-9.746	-55.484	-7.86	-40.184	-68.83	-46.947	-12.955	-43.448	-56.943	-35.05	-45.737		X6_2_4_O.H_LJ	-0.00184416	354	0.0154412	0.0179732	0.102322	0.0144951	0.086578	0.126934	0.0741059	0.0238911	0.105012	0.0801252	0.0646379	0.0843465
8_4_-3_Ar(N-H)_C	30.191	30.336	22.171	30.804	22.183	17.667	25.117	23.134	30.365	21.468	31.096	17.533		X8_4_.3_Ar.N.H._C	-0.000740116	355	-0.0223448	-0.0224522	-0.0164091	-0.0227985	-0.0185895	-0.0130756	-0.016418	-0.0171218	-0.0158888	-0.0224736	-0.0230146	-0.0129765
7_1_6_(H2O)HO_LJ	-3.353	-2.197	-12.642	-2.76	-8.599	-15.06	-9.638	-3.825	-8.032	-10.816	-5.526	-12.385		X7_1_6_.H2O.HO_LJ	-0.000466677	356	0.00156477	0.00102529	0.00589973	0.00128803	0.00449783	0.00702815	0.00401295	0.00178504	0.00504757	0.00374835	0.00257885	0.00577979
9_1_-2_Ar(N-H)_C	30.945	31.03	29.829	31.225	30.133	25.368	30.003	30.885	31.041	13.444	31.046	24.666		X9_1_.2_Ar.N.H._C	-0.000394468	357	-0.0122068	-0.0122404	-0.0117666	-0.0123173	-0.0118352	-0.0100069	-0.0118865	-0.0121832	-0.00530323	-0.0122447	-0.0122467	-0.00972996
9_2_6_COO-_LJ	-1.752	-0.828	-4.107	-1.585	-2.989	-4.382	-3.084	-2.459	-2.518	-3.365	-1.83	-3.437		X9_2_6_COO._LJ	-0.000138611	358	0.000242847	0.00011477	0.000569276	0.000219699	0.000427477	0.000607394	0.000414309	0.000340845	0.000466426	0.000349023	0.000253658	0.000476406
1_5_3_Ar(N-H)_LJ	-8.837	-8.532	-85.307	-11.7	-54.97	31.856	-71.869	-29.307	-26.703	31.552	-31.793	-51.535		X1_5_3_Ar.N.H._LJ	0.00846846	359	-0.0748358	-0.0722529	-0.722419	-0.099081	-0.60862	0.269771	-0.465511	-0.248185	0.267197	-0.226133	-0.269238	-0.436422
7_2_2_O-H_LJ	-8.803	-10.138	-70.564	-8.634	-48.693	-71.668	-57.116	-22.007	-54.612	-73.815	-30.204	-40.265		X7_2_2_O.H_LJ	-0.00114052	360	0.01004	0.0115626	0.0804797	0.00984726	0.065142	0.0817389	0.0555354	0.0250994	0.0841876	0.0622861	0.0344483	0.0459231
1_1_1_Ar(N-H)_C	31.957	31.97	31.83	31.994	22.716	31.52	31.678	31.72	31.873	31.8	31.959	31.693		X1_1_1_Ar.N.H._C	-0.000468623	361	-0.0149758	-0.0149819	-0.0149163	-0.0149931	-0.014845	-0.014771	-0.0106452	-0.0148647	-0.0149022	-0.0149364	-0.0149767	-0.0148521
11_1_5_COO-_LJ	-1.203	-0.561	-2.844	-1.08	-2.273	-2.936	-1.938	-1.55	-1.751	-2.085	-1.102	-2.189		X11_1_5_COO._LJ	-0.000109328	362	0.000131521	6.13328e-05	0.000310928	0.000118074	0.000211877	0.000320986	0.000248502	0.000169458	0.000227948	0.000191433	0.000120479	0.000239318
11_0_5_COO-_LJ	-1.387	-0.628	-3.528	-1.199	-2.97	-3.738	-2.292	-1.562	-2.107	-2.464	-1.207	-2.766		X11_0_5_COO._LJ	-0.00015813	363	0.000219327	9.93058e-05	0.000557883	0.000189598	0.000362434	0.000591091	0.000469647	0.000246999	0.000389633	0.00033318	0.000190863	0.000437388
11_0_6_COO-_LJ	-1.052	-0.495	-2.453	-0.924	-2.162	-2.601	-1.706	-1.197	-1.462	-1.812	-0.942	-2.105		X11_0_6_COO._LJ	-0.00010833	364	0.000113964	5.36236e-05	0.000265735	0.000100097	0.000184812	0.000281768	0.000234211	0.000129672	0.000196295	0.000158379	0.000102047	0.000228036
8_1_1_Ar(N-H)_LJ	-8.915	-5.468	-42.139	-7.727	-29.117	-42.558	-33.857	-15.024	-26.412	-46.125	-13.074	-23.366		X8_1_1_Ar.N.H._LJ	-0.000873506	365	0.00778731	0.00477633	0.0368087	0.00674958	0.0295743	0.0371747	0.0254339	0.0131236	0.0402905	0.0230711	0.0114202	0.0204104
9_3_4_(H2O)HO_LJ	-1.469	-1.046	-5.026	-1.428	-3.602	-5.095	-3.757	-3.029	-3.436	-4.167	-2.439	-3.588		X9_3_4_.H2O.HO_LJ	-0.000115537	366	0.000169724	0.000120852	0.000580689	0.000164987	0.000434073	0.000588661	0.000416164	0.000349962	0.000481443	0.000396985	0.000281795	0.000414547
7_3_4_SH_LJ	-6.821	-5.088	-26.534	-6.779	-18.551	-28.364	-21.33	-15.382	-18.194	-24.68	-14.922	-19.392		X7_3_4_SH_LJ	-0.000611701	367	0.00417241	0.00311233	0.0162309	0.00414672	0.0130476	0.0173503	0.0113477	0.00940918	0.0150968	0.0111293	0.0091278	0.0118621
10_1_4_(H2O)HO_LJ	-1.548	-1.009	-6.453	-1.339	-4.59	-6.897	-4.057	-1.98	-4.223	-4.561	-2.12	-4.477		X10_1_4_.H2O.HO_LJ	-0.00022931	368	0.000354972	0.000231374	0.00147974	0.000307046	0.00093031	0.00158155	0.00105253	0.000454033	0.00104588	0.000968375	0.000486137	0.00102662
11_3_-3_Ar(N-H)_C	27.604	29.539	19.901	30.37	20.903	16.943	21.164	26.493	29.645	14.495	30.43	16.658		X11_3_.3_Ar.N.H._C	-0.000635521	369	-0.0175429	-0.0187726	-0.0126475	-0.0193008	-0.0134502	-0.0107676	-0.0132843	-0.0168368	-0.00921187	-0.01884	-0.0193389	-0.0105865
10_1_-3_Ar(N-H)_C	30.499	30.79	24.639	31.03	26.833	21.124	25.769	30.688	30.727	13.822	30.843	20.542		X10_1_.3_Ar.N.H._C	-0.000409455	370	-0.012488	-0.0126071	-0.0100886	-0.0127054	-0.0105513	-0.00864934	-0.0109869	-0.0125654	-0.00565949	-0.0125813	-0.0126288	-0.00841103
7_3_4_Ar(N-H)_LJ	-3.369	-2.513	-13.101	-3.348	-9.16	-13.998	-10.532	-7.596	-8.974	-12.186	-7.369	-9.576		X7_3_4_Ar.N.H._LJ	-0.000301498	371	0.00101575	0.000757663	0.00394992	0.00100941	0.00317537	0.00422036	0.00276172	0.00229018	0.00367405	0.00270564	0.00222174	0.00288714
8_1_2_(H2O)HO_LJ	-8.131	-4.49	-46.427	-6.727	-25.714	-45.982	-28.406	-11.242	-30.902	-41.037	-11.2	-22.712		X8_1_2_.H2O.HO_LJ	-0.00109438	372	0.00889843	0.00491378	0.0508089	0.00736191	0.031087	0.0503219	0.028141	0.0123031	0.0449102	0.0338186	0.0122571	0.0248556
9_2_-1_Ar(N-H)_C	30.926	30.93	29.313	31.147	29.027	25.007	29.821	30.297	31.016	14.228	31.01	24.51		X9_2_.1_Ar.N.H._C	-0.000434358	373	-0.0134329	-0.0134347	-0.0127323	-0.0135289	-0.012953	-0.010862	-0.0126081	-0.0131597	-0.00618004	-0.013472	-0.0134694	-0.0106461
9_4_-2_Ar(N-H)_C	30.249	30.229	22.591	30.738	22.171	18.672	24.822	22.94	30.493	18.343	30.922	18.619		X9_4_.2_Ar.N.H._C	-0.000653215	374	-0.0197591	-0.019746	-0.0147568	-0.0200785	-0.0162141	-0.0121968	-0.0144824	-0.0149848	-0.0119819	-0.0199185	-0.0201987	-0.0121622
10_0_7_COO-_LJ	-1.171	-0.561	-2.676	-1.02	-2.32	-2.883	-1.961	-1.314	-1.569	-2.074	-1.093	-2.538		X10_0_7_COO._LJ	-0.000114444	375	0.000134014	6.4203e-05	0.000306252	0.000116733	0.000224424	0.000329942	0.00026551	0.000150379	0.000237357	0.000179562	0.000125087	0.000290459
7_3_4_COO-_LJ	-5.665	-2.606	-13.614	-5.631	-9.516	-14.582	-10.944	-12.796	-9.372	-12.661	-7.651	-9.945		X7_3_4_COO._LJ	-0.000393872	376	0.00223128	0.00102643	0.00536217	0.00221789	0.00431053	0.00574344	0.00374808	0.00503998	0.00498681	0.00369136	0.00301351	0.00391705
9_0_6_O-H_LJ	-1.526	-1.89	-10.645	-1.253	-8.914	-12.829	-7.523	-1.596	-7.049	-8.133	-3.986	-10.589		X9_0_6_O.H_LJ	-0.000464125	377	0.000708256	0.000877197	0.00494062	0.000581549	0.00349162	0.00595427	0.00413721	0.000740744	0.00377473	0.00327162	0.00185	0.00491462
7_0_3_COO-_LJ	-33.719	-9.793	32.025	-22.518	-67.728	32.885	-68.092	-25.576	32.884	-68.41	-27.36	-65.299		X7_0_3_COO._LJ	0.000442599	378	-0.014924	-0.00433437	0.0141742	-0.00996645	-0.0301375	0.0145549	-0.0299764	-0.0113199	-0.0302782	0.0145544	-0.0121095	-0.0289013
10_0_6_SH_LJ	-1.992	-1.467	-7.838	-1.693	-6.732	-8.807	-5.456	-2.175	-4.876	-5.851	-2.927	-7.14		X10_0_6_SH_LJ	-0.00033218	379	0.000661702	0.000487307	0.00260362	0.00056238	0.00181237	0.00292551	0.00223623	0.000722491	0.00194358	0.00161971	0.00097229	0.00237176
10_0_6_Ar(N-H)_LJ	-0.984	-0.725	-3.871	-0.836	-3.325	-4.349	-2.695	-1.074	-2.408	-2.89	-1.446	-3.526		X10_0_6_Ar.N.H._LJ	-0.000163986	380	0.000161363	0.00011889	0.000634791	0.000137093	0.000441943	0.000713176	0.000545254	0.000176121	0.00047392	0.000394879	0.000237124	0.000578216
1_1_2_Ar(N-H)_C	31.922	31.899	31.795	31.902	31.423	31.581	31.698	31.688	31.843	31.767	31.862	31.698		X1_1_2_Ar.N.H._C	-3.1334e-05	381	-0.00100024	-0.000999522	-0.000996263	-0.000999616	-0.000993224	-0.000989558	-0.000984607	-0.000992911	-0.000995386	-0.000997767	-0.000998363	-0.000993224
7_0_-2_Ar(N-H)_C	31.357	31.405	31.111	31.562	31.2	30.727	31.157	31.382	31.386	11.814	31.351	30.62		X7_0_.2_Ar.N.H._C	-4.37151e-05	382	-0.00137077	-0.00137287	-0.00136002	-0.00137974	-0.00136203	-0.00134323	-0.00136391	-0.00137187	-0.00051645	-0.00137204	-0.00137051	-0.00133856
6_2_3_O-H_LJ	-12.037	-13.716	-77.713	-12.064	-62.425	-91.628	-71.941	-22.904	-62.249	-87.641	-52.221	-59.598		X6_2_3_O.H_LJ	-0.00214769	383	0.0258517	0.0294577	0.166903	0.0259097	0.154507	0.196788	0.134069	0.0491906	0.188225	0.133691	0.112154	0.127998
10_2_4_(H2O)HO_LJ	-1.227	-0.847	-4.503	-1.13	-3.239	-4.601	-3.083	-1.946	-2.989	-3.414	-1.811	-3.155		X10_2_4_.H2O.HO_LJ	-0.000126314	384	0.000154987	0.000106988	0.000568791	0.000142735	0.000389425	0.00058117	0.00040913	0.000245807	0.000431235	0.000377552	0.000228754	0.00039852
11_2_-3_Ar(N-H)_C	29.081	30.152	21.187	30.67	22.621	18.195	22.269	29.287	30.092	13.767	30.52	17.803		X11_2_.3_Ar.N.H._C	-0.000526783	385	-0.0153194	-0.0158836	-0.0111609	-0.0161564	-0.0117309	-0.00958481	-0.0119164	-0.0154279	-0.00725222	-0.015852	-0.0160774	-0.00937832
10_0_4_(H2O)HO_LJ	-1.899	-1.172	-9.008	-1.543	-6.532	-10.009	-5.18	-1.992	-5.585	-5.839	-2.403	-6.262		X10_0_4_.H2O.HO_LJ	-0.000389847	386	0.000740319	0.0004569	0.00351174	0.000601533	0.00201941	0.00390197	0.00254648	0.000776574	0.00227631	0.00217729	0.000936801	0.00244122
10_1_4_SH_LJ	-3.022	-2.119	-13.481	-2.614	-9.62	-14.375	-8.504	-3.866	-8.806	-9.564	-4.451	-9.377		X10_1_4_SH_LJ	-0.000467283	387	0.00141213	0.000990172	0.00629944	0.00122148	0.00397377	0.00671719	0.00449526	0.00180651	0.00446909	0.00411489	0.00207987	0.00438171
10_1_4_Ar(N-H)_LJ	-1.492	-1.047	-6.655	-1.291	-4.751	-7.095	-4.2	-1.91	-4.347	-4.723	-2.199	-4.631		X10_1_4_Ar.N.H._LJ	-0.000230502	388	0.000343909	0.000241336	0.00153399	0.000297578	0.000968108	0.00163541	0.00109512	0.000440259	0.00108866	0.00100199	0.000506874	0.00106745
6_1_2_COO-_LJ	-53.132	-17.806	32.365	-48.089	-11.259	32.937	-51.036	-70.285	33.279	32.484	-60.314	-85.215		X6_1_2_COO._LJ	0.00223146	389	-0.118562	-0.0397334	0.0722213	-0.107309	-0.113885	0.0734977	-0.025124	-0.156838	0.0724868	0.0742608	-0.134588	-0.190154
6_2_0_Ar(N-H)_C	31.438	31.364	31.158	31.535	30.886	30.882	31.269	29.726	31.411	19.072	31.389	30.847		X6_2_0_Ar.N.H._C	-4.67041e-05	390	-0.00146828	-0.00146483	-0.00145521	-0.00147282	-0.00146039	-0.00144232	-0.0014425	-0.00138833	-0.000890741	-0.00146702	-0.001466	-0.00144068
0_5_4_(H2O)HO_LJ	-6.52	-5.827	33.251	-7.499	-64.268	34.141	31.822	-14.463	-15.344	33.343	-38.629	-66.268		X0_5_4_.H2O.HO_LJ	-0.00370171	391	0.0241351	0.0215698	-0.123085	0.0277591	-0.117796	-0.12638	0.237901	0.0535378	-0.123426	0.056799	0.142993	0.245305
0_5_4_O-H_LJ	-6.066	-10.15	33.514	-6.978	-111.476	34.397	32.201	-13.49	-26.715	33.604	-66.916	-114.45		X0_5_4_O.H_LJ	-0.0057596	392	0.0349377	0.0584599	-0.193027	0.0401905	-0.185465	-0.198113	0.642057	0.0776969	-0.193545	0.153868	0.385409	0.659186
0_5_4_COO-_LJ	-10.566	-6.261	33.406	-12.155	-66.934	34.269	32.227	-23.49	-16.436	33.491	-39.831	-66.757		X0_5_4_COO._LJ	-0.0039531	393	0.0417685	0.0247504	-0.132057	0.0480499	-0.127397	-0.135469	0.264597	0.0928583	-0.132393	0.0649732	0.157456	0.263897
0_5_4_SH_LJ	-12.725	-12.217	33.772	-14.635	-127.494	34.622	32.698	-28.177	-31.999	33.853	-75.259	-123.72		X0_5_4_SH_LJ	-0.00665336	394	0.0846641	0.0812841	-0.224697	0.097372	-0.217552	-0.230353	0.848264	0.187472	-0.225236	0.212901	0.500726	0.823154
0_5_4_Ar(N-H)_LJ	-6.285	-6.034	33.48	-7.228	-62.585	34.329	32.395	-13.911	-15.795	33.561	-36.867	-60.3		X0_5_4_Ar.N.H._LJ	-0.00362734	395	0.0227978	0.0218874	-0.121443	0.0262184	-0.117508	-0.124523	0.227017	0.0504599	-0.121737	0.0572939	0.133729	0.218729
9_3_4_SH_LJ	-2.869	-2.196	-10.535	-2.788	-7.557	-10.667	-7.879	-5.913	-7.186	-8.742	-5.121	-7.527		X9_3_4_SH_LJ	-0.000233441	396	0.000669742	0.000512636	0.0024593	0.000650833	0.00183928	0.00249011	0.00176411	0.00138034	0.00204074	0.00167751	0.00119545	0.00175711
9_0_3_(H2O)HO_LJ	-4.667	-2.528	-28.741	-3.507	-16.695	-31.658	-14.499	-4.455	-18.581	-18.428	-5.601	-16.264		X9_0_3_.H2O.HO_LJ	-0.00115149	397	0.00537403	0.00291098	0.0330951	0.00403829	0.0166955	0.036454	0.0192242	0.00512991	0.0212197	0.0213959	0.00644952	0.0187279
6_1_3_Ar(N-H)_LJ	-22.854	-12.682	-26.298	-19.478	-55.434	32.512	-66.345	-25.692	32.598	-67.33	-44.117	-65.526		X6_1_3_Ar.N.H._LJ	0.00471715	398	-0.107806	-0.0598229	-0.124052	-0.0918806	-0.312959	0.153364	-0.26149	-0.121193	-0.317606	0.15377	-0.208106	-0.309096
9_3_4_Ar(N-H)_LJ	-1.417	-1.085	-5.203	-1.377	-3.732	-5.267	-3.892	-2.921	-3.548	-4.318	-2.529	-3.718		X9_3_4_Ar.N.H._LJ	-0.000115119	399	0.000163124	0.000124904	0.000598965	0.000158519	0.000448044	0.000606332	0.000429624	0.000336263	0.000497084	0.000408443	0.000291136	0.000428013
9_0_3_Ar(N-H)_LJ	-4.491	-2.62	-27.779	-3.38	-17.117	-29.863	-14.857	-4.295	-17.9	-18.826	-5.795	-16.581		X9_0_3_Ar.N.H._LJ	-0.00104431	400	0.00468998	0.00273608	0.0290098	0.00352975	0.0155153	0.0311861	0.0178754	0.00448529	0.0196601	0.0186931	0.00605175	0.0173156
9_0_3_SH_LJ	-9.097	-5.305	-56.632	-6.844	-34.69	-61.036	-30.113	-8.695	-36.505	-38.168	-11.735	-33.623		X9_0_3_SH_LJ	-0.00214071	401	0.0194741	0.0113565	0.121233	0.014651	0.0644633	0.130661	0.0742613	0.0186135	0.0817067	0.0781467	0.0251213	0.0719772
11_1_6_COO-_LJ	-0.927	-0.446	-2.067	-0.839	-1.71	-2.14	-1.483	-1.178	-1.248	-1.578	-0.866	-1.716		X11_1_6_COO._LJ	-7.83122e-05	402	7.25954e-05	3.49273e-05	0.000161871	6.5704e-05	0.000116137	0.000167588	0.000133914	9.22518e-05	0.000123577	9.77337e-05	6.78184e-05	0.000134384
10_4_-2_Ar(N-H)_C	29.493	29.913	21.061	30.472	21.033	17.676	22.773	23.451	30.097	16.34	30.688	17.597		X10_4_.2_Ar.N.H._C	-0.000621163	403	-0.0183199	-0.0185808	-0.0130823	-0.0189281	-0.0141457	-0.0109797	-0.0130649	-0.0145669	-0.0101498	-0.0186951	-0.0190622	-0.0109306
7_1_6_SH_LJ	-6.542	-4.609	-26.427	-5.387	-17.99	-31.244	-20.166	-7.466	-16.617	-22.633	-11.577	-25.781		X7_1_6_SH_LJ	-0.000936016	404	0.00612341	0.0043141	0.0247361	0.00504232	0.0188757	0.0292449	0.0168389	0.00698829	0.0211848	0.0155538	0.0108363	0.0241314
0_4_4_Ar(N-H)_LJ	-9.868	-10.204	35.76	-10.603	-58.702	37.25	34.193	-22.101	-23.901	36.151	27.327	32.796		X0_4_4_Ar.N.H._LJ	-0.00330255	405	0.0325896	0.0336993	-0.118099	0.035017	-0.112924	-0.12302	0.193866	0.0729897	-0.119391	0.0789343	-0.0902489	-0.108311
0_4_4_SH_LJ	-19.983	-20.669	36.053	-21.473	-128.822	37.543	34.486	-44.829	-48.451	36.444	31.192	33.091		X0_4_4_SH_LJ	-0.00646639	406	0.129218	0.133654	-0.233133	0.138853	-0.223	-0.242768	0.833013	0.289882	-0.235661	0.313303	-0.2017	-0.213979
0_4_4_COO-_LJ	-16.623	-10.611	35.704	-17.872	-86.566	37.195	34.131	-37.813	-24.948	36.095	3.196	32.69		X0_4_4_COO._LJ	-0.00486915	407	0.0809399	0.0516666	-0.173848	0.0870215	-0.166189	-0.181108	0.421503	0.184117	-0.175752	0.121476	-0.0155618	-0.159173
0_4_4_O-H_LJ	-9.545	-17.236	35.836	-10.262	-178.482	37.328	34.255	-21.737	-40.664	36.228	-32.225	32.76		X0_4_4_O.H_LJ	-0.00874964	408	0.0835153	0.150809	-0.313552	0.0897888	-0.299719	-0.326607	1.56165	0.190191	-0.316982	0.355795	0.281957	-0.286638
0_4_4_(H2O)HO_LJ	-10.247	-9.899	35.581	-11.014	-105.897	37.074	33.998	-23.137	-23.366	35.973	-21.861	32.471		X0_4_4_.H2O.HO_LJ	-0.00564232	409	0.0578169	0.0558533	-0.200759	0.0621445	-0.191828	-0.209183	0.597505	0.130546	-0.202971	0.131838	0.123347	-0.183212
7_1_6_Ar(N-H)_LJ	-3.231	-2.276	-13.048	-2.66	-8.883	-15.414	-9.957	-3.687	-8.195	-11.176	-5.717	-12.723		X7_1_6_Ar.N.H._LJ	-0.0004612	410	0.00149014	0.00104969	0.00601774	0.00122679	0.00459217	0.00710894	0.00409684	0.00170045	0.00515438	0.00377954	0.00263668	0.00586785
8_1_1_SH_LJ	-18.06	-11.071	-88.291	-15.649	-59.13	-87.205	-68.821	-30.431	-54.895	-94.322	-26.479	-47.372		X8_1_1_SH_LJ	-0.00169328	411	0.0305807	0.0187463	0.149501	0.0264982	0.116533	0.147663	0.100124	0.0515282	0.159714	0.0929527	0.0448364	0.0802141
8_2_6_COO-_LJ	-2.632	-1.221	-6.507	-2.347	-4.434	-7.051	-4.941	-3.64	-3.881	-5.488	-2.906	-5.495		X8_2_6_COO._LJ	-0.000211438	412	0.000556504	0.000258165	0.00137582	0.000496244	0.00104471	0.00149085	0.000937514	0.000769633	0.00116037	0.000820589	0.000614437	0.00116185
10_2_5_(H2O)HO_LJ	-0.957	-0.675	-3.326	-0.878	-2.498	-3.478	-2.387	-1.42	-2.154	-2.603	-1.429	-2.57		X10_2_5_.H2O.HO_LJ	-9.80191e-05	413	9.38043e-05	6.61629e-05	0.000326011	8.60608e-05	0.000233972	0.00034091	0.000244852	0.000139187	0.000255144	0.000211133	0.000140069	0.000251909
10_0_4_SH_LJ	-3.706	-2.46	-18.733	-3.012	-13.672	-20.716	-10.847	-3.89	-11.605	-12.232	-5.043	-13.087		X10_0_4_SH_LJ	-0.000791671	414	0.00293393	0.00194751	0.0148304	0.00238451	0.00858726	0.0164003	0.0108237	0.0030796	0.00968372	0.00918735	0.0039924	0.0103606
10_0_4_Ar(N-H)_LJ	-1.83	-1.215	-9.244	-1.488	-6.751	-10.217	-5.356	-1.921	-5.726	-6.041	-2.491	-6.461		X10_0_4_Ar.N.H._LJ	-0.000390207	415	0.00071408	0.000474102	0.00360708	0.000580629	0.00208995	0.00398675	0.00263429	0.000749588	0.00235724	0.00223433	0.000972007	0.00252113
5_1_0_Ar(N-H)_C	31.644	31.597	31.49	31.749	31.311	31.342	31.581	31.123	31.604	14.725	31.504	31.31		X5_1_0_Ar.N.H._C	-2.95551e-05	416	-0.000935241	-0.000933852	-0.000930689	-0.000938344	-0.000933379	-0.000926315	-0.000925399	-0.000919842	-0.000435198	-0.000934058	-0.000931103	-0.000925369
10_1_6_(H2O)HO_LJ	-0.873	-0.614	-3.064	-0.77	-2.451	-3.323	-2.205	-1.08	-1.913	-2.373	-1.255	-2.641		X10_1_6_.H2O.HO_LJ	-0.000107949	417	9.42392e-05	6.62805e-05	0.000330755	8.31205e-05	0.000238027	0.000358714	0.000264582	0.000116585	0.000256162	0.000206506	0.000135476	0.000285093
6_0_6_SH_LJ	-14.181	-9.543	-53.405	-10.661	-36.97	-64.706	-41.387	-14.106	-32.626	-45.889	-24.251	-62.521		X6_0_6_SH_LJ	-0.0020683	418	0.0293306	0.0197378	0.110458	0.0220502	0.0856009	0.133832	0.0764652	0.0291755	0.0949124	0.0674805	0.0501585	0.129312
8_1_0_SH_LJ	-18.746	-12.296	-81.811	-17.399	-57.61	-76.36	-69.123	-40.17	-56.27	-89.139	-28.32	-43.154		X8_1_0_SH_LJ	-0.000982415	419	0.0184164	0.0120798	0.0803724	0.017093	0.0679075	0.0750172	0.0565969	0.0394636	0.0875715	0.0552805	0.027822	0.0423951
10_2_6_COO-_LJ	-1.174	-0.566	-2.628	-1.08	-2.002	-2.722	-1.953	-1.667	-1.6	-2.101	-1.177	-2.155		X10_2_6_COO._LJ	-8.69369e-05	420	0.000102064	4.92063e-05	0.00022847	9.38919e-05	0.000169788	0.000236642	0.000174048	0.000144924	0.000182654	0.000139099	0.000102325	0.000187349
8_2_5_O-H_LJ	-2.177	-2.725	-14.948	-1.942	-10.598	-17.28	-11.278	-3.156	-10.632	-12.809	-6.782	-12.306		X8_2_5_O.H_LJ	-0.000452169	421	0.000984371	0.00123216	0.00675902	0.000878112	0.00509956	0.00781348	0.00479208	0.00142704	0.00579183	0.00480746	0.00306661	0.00556439
9_3_3_(H2O)HO_LJ	-1.837	-1.3	-6.408	-1.823	-4.5	-6.186	-4.683	-4.5	-4.5	-5.226	-3.052	-4.168		X9_3_3_.H2O.HO_LJ	-0.000123178	422	0.000226277	0.000160131	0.000789323	0.000224553	0.000576841	0.000761977	0.0005543	0.0005543	0.000643727	0.0005543	0.000375938	0.000513405
6_0_6_Ar(N-H)_LJ	-7.001	-4.712	-26.351	-5.264	-18.243	-31.844	-20.423	-6.965	-16.05	-22.647	-11.969	-30.751		X6_0_6_Ar.N.H._LJ	-0.00101373	423	0.00709714	0.00477671	0.0267129	0.00533629	0.0207034	0.0322813	0.0184935	0.00706064	0.022958	0.0162704	0.0121334	0.0311733
10_2_4_SH_LJ	-2.397	-1.779	-9.433	-2.207	-6.795	-9.627	-6.466	-3.8	-6.253	-7.162	-3.802	-6.618		X10_2_4_SH_LJ	-0.000256928	424	0.000615856	0.000457075	0.0024236	0.00056704	0.0016613	0.00247344	0.00174583	0.000976326	0.00184012	0.00160657	0.00097684	0.00170035
10_2_4_Ar(N-H)_LJ	-1.184	-0.879	-4.658	-1.09	-3.356	-4.753	-3.194	-1.877	-3.088	-3.538	-1.878	-3.269		X10_2_4_Ar.N.H._LJ	-0.000126764	425	0.000150089	0.000111426	0.000590468	0.000138173	0.000404885	0.000602511	0.000425421	0.000237937	0.000448492	0.000391448	0.000238063	0.000414392
6_1_3_SH_LJ	-46.381	-25.693	-58.49	-39.521	-114.137	32.814	-136.247	-52.068	32.9	-140.977	-89.8	-133.873		X6_1_3_SH_LJ	0.00716267	426	-0.332212	-0.184031	-0.418945	-0.283076	-0.975893	0.235036	-0.817526	-0.372946	-1.00977	0.235652	-0.643208	-0.958889
1_5_3_SH_LJ	-17.892	-17.276	-180.452	-23.693	-111.804	32.192	-147.226	-59.448	-54.142	31.93	-67.724	-104.673		X1_5_3_SH_LJ	0.0150045	427	-0.268461	-0.259218	-2.7076	-0.355502	-2.20906	0.483026	-1.67757	-0.891989	0.479094	-0.812375	-1.01617	-1.57057
11_4_-3_Ar(N-H)_C	26.099	27.611	18.573	29.884	19.223	15.672	19.97	23.69	28.124	15.041	30.264	15.508		X11_4_.3_Ar.N.H._C	-0.000655303	428	-0.0171028	-0.0180936	-0.0121709	-0.0195831	-0.0130864	-0.0102699	-0.0125969	-0.0155241	-0.00985641	-0.0184297	-0.0198321	-0.0101624
9_2_4_O-H_LJ	-1.842	-2.296	-13.142	-1.669	-9.231	-14.327	-9.209	-2.924	-9.5	-10.501	-5.317	-9.412		X9_2_4_O.H_LJ	-0.00036422	429	0.000670893	0.000836249	0.00478658	0.000607883	0.0033541	0.00521818	0.00336211	0.00106498	0.00382467	0.00346009	0.00193656	0.00342804
11_3_-2_Ar(N-H)_C	29.06	29.162	21.054	30.499	21.605	18.037	22.223	26.129	30.057	14.145	30.453	17.827		X11_3_.2_Ar.N.H._C	-0.000517665	430	-0.0150433	-0.0150961	-0.0108989	-0.0157883	-0.0115041	-0.00933713	-0.0111842	-0.0135261	-0.00732237	-0.0155595	-0.0157645	-0.00922842
7_3_3_O-H_LJ	-4.308	-5.562	-28.553	-4.467	-21.179	-29.869	-23.727	-13.031	-22.006	-27.181	-16.703	-19.501		X7_3_3_O.H_LJ	-0.000504006	431	0.00217126	0.00280328	0.0143909	0.00225139	0.0119585	0.0150542	0.0106743	0.0065677	0.0136994	0.0110912	0.00841841	0.00982862
10_3_-1_Ar(N-H)_C	30.459	30.46	24.175	30.828	23.903	20.685	25.519	26.646	30.684	14.866	30.757	20.493		X10_3_.1_Ar.N.H._C	-0.000528236	432	-0.0160895	-0.0160901	-0.0127701	-0.0162845	-0.0134801	-0.0109266	-0.0126264	-0.0140754	-0.00785275	-0.0162084	-0.016247	-0.0108251
5_3_-3_Ar(N-H)_C	31.233	31.106	27.955	31.482	27.55	20.873	30.738	30.884	30.958	30.882	31.623	20.81		X5_3_.3_Ar.N.H._C	-0.000820738	433	-0.0256341	-0.0255299	-0.0229437	-0.0258385	-0.0252278	-0.0171313	-0.0226113	-0.0253477	-0.025346	-0.0254084	-0.0259542	-0.0170796
8_1_2_SH_LJ	-15.833	-9.412	-84.469	-13.118	-52.791	-84.648	-58.028	-21.922	-50.483	-81.253	-23.415	-46.937		X8_1_2_SH_LJ	-0.00198825	434	0.0314799	0.0187134	0.167945	0.0260818	0.115374	0.168301	0.104961	0.0435863	0.161551	0.100373	0.0465548	0.0933223
9_3_3_SH_LJ	-3.587	-2.73	-13.411	-3.56	-9.434	-12.935	-9.815	-8.782	-9.395	-10.956	-6.407	-8.741		X9_3_3_SH_LJ	-0.0002471	435	0.000886346	0.000674582	0.00331385	0.000879675	0.00242528	0.00319623	0.00233114	0.00217003	0.00270722	0.0023215	0.00158317	0.0021599
9_3_3_Ar(N-H)_LJ	-1.772	-1.349	-6.622	-1.759	-4.659	-6.387	-4.848	-4.337	-4.638	-5.411	-3.165	-4.317		X9_3_3_Ar.N.H._LJ	-0.000121924	436	0.000216049	0.000164475	0.000807379	0.000214464	0.000591087	0.000778727	0.000568043	0.000528784	0.00065973	0.000565483	0.000385889	0.000526345
7_2_0_Ar(N-H)_C	31.307	31.243	30.975	31.418	30.726	30.558	31.073	30.412	31.317	15.126	31.268	30.454		X7_2_0_Ar.N.H._C	-5.84882e-05	437	-0.00183109	-0.00182735	-0.00181167	-0.00183758	-0.0018174	-0.00178728	-0.00179711	-0.00177874	-0.000884693	-0.00183168	-0.00182881	-0.0017812
8_1_2_Ar(N-H)_LJ	-7.816	-4.648	-41.038	-6.478	-26.014	-41.186	-28.579	-10.825	-24.177	-39.877	-11.561	-23.146		X8_1_2_Ar.N.H._LJ	-0.000968287	438	0.00756813	0.0045006	0.0397366	0.00627257	0.0276727	0.0398799	0.025189	0.0104817	0.0386124	0.0234103	0.0111944	0.022412
1_0_0_Ar(N-H)_C	32.093	32.2	31.832	32.228	-27.886	31.688	31.528	31.969	31.93	31.674	32.011	31.673		X1_0_0_Ar.N.H._C	-0.00294042	439	-0.0943669	-0.0946815	-0.0935994	-0.0947639	-0.0927056	-0.093176	0.0819966	-0.0940023	-0.0931349	-0.0938876	-0.0941258	-0.0931319
10_2_5_SH_LJ	-1.868	-1.419	-6.977	-1.715	-5.243	-7.287	-5.01	-2.773	-4.513	-5.464	-3.001	-5.392		X10_2_5_SH_LJ	-0.000199378	440	0.000372438	0.000282918	0.00139106	0.000341933	0.000998884	0.00145287	0.00104534	0.000552875	0.0010894	0.000899793	0.000598334	0.00107505
10_2_5_Ar(N-H)_LJ	-0.923	-0.701	-3.446	-0.847	-2.59	-3.599	-2.475	-1.37	-2.229	-2.699	-1.482	-2.663		X10_2_5_Ar.N.H._LJ	-9.84761e-05	441	9.08934e-05	6.90318e-05	0.000339349	8.34093e-05	0.000243728	0.000354416	0.000255053	0.000134912	0.000265787	0.000219503	0.000145942	0.000262242
9_0_-3_Ar(N-H)_C	30.921	31.087	29.017	31.265	30.396	24.828	29.176	31.091	31.03	13.404	31.044	24.044		X9_0_.3_Ar.N.H._C	-0.000344316	442	-0.0106466	-0.0107038	-0.00999103	-0.0107651	-0.0100458	-0.00854869	-0.0104658	-0.0107051	-0.00461522	-0.0106841	-0.010689	-0.00827874
9_3_4_COO-_LJ	-2.38	-1.125	-5.4	-2.313	-3.872	-5.47	-4.037	-4.908	-3.686	-4.479	-2.623	-3.857		X9_3_4_COO._LJ	-0.000153027	443	0.000364204	0.000172155	0.000826344	0.000353951	0.000617769	0.000837056	0.000592519	0.000751055	0.000685407	0.000564056	0.000401389	0.000590224
10_1_6_SH_LJ	-1.704	-1.29	-6.428	-1.504	-5.145	-6.962	-4.628	-2.108	-4.01	-4.982	-2.635	-5.54		X10_1_6_SH_LJ	-0.00022063	444	0.000375954	0.000284613	0.00141821	0.000331828	0.00102108	0.00153603	0.00113514	0.000465088	0.00109918	0.000884726	0.00058136	0.00122229
10_1_6_Ar(N-H)_LJ	-0.842	-0.637	-3.175	-0.743	-2.541	-3.438	-2.286	-1.041	-1.98	-2.461	-1.302	-2.736		X10_1_6_Ar.N.H._LJ	-0.000108925	445	9.1715e-05	6.93854e-05	0.000345838	8.09314e-05	0.000249003	0.000374485	0.000276779	0.000113391	0.000268065	0.000215672	0.000141821	0.000298019
10_0_5_O-H_LJ	-1.315	-1.598	-10.042	-1.091	-8.149	-11.525	-6.455	-1.4	-6.413	-7.061	-3.247	-8.29		X10_0_5_O.H_LJ	-0.000418943	446	0.000550911	0.000669472	0.00420703	0.000457067	0.00270428	0.00482832	0.00341397	0.000586521	0.00295816	0.00268668	0.00136031	0.00347304
8_1_1_COO-_LJ	-15.08	-5.675	-51.371	-13.02	-30.662	-46.825	-35.823	-25.368	-31.054	-50.256	-13.586	-24.403		X8_1_1_COO._LJ	-0.000942251	447	0.0142091	0.00534728	0.0484044	0.0122681	0.0337543	0.0441209	0.0288913	0.023903	0.0473538	0.0292607	0.0128014	0.0229938
11_1_4_COO-_LJ	-1.517	-0.69	-3.873	-1.358	-2.91	-3.871	-2.473	-2.009	-2.356	-2.694	-1.361	-2.669		X11_1_4_COO._LJ	-0.000138377	448	0.000209918	9.54803e-05	0.000535935	0.000187916	0.000342207	0.000535659	0.000402678	0.000278	0.000372788	0.000326017	0.000188332	0.000369329
8_4_-2_Ar(N-H)_C	30.649	30.545	24.111	30.92	23.085	19.562	27.079	21.308	30.707	21.081	31.104	19.579		X8_4_.2_Ar.N.H._C	-0.000736081	449	-0.0225601	-0.0224836	-0.0177476	-0.0227596	-0.0199323	-0.0143992	-0.0169924	-0.0156844	-0.0155173	-0.0226028	-0.0228951	-0.0144117
8_1_6_O-H_LJ	-1.978	-2.471	-13.592	-1.662	-10.028	-16.137	-10.158	-2.306	-9.045	-11.215	-5.743	-13.004		X8_1_6_O.H_LJ	-0.000473189	450	0.000935969	0.00116925	0.00643159	0.000786441	0.00480666	0.00763586	0.00474514	0.00109117	0.00530682	0.00428	0.00271753	0.00615335
9_1_3_O-H_LJ	-3.226	-3.606	-30.731	-2.691	-18.462	-32.802	-17.731	-4.157	-21.516	-21.973	-8.216	-17.768		X9_1_3_O.H_LJ	-0.000918691	451	0.0029637	0.0033128	0.0282323	0.0024722	0.0162893	0.0301349	0.0169609	0.003819	0.0201864	0.0197666	0.00754797	0.0163233
11_2_5_COO-_LJ	-1.015	-0.49	-2.224	-0.949	-1.73	-2.226	-1.59	-1.513	-1.383	-1.704	-0.976	-1.691		X11_2_5_COO._LJ	-7.21997e-05	452	7.32827e-05	3.53779e-05	0.000160572	6.85175e-05	0.000114798	0.000160717	0.000124906	0.000109238	0.000123028	9.98522e-05	7.04669e-05	0.00012209
7_2_5_O-H_LJ	-3.444	-4.23	-24.158	-3.064	-16.355	-28.506	-18.797	-4.91	-16.818	-21.888	-11.802	-20.25		X7_2_5_O.H_LJ	-0.000716322	453	0.00246701	0.00303004	0.0173049	0.00219481	0.0134647	0.0204195	0.0117154	0.00351714	0.0156788	0.0120471	0.00845403	0.0145055
9_0_7_(H2O)HO_LJ	-1.097	-0.775	-3.881	-0.93	-3.234	-4.326	-2.874	-1.196	-2.302	-3.05	-1.579	-3.917		X9_0_7_.H2O.HO_LJ	-0.000149014	454	0.000163468	0.000115486	0.000578322	0.000138583	0.000428265	0.000644633	0.00048191	0.00017822	0.000454492	0.00034303	0.000235293	0.000583687
10_2_3_COO-_LJ	-2.456	-1.111	-6.373	-2.285	-4.294	-6.1	-4.13	-4.272	-4.144	-4.643	-2.379	-3.934		X10_2_3_COO._LJ	-0.000175786	455	0.000431731	0.000195298	0.00112029	0.000401671	0.000725997	0.0010723	0.000754826	0.000750959	0.000816175	0.000728458	0.000418195	0.000691543
9_1_7_COO-_LJ	-1.515	-0.724	-3.567	-1.327	-2.711	-3.815	-2.685	-1.835	-2.045	-2.869	-1.518	-3.284		X9_1_7_COO._LJ	-0.000127117	456	0.000192582	9.20324e-05	0.000453425	0.000168684	0.000341308	0.00048495	0.000344613	0.000233259	0.000364698	0.000259953	0.000192963	0.000417451
8_3_5_COO-_LJ	-2.736	-1.296	-6.541	-2.617	-4.464	-6.808	-5.042	-5.051	-4.068	-5.669	-3.242	-4.968		X8_3_5_COO._LJ	-0.000180531	457	0.000493934	0.000233969	0.00118086	0.00047245	0.000910239	0.00122906	0.000805892	0.000911864	0.00102343	0.000734401	0.000585282	0.000896879
-1_5_3_(H2O)HO_LJ	-11.555	-9.405	32.155	-13.495	-95.869	32.889	-102.325	-21.455	-34.56	32.358	-68.144	-85.558		X.1_5_3_.H2O.HO_LJ	0.00206066	458	-0.0238109	-0.0193805	0.0662605	-0.0278086	-0.210857	0.067773	-0.197553	-0.0442115	0.0666788	-0.0712164	-0.140422	-0.176306
11_0_7_COO-_LJ	-0.782	-0.383	-1.72	-0.699	-1.536	-1.788	-1.257	-0.904	-0.995	-1.323	-0.718	-1.551		X11_0_7_COO._LJ	-7.00013e-05	459	5.4741e-05	2.68105e-05	0.000120402	4.89309e-05	8.79916e-05	0.000125162	0.000107522	6.32811e-05	9.26117e-05	6.96513e-05	5.02609e-05	0.000108572
4_0_3_Ar(N-H)_LJ	32.512	-74.669	32.409	32.686	33.431	34.707	32.952	31.012	34.258	32.778	34.279	33.983		X4_0_3_Ar.N.H._LJ	0.00656378	460	0.213402	-0.490111	0.212725	0.214544	0.21629	0.227809	0.219434	0.203556	0.215147	0.224862	0.225	0.223057
11_2_-2_Ar(N-H)_C	29.742	30.305	22.472	30.736	23.44	19.399	23.416	28.959	30.455	13.265	30.537	19.068		X11_2_.2_Ar.N.H._C	-0.00048666	461	-0.0144742	-0.0147482	-0.0109362	-0.014958	-0.0113956	-0.00944071	-0.0114073	-0.0140932	-0.00645554	-0.0148212	-0.0148611	-0.00927962
4_0_3_SH_LJ	32.812	-153.429	32.702	32.985	33.723	35	33.243	31.539	34.551	33.067	34.572	34.275		X4_0_3_SH_LJ	0.0112587	462	0.369421	-1.72741	0.368182	0.371369	0.374273	0.394055	0.379677	0.355088	0.372292	0.389	0.389236	0.385892
4_0_3_O-H_LJ	32.033	-143.538	31.907	32.357	33.459	34.778	32.887	-44.828	34.323	32.611	34.344	34.04		X4_0_3_O.H_LJ	0.0106688	463	0.341754	-1.53138	0.34041	0.345211	0.350865	0.37104	0.356968	-0.478262	0.347921	0.366186	0.36641	0.363167
8_1_-1_Ar(N-H)_C	31.201	31.207	30.841	31.379	30.82	30.078	30.899	30.999	31.258	11.356	31.189	29.264		X8_1_.1_Ar.N.H._C	-7.98183e-05	464	-0.00249041	-0.00249089	-0.00246168	-0.00250462	-0.00246631	-0.00240078	-0.00246	-0.00247429	-0.000906417	-0.00249496	-0.00248945	-0.0023358
10_1_7_COO-_LJ	-1.025	-0.499	-2.309	-0.918	-1.851	-2.416	-1.726	-1.269	-1.338	-1.831	-0.997	-2.061		X10_1_7_COO._LJ	-8.26872e-05	465	8.47544e-05	4.12609e-05	0.000190925	7.59068e-05	0.000142718	0.000199772	0.000153054	0.00010493	0.0001514	0.000110635	8.24391e-05	0.000170418
9_3_5_COO-_LJ	-1.835	-0.881	-4.154	-1.758	-2.967	-4.245	-3.152	-3.323	-2.633	-3.467	-2.02	-3.158		X9_3_5_COO._LJ	-0.000117573	466	0.000215746	0.000103582	0.000488398	0.000206693	0.00037059	0.000499097	0.000348839	0.000390695	0.000407626	0.00030957	0.000237497	0.000371296
8_3_0_Ar(N-H)_C	31.052	30.954	29.913	31.173	28.075	26.271	30.475	26.354	31.092	17.425	31.099	26.067		X8_3_0_Ar.N.H._C	-0.0004396	467	-0.0136505	-0.0136074	-0.0131497	-0.0137036	-0.0133968	-0.0115487	-0.0123418	-0.0115852	-0.00766003	-0.013668	-0.0136711	-0.011459
11_4_-2_Ar(N-H)_C	27.52	28.219	19.598	29.87	19.825	16.66	20.938	23.328	29.497	14.821	30.302	16.581		X11_4_.2_Ar.N.H._C	-0.000596001	468	-0.016402	-0.0168186	-0.0116804	-0.0178026	-0.0124791	-0.00992938	-0.0118157	-0.0139035	-0.00883333	-0.0175802	-0.01806	-0.0098823
6_2_5_COO-_LJ	-9.435	-4.068	-25.229	-8.45	-15.227	-28.4	-19.662	-13.24	-14.665	-23.885	-13.08	-20.309		X6_2_5_COO._LJ	-0.000790444	469	0.00745784	0.00321553	0.0199421	0.00667925	0.0155417	0.0224486	0.0120361	0.0104655	0.0188798	0.0115919	0.010339	0.0160531
-1_5_3_O-H_LJ	-10.758	-16.382	32.482	-12.566	-166.097	33.159	-173.832	-20.023	-60.066	32.657	-117.793	-148.294		X.1_5_3_O.H_LJ	0.00294937	470	-0.0317294	-0.0483166	0.0958015	-0.0370618	-0.512695	0.0977983	-0.489882	-0.0590553	0.0963177	-0.177157	-0.347415	-0.437374
1_0_-1_Ar(N-H)_C	32.084	32.084	31.347	32.163	31.524	30.888	30.029	32.018	31.749	31.199	32.036	17.974		X1_0_.1_Ar.N.H._C	2.35229e-05	471	0.000754707	0.000754707	0.000737371	0.000756566	0.000706368	0.000726574	0.000741535	0.000753155	0.00073389	0.000746827	0.000753578	0.0004228
4_0_3_COO-_LJ	32.371	-83.249	32.169	32.651	33.354	34.649	32.837	-67.928	34.197	32.627	34.219	33.918		X4_0_3_COO._LJ	0.00707544	472	0.229039	-0.589023	0.22761	0.23102	0.232336	0.245157	0.235994	-0.480621	0.23085	0.241959	0.242115	0.239985
0_7_-2_O-H_LJ	-51.812	-102.264	34.217	34.287	33.295	34.841	33.412	-7.088	34.065	35.04	-178.278	33.187		X0_7_.2_O.H_LJ	0.00262484	473	-0.135998	-0.268426	0.0898141	0.0899978	0.0877011	0.091452	0.087394	-0.0186049	0.0919743	0.0894151	-0.467951	0.0871105
9_0_3_O-H_LJ	-4.35	-4.404	-49.829	-3.264	-29.059	-54.8	-25.237	-4.144	-32.208	-32.067	-9.755	-28.298		X9_0_3_O.H_LJ	-0.00182856	474	0.00795424	0.00805298	0.0911153	0.00596842	0.0461474	0.100205	0.0531361	0.00757755	0.0586364	0.0588943	0.0178376	0.0517446
8_0_7_(H2O)HO_LJ	-1.675	-1.167	-6.066	-1.384	-4.758	-6.88	-4.563	-1.789	-3.549	-4.855	-2.491	-6.49		X8_0_7_.H2O.HO_LJ	-0.000226144	475	0.000378791	0.00026391	0.00137179	0.000312983	0.0010319	0.00155587	0.00107599	0.000404572	0.00109793	0.000802585	0.000563325	0.00146767
10_1_-2_Ar(N-H)_C	30.701	30.84	26.524	31.066	28.04	22.836	27.395	30.642	30.88	12.809	30.852	22.274		X10_1_.2_Ar.N.H._C	-0.000388842	476	-0.0119378	-0.0119919	-0.0103137	-0.0120798	-0.0106523	-0.0088796	-0.0109031	-0.0119149	-0.00498068	-0.0120074	-0.0119966	-0.00866107
8_3_3_O-H_LJ	-2.707	-3.525	-18.034	-2.721	-12.845	-18.175	-13.923	-7.366	-13.464	-15.836	-9.18	-11.926		X8_3_3_O.H_LJ	-0.000295578	477	0.000800128	0.00104191	0.00533044	0.000804266	0.00411533	0.00537212	0.00379669	0.00217722	0.00468077	0.00397966	0.0027134	0.00352506
11_0_5_(H2O)HO_LJ	-0.856	-0.584	-3.284	-0.74	-2.763	-3.482	-2.132	-0.964	-1.962	-2.292	-1.122	-2.574		X11_0_5_.H2O.HO_LJ	-0.000130243	478	0.000111488	7.6062e-05	0.000427718	9.63799e-05	0.000277678	0.000453506	0.000359862	0.000125554	0.000298517	0.000255537	0.000146133	0.000335246
4_0_3_(H2O)HO_LJ	32.365	-83.179	31.247	32.579	33.195	34.523	32.599	-1.865	34.066	32.29	34.087	33.782		X4_0_3_.H2O.HO_LJ	0.00711558	479	0.230296	-0.591867	0.22234	0.231818	0.231961	0.245651	0.236202	-0.0132706	0.229762	0.242399	0.242549	0.240378
10_1_3_COO-_LJ	-3.147	-1.331	-9.789	-2.725	-6.24	-9.599	-5.626	-4.232	-6.052	-6.506	-2.793	-5.69		X10_1_3_COO._LJ	-0.000314702	480	0.000990368	0.000418869	0.00308062	0.000857564	0.00177052	0.00302083	0.00196374	0.00133182	0.00204745	0.00190458	0.000878964	0.00179066
11_1_-3_Ar(N-H)_C	29.657	30.498	22.354	30.829	24.28	19.36	23.218	30.273	30.454	12.926	30.566	18.884		X11_1_.3_Ar.N.H._C	-0.000451328	481	-0.013385	-0.0137646	-0.010089	-0.013914	-0.0104789	-0.0087377	-0.0109582	-0.013663	-0.00583386	-0.0137447	-0.0137953	-0.00852287
9_4_-1_Ar(N-H)_C	30.552	30.396	23.991	30.811	22.809	20.124	26.09	22.414	30.694	17.834	30.909	20.147		X9_4_.1_Ar.N.H._C	-0.000638493	482	-0.0195072	-0.0194076	-0.0153181	-0.0196726	-0.0166583	-0.012849	-0.0145634	-0.0143112	-0.0113869	-0.0195979	-0.0197352	-0.0128637
12_3_-3_Ar(N-H)_C	25.884	27.711	18.471	28.507	19.464	15.899	19.477	25.243	28.02	13.363	29.083	15.662		X12_3_.3_Ar.N.H._C	-0.00057341	483	-0.0148421	-0.0158898	-0.0105915	-0.0163462	-0.0111683	-0.00911665	-0.0111609	-0.0144746	-0.00766248	-0.0160669	-0.0166765	-0.00898075
-1_5_3_COO-_LJ	-18.737	-10.102	32.482	-21.886	-98.965	33.061	-89.899	-34.862	-36.54	32.605	-69.12	-88.601		X.1_5_3_COO._LJ	0.00105005	484	-0.0196747	-0.0106076	0.0341076	-0.0229813	-0.094398	0.0347155	-0.103918	-0.0366067	0.0342367	-0.0383686	-0.0725791	-0.093035
1_0_0_O-H_LJ	34.628	37.091	36.153	36.828	39.768	41.229	38.22	35.716	36.559	34.806	37.596	37.258		X1_0_0_O.H_LJ	0.000301905	485	0.0104544	0.011198	0.0109148	0.0111186	0.0115388	0.0124472	0.0120062	0.0107828	0.0105081	0.0110373	0.0113504	0.0112484
1_0_0_Ar(N-H)_LJ	34.815	37.013	36.077	37.004	39.69	41.151	38.142	35.894	36.482	34.742	37.518	37.18		X1_0_0_Ar.N.H._LJ	0.000311559	486	0.0108469	0.0115317	0.0112401	0.0115289	0.0118835	0.012821	0.0123658	0.0111831	0.0108242	0.0113663	0.0116891	0.0115838
1_0_0_SH_LJ	35.107	37.306	36.37	37.297	39.983	41.444	38.435	36.187	36.775	35.034	37.811	37.473		X1_0_0_SH_LJ	0.000311495	487	0.0109356	0.0116206	0.0113291	0.0116178	0.0119723	0.0129096	0.0124545	0.0112721	0.0109129	0.0114552	0.0117779	0.0116726
10_2_-1_Ar(N-H)_C	30.678	30.717	26.2	30.981	26.39	22.579	27.191	29.507	30.851	13.395	30.809	22.195		X10_2_.1_Ar.N.H._C	-0.000454429	488	-0.013941	-0.0139587	-0.011906	-0.0140786	-0.0123564	-0.0102605	-0.0119924	-0.0134088	-0.00608707	-0.0140196	-0.0140005	-0.010086
1_0_0_(H2O)HO_LJ	34.756	36.836	35.898	36.949	39.514	40.975	37.965	35.839	36.305	34.55	37.342	37.003		X1_0_0_.H2O.HO_LJ	0.000315882	489	0.0109788	0.0116358	0.0113395	0.0116715	0.0119925	0.0129433	0.0124818	0.0113209	0.0109137	0.0114681	0.0117957	0.0116886
1_0_0_COO-_LJ	34.883	36.958	36.021	37.082	39.635	41.096	38.087	35.97	36.427	34.681	37.463	37.125		X1_0_0_COO._LJ	0.000315707	490	0.0110128	0.0116679	0.0113721	0.0117071	0.0120243	0.0129743	0.0125131	0.011356	0.010949	0.0115003	0.0118273	0.0117206
7_0_3_O-H_LJ	-19.398	-15.907	32.03	-12.936	-114.773	32.976	-116.34	-14.689	32.987	-133.92	-44.757	-117.242		X7_0_3_O.H_LJ	0.0017755	491	-0.0344411	-0.0282428	0.0568691	-0.0229678	-0.206561	0.0585488	-0.203779	-0.0260803	-0.237774	0.0585683	-0.0794659	-0.208163
9_0_7_SH_LJ	-2.141	-1.627	-8.14	-1.815	-6.784	-9.058	-6.031	-2.336	-4.822	-6.402	-3.315	-8.205		X9_0_7_SH_LJ	-0.000304704	492	0.000652371	0.000495753	0.00248029	0.000553038	0.00183767	0.00276001	0.00206711	0.000711788	0.00195071	0.00146928	0.00101009	0.0025001
9_0_7_Ar(N-H)_LJ	-1.058	-0.804	-4.02	-0.897	-3.351	-4.473	-2.979	-1.154	-2.381	-3.162	-1.638	-4.052		X9_0_7_Ar.N.H._LJ	-0.000150448	493	0.000159174	0.00012096	0.000604802	0.000134952	0.000448185	0.000672955	0.000504152	0.000173617	0.000475718	0.000358217	0.000246434	0.000609617
11_1_5_(H2O)HO_LJ	-0.743	-0.522	-2.646	-0.667	-2.114	-2.733	-1.802	-0.957	-1.63	-1.939	-1.024	-2.036		X11_1_5_.H2O.HO_LJ	-8.73417e-05	494	6.48949e-05	4.55923e-05	0.000231106	5.82569e-05	0.00015739	0.000238705	0.00018464	8.3586e-05	0.000169355	0.000142367	8.94379e-05	0.000177828
11_0_4_COO-_LJ	-1.776	-0.777	-5.047	-1.517	-3.913	-5.154	-3.004	-1.998	-2.909	-3.276	-1.498	-3.455		X11_0_4_COO._LJ	-0.000208578	495	0.000370434	0.000162065	0.00105269	0.000316412	0.000626567	0.00107501	0.000816165	0.000416738	0.000683301	0.000606753	0.000312449	0.000720636
6_1_2_O-H_LJ	-30.577	-28.981	32.416	-27.672	-59.196	33.032	-124.528	-40.403	33.394	32.502	-100.792	-144.696		X6_1_2_O.H_LJ	0.00541108	496	-0.165455	-0.156818	0.175405	-0.149735	-0.673831	0.178739	-0.320314	-0.218624	0.175871	0.180698	-0.545393	-0.782961
11_0_6_(H2O)HO_LJ	-0.649	-0.46	-2.282	-0.57	-2.011	-2.421	-1.587	-0.739	-1.36	-1.685	-0.876	-1.958		X11_0_6_.H2O.HO_LJ	-8.8011e-05	497	5.71192e-05	4.04851e-05	0.000200841	5.01663e-05	0.000139673	0.000213075	0.00017699	6.50401e-05	0.000148299	0.000119695	7.70977e-05	0.000172326
5_2_-1_Ar(N-H)_C	31.529	31.454	31.161	31.653	30.957	30.807	31.36	15.008	31.415	30.231	31.582	30.839		X5_2_.1_Ar.N.H._C	-5.72594e-05	498	-0.00180533	-0.00180104	-0.00178426	-0.00181243	-0.00179566	-0.00176399	-0.00177258	-0.00085935	-0.00173101	-0.0017988	-0.00180837	-0.00176582
9_3_5_(H2O)HO_LJ	-1.132	-0.82	-3.865	-1.085	-2.76	-3.951	-2.932	-2.052	-2.452	-3.225	-1.879	-2.938		X9_3_5_.H2O.HO_LJ	-8.8288e-05	499	9.9942e-05	7.23961e-05	0.000341233	9.57925e-05	0.00025886	0.000348826	0.000243675	0.000181167	0.000284729	0.000216482	0.000165893	0.00025939
9_2_6_(H2O)HO_LJ	-1.081	-0.769	-3.822	-0.979	-2.78	-4.08	-2.869	-1.518	-2.345	-3.13	-1.702	-3.198		X9_2_6_.H2O.HO_LJ	-0.000108123	500	0.000116881	8.31467e-05	0.000413246	0.000105853	0.000310205	0.000441142	0.000300582	0.000164131	0.000338425	0.000253549	0.000184026	0.000345778
10_4_-1_Ar(N-H)_C	29.969	29.708	22.176	30.573	21.578	18.823	23.769	23.104	30.432	15.954	30.675	18.816		X10_4_.1_Ar.N.H._C	-0.000573711	501	-0.0171935	-0.0170438	-0.0127226	-0.0175401	-0.0136365	-0.010799	-0.0123795	-0.013255	-0.00915298	-0.0174592	-0.0175986	-0.0107949
8_1_2_O-H_LJ	-7.588	-7.82	-80.042	-6.266	-44.716	-79.337	-49.379	-10.472	-52.909	-71.171	-19.504	-39.515		X8_1_2_O.H_LJ	-0.00162329	502	0.0123175	0.0126941	0.129932	0.0101715	0.0801565	0.128787	0.0725871	0.0169991	0.115531	0.0858868	0.0316607	0.0641444
11_2_4_COO-_LJ	-1.262	-0.599	-2.882	-1.185	-2.158	-2.807	-1.973	-1.989	-1.808	-2.132	-1.201	-2.016		X11_2_4_COO._LJ	-8.79291e-05	503	0.000110967	5.26695e-05	0.000253412	0.000104196	0.000173484	0.000246817	0.000189751	0.000174891	0.000187465	0.000158976	0.000105603	0.000177265
10_3_4_(H2O)HO_LJ	-0.962	-0.699	-3.153	-0.938	-2.307	-3.08	-2.305	-1.887	-2.069	-2.506	-1.51	-2.235		X10_3_4_.H2O.HO_LJ	-6.70818e-05	504	6.45327e-05	4.68902e-05	0.000211509	6.29227e-05	0.000154624	0.000206612	0.000154758	0.000126583	0.000168107	0.000138792	0.000101293	0.000149928
7_3_0_Ar(N-H)_C	31.206	31.097	30.609	31.3	29.644	28.789	30.861	24.26	31.206	20.444	31.241	28.683		X7_3_0_Ar.N.H._C	-0.000218447	505	-0.00681684	-0.00679303	-0.00668643	-0.00683738	-0.00674148	-0.00628886	-0.00647563	-0.00529951	-0.00446592	-0.00681684	-0.00682449	-0.0062657
12_0_6_COO-_LJ	-0.687	-0.334	-1.51	-0.622	-1.366	-1.531	-1.062	-0.811	-0.879	-1.118	-0.609	-1.25		X12_0_6_COO._LJ	-6.13723e-05	506	4.21628e-05	2.04983e-05	9.26722e-05	3.81736e-05	6.51774e-05	9.3961e-05	8.38345e-05	4.97729e-05	6.86142e-05	5.39462e-05	3.73757e-05	7.67154e-05
7_0_3_(H2O)HO_LJ	-20.536	-9.136	31.616	-13.835	-66.341	32.701	-67.328	-15.738	32.714	-78.954	-25.732	-68.334		X7_0_3_.H2O.HO_LJ	0.00103483	507	-0.0212514	-0.00945424	0.0327173	-0.0143169	-0.0696733	0.0338401	-0.0686519	-0.0162862	-0.0817043	0.0338536	-0.0266283	-0.0707143
-1_5_3_SH_LJ	-22.542	-19.708	32.923	-26.323	-187.164	33.438	-145.894	-41.782	-70.429	33.018	-128.843	-167.994		X.1_5_3_SH_LJ	0.00023043	508	-0.00519435	-0.00454131	0.00758644	-0.00606561	-0.0336183	0.00770511	-0.0431282	-0.00962782	0.00760833	-0.0162289	-0.0296893	-0.0387108
11_0_5_SH_LJ	-1.672	-1.226	-6.883	-1.446	-5.797	-7.29	-4.475	-1.883	-4.111	-4.81	-2.357	-5.398		X11_0_5_SH_LJ	-0.000267314	509	0.00044695	0.000327727	0.00183992	0.000386536	0.00119623	0.00194872	0.00154962	0.000503353	0.00128578	0.00109893	0.00063006	0.00144296
11_0_5_Ar(N-H)_LJ	-0.826	-0.606	-3.399	-0.714	-2.863	-3.6	-2.21	-0.93	-2.03	-2.376	-1.164	-2.666		X11_0_5_Ar.N.H._LJ	-0.000132004	510	0.000109035	7.99944e-05	0.000448681	9.42508e-05	0.000291729	0.000475214	0.000377927	0.000122764	0.000313641	0.000267968	0.000153653	0.000351922
4_0_4_Ar(N-H)_LJ	-44.554	-46.619	-147.161	-41.329	-61.835	33.007	-121.359	-54.984	32.52	-138.118	32.357	32.067		X4_0_4_Ar.N.H._LJ	0.014928	511	-0.665102	-0.695928	-2.19682	-0.616959	-1.81165	0.492728	-0.923073	-0.820801	-2.06183	0.485459	0.483025	0.478696
-1_5_3_Ar(N-H)_LJ	-11.133	-9.733	32.628	-12.999	-91.707	33.145	-68.43	-20.625	-34.677	32.723	-62.893	-82.369		X.1_5_3_Ar.N.H._LJ	0.000449891	512	-0.00500863	-0.00437879	0.014679	-0.00584813	-0.030786	0.0149116	-0.0412581	-0.009279	0.0147218	-0.0156009	-0.028295	-0.0370571
12_2_-3_Ar(N-H)_C	27.073	29.211	19.481	30.27	20.814	16.893	20.337	27.396	29.316	12.814	29.795	16.576		X12_2_.3_Ar.N.H._C	-0.000589014	513	-0.0159464	-0.0172057	-0.0114746	-0.0178295	-0.0119788	-0.00995022	-0.0122597	-0.0161366	-0.00754763	-0.0172675	-0.0175497	-0.0097635
9_2_3_O-H_LJ	-2.346	-2.876	-18.234	-2.153	-11.903	-18.523	-12.071	-4.187	-13.042	-14.175	-6.686	-11.201		X9_2_3_O.H_LJ	-0.000399481	514	0.000937184	0.00114891	0.00728415	0.000860084	0.00482214	0.0073996	0.00475503	0.00167263	0.00566265	0.00521004	0.00267093	0.00447459
8_0_3_O-H_LJ	-8.942	-8.131	-81.423	-6.26	-58.691	-81.427	-55.462	-7.566	-48.472	-76.951	-19.997	-62.317		X8_0_3_O.H_LJ	-0.002144	515	0.0191716	0.0174329	0.174571	0.0134214	0.118911	0.174579	0.125834	0.0162215	0.164983	0.103924	0.0428736	0.133608
9_1_6_O-H_LJ	-1.259	-1.613	-8.517	-1.083	-6.577	-9.713	-6.218	-1.511	-5.538	-6.776	-3.499	-7.728		X9_1_6_O.H_LJ	-0.000282918	516	0.000356194	0.000456347	0.00240961	0.0003064	0.00175918	0.00274798	0.00186075	0.000427489	0.00191705	0.0015668	0.00098993	0.00218639
8_0_7_SH_LJ	-3.27	-2.45	-12.715	-2.701	-9.974	-14.379	-9.567	-3.493	-7.418	-10.184	-5.226	-13.56		X8_0_7_SH_LJ	-0.000460526	517	0.00150592	0.00112829	0.00585558	0.00124388	0.00440585	0.0066219	0.00459328	0.00160862	0.00468999	0.00341618	0.00240671	0.00624473
8_0_7_Ar(N-H)_LJ	-1.615	-1.21	-6.279	-1.334	-4.926	-7.099	-4.725	-1.726	-3.662	-5.03	-2.581	-6.695		X8_0_7_Ar.N.H._LJ	-0.000227277	518	0.000367053	0.000275006	0.00142707	0.000303188	0.00107389	0.00161344	0.00111957	0.000392281	0.0011432	0.000832289	0.000586603	0.00152162
10_0_4_O-H_LJ	-1.767	-2.041	-15.68	-1.435	-11.375	-17.417	-9.022	-1.853	-9.721	-10.17	-4.186	-10.905		X10_0_4_O.H_LJ	-0.000615003	519	0.00108671	0.00125522	0.00964324	0.000882529	0.00554855	0.0107115	0.00699566	0.0011396	0.00625458	0.00597844	0.0025744	0.0067066
9_2_5_O-H_LJ	-1.383	-1.777	-9.321	-1.248	-6.795	-10.262	-6.815	-2.033	-6.36	-7.579	-4.041	-7.413		X9_2_5_O.H_LJ	-0.000257442	520	0.000356042	0.000457474	0.00239961	0.000321287	0.00175446	0.00264186	0.00174931	0.000523379	0.00195115	0.00163733	0.00104032	0.00190841
6_2_3_SH_LJ	-25.075	-16.479	-90.49	-25.059	-72.363	-97.95	-83.641	-47.612	-59.923	-101.677	-61.361	-70.516		X6_2_3_SH_LJ	-0.00215082	521	0.0539319	0.0354434	0.194628	0.0538975	0.179897	0.210673	0.15564	0.102405	0.218689	0.128884	0.131977	0.151667
8_3_5_(H2O)HO_LJ	-1.689	-1.205	-6.088	-1.615	-4.154	-6.342	-4.692	-3.117	-3.793	-5.275	-3.016	-4.623		X8_3_5_.H2O.HO_LJ	-0.000136942	522	0.000231295	0.000165015	0.000833704	0.000221161	0.000642532	0.000868487	0.000568857	0.000426849	0.00072237	0.000519421	0.000413017	0.000633083
6_1_2_(H2O)HO_LJ	-32.274	-16.649	32.097	-29.232	-37.664	32.759	-75.248	-43.006	33.131	32.182	-58.138	-83.662		X6_1_2_.H2O.HO_LJ	0.00298452	523	-0.0963225	-0.0496893	0.0957942	-0.0872435	-0.224579	0.09777	-0.112409	-0.128352	0.0960479	0.0988802	-0.173514	-0.249691
6_0_6_O-H_LJ	-6.791	-7.938	-44.734	-5.095	-30.956	-55.405	-34.637	-6.745	-28.035	-38.371	-20.262	-53.794		X6_0_6_O.H_LJ	-0.00161708	524	0.0109816	0.0128364	0.0723385	0.00823903	0.0560109	0.0895944	0.0500584	0.0109072	0.0620491	0.0453349	0.0327653	0.0869893
8_0_-2_Ar(N-H)_C	31.204	31.269	30.839	31.429	30.977	30.014	30.889	31.234	31.274	11.328	31.209	29.97		X8_0_.2_Ar.N.H._C	-8.15605e-05	525	-0.00254501	-0.00255032	-0.00251525	-0.00256337	-0.00251932	-0.00244796	-0.0025265	-0.00254746	-0.000923918	-0.00255072	-0.00254542	-0.00244437
10_0_7_(H2O)HO_LJ	-0.723	-0.521	-2.489	-0.629	-2.158	-2.683	-1.824	-0.811	-1.46	-1.928	-1.017	-2.362		X10_0_7_.H2O.HO_LJ	-9.22398e-05	526	6.66894e-05	4.80569e-05	0.000229585	5.80188e-05	0.000168245	0.000247479	0.000199053	7.48065e-05	0.000177838	0.00013467	9.38078e-05	0.00021787
9_3_0_Ar(N-H)_C	30.862	30.771	27.813	31.025	26.198	23.896	29.34	26.788	30.955	15.573	30.932	23.705		X9_3_0_Ar.N.H._C	-0.000550349	527	-0.0169849	-0.0169348	-0.0153068	-0.0170746	-0.0161472	-0.0131511	-0.014418	-0.0147427	-0.00857058	-0.017036	-0.0170234	-0.013046
8_2_2_O-H_LJ	-4.943	-5.843	-42.867	-4.669	-26.142	-40.56	-29.087	-11.236	-31.594	-36.949	-14.975	-22.327		X8_2_2_O.H_LJ	-0.000598064	528	0.00295623	0.00349449	0.0256372	0.00279236	0.0173959	0.0242575	0.0156346	0.00671985	0.0220979	0.0188952	0.00895601	0.013353
12_4_-3_Ar(N-H)_C	24.659	26.156	17.404	28.096	18.116	14.873	18.53	23.072	26.749	13.787	29.438	14.73		X12_4_.3_Ar.N.H._C	-0.000590349	529	-0.0145574	-0.0154412	-0.0102744	-0.0165864	-0.0109392	-0.00878026	-0.0106948	-0.0136205	-0.00813914	-0.0157912	-0.0173787	-0.00869584
10_1_5_O-H_LJ	-1.098	-1.389	-7.73	-0.957	-5.956	-8.499	-5.257	-1.369	-5.058	-5.764	-2.89	-6.145		X10_1_5_O.H_LJ	-0.000253902	530	0.000278784	0.00035267	0.00196266	0.000242984	0.00133476	0.00215791	0.00151224	0.000347592	0.00146349	0.00128424	0.000733776	0.00156023
9_0_2_Ar(N-H)_LJ	-5.583	-3.186	-35.294	-4.21	-21.217	-34.324	-19.521	-5.534	-21.777	-26.269	-6.909	-18.476		X9_0_2_Ar.N.H._LJ	-0.000976489	531	0.00545174	0.00311109	0.0344642	0.00411102	0.019062	0.033517	0.0207182	0.00540389	0.0256514	0.021265	0.00674656	0.0180416
11_1_5_SH_LJ	-1.45	-1.096	-5.55	-1.302	-4.438	-5.728	-3.783	-1.869	-3.417	-4.071	-2.151	-4.272		X11_1_5_SH_LJ	-0.000178592	532	0.000258959	0.000195737	0.000991186	0.000232527	0.000675614	0.00102298	0.000792592	0.000333789	0.000727048	0.000610249	0.000384152	0.000762945
11_1_5_Ar(N-H)_LJ	-0.716	-0.541	-2.741	-0.643	-2.192	-2.829	-1.869	-0.923	-1.688	-2.011	-1.063	-2.11		X11_1_5_Ar.N.H._LJ	-8.81919e-05	533	6.31454e-05	4.77118e-05	0.000241734	5.67074e-05	0.000164831	0.000249495	0.000193317	8.14011e-05	0.000177354	0.000148868	9.3748e-05	0.000186085
8_2_0_Ar(N-H)_C	31.159	31.106	30.679	31.29	30.383	29.855	30.794	30.407	31.208	13.677	31.131	29.183		X8_2_0_Ar.N.H._C	-9.93352e-05	534	-0.00309519	-0.00308992	-0.0030475	-0.0031082	-0.00305893	-0.00296565	-0.0030181	-0.00302049	-0.00135861	-0.00310005	-0.0030924	-0.0028989
4_0_4_SH_LJ	-95.35	-94.972	-302.894	-86.526	-133.957	33.3	-251.007	-114.886	32.821	-287.047	32.659	32.368		X4_0_4_SH_LJ	0.0274154	535	-2.61406	-2.60369	-8.30396	-2.37214	-6.88145	0.912932	-3.67248	-3.14964	-7.86951	0.899801	0.895359	0.887381
12_0_5_COO-_LJ	-0.871	-0.412	-2.044	-0.78	-1.787	-2.051	-1.36	-1.026	-1.182	-1.441	-0.755	-1.568		X12_0_5_COO._LJ	-8.28877e-05	536	7.21952e-05	3.41497e-05	0.000169422	6.46524e-05	0.000112727	0.000170003	0.00014812	8.50428e-05	0.000119441	9.79732e-05	6.25802e-05	0.000129968
11_0_6_SH_LJ	-1.268	-0.967	-4.788	-1.114	-4.22	-5.076	-3.331	-1.443	-2.853	-3.539	-1.839	-4.109		X11_0_6_SH_LJ	-0.000180545	537	0.000228931	0.000174587	0.000864449	0.000201127	0.000601395	0.000916446	0.0007619	0.000260526	0.000638949	0.000515095	0.000332022	0.000741859
11_0_6_Ar(N-H)_LJ	-0.626	-0.478	-2.365	-0.55	-2.085	-2.507	-1.645	-0.713	-1.409	-1.748	-0.909	-2.029		X11_0_6_Ar.N.H._LJ	-8.91689e-05	538	5.58197e-05	4.26227e-05	0.000210884	4.90429e-05	0.000146683	0.000223546	0.000185917	6.35774e-05	0.000155867	0.000125639	8.10545e-05	0.000180924
10_2_3_(H2O)HO_LJ	-1.516	-1.033	-5.941	-1.411	-3.996	-5.688	-3.844	-2.637	-3.865	-4.321	-2.212	-3.661		X10_2_3_.H2O.HO_LJ	-0.000135021	539	0.000204692	0.000139477	0.000802159	0.000190514	0.00051902	0.000767999	0.000539544	0.00035605	0.000583425	0.000521856	0.000298666	0.000494312
0_2_4_Ar(N-H)_LJ	-32.296	-34.132	37.099	-26.892	34.661	39.802	37.428	20.341	-51.873	37.837	33.923	38.892		X0_2_4_Ar.N.H._LJ	0.00168364	540	-0.0543747	-0.0574659	0.0624612	-0.0452764	0.0630152	0.0670121	0.0583565	0.0342469	0.0637038	-0.0873353	0.057114	0.06548
0_2_4_SH_LJ	-65.766	-69.851	37.392	-54.652	34.954	40.095	37.721	30.385	-105.422	38.131	34.215	39.185		X0_2_4_SH_LJ	0.00245579	541	-0.161507	-0.171539	0.0918269	-0.134214	0.0926349	0.0984649	0.0858397	0.0746192	0.0936417	-0.258894	0.0840249	0.0962301
0_2_4_COO-_LJ	-57.315	-37.328	37.044	-46.853	34.602	39.748	37.373	-35.864	-54.834	37.783	33.86	38.837		X0_2_4_COO._LJ	0.0008358	542	-0.0479039	-0.0311987	0.0309614	-0.0391597	0.0312363	0.0332214	0.0289203	-0.0299751	0.031579	-0.0458302	0.0283002	0.03246
0_2_4_O-H_LJ	-33.035	-63.358	37.177	-26.969	34.729	39.88	37.506	-23.602	-90.395	37.915	33.984	38.97		X0_2_4_O.H_LJ	0.00337532	543	-0.111504	-0.213854	0.125484	-0.0910291	0.126595	0.134608	0.117222	-0.0796643	0.127975	-0.305112	0.114707	0.131536
0_2_4_(H2O)HO_LJ	-34.473	-36.631	36.922	-28.424	34.473	39.626	37.251	-1.442	-52.033	37.661	33.726	38.715		X0_2_4_.H2O.HO_LJ	0.00173135	544	-0.0596849	-0.0634211	0.0639249	-0.0492119	0.0644946	0.0686065	0.0596849	-0.00249661	0.0652044	-0.0900874	0.0583915	0.0670293
11_2_6_COO-_LJ	-0.795	-0.392	-1.693	-0.744	-1.34	-1.7	-1.253	-1.139	-1.017	-1.332	-0.773	-1.364		X11_2_6_COO._LJ	-5.39059e-05	545	4.28552e-05	2.11311e-05	9.12627e-05	4.0106e-05	6.75441e-05	9.16401e-05	7.22339e-05	6.13989e-05	7.18027e-05	5.48223e-05	4.16693e-05	7.35277e-05
10_3_4_SH_LJ	-1.878	-1.469	-6.613	-1.831	-4.843	-6.459	-4.837	-3.684	-4.336	-5.261	-3.17	-4.691		X10_3_4_SH_LJ	-0.000135451	546	0.000254377	0.000198978	0.000895739	0.000248011	0.000655177	0.000874879	0.00065599	0.000499002	0.000712609	0.000587316	0.00042938	0.000635402
10_3_4_Ar(N-H)_LJ	-0.928	-0.725	-3.266	-0.904	-2.392	-3.19	-2.389	-1.82	-2.141	-2.599	-1.566	-2.317		X10_3_4_Ar.N.H._LJ	-6.69721e-05	547	6.21501e-05	4.85548e-05	0.000218731	6.05428e-05	0.000159996	0.000213641	0.000160197	0.000121889	0.00017406	0.000143387	0.000104878	0.000155174
11_3_-1_Ar(N-H)_C	29.373	29.758	22.044	30.566	22.127	19.034	23.075	25.83	30.38	13.74	30.433	18.888		X11_3_.1_Ar.N.H._C	-0.000526233	548	-0.015457	-0.0156596	-0.0116003	-0.0160848	-0.0121428	-0.0100163	-0.011644	-0.0135926	-0.00723044	-0.015987	-0.0160148	-0.00993949
12_1_5_COO-_LJ	-0.778	-0.376	-1.714	-0.718	-1.425	-1.694	-1.186	-1.028	-1.022	-1.256	-0.703	-1.303		X12_1_5_COO._LJ	-6.07509e-05	549	4.72642e-05	2.28423e-05	0.000104127	4.36192e-05	7.20506e-05	0.000102912	8.65701e-05	6.24519e-05	7.63032e-05	6.20874e-05	4.27079e-05	7.91584e-05
7_3_2_O-H_LJ	-5.384	-7.045	-36.02	-5.851	-27.175	-34.121	-30.51	-24.144	-28.06	-34.403	-20.913	-22.118		X7_3_2_O.H_LJ	-0.000328189	550	0.00176697	0.00231209	0.0118214	0.00192024	0.0100131	0.0111981	0.00891854	0.0079238	0.0112907	0.00920899	0.00686342	0.00725889
10_0_6_O-H_LJ	-0.949	-1.217	-6.512	-0.806	-5.591	-7.331	-4.53	-1.035	-4.055	-4.856	-2.428	-5.935		X10_0_6_O.H_LJ	-0.000249102	551	0.000236398	0.000303157	0.00162215	0.000200776	0.00112843	0.00182617	0.00139273	0.000257821	0.00120964	0.00101011	0.00060482	0.00147842
9_3_5_SH_LJ	-2.211	-1.721	-8.107	-2.119	-5.793	-8.282	-6.153	-4.006	-5.136	-6.769	-3.945	-6.164		X9_3_5_SH_LJ	-0.000178703	552	0.000395112	0.000307548	0.00144874	0.000378671	0.00109956	0.00148002	0.00103523	0.000715884	0.00120964	0.000917818	0.000704983	0.00110152
6_3_3_(H2O)HO_LJ	-7.302	-5.084	-25.853	-8.008	-19.917	-27.195	-22.779	-23.89	-18.87	-26.083	-18.665	-18.125		X6_3_3_.H2O.HO_LJ	-0.000536625	553	0.00391844	0.0027282	0.0138734	0.00429729	0.0122238	0.0145935	0.010688	0.01282	0.0139968	0.0101261	0.0100161	0.00972633
9_3_5_Ar(N-H)_LJ	-1.092	-0.85	-4.004	-1.047	-2.861	-4.09	-3.039	-1.979	-2.536	-3.343	-1.948	-3.045		X9_3_5_Ar.N.H._LJ	-8.82024e-05	554	9.6317e-05	7.4972e-05	0.000353162	9.23479e-05	0.000268047	0.000360748	0.000252347	0.000174552	0.00029486	0.000223681	0.000171818	0.000268576
9_2_6_SH_LJ	-2.112	-1.616	-8.017	-1.911	-5.834	-8.549	-6.02	-2.964	-4.912	-6.57	-3.573	-6.708		X9_2_6_SH_LJ	-0.000219993	555	0.000464625	0.000355509	0.00176368	0.000420407	0.00132436	0.00188072	0.00128344	0.00065206	0.00144535	0.00108061	0.000786035	0.00147571
9_2_6_Ar(N-H)_LJ	-1.043	-0.798	-3.96	-0.944	-2.882	-4.222	-2.974	-1.464	-2.426	-3.245	-1.765	-3.313		X9_2_6_Ar.N.H._LJ	-0.000108591	556	0.000113261	8.66559e-05	0.000430022	0.00010251	0.000322951	0.000458473	0.00031296	0.000158978	0.000352379	0.000263443	0.000191664	0.000359763
11_1_6_(H2O)HO_LJ	-0.572	-0.415	-1.923	-0.518	-1.59	-1.991	-1.379	-0.728	-1.161	-1.468	-0.805	-1.596		X11_1_6_.H2O.HO_LJ	-6.17081e-05	557	3.5297e-05	2.56088e-05	0.000118665	3.19648e-05	8.50954e-05	0.000122861	9.81158e-05	4.49235e-05	9.05874e-05	7.16431e-05	4.9675e-05	9.84861e-05
4_0_0_Ar(N-H)_C	31.846	31.82	31.758	31.967	31.65	31.674	31.94	31.669	31.805	30.697	31.623	31.645		X4_0_0_Ar.N.H._C	-2.59897e-05	558	-0.00082767	-0.000826994	-0.000825382	-0.000830814	-0.000830113	-0.000823199	-0.000822576	-0.000823069	-0.000797807	-0.000826604	-0.000821874	-0.000822446
10_0_-3_Ar(N-H)_C	30.668	30.907	25.925	31.108	28.808	22.433	26.747	30.888	30.867	12.661	30.85	21.776		X10_0_.3_Ar.N.H._C	-0.000324829	559	-0.00996185	-0.0100395	-0.00842118	-0.0101048	-0.00868819	-0.00728688	-0.00935767	-0.0100333	-0.00411266	-0.0100265	-0.010021	-0.00707347
11_1_7_COO-_LJ	-0.701	-0.348	-1.507	-0.641	-1.256	-1.534	-1.123	-0.886	-0.871	-1.183	-0.665	-1.305		X11_1_7_COO._LJ	-5.25813e-05	560	3.68595e-05	1.82983e-05	7.924e-05	3.37046e-05	5.90488e-05	8.06597e-05	6.60421e-05	4.6587e-05	6.22036e-05	4.57983e-05	3.49665e-05	6.86185e-05
2_0_0_O-H_LJ	34.222	35.6	37.316	37.926	41.14	43.402	39.898	34.243	35.111	35.248	38.8	43.005		X2_0_0_O.H_LJ	0.000424395	561	0.0145236	0.0151085	0.0158367	0.0160956	0.0169325	0.0184196	0.0174596	0.0145326	0.0149591	0.0149009	0.0164665	0.0182511
2_0_0_Ar(N-H)_LJ	34.42	35.525	37.239	38.103	41.062	43.324	39.819	34.441	35.041	35.176	38.722	42.927		X2_0_0_Ar.N.H._LJ	0.000434655	562	0.0149608	0.0154411	0.0161861	0.0165617	0.0173075	0.018831	0.0178478	0.0149699	0.0152894	0.0152307	0.0168307	0.0186584
2_0_0_SH_LJ	34.712	35.818	37.532	38.396	41.355	43.617	40.113	34.733	35.334	35.468	39.015	43.22		X2_0_0_SH_LJ	0.000434536	563	0.0150836	0.0155642	0.016309	0.0166845	0.0174306	0.0189532	0.0179702	0.0150927	0.0154121	0.0153539	0.0169534	0.0187807
2_0_0_(H2O)HO_LJ	34.357	35.345	37.062	38.048	40.885	43.148	39.643	34.378	34.856	34.993	38.546	42.751		X2_0_0_.H2O.HO_LJ	0.000438692	564	0.0150722	0.0155056	0.0162588	0.0166914	0.0173911	0.0189287	0.0179359	0.0150814	0.0153512	0.0152911	0.0169098	0.0187545
2_0_0_COO-_LJ	34.479	35.469	37.184	38.181	41.007	43.269	39.765	34.5	34.983	35.118	38.667	42.872		X2_0_0_COO._LJ	0.000438178	565	0.0151079	0.0155417	0.0162932	0.0167301	0.0174242	0.0189595	0.0179684	0.0151171	0.0153879	0.0153288	0.016943	0.0187856
12_3_-2_Ar(N-H)_C	27.042	28.193	19.391	29.826	20.049	16.774	20.317	25.035	29.212	13.117	29.397	16.608		X12_3_.2_Ar.N.H._C	-0.00055924	566	-0.015123	-0.0157667	-0.0108442	-0.0166799	-0.0113621	-0.00938069	-0.0112122	-0.0140006	-0.00733555	-0.0163365	-0.01644	-0.00928786
0_3_4_Ar(N-H)_C	31.548	31.422	31.296	31.415	31.218	31.832	31.688	31.199	31.622	31.83	31.591	31.286		X0_3_4_Ar.N.H._C	2.34527e-05	567	0.000739886	0.000736931	0.000733976	0.000736767	0.000743169	0.000746546	0.000732146	0.000731701	0.000746499	0.000741621	0.000740894	0.000733741
7_1_6_O-H_LJ	-3.121	-3.826	-22.015	-2.568	-14.975	-26.21	-16.785	-3.559	-13.976	-18.837	-9.625	-21.56		X7_1_6_O.H_LJ	-0.000700789	568	0.00218716	0.00268122	0.0154279	0.00179963	0.0117627	0.0183677	0.0104943	0.00249411	0.0132008	0.00979423	0.00674509	0.015109
-1_6_-3_O-H_LJ	-137.166	31.294	36.451	36.04	36.779	40.653	36.558	-97.96	35.172	38.132	35.498	36.035		X.1_6_.3_O.H_LJ	-0.0104867	569	1.43841	-0.32817	-0.38225	-0.37794	-0.383372	-0.426315	-0.385689	1.02727	-0.399878	-0.368837	-0.372256	-0.377887
-1_6_-3_Ar(N-H)_LJ	-60.122	32.159	36.374	36.218	36.701	40.575	36.48	-82.325	35.098	38.054	35.422	35.959		X.1_6_.3_Ar.N.H._LJ	-0.00559519	570	0.336394	-0.179936	-0.203519	-0.202647	-0.204112	-0.227025	-0.205349	0.460624	-0.212919	-0.19638	-0.198193	-0.201197
-1_6_-3_SH_LJ	-137.753	32.466	36.667	36.511	36.995	40.868	36.773	-170.426	35.391	38.347	35.715	36.252		X.1_6_.3_SH_LJ	-0.0106024	571	1.46051	-0.344216	-0.388757	-0.387103	-0.389881	-0.433297	-0.392234	1.80692	-0.406569	-0.375228	-0.378663	-0.384357
-1_6_-3_(H2O)HO_LJ	-103.628	18.059	36.197	36.163	36.525	40.399	36.303	-95.045	34.917	37.878	35.243	35.781		X.1_6_.3_.H2O.HO_LJ	-0.00755549	572	0.78296	-0.136445	-0.273486	-0.273229	-0.274287	-0.305234	-0.275964	0.718111	-0.286187	-0.263815	-0.266278	-0.270343
-1_6_-3_COO-_LJ	-229.32	31.86	36.319	36.295	36.646	40.521	36.425	-168.387	35.041	37.999	35.366	35.903		X.1_6_.3_COO._LJ	-0.0164513	573	3.77262	-0.524139	-0.597496	-0.597101	-0.59924	-0.666624	-0.602875	2.77019	-0.625134	-0.576471	-0.581818	-0.590652
12_1_6_COO-_LJ	-0.62	-0.307	-1.307	-0.575	-1.116	-1.304	-0.944	-0.806	-0.773	-0.995	-0.57	-1.061		X12_1_6_COO._LJ	-4.63272e-05	574	2.87229e-05	1.42225e-05	6.05497e-05	2.66382e-05	4.37329e-05	6.04107e-05	5.17012e-05	3.73397e-05	4.60956e-05	3.58109e-05	2.64065e-05	4.91532e-05
10_2_6_(H2O)HO_LJ	-0.725	-0.527	-2.444	-0.667	-1.862	-2.532	-1.816	-1.029	-1.489	-1.953	-1.094	-2.005		X10_2_6_.H2O.HO_LJ	-6.69705e-05	575	4.85536e-05	3.52934e-05	0.000163676	4.46693e-05	0.000121618	0.000169569	0.000124699	6.89126e-05	0.000130793	9.9719e-05	7.32657e-05	0.000134276
10_1_4_O-H_LJ	-1.44	-1.758	-11.237	-1.245	-7.994	-12.008	-7.066	-1.841	-7.352	-7.945	-3.693	-7.797		X10_1_4_O.H_LJ	-0.00034949	576	0.000503265	0.000614403	0.00392722	0.000435115	0.0024695	0.00419667	0.00279382	0.000643411	0.0027767	0.00256945	0.00129067	0.00272497
11_2_5_(H2O)HO_LJ	-0.627	-0.455	-2.069	-0.586	-1.609	-2.071	-1.479	-0.934	-1.287	-1.585	-0.908	-1.573		X11_2_5_.H2O.HO_LJ	-5.53303e-05	577	3.46921e-05	2.51753e-05	0.000114478	3.24235e-05	8.18335e-05	0.000114589	8.90264e-05	5.16785e-05	8.76985e-05	7.121e-05	5.02399e-05	8.70345e-05
8_2_6_(H2O)HO_LJ	-1.624	-1.135	-6.057	-1.449	-4.126	-6.571	-4.598	-2.247	-3.618	-5.107	-2.703	-5.116		X8_2_6_.H2O.HO_LJ	-0.000165512	578	0.000268792	0.000187857	0.00100251	0.000239827	0.000761026	0.00108758	0.000682904	0.000371906	0.000845272	0.000598824	0.00044738	0.000846761
10_0_7_SH_LJ	-1.412	-1.095	-5.224	-1.229	-4.529	-5.626	-3.829	-1.584	-3.063	-4.049	-2.135	-4.954		X10_0_7_SH_LJ	-0.000188869	579	0.000266682	0.000206811	0.00098665	0.00023212	0.000723178	0.00106257	0.000855386	0.000299168	0.000764729	0.000578505	0.000403234	0.000935655
10_0_7_Ar(N-H)_LJ	-0.697	-0.541	-2.581	-0.607	-2.237	-2.779	-1.891	-0.783	-1.513	-2	-1.055	-2.447		X10_0_7_Ar.N.H._LJ	-9.32417e-05	580	6.49895e-05	5.04438e-05	0.000240657	5.65977e-05	0.00017632	0.000259119	0.000208582	7.30083e-05	0.000186483	0.000141075	9.837e-05	0.000228163
7_0_7_COO-_LJ	-4.142	-1.903	-10.355	-3.334	-7.297	-11.496	-7.879	-4.382	-5.564	-8.4	-4.247	-11.285		X7_0_7_COO._LJ	-0.000380518	581	0.00157611	0.000724126	0.00394026	0.00126865	0.0029981	0.00437443	0.00277664	0.00166743	0.00319635	0.0021172	0.00161606	0.00429415
8_3_4_O-H_LJ	-2.107	-2.761	-13.895	-2.057	-9.851	-14.613	-10.765	-4.563	-9.798	-12.184	-7.11	-10.062		X8_3_4_O.H_LJ	-0.000272494	582	0.000574145	0.000752356	0.00378631	0.000560521	0.0029334	0.00398196	0.00268434	0.00124339	0.00332007	0.0026699	0.00193743	0.00274184
-1_1_-3_COO-_LJ	38.504	37.994	36.885	37.25	36.728	47.619	39.064	36.979	39.174	38.428	41.709	39.657		X.1_1_.3_COO._LJ	0.000768557	583	0.0295925	0.0292006	0.0283482	0.0286288	0.0300229	0.0365979	0.0282276	0.0284205	0.0295341	0.0301075	0.0320558	0.0304787
-1_1_-3_(H2O)HO_LJ	38.372	37.872	36.763	37.117	36.606	47.498	38.943	36.847	39.052	38.307	41.587	39.535		X.1_1_.3_.H2O.HO_LJ	0.000768256	584	0.0294795	0.0290954	0.0282434	0.0285154	0.0299182	0.0364906	0.0281228	0.0283079	0.0294296	0.0300019	0.0319495	0.030373
-1_1_-3_Ar(N-H)_LJ	38.426	38.048	36.94	37.172	36.783	47.674	39.119	36.902	39.228	38.483	41.763	39.711		X.1_1_.3_Ar.N.H._LJ	0.000763878	585	0.0293528	0.029064	0.0282176	0.0283949	0.0298821	0.0364171	0.0280977	0.0281886	0.0293963	0.0299654	0.0319018	0.0303343
-1_1_-3_SH_LJ	38.72	38.342	37.233	37.465	37.076	47.967	39.412	37.195	39.521	38.776	42.057	40.004		X.1_1_.3_SH_LJ	0.000763882	586	0.0295775	0.0292888	0.0284416	0.0286189	0.0301061	0.0366412	0.0283217	0.0284126	0.0296203	0.0301894	0.0321266	0.0305584
-1_1_-3_O-H_LJ	38.25	38.126	37.018	36.996	36.86	47.752	39.197	36.725	39.306	38.561	41.841	39.789		X.1_1_.3_O.H_LJ	0.000754778	587	0.0288703	0.0287767	0.0279404	0.0279238	0.029585	0.0360422	0.0278211	0.0277192	0.029105	0.0296673	0.0315807	0.0300319
0_1_5_COO-_LJ	-57.432	-32.597	45.065	-34.531	35.755	49.259	41.245	-77.942	-35.267	40.932	-90.312	45.588		X0_1_5_COO._LJ	0.000394436	588	-0.0226533	-0.0128574	0.0177753	-0.0136203	0.0162685	0.0194295	0.0141031	-0.0307432	0.0161451	-0.0139106	-0.0356223	0.0179816
0_1_5_O-H_LJ	-33.213	-54.292	45.198	-19.857	35.887	49.392	41.378	-45.684	-57.621	41.065	-168.262	45.72		X0_1_5_O.H_LJ	0.00282201	589	-0.0937276	-0.153213	0.127549	-0.0560367	0.116769	0.139385	0.101274	-0.128921	0.115886	-0.162607	-0.474838	0.129022
0_1_5_(H2O)HO_LJ	-33.779	-31.3	44.944	-21.083	35.633	49.138	41.124	-41.654	-33.122	40.811	-98.566	45.466		X0_1_5_.H2O.HO_LJ	0.00144931	590	-0.0489562	-0.0453634	0.0651378	-0.0305558	0.0596014	0.0712162	0.0516433	-0.0603696	0.0591478	-0.048004	-0.142853	0.0658943
0_1_5_Ar(N-H)_LJ	-30.823	-30.476	45.12	-20.089	35.811	49.314	41.3	-33.392	-33.698	40.987	-72.872	45.642		X0_1_5_Ar.N.H._LJ	0.00156613	591	-0.0482727	-0.0477293	0.0706636	-0.0314619	0.064681	0.0772319	0.0560845	-0.0522961	0.0641908	-0.0527753	-0.114127	0.0714811
0_1_5_SH_LJ	-63.107	-62.085	45.413	-40.768	36.104	49.607	41.593	-70.333	-68.347	41.28	-153.258	45.935		X0_1_5_SH_LJ	0.00196778	592	-0.124181	-0.122169	0.0893627	-0.0802224	0.0818458	0.0976156	0.0710447	-0.1384	0.0812299	-0.134492	-0.301578	0.0903899
2_5_7_SH_LJ	-3.165	-2.931	31.363	-3.173	-20.778	-93.965	-81.572	-5.873	-5.062	-76.817	-9.916	-37.401		X2_5_7_SH_LJ	-0.00573193	593	0.0181416	0.0168003	-0.179771	0.0181874	0.467565	0.538601	0.119098	0.0336636	0.44031	0.029015	0.0568378	0.21438
9_0_2_SH_LJ	-11.309	-6.45	-72.874	-8.524	-43.015	-70.482	-39.586	-11.205	-44.563	-53.329	-13.99	-37.461		X9_0_2_SH_LJ	-0.00198347	594	0.0224311	0.0127934	0.144543	0.0169071	0.0785176	0.139799	0.0853189	0.0222248	0.105776	0.0883893	0.0277487	0.0743027
3_2_-2_Ar(N-H)_C	31.714	31.565	30.898	31.845	31.247	29.593	31.461	31.324	31.241	31.576	31.934	30.491		X3_2_.2_Ar.N.H._C	-0.000133201	595	-0.00422434	-0.00420449	-0.00411565	-0.00424179	-0.00419064	-0.00394182	-0.00416213	-0.00417239	-0.00420596	-0.00416134	-0.00425364	-0.00406143
6_1_3_COO-_LJ	-39.305	-13.199	-40.785	-33.418	-62.402	32.385	-73.767	-43.598	32.493	-81.834	-46.994	-71.076		X6_1_3_COO._LJ	0.00489017	596	-0.192208	-0.0645454	-0.199446	-0.16342	-0.360733	0.158368	-0.305156	-0.213202	-0.400182	0.158896	-0.229809	-0.347574
8_3_5_SH_LJ	-3.298	-2.53	-12.763	-3.154	-8.713	-13.276	-9.84	-6.086	-7.929	-11.063	-6.329	-9.695		X8_3_5_SH_LJ	-0.000276339	597	0.000911365	0.000699137	0.00352691	0.000871572	0.00271917	0.00366867	0.00240774	0.0016818	0.00305714	0.00219109	0.00174895	0.0026791
8_3_5_Ar(N-H)_LJ	-1.629	-1.25	-6.303	-1.558	-4.303	-6.555	-4.86	-3.006	-3.915	-5.464	-3.126	-4.788		X8_3_5_Ar.N.H._LJ	-0.000136311	598	0.00022205	0.000170388	0.000859166	0.000212372	0.00066247	0.000893517	0.000586545	0.00040975	0.000744802	0.000533656	0.000426107	0.000652656
10_2_3_SH_LJ	-2.959	-2.17	-12.42	-2.755	-8.381	-11.886	-8.06	-5.148	-8.072	-9.06	-4.644	-7.677		X10_2_3_SH_LJ	-0.000273331	599	0.000808788	0.000593129	0.00339478	0.000753028	0.00220305	0.00324882	0.00229079	0.00140711	0.00247638	0.00220633	0.00126935	0.00209837
10_2_3_Ar(N-H)_LJ	-1.462	-1.072	-6.132	-1.361	-4.139	-5.868	-3.981	-2.543	-3.985	-4.475	-2.294	-3.792		X10_2_3_Ar.N.H._LJ	-0.000134897	600	0.00019722	0.00014461	0.000827191	0.000183595	0.000537027	0.000791579	0.000558341	0.000343044	0.000603666	0.000537567	0.000309455	0.000511531
11_4_-1_Ar(N-H)_C	28.678	28.676	20.491	30.127	20.287	17.571	21.73	23.093	29.82	14.536	30.283	17.562		X11_4_.1_Ar.N.H._C	-0.000549076	601	-0.0157464	-0.0157453	-0.0112511	-0.016542	-0.0119314	-0.00964781	-0.0111391	-0.0126798	-0.00798137	-0.0163734	-0.0166277	-0.00964287
9_0_1_COO-_LJ	-10.633	-3.807	-42.043	-8.269	-24.126	-38.545	-23.524	-11.556	-24.793	-32.107	-7.969	-19.103		X9_0_1_COO._LJ	-0.00106503	602	0.0113245	0.00405459	0.0447773	0.00880677	0.0250539	0.0410518	0.025695	0.0123075	0.0341951	0.0264054	0.00848726	0.0203454
10_3_5_(H2O)HO_LJ	-0.763	-0.562	-2.477	-0.736	-1.834	-2.465	-1.854	-1.351	-1.555	-2.004	-1.201	-1.872		X10_3_5_.H2O.HO_LJ	-5.48014e-05	603	4.18135e-05	3.07984e-05	0.000135743	4.03338e-05	0.000101602	0.000135085	0.000100506	7.40367e-05	0.000109822	8.52161e-05	6.58165e-05	0.000102588
11_1_4_(H2O)HO_LJ	-0.937	-0.642	-3.607	-0.838	-2.707	-3.606	-2.301	-1.241	-2.194	-2.506	-1.266	-2.484		X11_1_4_.H2O.HO_LJ	-0.000110584	604	0.000103617	7.09949e-05	0.000398876	9.26694e-05	0.000254454	0.000398766	0.000299351	0.000137235	0.000277124	0.000242621	0.000139999	0.000274691
12_4_-2_Ar(N-H)_C	25.793	26.638	18.238	28.76	18.627	15.674	19.309	22.855	27.855	13.624	29.58	15.606		X12_4_.2_Ar.N.H._C	-0.000560823	605	-0.0144653	-0.0149392	-0.0102283	-0.0161293	-0.0108289	-0.00879033	-0.0104464	-0.0128176	-0.00764065	-0.0156217	-0.0165891	-0.0087522
2_0_1_Ar(N-H)_C	32.087	32.107	31.837	32.289	19.862	31.842	31.857	31.901	31.927	31.54	31.756	31.846		X2_0_1_Ar.N.H._C	-0.000600911	606	-0.0192814	-0.0192935	-0.0191312	-0.0194028	-0.0191432	-0.0191342	-0.0119353	-0.0191697	-0.0189527	-0.0191853	-0.0190825	-0.0191366
11_2_4_(H2O)HO_LJ	-0.779	-0.557	-2.682	-0.731	-2.007	-2.613	-1.835	-1.228	-1.683	-1.982	-1.116	-1.875		X11_2_4_.H2O.HO_LJ	-6.71483e-05	607	5.23085e-05	3.74016e-05	0.000180092	4.90854e-05	0.000123217	0.000175458	0.000134767	8.24581e-05	0.000133088	0.000113011	7.49375e-05	0.000125903
6_3_3_SH_LJ	-14.24	-10.658	-53.775	-15.604	-41.286	-55.954	-47.151	-46.322	-38.377	-54.123	-38.728	-37.8		X6_3_3_SH_LJ	-0.00103654	608	0.0147603	0.0110474	0.0557398	0.0161741	0.0488738	0.0579984	0.0427945	0.0480145	0.0561005	0.0397792	0.040143	0.0391811
11_1_6_SH_LJ	-1.118	-0.871	-4.036	-1.012	-3.339	-4.176	-2.896	-1.421	-2.436	-3.082	-1.691	-3.35		X11_1_6_SH_LJ	-0.000126142	609	0.000141027	0.00010987	0.000509108	0.000127656	0.000365307	0.000526768	0.000421187	0.000179247	0.000388769	0.000307281	0.000213306	0.000422575
11_1_6_Ar(N-H)_LJ	-0.552	-0.43	-1.994	-0.5	-1.649	-2.063	-1.431	-0.702	-1.203	-1.522	-0.835	-1.655		X11_1_6_Ar.N.H._LJ	-6.22595e-05	610	3.43673e-05	2.67716e-05	0.000124146	3.11298e-05	8.90934e-05	0.000128441	0.000102666	4.37062e-05	9.4759e-05	7.48982e-05	5.19867e-05	0.00010304
2_5_7_COO-_LJ	-2.626	-1.501	4.259	-2.632	-10.665	-50.666	-43.633	-4.874	-2.593	-42.869	-5.082	-19.279		X2_5_7_COO._LJ	-0.0024669	611	0.00647809	0.00370282	-0.0105065	0.00649289	0.107638	0.124988	0.0263095	0.0120237	0.105754	0.00639668	0.0125368	0.0475594
4_0_4_COO-_LJ	-116.062	-49.864	-165.383	-92.286	-86.704	32.913	-139.53	-120.946	32.387	-162.341	32.162	31.557		X4_0_4_COO._LJ	0.0126874	612	-1.47252	-0.632643	-2.09828	-1.17087	-1.77027	0.417579	-1.10005	-1.53449	-2.05968	0.410906	0.408051	0.400375
6_2_3_Ar(N-H)_LJ	-12.376	-8.137	-44.517	-12.364	-35.58	-47.67	-41.14	-23.493	-28.737	-49.998	-30.22	-34.757		X6_2_3_Ar.N.H._LJ	-0.00101558	613	0.0125688	0.00826377	0.0452105	0.0125566	0.0417809	0.0484127	0.0361343	0.023859	0.0507769	0.0291847	0.0306908	0.0352985
6_3_3_Ar(N-H)_LJ	-7.032	-5.264	-26.536	-7.704	-20.365	-27.579	-23.255	-22.842	-18.891	-26.701	-19.106	-18.658		X6_3_3_Ar.N.H._LJ	-0.000509092	614	0.00357994	0.00267986	0.0135093	0.00392205	0.0118389	0.0140403	0.0103677	0.0116287	0.0135933	0.00961726	0.00972672	0.00949864
10_5_-3_Ar(N-H)_C	25.912	26.813	18.189	28.751	18.408	14.945	20.032	20.657	27.875	17.002	30.525	14.937		X10_5_.3_Ar.N.H._C	-0.000669731	615	-0.0173541	-0.0179575	-0.0121817	-0.0192554	-0.013416	-0.0100091	-0.0123284	-0.0138346	-0.0113868	-0.0186687	-0.0204435	-0.0100038
11_5_-3_Ar(N-H)_C	24.633	25.725	17.259	27.451	17.648	14.437	18.745	21.07	26.7	15.367	29.897	14.404		X11_5_.3_Ar.N.H._C	-0.00061034	616	-0.0150345	-0.015701	-0.0105339	-0.0167544	-0.0114408	-0.00881148	-0.0107713	-0.0128599	-0.00937909	-0.0162961	-0.0182473	-0.00879134
8_1_7_COO-_LJ	-2.247	-1.059	-5.595	-1.927	-3.92	-6.007	-4.241	-2.67	-3.055	-4.567	-2.342	-5.236		X8_1_7_COO._LJ	-0.000184005	617	0.000413459	0.000194861	0.00102951	0.000354578	0.000780365	0.00110532	0.0007213	0.000491293	0.000840351	0.000562135	0.00043094	0.00096345
12_0_7_COO-_LJ	-0.531	-0.267	-1.113	-0.487	-1.017	-1.121	-0.817	-0.632	-0.638	-0.855	-0.481	-0.968		X12_0_7_COO._LJ	-4.27984e-05	618	2.2726e-05	1.14272e-05	4.76346e-05	2.08428e-05	3.49663e-05	4.7977e-05	4.3526e-05	2.70486e-05	3.65926e-05	2.73054e-05	2.0586e-05	4.14289e-05
8_4_-1_Ar(N-H)_C	30.823	30.661	25.877	30.982	23.823	21.405	28.709	20.482	30.868	20.44	31.088	21.511		X8_4_.1_Ar.N.H._C	-0.000728418	619	-0.022452	-0.022334	-0.0188493	-0.0225679	-0.0209122	-0.0155918	-0.0173531	-0.0149195	-0.0148889	-0.0224848	-0.0226451	-0.015669
6_1_4_(H2O)HO_LJ	-15.533	-8.436	-49.362	-12.708	-39.905	-51.643	-43.351	-16.622	-31.305	-53.642	-29.202	-49.977		X6_1_4_.H2O.HO_LJ	-0.00135321	620	0.0210194	0.0114157	0.0667973	0.0171966	0.0586631	0.0698839	0.0539999	0.0224931	0.072589	0.0423623	0.0395165	0.0676295
9_1_-1_Ar(N-H)_C	31.028	31.053	30.314	31.239	30.389	27.484	30.44	30.831	31.129	11.608	31.031	26.709		X9_1_.1_Ar.N.H._C	-0.000256256	621	-0.0079511	-0.00795751	-0.00776813	-0.00800517	-0.00780042	-0.00704293	-0.00778735	-0.00790062	-0.00297462	-0.00797698	-0.00795187	-0.00684433
10_2_6_SH_LJ	-1.415	-1.106	-5.13	-1.302	-3.909	-5.312	-3.812	-2.01	-3.123	-4.102	-2.298	-4.207		X10_2_6_SH_LJ	-0.00013633	622	0.000192906	0.00015078	0.00069937	0.000177501	0.000519688	0.000724182	0.000532912	0.000274022	0.000559224	0.000425757	0.000313285	0.000573538
10_2_6_Ar(N-H)_LJ	-0.699	-0.546	-2.534	-0.643	-1.931	-2.624	-1.883	-0.993	-1.542	-2.026	-1.135	-2.078		X10_2_6_Ar.N.H._LJ	-6.73788e-05	623	4.70978e-05	3.67889e-05	0.000170738	4.33246e-05	0.000126874	0.000176802	0.000130109	6.69072e-05	0.00013651	0.000103898	7.6475e-05	0.000140013
11_2_5_SH_LJ	-1.223	-0.956	-4.342	-1.144	-3.377	-4.344	-3.105	-1.824	-2.7	-3.328	-1.907	-3.301		X11_2_5_SH_LJ	-0.000112316	624	0.000137362	0.000107374	0.000487674	0.000128489	0.00034874	0.000487899	0.00037929	0.000204864	0.000373786	0.000303252	0.000214186	0.000370754
9_0_2_COO-_LJ	-9.429	-3.305	-40.256	-7.082	-22.158	-38.15	-20.411	-9.304	-23.806	-27.618	-7.172	-19.305		X9_0_2_COO._LJ	-0.0011847	625	0.0111705	0.00391542	0.0476912	0.00839002	0.0241809	0.0451962	0.0262505	0.0110224	0.032719	0.0282029	0.00849665	0.0228706
11_2_5_Ar(N-H)_LJ	-0.604	-0.472	-2.145	-0.565	-1.668	-2.146	-1.534	-0.901	-1.333	-1.644	-0.942	-1.631		X11_2_5_Ar.N.H._LJ	-5.54768e-05	626	3.3508e-05	2.61851e-05	0.000118998	3.13444e-05	8.51015e-05	0.000119053	9.25354e-05	4.99846e-05	9.12039e-05	7.39506e-05	5.22592e-05	9.04827e-05
7_4_-3_Ar(N-H)_C	30.601	30.533	23.114	30.954	22.529	17.862	26.993	21.037	30.575	25.257	31.257	17.796		X7_4_.3_Ar.N.H._C	-0.000847813	627	-0.0259439	-0.0258863	-0.0195964	-0.0262432	-0.022885	-0.0151436	-0.0191004	-0.0178354	-0.0214132	-0.0259219	-0.0265001	-0.0150877
10_3_5_COO-_LJ	-1.236	-0.605	-2.663	-1.192	-1.972	-2.649	-1.994	-2.188	-1.672	-2.155	-1.291	-2.013		X10_3_5_COO._LJ	-7.39925e-05	628	9.14547e-05	4.47655e-05	0.000197042	8.81991e-05	0.000147541	0.000196006	0.000145913	0.000161896	0.000159454	0.000123715	9.55243e-05	0.000148947
8_2_6_SH_LJ	-3.172	-2.384	-12.697	-2.829	-8.653	-13.747	-9.644	-4.387	-7.563	-10.711	-5.672	-10.719		X8_2_6_SH_LJ	-0.000335388	629	0.00106385	0.000799565	0.00425842	0.000948813	0.00323448	0.00461058	0.00290211	0.00147135	0.00359234	0.00253654	0.00190232	0.00359503
12_2_-2_Ar(N-H)_C	28.24	29.687	20.487	30.393	21.481	17.841	21.234	27.217	29.771	12.475	29.871	17.586		X12_2_.2_Ar.N.H._C	-0.000537312	630	-0.0151737	-0.0159512	-0.0110079	-0.0163305	-0.0114093	-0.00958619	-0.011542	-0.014624	-0.00670297	-0.0159963	-0.0160501	-0.00944917
8_2_6_Ar(N-H)_LJ	-1.567	-1.178	-6.271	-1.397	-4.274	-6.788	-4.763	-2.167	-3.734	-5.29	-2.802	-5.294		X8_2_6_Ar.N.H._LJ	-0.000165538	631	0.000259399	0.000195004	0.00103809	0.000231257	0.000788459	0.00112367	0.000707511	0.000358722	0.000875698	0.00061812	0.000463839	0.00087636
11_1_-2_Ar(N-H)_C	30.282	30.573	23.768	30.873	25.234	20.668	24.444	30.211	30.66	12.271	30.58	20.234		X11_1_.2_Ar.N.H._C	-0.000404197	632	-0.0122399	-0.0123575	-0.00960696	-0.0124788	-0.00988019	-0.00835395	-0.0101995	-0.0122112	-0.0049599	-0.0123927	-0.0123603	-0.00817852
9_2_2_COO-_LJ	-4.925	-2.144	-14.645	-4.629	-8.791	-13.071	-9.17	-10.319	-9.682	-10.976	-4.939	-7.617		X9_2_2_COO._LJ	-0.00028803	633	0.00141855	0.000617537	0.0042182	0.00133329	0.00264124	0.00376484	0.00253207	0.00297218	0.00316142	0.00278871	0.00142258	0.00219393
6_3_-1_Ar(N-H)_C	31.298	31.182	30.664	31.411	29.81	28.137	31.003	17.644	31.231	27.491	31.428	28.391		X6_3_.1_Ar.N.H._C	-0.000275851	634	-0.00863357	-0.00860157	-0.00845868	-0.00866474	-0.0085522	-0.00776161	-0.00822311	-0.00486711	-0.00758341	-0.00861509	-0.00866943	-0.00783167
10_3_0_Ar(N-H)_C	30.592	30.503	25.136	30.843	24.277	21.752	26.261	26.407	30.779	14.313	30.715	21.613		X10_3_0_Ar.N.H._C	-0.000508163	635	-0.0155457	-0.0155005	-0.0127732	-0.0156733	-0.0133449	-0.0110536	-0.0123367	-0.0134191	-0.00727334	-0.0156407	-0.0156082	-0.0109829
7_3_4_O-H_LJ	-3.252	-4.223	-22.099	-3.233	-15.445	-23.724	-17.765	-7.347	-15.281	-20.55	-12.41	-16.136		X7_3_4_O.H_LJ	-0.000431198	636	0.00140226	0.00182095	0.00952904	0.00139406	0.00766023	0.0102297	0.00665985	0.00316801	0.00886111	0.00658913	0.00535116	0.00695781
12_1_-3_Ar(N-H)_C	28.17	29.767	20.382	30.542	22.097	17.806	21.065	29.399	29.773	12.189	29.969	17.425		X12_1_.3_Ar.N.H._C	-0.000508821	637	-0.0143335	-0.0151461	-0.0103708	-0.0155404	-0.0107183	-0.00906006	-0.0112434	-0.0149588	-0.00620202	-0.0151491	-0.0152489	-0.0088662
11_1_4_SH_LJ	-1.829	-1.348	-7.556	-1.637	-5.68	-7.549	-4.828	-2.423	-4.596	-5.26	-2.658	-5.21		X11_1_4_SH_LJ	-0.000225894	638	0.000413159	0.000304505	0.00170685	0.000369788	0.00109061	0.00170527	0.00128308	0.00054734	0.0011882	0.00103821	0.000600425	0.00117691
11_1_4_Ar(N-H)_LJ	-0.903	-0.666	-3.731	-0.809	-2.806	-3.728	-2.385	-1.197	-2.27	-2.598	-1.313	-2.573		X11_1_4_Ar.N.H._LJ	-0.000111537	639	0.000100718	7.42839e-05	0.000416146	9.02338e-05	0.000266017	0.000415811	0.000312974	0.00013351	0.000289774	0.00025319	0.000146449	0.000286986
6_2_5_(H2O)HO_LJ	-5.815	-3.787	-23.581	-5.208	-14.213	-26.711	-18.365	-8.164	-13.848	-22.344	-12.212	-18.983		X6_2_5_.H2O.HO_LJ	-0.000636874	640	0.00370342	0.00241184	0.0150181	0.00331684	0.0116962	0.0170115	0.00905189	0.00519944	0.0142303	0.00881943	0.0077775	0.0120898
2_5_7_Ar(N-H)_LJ	-1.563	-1.448	30.227	-1.567	-10.258	-45.806	-39.849	-2.901	-2.501	-37.1	-4.897	-18.445		X2_5_7_Ar.N.H._LJ	-0.00356752	641	0.00557604	0.00516577	-0.107835	0.00559031	0.142162	0.163414	0.0365956	0.0103494	0.132355	0.00892237	0.0174702	0.0658029
11_2_-1_Ar(N-H)_C	30.237	30.382	23.563	30.77	24.038	20.482	24.327	28.627	30.623	12.719	30.518	20.203		X11_2_.1_Ar.N.H._C	-0.000449523	642	-0.0135922	-0.0136574	-0.0105921	-0.0138318	-0.0109356	-0.00920714	-0.0108056	-0.0128685	-0.00571749	-0.0137658	-0.0137186	-0.00908172
10_3_3_(H2O)HO_LJ	-1.174	-0.849	-3.908	-1.164	-2.783	-3.643	-2.777	-2.622	-2.596	-3.029	-1.841	-2.548		X10_3_3_.H2O.HO_LJ	-6.94605e-05	643	8.15466e-05	5.8972e-05	0.000271452	8.0852e-05	0.000192892	0.000253045	0.000193309	0.000182125	0.000210396	0.000180319	0.000127877	0.000176985
10_3_5_SH_LJ	-1.49	-1.181	-5.199	-1.438	-3.85	-5.171	-3.893	-2.638	-3.262	-4.208	-2.522	-3.931		X10_3_5_SH_LJ	-0.000110548	644	0.000164716	0.000130557	0.000574738	0.000158968	0.000430363	0.000571643	0.000425609	0.000291625	0.000465185	0.000360607	0.000278802	0.000434563
10_3_5_Ar(N-H)_LJ	-0.736	-0.583	-2.568	-0.71	-1.902	-2.554	-1.923	-1.303	-1.611	-2.079	-1.246	-1.942		X10_3_5_Ar.N.H._LJ	-5.46321e-05	645	4.02093e-05	3.18505e-05	0.000140295	3.87888e-05	0.000105058	0.00013953	0.00010391	7.11857e-05	0.00011358	8.80124e-05	6.80716e-05	0.000106096
13_3_-3_Ar(N-H)_C	24.36	26.06	17.174	28.016	18.142	14.924	17.991	24.04	26.489	12.438	27.937	14.732		X13_3_.3_Ar.N.H._C	-0.000554972	646	-0.0135191	-0.0144626	-0.00953108	-0.0155481	-0.0099845	-0.0082824	-0.0100683	-0.0133415	-0.00690274	-0.0147006	-0.0155042	-0.00817584
10_1_3_(H2O)HO_LJ	-1.942	-1.238	-9.154	-1.682	-5.811	-8.982	-5.24	-2.612	-5.661	-6.059	-2.598	-5.299		X10_1_3_.H2O.HO_LJ	-0.000255584	647	0.000496344	0.000316413	0.00233962	0.000429892	0.00133926	0.00229565	0.0014852	0.000667585	0.00154858	0.00144686	0.000664007	0.00135434
11_0_4_(H2O)HO_LJ	-1.096	-0.722	-4.704	-0.937	-3.641	-4.807	-2.795	-1.233	-2.711	-3.048	-1.393	-3.216		X11_0_4_.H2O.HO_LJ	-0.000172476	648	0.000189034	0.000124528	0.000811328	0.00016161	0.000482071	0.000829093	0.000627986	0.000212663	0.000525707	0.000467583	0.000240259	0.000554683
11_2_4_SH_LJ	-1.522	-1.169	-5.624	-1.428	-4.213	-5.478	-3.853	-2.399	-3.528	-4.162	-2.345	-3.935		X11_2_4_SH_LJ	-0.000136416	649	0.000207625	0.000159471	0.000767205	0.000194802	0.000525612	0.000747288	0.000574721	0.000327262	0.000567764	0.000481276	0.000319896	0.000536798
11_2_4_Ar(N-H)_LJ	-0.752	-0.578	-2.778	-0.706	-2.081	-2.706	-1.903	-1.185	-1.743	-2.056	-1.158	-1.944		X11_2_4_Ar.N.H._LJ	-6.73638e-05	650	5.06576e-05	3.89363e-05	0.000187137	4.75588e-05	0.000128193	0.000182286	0.000140184	7.98261e-05	0.0001385	0.000117415	7.80073e-05	0.000130955
11_0_7_(H2O)HO_LJ	-0.483	-0.356	-1.6	-0.432	-1.428	-1.664	-1.169	-0.558	-0.925	-1.23	-0.667	-1.443		X11_0_7_.H2O.HO_LJ	-5.57096e-05	651	2.69077e-05	1.98326e-05	8.91353e-05	2.40665e-05	6.51245e-05	9.27008e-05	7.95533e-05	3.1086e-05	6.85228e-05	5.15314e-05	3.71583e-05	8.03889e-05
9_2_0_Ar(N-H)_C	30.986	30.944	29.84	31.149	29.495	26.552	30.223	30.156	31.079	13.075	30.971	26.045		X9_2_0_Ar.N.H._C	-0.000332738	652	-0.0103102	-0.0102962	-0.00992889	-0.0103644	-0.0100563	-0.00883485	-0.0098141	-0.010034	-0.00435055	-0.0103412	-0.0103052	-0.00866615
10_3_3_SH_LJ	-2.292	-1.784	-8.191	-2.272	-5.841	-7.634	-5.827	-5.118	-5.437	-6.356	-3.867	-5.347		X10_3_3_SH_LJ	-0.000139188	653	0.000319019	0.000248312	0.00114009	0.000316236	0.00081105	0.00106256	0.000812998	0.000712365	0.00088468	0.000756766	0.000538241	0.000744239
10_3_3_Ar(N-H)_LJ	-1.132	-0.881	-4.045	-1.123	-2.885	-3.77	-2.878	-2.528	-2.685	-3.139	-1.91	-2.641		X10_3_3_Ar.N.H._LJ	-6.87229e-05	654	7.77943e-05	6.05448e-05	0.000277984	7.71758e-05	0.000197784	0.000259085	0.000198265	0.000173731	0.000215721	0.000184521	0.000131261	0.000181497
9_1_7_(H2O)HO_LJ	-0.935	-0.673	-3.318	-0.819	-2.522	-3.551	-2.498	-1.133	-1.904	-2.669	-1.411	-3.056		X9_1_7_.H2O.HO_LJ	-9.98627e-05	655	9.33717e-05	6.72076e-05	0.000331345	8.17876e-05	0.000249457	0.000354613	0.000251854	0.000113144	0.000266534	0.000190139	0.000140906	0.000305181
9_2_2_(H2O)HO_LJ	-3.039	-1.994	-13.73	-2.857	-8.195	-12.245	-8.553	-6.364	-9.094	-10.243	-4.595	-7.096		X9_2_2_.H2O.HO_LJ	-0.000211366	656	0.000642342	0.000421464	0.00290206	0.000603874	0.00180782	0.00258818	0.00173215	0.00134514	0.00216503	0.00192217	0.000971228	0.00149986
-1_4_4_(H2O)HO_LJ	-10.154	-9.653	36.422	-10.579	32.239	37.366	34.801	-20.182	-24.75	36.055	-64.672	32.777		X.1_4_4_.H2O.HO_LJ	0.00104801	657	-0.0106415	-0.0101164	0.0381706	-0.0110869	0.0364718	0.0391599	0.0337868	-0.0211509	0.037786	-0.0259382	-0.0677768	0.0343506
-1_4_4_O-H_LJ	-9.454	-16.81	36.676	-9.849	32.553	37.621	35.056	-18.91	-43.064	36.31	-111.094	33.051		X.1_4_4_O.H_LJ	0.00150612	658	-0.0142388	-0.0253178	0.0552383	-0.0148337	0.0527984	0.0566616	0.0490286	-0.0284807	0.0546871	-0.0648594	-0.167321	0.0497787
-1_4_4_COO-_LJ	-16.466	-10.356	36.544	-17.154	32.531	37.488	34.926	-32.907	-26.384	36.177	-62.418	32.961		X.1_4_4_COO._LJ	0.000883447	659	-0.0145468	-0.00914897	0.0322847	-0.0151546	0.0308553	0.0331186	0.0287394	-0.0290716	0.0319604	-0.0233089	-0.055143	0.0291193
-1_4_4_Ar(N-H)_LJ	-9.783	-9.966	36.599	-10.192	32.666	37.543	34.983	-19.327	-25.237	36.232	-53.734	33.052		X.1_4_4_Ar.N.H._LJ	0.00109555	660	-0.0107178	-0.0109183	0.0400961	-0.0111659	0.0383257	0.0411303	0.0357873	-0.0211737	0.039694	-0.0276484	-0.0588684	0.0362102
-1_4_4_SH_LJ	-19.81	-20.185	36.892	-20.638	32.961	37.836	35.276	-39.181	-51.176	36.526	-111.387	33.345		X.1_4_4_SH_LJ	0.00136418	661	-0.0270243	-0.0275359	0.0503272	-0.0281539	0.0481227	0.051615	0.0449646	-0.0534498	0.0498279	-0.0698131	-0.151952	0.0454885
10_1_3_Ar(N-H)_LJ	-1.872	-1.284	-9.392	-1.623	-6.011	-9.205	-5.419	-2.52	-5.805	-6.266	-2.693	-5.479		X10_1_3_Ar.N.H._LJ	-0.00025583	662	0.000478914	0.000328486	0.00240276	0.000415212	0.00138634	0.00235492	0.00153779	0.000644692	0.00160303	0.00148509	0.00068895	0.00140169
10_1_3_SH_LJ	-3.791	-2.6	-19.033	-3.285	-12.171	-18.657	-10.973	-5.101	-11.765	-12.689	-5.452	-11.096		X10_1_3_SH_LJ	-0.000518712	663	0.00196644	0.00134865	0.00987265	0.00170397	0.00569183	0.00967762	0.00631325	0.00264595	0.00658194	0.00610265	0.00282802	0.00575563
10_1_7_(H2O)HO_LJ	-0.633	-0.464	-2.148	-0.567	-1.721	-2.248	-1.605	-0.784	-1.244	-1.703	-0.927	-1.917		X10_1_7_.H2O.HO_LJ	-6.45798e-05	664	4.0879e-05	2.9965e-05	0.000138717	3.66168e-05	0.000103651	0.000145175	0.000111142	5.06306e-05	0.000109979	8.03373e-05	5.98655e-05	0.000123799
11_5_-2_Ar(N-H)_C	25.997	26.327	18.167	28.337	18.167	15.327	19.624	20.736	27.951	15.249	29.992	15.379		X11_5_.2_Ar.N.H._C	-0.000581197	665	-0.0151094	-0.0153012	-0.0105586	-0.0164694	-0.0114054	-0.00890801	-0.0105586	-0.0120517	-0.00886268	-0.016245	-0.0174313	-0.00893823
9_0_-2_Ar(N-H)_C	31.03	31.12	30.292	31.29	30.642	27.358	30.408	31.07	31.145	11.393	31.051	26.492		X9_0_.2_Ar.N.H._C	-0.000256457	666	-0.00795787	-0.00798095	-0.0077686	-0.00802455	-0.00779835	-0.00701616	-0.00785836	-0.00796813	-0.00292182	-0.00798736	-0.00796325	-0.00679406
13_4_-3_Ar(N-H)_C	23.353	24.791	16.313	26.469	17.052	14.09	17.234	22.324	25.429	12.767	27.383	13.97		X13_4_.3_Ar.N.H._C	-0.0005352	667	-0.0124985	-0.0132681	-0.00873071	-0.0141662	-0.00922363	-0.00754096	-0.00912622	-0.0119478	-0.00683289	-0.0136096	-0.0146554	-0.00747674
11_0_4_Ar(N-H)_LJ	-1.057	-0.749	-4.857	-0.903	-3.771	-4.957	-2.896	-1.19	-2.801	-3.159	-1.445	-3.329		X11_0_4_Ar.N.H._LJ	-0.000174432	668	0.000184375	0.00013065	0.000847217	0.000157512	0.000505156	0.00086466	0.000657784	0.000207574	0.000551031	0.000488585	0.000252055	0.000580685
11_0_4_SH_LJ	-2.14	-1.517	-9.837	-1.829	-7.635	-10.041	-5.863	-2.409	-5.672	-6.395	-2.926	-6.741		X11_0_4_SH_LJ	-0.00035335	669	0.000756169	0.000536032	0.0034759	0.000646277	0.00207169	0.00354799	0.00269783	0.00085122	0.00225967	0.0020042	0.0010339	0.00238193
13_2_-3_Ar(N-H)_C	25.327	27.273	17.978	29.469	19.214	15.72	18.671	25.73	27.549	12.02	28.348	15.468		X13_2_.3_Ar.N.H._C	-0.000568117	670	-0.0143887	-0.0154943	-0.0102136	-0.0167418	-0.0106073	-0.0089308	-0.0109158	-0.0146177	-0.00682877	-0.0156511	-0.016105	-0.00878763
8_3_2_O-H_LJ	-3.311	-4.352	-22.511	-3.448	-15.713	-20.551	-17.171	-12.06	-16.611	-19.467	-11.279	-13.27		X8_3_2_O.H_LJ	-0.00018903	671	0.000625878	0.000822658	0.00425525	0.000651775	0.00324583	0.00388475	0.00297023	0.0022797	0.00367985	0.00313998	0.00213207	0.00250843
12_5_-3_Ar(N-H)_C	23.447	24.61	16.328	26.157	16.823	13.859	17.54	21.009	25.533	14.057	28.603	13.816		X12_5_.3_Ar.N.H._C	-0.000556793	672	-0.0130551	-0.0137027	-0.00909132	-0.014564	-0.00976615	-0.00771659	-0.00936693	-0.0116977	-0.00782684	-0.0142166	-0.015926	-0.00769265
10_5_-2_Ar(N-H)_C	27.626	27.586	19.29	29.926	19.005	16.034	21.118	20.123	29.427	16.862	30.554	16.126		X10_5_.2_Ar.N.H._C	-0.000637859	673	-0.0176215	-0.017596	-0.0123043	-0.0190886	-0.0134703	-0.0102274	-0.0121225	-0.0128356	-0.0107556	-0.0187703	-0.0194891	-0.0102861
5_2_0_Ar(N-H)_C	31.556	31.474	31.282	31.643	30.914	31.056	31.42	19.548	31.49	27.843	31.501	31.064		X5_2_0_Ar.N.H._C	-4.79384e-05	674	-0.00151275	-0.00150881	-0.00149961	-0.00151692	-0.00150623	-0.00148878	-0.00148197	-0.0009371	-0.00133475	-0.00150958	-0.00151011	-0.00148916
12_1_4_COO-_LJ	-0.951	-0.452	-2.21	-0.877	-1.757	-2.118	-1.452	-1.291	-1.301	-1.546	-0.846	-1.54		X12_1_4_COO._LJ	-7.32344e-05	675	6.96459e-05	3.3102e-05	0.000161848	6.42266e-05	0.000106336	0.000155111	0.000128673	9.45456e-05	0.00011322	9.5278e-05	6.19563e-05	0.000112781
9_4_0_Ar(N-H)_C	30.682	30.478	25.105	30.843	23.246	21.386	26.985	22.482	30.8	17.282	30.871	21.462		X9_4_0_Ar.N.H._C	-0.000618802	676	-0.0189861	-0.0188599	-0.015535	-0.0190857	-0.0166984	-0.0132337	-0.0143847	-0.0139119	-0.0106941	-0.0190591	-0.019103	-0.0132807
11_2_6_(H2O)HO_LJ	-0.491	-0.365	-1.574	-0.46	-1.246	-1.581	-1.165	-0.703	-0.946	-1.238	-0.719	-1.268		X11_2_6_.H2O.HO_LJ	-4.08183e-05	677	2.00418e-05	1.48987e-05	6.4248e-05	1.87764e-05	4.75533e-05	6.45338e-05	5.08596e-05	2.86953e-05	5.05331e-05	3.86141e-05	2.93484e-05	5.17576e-05
10_0_3_COO-_LJ	-3.937	-1.554	-14.596	-3.162	-9.13	-14.592	-7.41	-4.157	-8.256	-8.664	-3.177	-8.117		X10_0_3_COO._LJ	-0.000539316	678	0.00212329	0.000838096	0.00787185	0.00170532	0.00399633	0.00786969	0.00492395	0.00224193	0.00467263	0.00445259	0.00171341	0.00437762
9_2_2_Ar(N-H)_LJ	-2.929	-2.067	-14.016	-2.755	-8.46	-12.52	-8.82	-6.131	-9.251	-10.552	-4.762	-7.335		X9_2_2_Ar.N.H._LJ	-0.000208791	679	0.000611549	0.000431571	0.00292642	0.00057522	0.00184154	0.00261407	0.00176637	0.0012801	0.00220316	0.00193153	0.000994264	0.00153148
10_3_4_COO-_LJ	-1.558	-0.752	-3.388	-1.519	-2.481	-3.31	-2.478	-3.057	-2.222	-2.695	-1.623	-2.403		X10_3_4_COO._LJ	-9.11588e-05	680	0.000142025	6.85514e-05	0.000308846	0.00013847	0.000225891	0.000301736	0.000226165	0.000278672	0.000245673	0.000202555	0.000147951	0.000219055
9_2_2_SH_LJ	-5.93	-4.185	-28.419	-5.578	-17.135	-25.381	-17.865	-12.415	-18.763	-21.375	-9.64	-14.854		X9_2_2_SH_LJ	-0.000423086	681	0.0025089	0.00177061	0.0120237	0.00235997	0.00755843	0.0107383	0.00724957	0.00525261	0.00904346	0.00793836	0.00407855	0.00628451
11_0_-3_Ar(N-H)_C	30.215	30.666	23.312	30.925	25.77	20.363	23.941	30.612	30.643	12.073	30.579	19.83		X11_0_.3_Ar.N.H._C	-0.000362937	682	-0.0109661	-0.0111298	-0.00846079	-0.0112238	-0.00868908	-0.00739049	-0.00935289	-0.0111102	-0.00438174	-0.0111215	-0.0110983	-0.00719704
10_4_0_Ar(N-H)_C	30.294	29.947	23.058	30.616	21.939	19.808	24.477	23.06	30.581	15.546	30.63	19.862		X10_4_0_Ar.N.H._C	-0.000555073	683	-0.0168154	-0.0166228	-0.0127989	-0.0169941	-0.0135865	-0.0109949	-0.0121777	-0.0128	-0.00862916	-0.0169747	-0.0170019	-0.0110248
12_0_6_(H2O)HO_LJ	-0.424	-0.311	-1.405	-0.384	-1.27	-1.424	-0.988	-0.501	-0.817	-1.04	-0.567	-1.163		X12_0_6_.H2O.HO_LJ	-4.87512e-05	684	2.06705e-05	1.51616e-05	6.84955e-05	1.87205e-05	4.81662e-05	6.94218e-05	6.19141e-05	2.44244e-05	5.07013e-05	3.98298e-05	2.7642e-05	5.66977e-05
12_3_-1_Ar(N-H)_C	27.989	28.527	20.176	30.036	20.484	17.561	20.993	24.838	29.329	12.833	29.237	17.461		X12_3_.1_Ar.N.H._C	-0.000516671	685	-0.0144611	-0.0147391	-0.0104244	-0.0155187	-0.0108465	-0.00907327	-0.0105835	-0.0128331	-0.00663044	-0.0151535	-0.0151059	-0.0090216
10_0_8_COO-_LJ	-0.824	-0.414	-1.831	-0.733	-1.555	-1.882	-1.388	-0.949	-0.996	-1.45	-0.786	-1.744		X10_0_8_COO._LJ	-6.55492e-05	686	5.40125e-05	2.71374e-05	0.000120021	4.80476e-05	9.09823e-05	0.000123364	0.000101929	6.22062e-05	9.50464e-05	6.5287e-05	5.15217e-05	0.000114318
6_0_-1_Ar(N-H)_C	31.552	31.553	31.484	31.699	31.423	31.241	31.478	31.464	31.575	2.156	31.461	31.184		X6_0_.1_Ar.N.H._C	-2.81753e-05	687	-0.000888985	-0.000889014	-0.00088707	-0.000893127	-0.000886901	-0.000880223	-0.000885351	-0.000886506	-6.07458e-05	-0.000889634	-0.000886422	-0.000878617
11_0_7_SH_LJ	-0.943	-0.749	-3.359	-0.843	-2.999	-3.491	-2.455	-1.091	-1.943	-2.583	-1.402	-3.029		X11_0_7_SH_LJ	-0.000113945	688	0.00010745	8.53446e-05	0.00038274	9.60554e-05	0.000279734	0.000397781	0.00034172	0.000124314	0.000294319	0.000221395	0.00015975	0.000345138
11_0_7_Ar(N-H)_LJ	-0.466	-0.37	-1.659	-0.416	-1.481	-1.724	-1.213	-0.539	-0.959	-1.276	-0.692	-1.496		X11_0_7_Ar.N.H._LJ	-5.62476e-05	689	2.62114e-05	2.08116e-05	9.33148e-05	2.3399e-05	6.82284e-05	9.69709e-05	8.33027e-05	3.03175e-05	7.1772e-05	5.39415e-05	3.89234e-05	8.41465e-05
-1_4_5_(H2O)HO_LJ	-6.17	-5.843	36.505	-6.106	32.886	38.152	36.954	-11.483	-12.106	35.493	-33.666	32.872		X.1_4_5_.H2O.HO_LJ	0.000923549	690	-0.0056983	-0.0053963	0.0337142	-0.00563919	0.0341288	0.0352353	0.0303718	-0.0106051	0.0327795	-0.0111805	-0.0310922	0.0303589
-1_4_5_O-H_LJ	-5.742	-10.177	36.759	-5.681	33.155	38.407	37.208	-10.718	-21.081	35.748	-58.483	33.142		X.1_4_5_O.H_LJ	0.00120311	691	-0.00690827	-0.0122441	0.0442252	-0.00683488	0.0447654	0.0462079	0.0398892	-0.012895	0.0430088	-0.0253628	-0.0703616	0.0398735
-1_4_5_COO-_LJ	-10.001	-6.276	36.627	-9.895	33.055	38.274	37.075	-18.661	-12.985	35.616	-35.46	33.044		X.1_4_5_COO._LJ	0.000816813	692	-0.00816894	-0.00512632	0.0299174	-0.00808236	0.0302833	0.0312627	0.0269997	-0.0152425	0.0290916	-0.0106063	-0.0289642	0.0269908
-1_4_5_SH_LJ	-12.041	-12.243	36.975	-11.917	33.43	38.622	37.423	-22.359	-25.308	35.965	-68.148	33.421		X.1_4_5_SH_LJ	0.00110755	693	-0.013336	-0.0135598	0.0409517	-0.0131987	0.0414479	0.0427759	0.0370255	-0.0247638	0.0398331	-0.0280299	-0.0754775	0.0370155
-1_4_5_Ar(N-H)_LJ	-5.947	-6.046	36.682	-5.886	33.137	38.328	37.13	-11.037	-12.495	35.672	-33.529	33.128		X.1_4_5_Ar.N.H._LJ	0.000951444	694	-0.00565824	-0.00575243	0.0349009	-0.0056002	0.0353271	0.0364669	0.031528	-0.0105011	0.0339399	-0.0118883	-0.031901	0.0315194
10_1_6_O-H_LJ	-0.812	-1.07	-5.337	-0.716	-4.27	-5.787	-3.841	-1.004	-3.333	-4.134	-2.186	-4.6		X10_1_6_O.H_LJ	-0.000160294	695	0.000130159	0.000171515	0.000855491	0.000114771	0.00061569	0.000927623	0.000684457	0.000160935	0.000662657	0.000534261	0.000350403	0.000737354
12_2_5_COO-_LJ	-0.678	-0.336	-1.395	-0.646	-1.125	-1.351	-1.004	-1.01	-0.847	-1.061	-0.637	-1.055		X12_2_5_COO._LJ	-4.27265e-05	696	2.89685e-05	1.43561e-05	5.96034e-05	2.76013e-05	4.28974e-05	5.77234e-05	4.80673e-05	4.31537e-05	4.53328e-05	3.61893e-05	2.72167e-05	4.50764e-05
12_1_5_(H2O)HO_LJ	-0.48	-0.35	-1.595	-0.443	-1.325	-1.576	-1.102	-0.635	-0.951	-1.168	-0.654	-1.212		X12_1_5_.H2O.HO_LJ	-4.73008e-05	697	2.27044e-05	1.65553e-05	7.54448e-05	2.09543e-05	5.21255e-05	7.45461e-05	6.26736e-05	3.0036e-05	5.52474e-05	4.49831e-05	3.09347e-05	5.73286e-05
12_0_5_(H2O)HO_LJ	-0.537	-0.383	-1.901	-0.482	-1.662	-1.909	-1.265	-0.634	-1.1	-1.34	-0.702	-1.458		X12_0_5_.H2O.HO_LJ	-6.66348e-05	698	3.57829e-05	2.55211e-05	0.000126673	3.2118e-05	8.4293e-05	0.000127206	0.000110747	4.22465e-05	8.92907e-05	7.32983e-05	4.67776e-05	9.71536e-05
12_1_7_COO-_LJ	-0.485	-0.246	-0.991	-0.453	-0.853	-0.984	-0.741	-0.625	-0.572	-0.775	-0.452	-0.839		X12_1_7_COO._LJ	-3.33916e-05	699	1.61949e-05	8.21434e-06	3.30911e-05	1.51264e-05	2.47432e-05	3.28574e-05	2.84831e-05	2.08698e-05	2.58785e-05	1.91e-05	1.5093e-05	2.80156e-05
10_2_4_O-H_LJ	-1.141	-1.476	-7.843	-1.051	-5.642	-8.012	-5.369	-1.81	-5.206	-5.946	-3.154	-5.496		X10_2_4_O.H_LJ	-0.000182138	700	0.000207819	0.000268836	0.00142851	0.000191427	0.000977899	0.00145929	0.00102762	0.00032967	0.00108299	0.00094821	0.000574463	0.00100103
9_1_7_SH_LJ	-1.826	-1.414	-6.963	-1.6	-5.293	-7.444	-5.242	-2.212	-3.991	-5.602	-2.964	-6.409		X9_1_7_SH_LJ	-0.000203507	701	0.000371603	0.000287759	0.00141702	0.000325611	0.00106678	0.0015149	0.00107716	0.000450157	0.00114005	0.000812196	0.000603194	0.00130428
9_1_7_Ar(N-H)_LJ	-0.902	-0.699	-3.439	-0.79	-2.614	-3.676	-2.589	-1.093	-1.971	-2.767	-1.464	-3.165		X9_1_7_Ar.N.H._LJ	-0.000100435	702	9.05924e-05	7.02041e-05	0.000345396	7.93437e-05	0.000260026	0.000369199	0.000262537	0.000109775	0.000277904	0.000197957	0.000147037	0.000317877
12_4_-1_Ar(N-H)_C	26.729	26.993	18.959	29.226	19.017	16.404	19.944	22.691	28.792	13.415	29.528	16.404		X12_4_.1_Ar.N.H._C	-0.000528807	703	-0.0141345	-0.0142741	-0.0100257	-0.0154549	-0.0105465	-0.00867456	-0.0100563	-0.0119992	-0.00709395	-0.0152254	-0.0156146	-0.00867456
8_3_3_COO-_LJ	-4.716	-2.176	-11.104	-4.739	-7.916	-11.176	-8.578	-12.829	-8.263	-9.758	-5.663	-7.353		X8_3_3_COO._LJ	-0.000288764	704	0.00136181	0.00062835	0.00320643	0.00136845	0.00247702	0.00322722	0.00228585	0.00370455	0.00281776	0.00238606	0.00163527	0.00212328
11_3_4_(H2O)HO_LJ	-0.638	-0.475	-1.978	-0.627	-1.492	-1.877	-1.436	-1.195	-1.257	-1.534	-0.962	-1.406		X11_3_4_.H2O.HO_LJ	-3.93086e-05	705	2.50789e-05	1.86716e-05	7.77524e-05	2.46465e-05	5.64471e-05	7.37822e-05	5.86484e-05	4.69738e-05	6.02994e-05	4.94109e-05	3.78149e-05	5.52679e-05
9_3_4_O-H_LJ	-1.366	-1.822	-8.755	-1.328	-6.275	-8.873	-6.544	-2.818	-5.983	-7.258	-4.249	-6.25		X9_3_4_O.H_LJ	-0.000157675	706	0.000215384	0.000287284	0.00138045	0.000209393	0.00103183	0.00139905	0.000989412	0.000444329	0.00114441	0.000943371	0.000669962	0.00098547
13_0_6_COO-_LJ	-0.46	-0.231	-0.945	-0.427	-0.875	-0.928	-0.676	-0.56	-0.546	-0.707	-0.405	-0.768		X13_0_6_COO._LJ	-3.58883e-05	707	1.65086e-05	8.2902e-06	3.39145e-05	1.53243e-05	2.42605e-05	3.33044e-05	3.14023e-05	2.00975e-05	2.5373e-05	1.9595e-05	1.45348e-05	2.75622e-05
13_3_-2_Ar(N-H)_C	25.29	26.447	17.916	28.522	18.628	15.629	18.667	23.921	27.451	12.265	28.049	15.504		X13_3_.2_Ar.N.H._C	-0.000527013	708	-0.0133282	-0.0139379	-0.00944197	-0.0150315	-0.00983775	-0.00823669	-0.0098172	-0.0126067	-0.00646382	-0.014467	-0.0147822	-0.00817081
10_1_7_SH_LJ	-1.236	-0.975	-4.508	-1.107	-3.614	-4.717	-3.37	-1.531	-2.611	-3.575	-1.946	-4.024		X10_1_7_SH_LJ	-0.000131843	709	0.000162958	0.000128547	0.000594348	0.00014595	0.000444311	0.000621903	0.00047648	0.000201851	0.000471338	0.000344242	0.000256566	0.000530536
10_1_7_Ar(N-H)_LJ	-0.611	-0.482	-2.227	-0.547	-1.785	-2.33	-1.665	-0.756	-1.29	-1.766	-0.961	-1.987		X10_1_7_Ar.N.H._LJ	-6.50863e-05	710	3.97677e-05	3.13716e-05	0.000144947	3.56022e-05	0.000108369	0.000151651	0.000116179	4.92053e-05	0.000114942	8.39613e-05	6.25479e-05	0.000129326
12_0_4_COO-_LJ	-1.074	-0.497	-2.722	-0.958	-2.249	-2.642	-1.697	-1.276	-1.528	-1.807	-0.911	-1.883		X12_0_4_COO._LJ	-0.000102819	711	0.000110427	5.11009e-05	0.000279873	9.85004e-05	0.000174484	0.000271647	0.000231239	0.000131197	0.000185794	0.000157107	9.36679e-05	0.000193608
9_3_3_O-H_LJ	-1.708	-2.265	-11.159	-1.696	-7.837	-10.772	-8.157	-4.189	-7.835	-9.103	-5.317	-7.259		X9_3_3_O.H_LJ	-0.000160846	712	0.000274725	0.000364316	0.00179488	0.000272795	0.00131202	0.00173263	0.00126055	0.000673784	0.00146418	0.00126023	0.000855219	0.00116758
6_2_2_(H2O)HO_LJ	-16.782	-10.395	-60.709	-17.98	-48.795	-61.338	-59.685	-45.549	-38.754	-72.391	-38.466	-40.895		X6_2_2_.H2O.HO_LJ	-0.000910604	713	0.0152818	0.00946573	0.0552819	0.0163727	0.0543494	0.0558546	0.0444329	0.0414771	0.0659195	0.0352896	0.0350273	0.0372392
12_1_6_(H2O)HO_LJ	-0.383	-0.285	-1.216	-0.355	-1.038	-1.213	-0.878	-0.498	-0.719	-0.925	-0.53	-0.986		X12_1_6_.H2O.HO_LJ	-3.58188e-05	714	1.37186e-05	1.02083e-05	4.35556e-05	1.27157e-05	3.14489e-05	4.34482e-05	3.71799e-05	1.78377e-05	3.31324e-05	2.57537e-05	1.89839e-05	3.53173e-05
11_0_8_COO-_LJ	-0.576	-0.293	-1.223	-0.523	-1.08	-1.236	-0.926	-0.677	-0.676	-0.966	-0.538	-1.125		X11_0_8_COO._LJ	-4.38814e-05	715	2.52757e-05	1.28572e-05	5.36669e-05	2.295e-05	4.06341e-05	5.42374e-05	4.73919e-05	2.97077e-05	4.23894e-05	2.96638e-05	2.36082e-05	4.93665e-05
8_3_2_SH_LJ	-6.945	-5.245	-26.922	-7.234	-18.858	-24.563	-20.584	-25.103	-19.762	-23.34	-13.578	-15.957		X8_3_2_SH_LJ	-0.000325871	716	0.00226317	0.00170919	0.0087731	0.00235735	0.00670773	0.00800437	0.00614528	0.00818034	0.00760583	0.00643986	0.00442468	0.00519993
8_3_2_Ar(N-H)_LJ	-3.43	-2.591	-13.286	-3.573	-9.311	-12.121	-10.161	-12.388	-9.747	-11.522	-6.706	-7.88		X8_3_2_Ar.N.H._LJ	-0.000160752	717	0.000551378	0.000416507	0.00213575	0.000574365	0.0016334	0.00194847	0.00149676	0.00199139	0.00185218	0.00156685	0.001078	0.00126672
-1_8_-2_O-H_LJ	-29.018	-42.297	31.964	32.716	-80.725	33.622	-109.84	-36.234	-108.667	32.749	-98.273	-133.443		X.1_8_.2_O.H_LJ	0.00279025	718	-0.0809676	-0.118019	0.0891876	0.0912859	-0.306481	0.0938139	-0.225243	-0.101102	0.091378	-0.303208	-0.274207	-0.37234
7_3_5_COO-_LJ	-4.073	-1.913	-10.594	-3.916	-6.684	-10.961	-8.196	-7.602	-6.003	-9.521	-5.345	-7.825		X7_3_5_COO._LJ	-0.000255964	719	0.00104254	0.000489659	0.00271168	0.00100235	0.00209788	0.00280562	0.00171086	0.00194584	0.00243703	0.00153655	0.00136813	0.00200292
12_5_-2_Ar(N-H)_C	24.541	25.087	17.079	26.836	17.27	14.588	18.257	20.799	26.55	13.964	28.762	14.622		X12_5_.2_Ar.N.H._C	-0.000531262	720	-0.0130377	-0.0133278	-0.00907343	-0.0142569	-0.00969925	-0.00775005	-0.0091749	-0.0110497	-0.00741854	-0.014105	-0.0152802	-0.00776811
2_4_8_Ar(N-H)_LJ	-1.419	-1.303	20.303	-1.31	-10.016	-47.032	-43.75	-2.264	-2.079	-38.366	-3.876	-22.705		X2_4_8_Ar.N.H._LJ	-0.00293636	721	0.00416669	0.00382607	-0.0596168	0.00384663	0.128466	0.138103	0.0294105	0.00664791	0.112656	0.00610468	0.0113813	0.06667
11_3_5_(H2O)HO_LJ	-0.519	-0.39	-1.597	-0.506	-1.223	-1.548	-1.189	-0.896	-0.988	-1.266	-0.786	-1.203		X11_3_5_.H2O.HO_LJ	-3.35286e-05	722	1.74014e-05	1.30762e-05	5.35453e-05	1.69655e-05	3.98656e-05	5.19024e-05	4.10055e-05	3.00417e-05	4.24473e-05	3.31263e-05	2.63535e-05	4.0335e-05
13_4_-2_Ar(N-H)_C	24.267	25.178	16.996	26.991	17.485	14.744	17.867	22.194	26.328	12.648	27.505	14.693		X13_4_.2_Ar.N.H._C	-0.000510058	723	-0.0123776	-0.0128422	-0.00866894	-0.013767	-0.0091132	-0.00752029	-0.00891836	-0.0113202	-0.00645121	-0.0134288	-0.0140291	-0.00749428
9_1_2_COO-_LJ	-6.857	-2.695	-26.302	-5.81	-13.87	-23.653	-13.96	-9.765	-16.102	-18.102	-6.046	-12.127		X9_1_2_COO._LJ	-0.000586568	724	0.0040221	0.0015808	0.0154279	0.00340796	0.00818849	0.0138741	0.0081357	0.00572784	0.0106181	0.00944492	0.00354639	0.00711331
11_0_5_O-H_LJ	-0.796	-1.017	-5.72	-0.688	-4.813	-6.065	-3.714	-0.896	-3.417	-3.992	-1.955	-4.483		X11_0_5_O.H_LJ	-0.000199417	725	0.000158736	0.000202807	0.00114066	0.000137199	0.000740634	0.00120946	0.000959794	0.000178678	0.000796072	0.000681408	0.00038986	0.000893986
9_0_7_O-H_LJ	-1.02	-1.35	-6.76	-0.864	-5.633	-7.534	-5.007	-1.112	-4.009	-5.314	-2.751	-6.823		X9_0_7_O.H_LJ	-0.000223803	726	0.000228279	0.000302134	0.00151291	0.000193366	0.00112058	0.00168613	0.00126068	0.000248869	0.00118929	0.000897226	0.000615682	0.00152701
12_0_6_SH_LJ	-0.828	-0.653	-2.949	-0.749	-2.667	-2.989	-2.074	-0.978	-1.716	-2.184	-1.19	-2.441		X12_0_6_SH_LJ	-0.000100025	727	8.28207e-05	6.53163e-05	0.000294974	7.49187e-05	0.000207452	0.000298975	0.000266767	9.78245e-05	0.000218455	0.000171643	0.00011903	0.000244161
12_0_6_Ar(N-H)_LJ	-0.409	-0.323	-1.456	-0.37	-1.317	-1.476	-1.024	-0.483	-0.848	-1.079	-0.588	-1.206		X12_0_6_Ar.N.H._LJ	-4.93874e-05	728	2.01994e-05	1.59521e-05	7.1908e-05	1.82733e-05	5.05727e-05	7.28958e-05	6.50432e-05	2.38541e-05	5.3289e-05	4.18805e-05	2.90398e-05	5.95612e-05
6_3_4_(H2O)HO_LJ	-5.342	-3.721	-20.848	-5.487	-13.787	-22.01	-16.897	-12.349	-12.596	-20.339	-13.065	-14.819		X6_3_4_.H2O.HO_LJ	-0.000422879	729	0.00225902	0.00157353	0.00881619	0.00232034	0.00714539	0.00930757	0.00583024	0.00522214	0.00860094	0.00532659	0.00552492	0.00626665
11_2_6_SH_LJ	-0.959	-0.766	-3.305	-0.898	-2.617	-3.318	-2.447	-1.374	-1.985	-2.601	-1.51	-2.663		X11_2_6_SH_LJ	-8.29052e-05	730	7.95061e-05	6.35054e-05	0.000274002	7.44489e-05	0.000202869	0.00027508	0.000216963	0.000113912	0.000215637	0.000164567	0.000125187	0.000220777
11_2_6_Ar(N-H)_LJ	-0.474	-0.379	-1.633	-0.443	-1.293	-1.639	-1.209	-0.679	-0.981	-1.285	-0.746	-1.316		X11_2_6_Ar.N.H._LJ	-4.09291e-05	731	1.94004e-05	1.55121e-05	6.68373e-05	1.81316e-05	4.94833e-05	6.70829e-05	5.29214e-05	2.77909e-05	5.2594e-05	4.01515e-05	3.05331e-05	5.38628e-05
6_2_5_SH_LJ	-11.338	-7.939	-49.074	-10.156	-29.648	-54.979	-38.265	-15.924	-28.303	-46.429	-25.462	-39.5		X6_2_5_SH_LJ	-0.00124416	732	0.0141062	0.00987735	0.0610557	0.0126356	0.0476076	0.0684025	0.0368867	0.0198119	0.0577649	0.0352133	0.0316787	0.0491442
10_1_-1_Ar(N-H)_C	30.812	30.867	28.128	31.082	28.911	24.393	28.673	30.587	30.975	11.699	30.836	23.829		X10_1_.1_Ar.N.H._C	-0.000367688	733	-0.0113292	-0.0113494	-0.0103423	-0.0114285	-0.0105427	-0.008969	-0.0106302	-0.0112465	-0.00430158	-0.0113891	-0.011338	-0.00876163
10_2_5_O-H_LJ	-0.89	-1.177	-5.794	-0.817	-4.351	-6.057	-4.158	-1.321	-3.752	-4.535	-2.489	-4.477		X10_2_5_O.H_LJ	-0.000140985	734	0.000125476	0.000165939	0.000816865	0.000115184	0.000586214	0.000853944	0.000613424	0.000186241	0.000639365	0.000528974	0.000350911	0.000631188
12_0_5_SH_LJ	-1.05	-0.804	-3.989	-0.941	-3.489	-4.004	-2.656	-1.238	-2.308	-2.813	-1.475	-3.06		X12_0_5_SH_LJ	-0.000136729	735	0.000143566	0.00010993	0.000545412	0.000128662	0.000363152	0.000547463	0.000477048	0.000169271	0.000384619	0.000315571	0.000201675	0.000418391
12_0_5_Ar(N-H)_LJ	-0.518	-0.397	-1.97	-0.465	-1.723	-1.977	-1.312	-0.611	-1.14	-1.39	-0.729	-1.512		X12_0_5_Ar.N.H._LJ	-6.74316e-05	736	3.49296e-05	2.67703e-05	0.00013284	3.13557e-05	8.84703e-05	0.000133312	0.000116185	4.12007e-05	9.37299e-05	7.6872e-05	4.91576e-05	0.000101957
6_3_3_O-H_LJ	-6.802	-8.855	-45.002	-7.467	-34.661	-47.3	-39.637	-22.421	-32.792	-45.395	-32.484	-31.558		X6_3_3_O.H_LJ	-0.000736677	737	0.00501088	0.00652328	0.0331519	0.00550077	0.0291997	0.0348448	0.025534	0.016517	0.0334415	0.0241571	0.0239302	0.0232481
6_2_5_Ar(N-H)_LJ	-5.599	-3.921	-24.218	-5.015	-14.635	-27.099	-18.886	-7.864	-13.94	-22.908	-12.568	-19.493		X6_2_5_Ar.N.H._LJ	-0.000611343	738	0.00342291	0.00239708	0.0148055	0.00306589	0.0115458	0.0165668	0.00894701	0.0048076	0.0140047	0.00852213	0.00768336	0.0119169
10_2_7_COO-_LJ	-0.871	-0.434	-1.938	-0.806	-1.462	-1.955	-1.474	-1.204	-1.087	-1.566	-0.881	-1.633		X10_2_7_COO._LJ	-5.64205e-05	739	4.91422e-05	2.44865e-05	0.000109343	4.54749e-05	8.31638e-05	0.000110302	8.24867e-05	6.79303e-05	8.83545e-05	6.13291e-05	4.97064e-05	9.21346e-05
11_3_0_Ar(N-H)_C	30.036	29.9	22.8	30.59	22.442	19.862	23.663	25.63	30.524	13.353	30.368	19.779		X11_3_0_Ar.N.H._C	-0.000481475	740	-0.0144616	-0.0143961	-0.0109776	-0.0147283	-0.0113931	-0.00956305	-0.0108053	-0.0123402	-0.00642913	-0.0146965	-0.0146214	-0.00952309
12_2_6_COO-_LJ	-0.546	-0.276	-1.1	-0.52	-0.901	-1.075	-0.817	-0.786	-0.654	-0.859	-0.519	-0.876		X12_2_6_COO._LJ	-3.35501e-05	741	1.83184e-05	9.25984e-06	3.69052e-05	1.74461e-05	2.74105e-05	3.60664e-05	3.02287e-05	2.63704e-05	2.88196e-05	2.19418e-05	1.74125e-05	2.93899e-05
13_0_5_COO-_LJ	-0.565	-0.278	-1.215	-0.522	-1.1	-1.178	-0.834	-0.69	-0.697	-0.873	-0.489	-0.929		X13_0_5_COO._LJ	-4.58072e-05	742	2.5881e-05	1.27344e-05	5.56557e-05	2.39113e-05	3.82032e-05	5.39608e-05	5.03879e-05	3.16069e-05	3.99896e-05	3.19276e-05	2.23997e-05	4.25548e-05
6_1_0_Ar(N-H)_C	31.519	31.476	31.376	31.628	31.229	31.187	31.417	31.134	31.521	5.885	31.4	31.126		X6_1_0_Ar.N.H._C	-2.86687e-05	743	-0.000903609	-0.000902376	-0.000899509	-0.000906734	-0.000900685	-0.000894091	-0.000895295	-0.000892571	-0.000168715	-0.000903666	-0.000900197	-0.000892342
11_1_7_(H2O)HO_LJ	-0.433	-0.324	-1.401	-0.396	-1.168	-1.427	-1.044	-0.547	-0.81	-1.1	-0.618	-1.214		X11_1_7_.H2O.HO_LJ	-4.06147e-05	744	1.75861e-05	1.31591e-05	5.69011e-05	1.60834e-05	4.24017e-05	5.79571e-05	4.74379e-05	2.22162e-05	4.46761e-05	3.28979e-05	2.50999e-05	4.93062e-05
12_1_5_SH_LJ	-0.938	-0.735	-3.347	-0.866	-2.783	-3.306	-2.315	-1.239	-1.996	-2.452	-1.373	-2.544		X12_1_5_SH_LJ	-9.64938e-05	745	9.05112e-05	7.09229e-05	0.000322965	8.35636e-05	0.000223383	0.000319009	0.000268542	0.000119556	0.000236603	0.000192602	0.000132486	0.00024548
12_1_5_Ar(N-H)_LJ	-0.463	-0.363	-1.653	-0.428	-1.375	-1.633	-1.144	-0.612	-0.986	-1.211	-0.678	-1.257		X12_1_5_Ar.N.H._LJ	-4.76406e-05	746	2.20576e-05	1.72935e-05	7.875e-05	2.03902e-05	5.45009e-05	7.77971e-05	6.55059e-05	2.91561e-05	5.76928e-05	4.69737e-05	3.23003e-05	5.98843e-05
11_3_4_SH_LJ	-1.247	-0.997	-4.152	-1.224	-3.134	-3.938	-3.014	-2.333	-2.638	-3.221	-2.021	-2.951		X11_3_4_SH_LJ	-7.91886e-05	747	9.87482e-05	7.89511e-05	0.000328791	9.69269e-05	0.000238675	0.000311845	0.000248177	0.000184747	0.000255067	0.0002089	0.00016004	0.000233686
11_3_4_Ar(N-H)_LJ	-0.616	-0.492	-2.051	-0.605	-1.548	-1.945	-1.489	-1.152	-1.303	-1.591	-0.998	-1.458		X11_3_4_Ar.N.H._LJ	-3.90993e-05	748	2.40852e-05	1.92368e-05	8.01926e-05	2.36551e-05	5.82188e-05	7.60481e-05	6.05257e-05	4.50424e-05	6.22069e-05	5.09463e-05	3.90211e-05	5.70067e-05
-1_5_4_(H2O)HO_LJ	-6.901	-5.986	33.5	-7.593	-83.756	34.249	32.774	-12.729	-16.149	33.202	-37.86	-77.789		X.1_5_4_.H2O.HO_LJ	-0.00472578	749	0.0326126	0.0282885	-0.158314	0.0358828	-0.154883	-0.161853	0.395812	0.0601544	-0.156905	0.0763166	0.178918	0.367613
-1_5_4_COO-_LJ	-11.184	-6.433	33.643	-12.306	-84.118	34.377	32.953	-20.659	-17.288	33.357	-39.836	-77.564		X.1_5_4_COO._LJ	-0.00486408	750	0.0543999	0.0312906	-0.163642	0.0598574	-0.160286	-0.167212	0.409157	0.100487	-0.162251	0.0840902	0.193765	0.377278
2_4_8_SH_LJ	-2.873	-2.638	29.937	-2.652	-20.29	-96.076	-89.604	-4.583	-4.21	-78.726	-7.847	-46.072		X2_4_8_SH_LJ	-0.00538152	751	0.0154611	0.0141964	-0.161106	0.0142718	0.482205	0.517035	0.109191	0.0246635	0.423665	0.0226562	0.0422288	0.247937
-1_5_4_O-H_LJ	-6.421	-10.427	33.76	-7.065	-144.597	34.504	33.047	-11.863	-28.114	33.466	-65.759	-134.172		X.1_5_4_O.H_LJ	-0.00743799	752	0.0477593	0.0775559	-0.251106	0.0525494	-0.245803	-0.25664	1.07551	0.0882368	-0.24892	0.209112	0.489115	0.997969
-1_5_4_SH_LJ	-13.47	-12.553	34.003	-14.82	-155.491	34.728	33.334	-24.813	-33.642	33.724	-76.496	-142.491		X.1_5_4_SH_LJ	-0.00808708	753	0.108933	0.101517	-0.274985	0.11985	-0.269575	-0.280848	1.25747	0.200665	-0.272729	0.272065	0.618629	1.15234
-1_5_4_Ar(N-H)_LJ	-6.653	-6.2	33.711	-7.32	-75.733	34.435	33.041	-12.252	-16.604	33.432	-37.628	-69.286		X.1_5_4_Ar.N.H._LJ	-0.00432186	754	0.0287533	0.0267955	-0.145694	0.031636	-0.142798	-0.148823	0.327307	0.0529514	-0.144488	0.0717601	0.162623	0.299444
8_0_7_O-H_LJ	-1.558	-2.033	-10.566	-1.287	-8.288	-11.981	-7.947	-1.664	-6.18	-8.457	-4.338	-11.301		X8_0_7_O.H_LJ	-0.000338537	755	0.00052744	0.000688245	0.00357698	0.000435697	0.00269035	0.00405601	0.00280579	0.000563325	0.002863	0.00209216	0.00146857	0.0038258
-1_4_8_(H2O)HO_LJ	-1.475	-1.356	32.279	-1.378	-35.121	-82.805	31.643	-2.243	-2.185	-56.428	-4.05	-46.786		X.1_4_8_.H2O.HO_LJ	-0.0117753	756	0.0173685	0.0159673	-0.380094	0.0162263	-0.372605	0.975052	0.41356	0.026412	0.664455	0.025729	0.0476899	0.550918
12_2_5_(H2O)HO_LJ	-0.418	-0.312	-1.297	-0.399	-1.046	-1.257	-0.933	-0.624	-0.788	-0.986	-0.593	-0.981		X12_2_5_.H2O.HO_LJ	-3.1974e-05	757	1.33651e-05	9.97589e-06	4.14703e-05	1.27576e-05	2.98318e-05	4.01913e-05	3.34448e-05	1.99518e-05	3.15264e-05	2.51955e-05	1.89606e-05	3.13665e-05
11_4_0_Ar(N-H)_C	29.533	28.953	21.196	30.218	20.587	18.347	22.296	23.008	30.191	14.235	30.202	18.402		X11_4_0_Ar.N.H._C	-0.000503021	758	-0.0148557	-0.014564	-0.010662	-0.0152003	-0.0112153	-0.00922892	-0.0103557	-0.0115735	-0.0071605	-0.0151867	-0.0151922	-0.00925658
9_5_-3_Ar(N-H)_C	27.304	27.801	19.065	29.997	19.011	15.312	21.378	19.441	29.041	19.086	30.806	15.356		X9_5_.3_Ar.N.H._C	-0.000733886	759	-0.020038	-0.0204028	-0.0139915	-0.0220144	-0.015689	-0.0112373	-0.0139519	-0.0142675	-0.0140069	-0.0213128	-0.0226081	-0.0112696
7_0_7_(H2O)HO_LJ	-2.555	-1.77	-9.647	-2.057	-6.796	-10.733	-7.338	-2.704	-5.195	-7.822	-3.953	-10.545		X7_0_7_.H2O.HO_LJ	-0.000302807	760	0.000773672	0.000535968	0.00292118	0.000622874	0.002222	0.00325003	0.00205788	0.00081879	0.00236856	0.00157308	0.001197	0.0031931
12_1_-2_Ar(N-H)_C	29.328	30.022	21.466	30.608	22.854	18.819	22.009	29.273	30.288	11.76	30.019	18.493		X12_1_.2_Ar.N.H._C	-0.000439865	761	-0.0129003	-0.0132056	-0.00944213	-0.0134634	-0.00968098	-0.00827781	-0.0100527	-0.0128762	-0.00517281	-0.0133226	-0.0132043	-0.00813442
9_0_8_COO-_LJ	-1.187	-0.589	-2.759	-1.034	-2.214	-2.861	-2.102	-1.341	-1.455	-2.196	-1.159	-2.718		X9_0_8_COO._LJ	-9.44742e-05	762	0.000112141	5.56453e-05	0.000260654	9.76863e-05	0.000198585	0.000270291	0.000209166	0.00012669	0.000207465	0.00013746	0.000109496	0.000256781
10_2_0_Ar(N-H)_C	30.762	30.735	27.246	30.985	26.792	23.736	27.965	29.925	30.922	12.656	30.767	23.387		X10_2_0_Ar.N.H._C	-0.000433194	763	-0.0133259	-0.0133142	-0.0118028	-0.0134225	-0.0121143	-0.0102823	-0.0116061	-0.0129633	-0.00548251	-0.0133952	-0.0133281	-0.0101311
13_2_-2_Ar(N-H)_C	26.262	27.656	18.776	29.955	19.759	16.475	19.383	25.634	28.568	11.789	28.453	16.285		X13_2_.2_Ar.N.H._C	-0.000536947	764	-0.0141013	-0.0148498	-0.0100817	-0.0160842	-0.0104076	-0.0088462	-0.0106095	-0.0137641	-0.00633007	-0.0153395	-0.0152777	-0.00874418
7_2_6_COO-_LJ	-3.949	-1.809	-10.699	-3.484	-6.498	-11.376	-8.11	-5.38	-5.693	-9.242	-4.695	-8.774		X7_2_6_COO._LJ	-0.000290186	765	0.00114594	0.000524946	0.0031047	0.00101101	0.00235341	0.00330115	0.00188563	0.0015612	0.0026819	0.00165203	0.00136242	0.00254609
13_1_-3_Ar(N-H)_C	26.214	28.378	18.683	29.88	20.22	16.444	19.237	27.305	28.571	11.547	28.604	16.144		X13_1_.3_Ar.N.H._C	-0.000547908	766	-0.0143629	-0.0155485	-0.0102366	-0.0163715	-0.0105401	-0.00900979	-0.0110787	-0.0149606	-0.00632669	-0.0156543	-0.0156724	-0.00884542
11_5_-1_Ar(N-H)_C	27.12	26.804	18.97	29	18.58	16.158	20.354	20.579	29.02	15.058	29.974	16.281		X11_5_.1_Ar.N.H._C	-0.000550168	767	-0.0149206	-0.0147467	-0.0104367	-0.0159549	-0.0111981	-0.00888962	-0.0102221	-0.0113219	-0.00828443	-0.0159659	-0.0164907	-0.00895729
12_1_6_SH_LJ	-0.748	-0.599	-2.553	-0.693	-2.18	-2.546	-1.844	-0.972	-1.51	-1.942	-1.112	-2.071		X12_1_6_SH_LJ	-7.29998e-05	768	5.46039e-05	4.37269e-05	0.000186369	5.05889e-05	0.000134612	0.000185858	0.00015914	7.09558e-05	0.000141766	0.00011023	8.11758e-05	0.000151183
12_1_6_Ar(N-H)_LJ	-0.369	-0.296	-1.261	-0.342	-1.077	-1.258	-0.911	-0.48	-0.746	-0.959	-0.549	-1.023		X12_1_6_Ar.N.H._LJ	-3.60654e-05	769	1.33081e-05	1.06753e-05	4.54784e-05	1.23344e-05	3.28555e-05	4.53702e-05	3.88424e-05	1.73114e-05	3.45867e-05	2.69048e-05	1.97999e-05	3.68949e-05
12_2_-1_Ar(N-H)_C	29.183	29.996	21.336	30.452	21.969	18.684	21.946	27.005	30.218	12.109	29.812	18.49		X12_2_.1_Ar.N.H._C	-0.000487338	770	-0.014222	-0.0146182	-0.0103978	-0.0148404	-0.0106951	-0.00910542	-0.0107063	-0.0131606	-0.00590117	-0.0147264	-0.0145285	-0.00901088
13_5_-3_Ar(N-H)_C	22.345	23.513	15.428	24.903	15.984	13.253	16.429	20.669	24.392	12.985	26.708	13.211		X13_5_.3_Ar.N.H._C	-0.000509726	771	-0.0113898	-0.0119852	-0.00786405	-0.0126937	-0.00837429	-0.0067554	-0.00814746	-0.0105355	-0.00661879	-0.0124332	-0.0136138	-0.00673399
11_3_5_SH_LJ	-1.014	-0.82	-3.353	-0.988	-2.569	-3.249	-2.496	-1.751	-2.073	-2.659	-1.651	-2.527		X11_3_5_SH_LJ	-6.75832e-05	772	6.85293e-05	5.54182e-05	0.000226606	6.67722e-05	0.000168688	0.000219578	0.000173621	0.000118338	0.000179704	0.0001401	0.00011158	0.000170783
11_3_5_Ar(N-H)_LJ	-0.501	-0.405	-1.656	-0.488	-1.269	-1.605	-1.233	-0.865	-1.024	-1.313	-0.815	-1.248		X11_3_5_Ar.N.H._LJ	-3.34146e-05	773	1.67407e-05	1.35329e-05	5.53346e-05	1.63063e-05	4.12003e-05	5.36305e-05	4.24032e-05	2.89037e-05	4.38734e-05	3.42166e-05	2.72329e-05	4.17015e-05
13_1_6_COO-_LJ	-0.424	-0.215	-0.838	-0.401	-0.736	-0.813	-0.613	-0.56	-0.492	-0.64	-0.384	-0.672		X13_1_6_COO._LJ	-2.81191e-05	774	1.19225e-05	6.04562e-06	2.35638e-05	1.12758e-05	1.7237e-05	2.28609e-05	2.06957e-05	1.57467e-05	1.79963e-05	1.38346e-05	1.07978e-05	1.88961e-05
13_0_7_COO-_LJ	-0.368	-0.189	-0.728	-0.344	-0.679	-0.715	-0.54	-0.448	-0.417	-0.562	-0.329	-0.618		X13_0_7_COO._LJ	-2.66398e-05	775	9.80346e-06	5.03493e-06	1.93938e-05	9.16411e-06	1.43855e-05	1.90475e-05	1.80885e-05	1.19347e-05	1.49716e-05	1.11088e-05	8.76451e-06	1.64634e-05
11_1_3_COO-_LJ	-1.844	-0.826	-5.109	-1.656	-3.535	-4.769	-3.035	-2.555	-2.967	-3.343	-1.625	-3.075		X11_1_3_COO._LJ	-0.000151531	776	0.000279422	0.000125164	0.00077417	0.000250935	0.000459895	0.000722649	0.000535661	0.000387161	0.000506567	0.000449591	0.000246237	0.000465957
14_3_-3_Ar(N-H)_C	22.999	24.569	16.009	26.242	16.938	14.025	16.684	22.897	25.065	11.658	26.055	13.874		X14_3_.3_Ar.N.H._C	-0.000503481	777	-0.0115796	-0.01237	-0.00806022	-0.0132123	-0.00840007	-0.00706132	-0.00852796	-0.0115282	-0.00586958	-0.0126197	-0.0131182	-0.00698529
10_0_-2_Ar(N-H)_C	30.812	30.944	28.005	31.137	29.392	24.295	28.479	30.872	30.99	11.417	30.859	23.623		X10_0_.2_Ar.N.H._C	-0.000341251	778	-0.0105146	-0.0105597	-0.00955674	-0.0106255	-0.00971849	-0.0082907	-0.0100301	-0.0105351	-0.00389606	-0.0105754	-0.0105307	-0.00806137
13_1_5_COO-_LJ	-0.517	-0.258	-1.054	-0.488	-0.909	-1.011	-0.745	-0.694	-0.621	-0.779	-0.462	-0.801		X13_1_5_COO._LJ	-3.51875e-05	779	1.8192e-05	9.07839e-06	3.70877e-05	1.71715e-05	2.62147e-05	3.55746e-05	3.19855e-05	2.44202e-05	2.74111e-05	2.18515e-05	1.62566e-05	2.81852e-05
12_0_7_(H2O)HO_LJ	-0.328	-0.248	-1.035	-0.3	-0.946	-1.042	-0.76	-0.39	-0.594	-0.795	-0.447	-0.9		X12_0_7_.H2O.HO_LJ	-3.35032e-05	780	1.0989e-05	8.30879e-06	3.46758e-05	1.0051e-05	2.54624e-05	3.49103e-05	3.1694e-05	1.30662e-05	2.6635e-05	1.99009e-05	1.49759e-05	3.01529e-05
11_0_6_O-H_LJ	-0.604	-0.802	-3.975	-0.53	-3.503	-4.217	-2.764	-0.687	-2.369	-2.936	-1.526	-3.411		X11_0_6_O.H_LJ	-0.000132696	781	8.01484e-05	0.000106422	0.000527467	7.03289e-05	0.000366772	0.000559579	0.000464834	9.11622e-05	0.000389595	0.000314357	0.000202494	0.000452626
11_2_7_COO-_LJ	-0.611	-0.309	-1.283	-0.575	-1.015	-1.273	-0.975	-0.852	-0.731	-1.027	-0.6	-1.07		X11_2_7_COO._LJ	-3.77268e-05	782	2.30511e-05	1.16576e-05	4.84034e-05	2.16929e-05	3.67836e-05	4.80262e-05	3.82927e-05	3.21432e-05	3.87454e-05	2.75783e-05	2.26361e-05	4.03676e-05
10_5_-1_Ar(N-H)_C	29.013	28.211	20.276	29.903	19.49	17.068	22.026	19.925	29.874	16.618	30.545	17.235		X10_5_.1_Ar.N.H._C	-0.000578237	783	-0.0167764	-0.0163127	-0.0117243	-0.017291	-0.0127363	-0.00986936	-0.0112698	-0.0115214	-0.00960915	-0.0172743	-0.0176623	-0.00996592
6_1_6_COO-_LJ	-8.513	-3.662	-23.318	-6.872	-13.361	-25.852	-17.692	-9.615	-11.978	-20.379	-10.021	-21.511		X6_1_6_COO._LJ	-0.000709042	784	0.00603607	0.00259651	0.0165334	0.00487253	0.0125444	0.0183301	0.0094735	0.00681743	0.0144496	0.0084929	0.0071053	0.0152522
3_3_5_(H2O)HO_LJ	-9.358	-7.24	32.047	-9.115	-35.533	32.506	-35.7	-17.113	-12.981	32.784	-37.863	-63.425		X3_3_5_.H2O.HO_LJ	0.00125807	785	-0.011773	-0.00910845	0.0403175	-0.0114673	-0.0449132	0.0408949	-0.0447031	-0.0215294	0.0412447	-0.016331	-0.0476344	-0.0797933
11_1_7_SH_LJ	-0.845	-0.68	-2.942	-0.773	-2.453	-2.996	-2.193	-1.069	-1.7	-2.311	-1.299	-2.548		X11_1_7_SH_LJ	-8.27861e-05	786	6.99543e-05	5.62946e-05	0.000243557	6.39937e-05	0.00018155	0.000248027	0.000203074	8.84984e-05	0.000191319	0.000140736	0.000107539	0.000210939
11_1_7_Ar(N-H)_LJ	-0.417	-0.336	-1.453	-0.382	-1.212	-1.48	-1.083	-0.528	-0.84	-1.141	-0.642	-1.259		X11_1_7_Ar.N.H._LJ	-4.09053e-05	787	1.70575e-05	1.37442e-05	5.94355e-05	1.56258e-05	4.43005e-05	6.05399e-05	4.95773e-05	2.1598e-05	4.6673e-05	3.43605e-05	2.62612e-05	5.14998e-05
8_3_1_Ar(N-H)_C	31.079	30.958	30.243	31.16	28.233	27.594	30.54	26.944	31.129	16.629	31.038	27.409		X8_3_1_Ar.N.H._C	-0.000343703	788	-0.010682	-0.0106404	-0.0103946	-0.0107098	-0.0104967	-0.00948415	-0.00970378	-0.00926074	-0.00571544	-0.0106991	-0.0106679	-0.00942056
6_0_5_SH_LJ	-27.27	-16.038	-88.935	-19.62	-72.443	-88.194	-71.948	-24.687	-53.347	-82.965	-45.112	-96.893		X6_0_5_SH_LJ	-0.00240587	789	0.0656082	0.0385854	0.213966	0.0472032	0.173098	0.212184	0.174289	0.0593938	0.199603	0.128346	0.108534	0.233112
12_0_-3_Ar(N-H)_C	29.119	30.246	21.111	30.681	23.236	18.584	21.61	30.057	30.253	11.549	30.015	18.162		X12_0_.3_Ar.N.H._C	-0.000428883	790	-0.0124886	-0.012972	-0.00905415	-0.0131586	-0.00926816	-0.00797036	-0.00996553	-0.0128909	-0.00495317	-0.012975	-0.0128729	-0.00778937
12_2_5_SH_LJ	-0.817	-0.656	-2.724	-0.778	-2.198	-2.638	-1.96	-1.218	-1.654	-2.072	-1.245	-2.061		X12_2_5_SH_LJ	-6.47835e-05	791	5.29281e-05	4.2498e-05	0.00017647	5.04016e-05	0.000126976	0.000170899	0.000142394	7.89063e-05	0.000134231	0.000107152	8.06555e-05	0.000133519
7_2_1_(H2O)HO_LJ	-10.966	-7.012	-50.061	-11.309	-32.736	-41.737	-40.161	-39.315	-34.189	-50.977	-19.915	-24.146		X7_2_1_.H2O.HO_LJ	-0.000169988	792	0.00186409	0.00119196	0.00850977	0.0019224	0.00682689	0.00709479	0.00556473	0.00668308	0.00866548	0.00581172	0.00338531	0.00410453
12_2_5_Ar(N-H)_LJ	-0.404	-0.324	-1.345	-0.385	-1.086	-1.303	-0.968	-0.602	-0.817	-1.023	-0.615	-1.018		X12_2_5_Ar.N.H._LJ	-3.20559e-05	793	1.29506e-05	1.03861e-05	4.31151e-05	1.23415e-05	3.10301e-05	4.17688e-05	3.48127e-05	1.92976e-05	3.27931e-05	2.61896e-05	1.97143e-05	3.26329e-05
8_4_0_Ar(N-H)_C	30.91	30.725	27.296	31.008	24.364	23.031	29.852	20.83	30.958	19.705	31.049	23.182		X8_4_0_Ar.N.H._C	-0.000704997	794	-0.0217915	-0.021661	-0.0192436	-0.0218606	-0.0210456	-0.0162368	-0.0171766	-0.0146851	-0.013892	-0.0218253	-0.0218895	-0.0163432
2_2_4_Ar(N-H)_LJ	-35.475	-31.809	33.839	-32.017	-64.938	35.579	33.882	-43.38	-45.389	35.997	33.079	33.794		X2_2_4_Ar.N.H._LJ	-0.00337658	795	0.119784	0.107406	-0.11426	0.108108	-0.114405	-0.120135	0.219268	0.146476	-0.121547	0.153259	-0.111694	-0.114108
2_2_4_SH_LJ	-72.488	-64.773	34.131	-65.631	-141.914	35.872	34.174	-90.921	-92.151	36.29	33.372	34.087		X2_2_4_SH_LJ	-0.00661775	796	0.479707	0.428651	-0.22587	0.434329	-0.226155	-0.237392	0.939151	0.601692	-0.240158	0.609832	-0.220847	-0.225579
2_2_4_COO-_LJ	-64.952	-33.952	33.767	-60.284	-94.232	35.523	33.816	-97.671	-47.738	35.941	32.989	33.729		X2_2_4_COO._LJ	-0.00576822	797	0.374657	0.195843	-0.194775	0.347731	-0.195058	-0.204904	0.543551	0.563388	-0.207315	0.275363	-0.190288	-0.194556
11_2_3_COO-_LJ	-1.519	-0.715	-3.62	-1.44	-2.574	-3.341	-2.366	-2.577	-2.229	-2.569	-1.433	-2.289		X11_2_3_COO._LJ	-9.42782e-05	798	0.000143209	6.74089e-05	0.000341287	0.000135761	0.000223062	0.000314984	0.000242672	0.000242955	0.000242201	0.000210146	0.000135101	0.000215803
2_2_4_O-H_LJ	-37.517	-56.449	33.878	-34.887	-192.687	35.655	33.935	-57.137	-78.342	36.073	33.078	33.848		X2_2_4_O.H_LJ	-0.00822667	799	0.30864	0.464388	-0.278703	0.287004	-0.279172	-0.293322	1.58517	0.470047	-0.296761	0.644494	-0.272122	-0.278456
10_0_3_Ar(N-H)_LJ	-2.341	-1.499	-13.92	-1.882	-8.785	-13.9	-7.131	-2.475	-7.894	-8.338	-3.063	-7.806		X10_0_3_Ar.N.H._LJ	-0.000453963	800	0.00106273	0.00068049	0.00631916	0.000854358	0.00323721	0.00631008	0.00398806	0.00112356	0.00378514	0.00358358	0.00139049	0.00354363
2_2_4_(H2O)HO_LJ	-38.508	-32.535	33.617	-35.29	-114.212	35.4	33.677	-52.959	-45.064	35.819	32.805	33.589		X2_2_4_.H2O.HO_LJ	-0.00584318	801	0.225009	0.190108	-0.19643	0.206206	-0.196781	-0.206848	0.667361	0.309449	-0.209297	0.263317	-0.191685	-0.196266
14_4_-3_Ar(N-H)_C	22.165	23.522	15.307	24.991	16.049	13.343	16.071	21.519	24.177	11.914	25.601	13.247		X14_4_.3_Ar.N.H._C	-0.00048816	802	-0.0108201	-0.0114825	-0.00747227	-0.0121996	-0.00784523	-0.00651352	-0.00783449	-0.0105047	-0.00581594	-0.0118023	-0.0124974	-0.00646666
8_3_2_(H2O)HO_LJ	-3.558	-2.499	-12.931	-3.706	-9.024	-11.806	-9.861	-12.905	-9.546	-11.18	-6.476	-7.619		X8_3_2_.H2O.HO_LJ	-0.000165775	803	0.000589828	0.000414272	0.00214364	0.000614363	0.00163471	0.00195714	0.00149596	0.00213933	0.00185337	0.00158249	0.00107356	0.00126304
10_0_3_SH_LJ	-4.739	-3.035	-28.244	-3.81	-17.794	-28.209	-14.442	-5.011	-16.009	-16.888	-6.201	-15.812		X10_0_3_SH_LJ	-0.000921429	804	0.00436665	0.00279654	0.0260248	0.00351064	0.0133073	0.0259926	0.0163959	0.00461728	0.0155611	0.0147512	0.00571378	0.0145696
8_1_7_(H2O)HO_LJ	-1.387	-0.985	-5.207	-1.189	-3.647	-5.595	-3.946	-1.649	-2.846	-4.249	-2.178	-4.875		X8_1_7_.H2O.HO_LJ	-0.000143692	805	0.000199301	0.000141537	0.000748205	0.00017085	0.000567009	0.000803957	0.000524045	0.000236948	0.000610548	0.000408948	0.000312961	0.000700499
9_3_6_COO-_LJ	-1.374	-0.676	-3.175	-1.306	-2.208	-3.183	-2.428	-2.272	-1.807	-2.643	-1.509	-2.486		X9_3_6_COO._LJ	-8.00247e-05	806	0.000109954	5.40967e-05	0.000254079	0.000104512	0.0001943	0.000254719	0.000176695	0.000181816	0.000211505	0.000144605	0.000120757	0.000198942
2_3_5_(H2O)HO_LJ	-10.92	-9.027	34.414	-10.263	-64.725	34.819	33.823	-20.47	-14.391	35.105	-50.032	32.066		X2_3_5_.H2O.HO_LJ	-0.00385185	807	0.0420622	0.0347707	-0.132558	0.0395316	-0.130281	-0.134118	0.249311	0.0788474	-0.135219	0.055432	0.192716	-0.123513
12_2_4_(H2O)HO_LJ	-0.507	-0.374	-1.615	-0.485	-1.265	-1.525	-1.121	-0.792	-0.985	-1.188	-0.712	-1.142		X12_2_4_.H2O.HO_LJ	-3.72791e-05	808	1.89005e-05	1.39424e-05	6.02057e-05	1.80803e-05	4.17898e-05	5.68506e-05	4.7158e-05	2.9525e-05	4.42875e-05	3.67199e-05	2.65427e-05	4.25727e-05
2_3_5_O-H_LJ	-10.206	-15.717	34.669	-9.592	-112.261	35.073	34.08	-19.226	-25.059	35.359	-86.363	32.397		X2_3_5_O.H_LJ	-0.00576596	809	0.0588474	0.0906236	-0.1999	0.0553071	-0.196504	-0.20223	0.647293	0.110856	-0.203879	0.144489	0.497966	-0.1868
10_0_3_(H2O)HO_LJ	-2.429	-1.445	-13.734	-1.952	-8.511	-13.749	-6.907	-2.566	-7.748	-8.076	-2.955	-7.571		X10_0_3_.H2O.HO_LJ	-0.00045698	810	0.00111	0.000660336	0.00627616	0.000892025	0.00315636	0.00628302	0.00388936	0.00117261	0.00369057	0.00354068	0.00135038	0.00345979
12_0_8_COO-_LJ	-0.406	-0.21	-0.823	-0.377	-0.747	-0.816	-0.624	-0.488	-0.459	-0.649	-0.374	-0.735		X12_0_8_COO._LJ	-2.89051e-05	811	1.17355e-05	6.07008e-06	2.37889e-05	1.08972e-05	1.80368e-05	2.35866e-05	2.15921e-05	1.41057e-05	1.87594e-05	1.32675e-05	1.08105e-05	2.12453e-05
10_3_6_COO-_LJ	-0.956	-0.477	-2.067	-0.917	-1.52	-2.047	-1.575	-1.567	-1.21	-1.688	-1.001	-1.626		X10_3_6_COO._LJ	-5.42677e-05	812	5.188e-05	2.58857e-05	0.000112171	4.97635e-05	8.54717e-05	0.000111086	8.2487e-05	8.50375e-05	9.16039e-05	6.5664e-05	5.4322e-05	8.82393e-05
12_1_4_(H2O)HO_LJ	-0.587	-0.42	-2.056	-0.542	-1.634	-1.971	-1.351	-0.797	-1.21	-1.438	-0.787	-1.432		X12_1_4_.H2O.HO_LJ	-5.68801e-05	813	3.33886e-05	2.38896e-05	0.000116945	3.0829e-05	7.6845e-05	0.000112111	9.2942e-05	4.53334e-05	8.17935e-05	6.88249e-05	4.47646e-05	8.14522e-05
2_3_5_COO-_LJ	-17.767	-9.671	34.542	-16.698	-67.373	34.943	33.956	-33.446	-15.431	35.229	-50.189	32.375		X2_3_5_COO._LJ	-0.00420307	814	0.074676	0.0406479	-0.145183	0.0701829	-0.14272	-0.146868	0.283174	0.140576	-0.14807	0.0648577	0.210948	-0.136075
12_2_4_COO-_LJ	-0.822	-0.402	-1.737	-0.786	-1.361	-1.64	-1.206	-1.283	-1.058	-1.278	-0.765	-1.228		X12_2_4_COO._LJ	-5.03107e-05	815	4.13554e-05	2.02249e-05	8.73896e-05	3.95442e-05	6.06746e-05	8.25095e-05	6.84728e-05	6.45486e-05	6.4297e-05	5.32287e-05	3.84876e-05	6.17815e-05
11_2_3_(H2O)HO_LJ	-0.938	-0.664	-3.37	-0.889	-2.394	-3.11	-2.201	-1.591	-2.075	-2.389	-1.332	-2.13		X11_2_3_.H2O.HO_LJ	-7.01528e-05	816	6.58033e-05	4.65814e-05	0.000236415	6.23658e-05	0.000154406	0.000218175	0.000167946	0.000111613	0.000167595	0.000145567	9.34435e-05	0.000149425
14_2_-3_Ar(N-H)_C	23.793	25.562	16.655	27.414	17.8	14.67	17.226	24.247	25.937	11.336	26.394	14.472		X14_2_.3_Ar.N.H._C	-0.000513461	817	-0.0122168	-0.0131251	-0.00855169	-0.014076	-0.00884488	-0.00753247	-0.0091396	-0.0124499	-0.00582059	-0.0133176	-0.0135523	-0.00743081
7_0_7_SH_LJ	-4.987	-3.715	-20.193	-4.016	-14.232	-22.38	-15.366	-5.279	-10.829	-16.387	-8.288	-21.955		X7_0_7_SH_LJ	-0.000611354	818	0.00304882	0.00227118	0.0123451	0.0024552	0.00939406	0.0136821	0.00870079	0.00322734	0.0100183	0.00662035	0.0050669	0.0134223
1_1_-1_Ar(N-H)_C	31.972	31.915	31.362	32.033	31.759	20.451	31.24	31.846	14.354	31.9	32.065	15.002		X1_1_.1_Ar.N.H._C	-0.0008681	819	-0.0277549	-0.0277054	-0.0272254	-0.0278078	-0.0271194	-0.0177535	-0.02757	-0.0276455	-0.0276924	-0.0124607	-0.0278356	-0.0130232
2_3_5_SH_LJ	-21.241	-18.83	34.894	-19.963	-128.271	35.293	34.311	-39.668	-30.064	35.578	-92.68	32.815		X2_3_5_SH_LJ	-0.00678494	820	0.144119	0.12776	-0.236754	0.135448	-0.232798	-0.239461	0.870311	0.269145	-0.241394	0.203982	0.628828	-0.222648
6_3_4_SH_LJ	-10.421	-7.804	-43.498	-10.701	-28.766	-45.61	-35.22	-24.06	-25.968	-42.352	-27.227	-30.957		X6_3_4_SH_LJ	-0.000831388	821	0.00866389	0.00648815	0.0361637	0.00889668	0.0292815	0.0379196	0.0239157	0.0200032	0.0352109	0.0215895	0.0226362	0.0257373
11_1_5_O-H_LJ	-0.691	-0.909	-4.609	-0.62	-3.683	-4.76	-3.139	-0.89	-2.839	-3.377	-1.784	-3.546		X11_1_5_O.H_LJ	-0.000128885	822	8.90596e-05	0.000117157	0.000594031	7.99088e-05	0.00040457	0.000613493	0.000474684	0.000114708	0.000435245	0.000365905	0.000229931	0.000457027
2_3_5_Ar(N-H)_LJ	-10.482	-9.295	34.601	-9.851	-62.959	35	34.019	-19.558	-14.843	35.285	-45.128	32.515		X2_3_5_Ar.N.H._LJ	-0.00373867	823	0.0391888	0.034751	-0.129362	0.0368297	-0.127186	-0.130854	0.235383	0.073121	-0.131919	0.0554932	0.168719	-0.121563
7_2_1_SH_LJ	-21.361	-14.69	-94.3	-22.035	-65.568	-81.849	-80.034	-75.755	-62.085	-99.244	-41.51	-50.069		X7_2_1_SH_LJ	-0.000470412	824	0.0100485	0.00691035	0.0443599	0.0103655	0.037649	0.0385028	0.030844	0.0356361	0.0466856	0.0292055	0.0195268	0.0235531
12_2_6_(H2O)HO_LJ	-0.337	-0.256	-1.023	-0.321	-0.838	-1	-0.759	-0.486	-0.608	-0.799	-0.482	-0.815		X12_2_6_.H2O.HO_LJ	-2.49904e-05	825	8.42176e-06	6.39754e-06	2.55652e-05	8.02192e-06	1.89677e-05	2.49904e-05	2.0942e-05	1.21453e-05	1.99673e-05	1.51942e-05	1.20454e-05	2.03672e-05
7_0_7_Ar(N-H)_LJ	-2.463	-1.835	-9.971	-1.983	-7.028	-11.047	-7.588	-2.607	-5.345	-8.093	-4.093	-10.835		X7_0_7_Ar.N.H._LJ	-0.000301555	826	0.000742729	0.000553353	0.0030068	0.000597983	0.0022882	0.00333127	0.00211933	0.000786153	0.00244048	0.00161181	0.00123426	0.00326734
7_3_5_(H2O)HO_LJ	-2.513	-1.779	-9.867	-2.417	-6.222	-10.223	-7.633	-4.69	-5.605	-8.868	-4.975	-7.286		X7_3_5_.H2O.HO_LJ	-0.00019251	827	0.000483777	0.000342475	0.00189949	0.000465296	0.00146943	0.00196803	0.0011978	0.000902871	0.00170718	0.00107902	0.000957736	0.00140263
3_3_5_O-H_LJ	-8.736	-12.608	32.387	-8.515	-61.819	32.791	-54.625	-16.002	-22.602	33.057	-65.727	-108.787		X3_3_5_O.H_LJ	0.0013452	828	-0.0117517	-0.0169603	0.0435671	-0.0114544	-0.0734817	0.0441106	-0.0831591	-0.0215259	0.0444684	-0.0304043	-0.0884162	-0.146341
6_3_4_COO-_LJ	-8.663	-3.998	-22.338	-8.902	-14.772	-23.491	-18.094	-20.056	-13.405	-21.768	-13.989	-15.889		X6_3_4_COO._LJ	-0.000547907	829	0.00474652	0.00219053	0.0122392	0.00487747	0.00991383	0.0128709	0.00809369	0.0109888	0.0119268	0.0073447	0.00766467	0.0087057
12_5_-1_Ar(N-H)_C	25.453	25.457	17.738	27.344	17.622	15.261	18.851	20.678	27.419	13.817	28.74	15.361		X12_5_.1_Ar.N.H._C	-0.000503915	830	-0.0128262	-0.0128282	-0.00893845	-0.0137791	-0.00949931	-0.00769025	-0.00887999	-0.01042	-0.0069626	-0.0138169	-0.0144825	-0.00774064
0_4_5_(H2O)HO_LJ	-6.402	-6.002	37.104	-6.386	-62.448	37.677	35.172	-12.908	-11.734	36.827	-36.619	32.514		X0_4_5_.H2O.HO_LJ	-0.00372202	831	0.0238284	0.0223396	-0.138102	0.0237688	-0.130911	-0.140234	0.232433	0.0480438	-0.137071	0.0436742	0.136297	-0.121018
0_4_5_O-H_LJ	-5.96	-10.453	37.359	-5.944	-102.552	37.932	35.427	-12.06	-20.434	37.082	-63.434	32.799		X0_4_5_O.H_LJ	-0.00541532	832	0.0322753	0.0566063	-0.202311	0.0321887	-0.191848	-0.205414	0.555352	0.0653087	-0.200811	0.110657	0.343515	-0.177617
0_4_5_COO-_LJ	-10.381	-6.444	37.226	-10.354	-38.74	37.799	35.296	-20.996	-12.59	36.949	-37.756	32.725		X0_4_5_COO._LJ	-0.00267828	833	0.0278033	0.0172589	-0.0997018	0.027731	-0.0945327	-0.101236	0.103757	0.0562333	-0.09896	0.0337196	0.101121	-0.0876469
0_4_5_SH_LJ	-12.491	-12.568	37.574	-12.461	-33.813	38.147	35.645	-25.113	-24.542	37.297	-71.336	33.123		X0_4_5_SH_LJ	-0.00215709	834	0.0269442	0.0271103	-0.0810504	0.0268795	-0.0768894	-0.0822864	0.0729376	0.0541709	-0.0804529	0.0529392	0.153878	-0.0714492
0_4_5_Ar(N-H)_LJ	-6.169	-6.206	37.281	-6.154	-11.571	37.854	35.352	-12.394	-12.118	37.004	-34.944	32.828		X0_4_5_Ar.N.H._LJ	-0.00121092	835	0.00747016	0.00751496	-0.0451443	0.007452	-0.0428084	-0.0458381	0.0140115	0.0150081	-0.0448088	0.0146739	0.0423144	-0.039752
6_3_4_Ar(N-H)_LJ	-5.146	-3.854	-21.472	-5.284	-14.2	-22.498	-17.384	-11.878	-12.802	-20.902	-13.438	-15.283		X6_3_4_Ar.N.H._LJ	-0.000409137	836	0.00210542	0.00157681	0.00878498	0.00216188	0.00711243	0.00920476	0.00580974	0.00485973	0.00855178	0.00523777	0.00549798	0.00625284
7_2_1_Ar(N-H)_LJ	-10.545	-7.254	-46.011	-10.879	-32.221	-40.125	-39.307	-37.296	-30.156	-48.612	-20.489	-24.699		X7_2_1_Ar.N.H._LJ	-0.000241154	837	0.00254297	0.00174933	0.0110957	0.00262351	0.00947903	0.00967629	0.00777021	0.00899407	0.011723	0.00727223	0.004941	0.00595626
13_5_-2_Ar(N-H)_C	23.23	23.896	16.052	25.433	16.369	13.855	17.019	20.538	25.227	12.914	26.84	13.881		X13_5_.2_Ar.N.H._C	-0.000487606	838	-0.0113271	-0.0116518	-0.00782704	-0.0124013	-0.00829856	-0.00675577	-0.00798161	-0.0100144	-0.00629694	-0.0123008	-0.0130873	-0.00676845
13_3_-1_Ar(N-H)_C	26.058	26.712	18.548	28.853	18.991	16.258	19.21	23.787	28.258	12.064	28.001	16.197		X13_3_.1_Ar.N.H._C	-0.000496463	839	-0.0129368	-0.0132615	-0.00920839	-0.0143244	-0.00953705	-0.00807149	-0.00942833	-0.0118094	-0.00598933	-0.014029	-0.0139015	-0.00804121
13_4_-1_Ar(N-H)_C	25.028	25.459	17.583	27.357	17.814	15.333	18.383	22.078	27.09	12.494	27.473	15.346		X13_4_.1_Ar.N.H._C	-0.000483014	840	-0.0120889	-0.012297	-0.00849283	-0.0132138	-0.00887924	-0.00740605	-0.00860441	-0.010664	-0.00603477	-0.0130848	-0.0132698	-0.00741233
9_2_7_COO-_LJ	-1.25	-0.613	-2.968	-1.138	-2.097	-3.023	-2.262	-1.708	-1.603	-2.426	-1.311	-2.511		X9_2_7_COO._LJ	-8.19647e-05	841	0.000102456	5.02443e-05	0.000243271	9.32758e-05	0.000185404	0.000247779	0.00017188	0.000139996	0.000198846	0.000131389	0.000107456	0.000205813
7_3_1_Ar(N-H)_C	31.225	31.103	30.722	31.285	29.881	29.737	30.894	25.944	31.241	19.322	31.175	29.61		X7_3_1_Ar.N.H._C	-0.000136587	842	-0.00426494	-0.00424828	-0.00419624	-0.00427314	-0.00421973	-0.0040617	-0.00408137	-0.00354362	-0.00263914	-0.00426713	-0.00425811	-0.00404435
6_1_1_Ar(N-H)_LJ	-35.304	-21.003	33.176	-34.461	32.47	32.944	32.284	-64.036	33.284	33.369	-63.249	-82.2		X6_1_1_Ar.N.H._LJ	0.00074839	843	-0.0264212	-0.0157184	0.0248286	-0.0257903	0.024161	0.024655	0.0243002	-0.0479239	0.024973	0.0249094	-0.0473349	-0.0615177
10_0_7_O-H_LJ	-0.672	-0.908	-4.336	-0.585	-3.759	-4.674	-3.177	-0.754	-2.543	-3.359	-1.771	-4.114		X10_0_7_O.H_LJ	-0.000137548	844	9.24321e-05	0.000124893	0.000596407	8.04654e-05	0.000436989	0.000642898	0.000517042	0.000103711	0.000462023	0.000349784	0.000243597	0.000565871
9_3_1_Ar(N-H)_C	30.899	30.774	28.547	31.014	26.321	24.9	29.75	26.934	30.996	15.007	30.87	24.759		X9_3_1_Ar.N.H._C	-0.000520935	845	-0.0160964	-0.0160312	-0.0148711	-0.0161563	-0.0154978	-0.0129713	-0.0137115	-0.0140309	-0.00781767	-0.0161469	-0.0160813	-0.0128978
12_0_7_SH_LJ	-0.641	-0.521	-2.173	-0.587	-1.987	-2.188	-1.595	-0.762	-1.247	-1.67	-0.939	-1.89		X12_0_7_SH_LJ	-6.85879e-05	846	4.39649e-05	3.57343e-05	0.000149042	4.02611e-05	0.000109398	0.00015007	0.000136284	5.2264e-05	0.000114542	8.55292e-05	6.44041e-05	0.000129631
8_0_-1_SH_LJ	-25.078	-16.253	32.15	-22.709	-77.143	-91.996	-89.274	-38.757	-64.403	-102.39	-33.295	-57.325		X8_0_.1_SH_LJ	-0.00801679	847	0.201045	0.130297	-0.25774	0.182053	0.715691	0.737513	0.618439	0.310707	0.820839	0.516305	0.266919	0.459563
12_0_7_Ar(N-H)_LJ	-0.317	-0.257	-1.073	-0.29	-0.981	-1.081	-0.788	-0.376	-0.616	-0.825	-0.464	-0.933		X12_0_7_Ar.N.H._LJ	-3.39283e-05	848	1.07553e-05	8.71958e-06	3.64051e-05	9.83921e-06	2.67355e-05	3.66765e-05	3.32837e-05	1.2757e-05	2.79909e-05	2.08998e-05	1.57427e-05	3.16551e-05
6_1_1_SH_LJ	-71.755	-42.573	33.469	-70.025	32.774	33.239	32.587	-130.424	33.577	33.661	-128.751	-168.195		X6_1_1_SH_LJ	0.000712247	849	-0.0511073	-0.0303225	0.0238382	-0.0498751	0.02321	0.0236744	0.0233432	-0.0928941	0.023975	0.0239151	-0.0917025	-0.119796
7_4_-2_Ar(N-H)_C	30.884	30.718	25.5	31.062	23.492	20.208	29.51	17.69	30.86	24.924	31.262	20.363		X7_4_.2_Ar.N.H._C	-0.00086718	850	-0.026782	-0.026638	-0.0221131	-0.0269364	-0.0255905	-0.017524	-0.0203718	-0.0153404	-0.0216136	-0.0267612	-0.0271098	-0.0176584
10_3_6_(H2O)HO_LJ	-0.59	-0.443	-1.922	-0.566	-1.413	-1.904	-1.464	-0.967	-1.125	-1.57	-0.93	-1.512		X10_3_6_.H2O.HO_LJ	-3.95481e-05	851	2.33334e-05	1.75198e-05	7.60115e-05	2.23842e-05	5.78984e-05	7.52996e-05	5.58815e-05	3.8243e-05	6.20905e-05	4.44916e-05	3.67798e-05	5.97968e-05
3_2_8_COO-_LJ	-4.225	-2.22	13.445	-3.412	-11.524	-57.258	-53.718	-5.647	-3.393	-45.083	-5.917	-37.988		X3_2_8_COO._LJ	-0.00300544	852	0.012698	0.00667208	-0.0404081	0.0102546	0.161446	0.172085	0.0346347	0.0169717	0.135494	0.0101975	0.0177832	0.114171
11_1_-1_Ar(N-H)_C	30.488	30.612	24.957	30.894	25.924	21.835	25.404	30.116	30.778	11.581	30.562	21.437		X11_1_.1_Ar.N.H._C	-0.000379432	853	-0.0115681	-0.0116152	-0.00946948	-0.0117222	-0.00963909	-0.0082849	-0.0098364	-0.011427	-0.0043942	-0.0116782	-0.0115962	-0.00813388
9_5_-2_Ar(N-H)_C	29.468	28.81	20.401	30.199	19.688	16.651	22.729	18.581	29.992	18.937	30.825	16.813		X9_5_.2_Ar.N.H._C	-0.000661716	854	-0.0194994	-0.019064	-0.0134997	-0.0199831	-0.0150401	-0.0110182	-0.0130279	-0.0122953	-0.0125309	-0.0198462	-0.0203974	-0.0111254
12_4_0_Ar(N-H)_C	27.434	27.203	19.529	29.472	19.269	17.021	20.403	22.596	29.515	13.191	29.29	17.085		X12_4_0_Ar.N.H._C	-0.000495247	855	-0.0135866	-0.0134722	-0.00967167	-0.0145959	-0.0101045	-0.0084296	-0.00954291	-0.0111906	-0.0065328	-0.0146172	-0.0145058	-0.00846129
9_3_2_SH_LJ	-4.299	-3.297	-16.299	-4.391	-11.104	-14.414	-11.642	-12.958	-11.234	-12.964	-7.724	-9.576		X9_3_2_SH_LJ	-0.000188148	856	0.000808847	0.000620323	0.00306662	0.000826157	0.00219042	0.00271196	0.00208919	0.00243802	0.00243915	0.00211365	0.00145325	0.0018017
9_3_2_Ar(N-H)_LJ	-2.124	-1.629	-8.047	-2.169	-5.484	-7.116	-5.749	-6.399	-5.545	-6.402	-3.815	-4.729		X9_3_2_Ar.N.H._LJ	-9.28793e-05	857	0.000197276	0.0001513	0.0007474	0.000201455	0.000533963	0.000660929	0.00050935	0.000594335	0.000594613	0.000515016	0.000354334	0.000439226
14_3_-2_Ar(N-H)_C	23.754	24.884	16.614	26.648	17.345	14.599	17.233	22.831	25.849	11.536	26.152	14.51		X14_3_.2_Ar.N.H._C	-0.000480097	858	-0.0114042	-0.0119467	-0.00797633	-0.0127936	-0.00827351	-0.00700893	-0.00832728	-0.0109611	-0.0055384	-0.01241	-0.0125555	-0.00696621
9_0_0_Ar(N-H)_LJ	-6.427	-3.997	-34.92	-5.381	-21.999	-30.954	-22.249	-8.178	-20.388	-28.218	-8.022	-16.421		X9_0_0_Ar.N.H._LJ	-0.000586133	859	0.00376708	0.00234277	0.0204678	0.00315398	0.0130409	0.0181432	0.0128943	0.00479339	0.0165395	0.0119501	0.00470196	0.00962489
12_1_7_(H2O)HO_LJ	-0.3	-0.229	-0.921	-0.28	-0.793	-0.915	-0.689	-0.386	-0.532	-0.721	-0.42	-0.78		X12_1_7_.H2O.HO_LJ	-2.53954e-05	860	7.61861e-06	5.81554e-06	2.33891e-05	7.11071e-06	1.74974e-05	2.32368e-05	2.01385e-05	9.80262e-06	1.83101e-05	1.35103e-05	1.06661e-05	1.98084e-05
11_2_3_Ar(N-H)_LJ	-0.905	-0.689	-3.488	-0.858	-2.482	-3.219	-2.281	-1.534	-2.148	-2.477	-1.382	-2.208		X11_2_3_Ar.N.H._LJ	-7.01064e-05	861	6.34463e-05	4.83033e-05	0.000244531	6.01513e-05	0.000159913	0.000225672	0.000174004	0.000107543	0.000173654	0.000150589	9.6887e-05	0.000154795
9_4_4_SH_LJ	-2.142	-1.733	-7.24	-2.206	-5.242	-6.911	-5.608	-5.588	-4.667	-6.1	-4.028	-5.146		X9_4_4_SH_LJ	-0.000107747	862	0.000230794	0.000186726	0.000780088	0.00023769	0.000604245	0.00074464	0.00056481	0.00060209	0.000657257	0.000502855	0.000434005	0.000554466
11_2_3_SH_LJ	-1.832	-1.396	-7.062	-1.736	-5.024	-6.518	-4.618	-3.106	-4.35	-5.015	-2.798	-4.469		X11_2_3_SH_LJ	-0.0001419	863	0.00025996	0.000198092	0.00100209	0.000246338	0.000655292	0.000924902	0.000712904	0.00044074	0.000711626	0.000617263	0.000397035	0.000634149
13_0_6_(H2O)HO_LJ	-0.284	-0.214	-0.879	-0.264	-0.814	-0.863	-0.629	-0.346	-0.508	-0.657	-0.377	-0.714		X13_0_6_.H2O.HO_LJ	-2.79795e-05	864	7.94618e-06	5.98762e-06	2.4594e-05	7.38659e-06	1.75991e-05	2.41463e-05	2.27753e-05	9.68091e-06	1.83825e-05	1.42136e-05	1.05483e-05	1.99774e-05
9_4_4_Ar(N-H)_LJ	-1.058	-0.856	-3.576	-1.09	-2.589	-3.413	-2.77	-2.76	-2.305	-3.013	-1.99	-2.542		X9_4_4_Ar.N.H._LJ	-5.31545e-05	865	5.62375e-05	4.55003e-05	0.00019008	5.79384e-05	0.000147238	0.000181416	0.000137617	0.000146706	0.000160155	0.000122521	0.000105777	0.000135119
11_3_5_COO-_LJ	-0.841	-0.42	-1.717	-0.819	-1.316	-1.664	-1.278	-1.452	-1.062	-1.361	-0.845	-1.294		X11_3_5_COO._LJ	-4.63673e-05	866	3.89949e-05	1.94742e-05	7.96126e-05	3.79748e-05	5.92574e-05	7.71551e-05	6.10193e-05	6.73253e-05	6.31058e-05	4.9242e-05	3.91803e-05	5.99992e-05
12_1_4_Ar(N-H)_LJ	-0.567	-0.436	-2.13	-0.523	-1.694	-2.041	-1.401	-0.769	-1.254	-1.491	-0.816	-1.485		X12_1_4_Ar.N.H._LJ	-5.7242e-05	867	3.24562e-05	2.49575e-05	0.000121925	2.99376e-05	8.0196e-05	0.000116831	9.69679e-05	4.40191e-05	8.53478e-05	7.17815e-05	4.67095e-05	8.50044e-05
12_1_4_SH_LJ	-1.147	-0.883	-4.313	-1.058	-3.43	-4.133	-2.836	-1.556	-2.539	-3.019	-1.653	-3.007		X12_1_4_SH_LJ	-0.000115914	868	0.000132953	0.000102352	0.000499937	0.000122637	0.000328732	0.000479072	0.000397585	0.000180362	0.000349944	0.000294305	0.000191606	0.000348553
8_1_7_SH_LJ	-2.708	-2.068	-10.919	-2.322	-7.651	-11.715	-8.278	-3.219	-5.957	-8.914	-4.571	-10.212		X8_1_7_SH_LJ	-0.000291751	869	0.000790062	0.000603341	0.00318563	0.000677446	0.00241512	0.00341787	0.00223219	0.000939147	0.00260067	0.00173796	0.00133359	0.00297936
12_2_4_SH_LJ	-0.991	-0.786	-3.39	-0.947	-2.657	-3.201	-2.355	-1.547	-2.066	-2.495	-1.495	-2.397		X12_2_4_SH_LJ	-7.54933e-05	870	7.48139e-05	5.93377e-05	0.000255922	7.14922e-05	0.000177787	0.000241654	0.000200586	0.000116788	0.000188356	0.000155969	0.000112862	0.000180957
12_2_4_Ar(N-H)_LJ	-0.489	-0.388	-1.675	-0.468	-1.313	-1.581	-1.163	-0.764	-1.021	-1.233	-0.738	-1.184		X12_2_4_Ar.N.H._LJ	-3.72702e-05	871	1.82251e-05	1.44609e-05	6.24277e-05	1.74425e-05	4.33453e-05	5.89242e-05	4.89358e-05	2.84745e-05	4.59542e-05	3.80529e-05	2.75054e-05	4.4128e-05
9_2_6_O-H_LJ	-1.006	-1.34	-6.657	-0.91	-4.843	-7.106	-4.997	-1.412	-4.084	-5.453	-2.964	-5.571		X9_2_6_O.H_LJ	-0.000154729	872	0.000155658	0.000207337	0.00103003	0.000140804	0.000773183	0.00109951	0.000749354	0.000218478	0.000843739	0.000631915	0.000458618	0.000861997
8_1_7_Ar(N-H)_LJ	-1.338	-1.022	-5.393	-1.147	-3.779	-5.785	-4.088	-1.59	-2.942	-4.403	-2.258	-5.043		X8_1_7_Ar.N.H._LJ	-0.000144035	873	0.000192718	0.000147203	0.000776778	0.000165208	0.000588813	0.00083324	0.000544306	0.000229015	0.000634184	0.000423749	0.00032523	0.000726366
12_3_0_Ar(N-H)_C	28.689	28.696	20.78	30.099	20.748	18.212	21.465	24.673	29.987	12.557	29.901	18.178		X12_3_0_Ar.N.H._C	-0.00047489	874	-0.0136241	-0.0136274	-0.00986821	-0.0142937	-0.0101935	-0.00864869	-0.00985302	-0.011717	-0.00596319	-0.0142405	-0.0141997	-0.00863255
6_3_0_Ar(N-H)_C	31.338	31.216	30.868	31.412	29.612	30.099	31.085	18.677	31.302	25.556	31.369	30.173		X6_3_0_Ar.N.H._C	-0.000141558	875	-0.00443614	-0.00441887	-0.00436961	-0.00444661	-0.00440032	-0.00426075	-0.00419181	-0.00264388	-0.00361765	-0.00443104	-0.00444053	-0.00427122
14_4_-2_Ar(N-H)_C	22.908	23.837	15.871	25.406	16.416	13.88	16.591	21.442	24.916	11.828	25.705	13.847		X14_4_.2_Ar.N.H._C	-0.000467059	876	-0.0106994	-0.0111333	-0.0074127	-0.0118661	-0.00774898	-0.00648279	-0.00766725	-0.0100147	-0.00552438	-0.0116373	-0.0120058	-0.00646737
12_0_4_(H2O)HO_LJ	-0.663	-0.462	-2.534	-0.591	-2.092	-2.459	-1.578	-0.788	-1.422	-1.681	-0.847	-1.751		X12_0_4_.H2O.HO_LJ	-8.26992e-05	877	5.48296e-05	3.8207e-05	0.00020956	4.88753e-05	0.000130499	0.000203357	0.000173007	6.5167e-05	0.000139017	0.000117598	7.00463e-05	0.000144806
7_3_3_COO-_LJ	-7.503	-3.433	-17.561	-7.78	-13.03	-18.316	-14.592	-22.686	-13.44	-16.722	-10.292	-12.014		X7_3_3_COO._LJ	-0.000472927	878	0.00354837	0.00162356	0.00830507	0.00367937	0.00690095	0.00866213	0.00616224	0.0107288	0.00790829	0.00635614	0.00486737	0.00568175
11_0_4_O-H_LJ	-1.019	-1.258	-8.191	-0.871	-6.342	-8.37	-4.869	-1.147	-4.721	-5.309	-2.427	-5.601		X11_0_4_O.H_LJ	-0.000264857	879	0.000269889	0.00033319	0.00216944	0.00023069	0.00128959	0.00221685	0.00167972	0.000303791	0.00140612	0.00125039	0.000642807	0.00148346
9_1_2_Ar(N-H)_LJ	-4.072	-2.598	-24.765	-3.456	-13.322	-22.361	-13.396	-5.807	-15.162	-17.329	-5.826	-11.655		X9_1_2_Ar.N.H._LJ	-0.000459627	880	0.0018716	0.00119411	0.0113827	0.00158847	0.00615716	0.0102777	0.00612315	0.00266905	0.00796488	0.00696887	0.00267779	0.00535695
9_3_3_COO-_LJ	-2.976	-1.398	-6.878	-2.954	-4.835	-6.636	-5.031	-7.296	-4.823	-5.615	-3.282	-4.479		X9_3_3_COO._LJ	-0.000167735	881	0.000499178	0.000234493	0.00115368	0.000495488	0.000843873	0.00111309	0.000810997	0.00122379	0.00094183	0.000808984	0.000550505	0.000751283
12_2_6_SH_LJ	-0.659	-0.538	-2.148	-0.627	-1.76	-2.099	-1.595	-0.948	-1.278	-1.677	-1.013	-1.711		X12_2_6_SH_LJ	-5.05597e-05	882	3.33189e-05	2.72011e-05	0.000108602	3.1701e-05	8.06428e-05	0.000106125	8.89851e-05	4.79306e-05	8.47887e-05	6.46153e-05	5.1217e-05	8.65077e-05
12_2_6_Ar(N-H)_LJ	-0.326	-0.266	-1.061	-0.31	-0.87	-1.037	-0.788	-0.468	-0.631	-0.829	-0.501	-0.845		X12_2_6_Ar.N.H._LJ	-2.50217e-05	883	8.15707e-06	6.65577e-06	2.6548e-05	7.75672e-06	1.97171e-05	2.59475e-05	2.17689e-05	1.17101e-05	2.0743e-05	1.57887e-05	1.25359e-05	2.11433e-05
11_2_0_Ar(N-H)_C	30.408	30.41	24.371	30.777	24.375	21.364	24.932	28.334	30.715	12.232	30.46	21.14		X11_2_0_Ar.N.H._C	-0.000427289	884	-0.012993	-0.0129939	-0.0104135	-0.0131507	-0.0106532	-0.00912861	-0.0104152	-0.0121068	-0.0052266	-0.0131242	-0.0130152	-0.0090329
9_1_2_SH_LJ	-8.245	-5.261	-50.378	-6.997	-26.992	-45.451	-27.147	-11.757	-30.844	-35.134	-11.797	-23.611		X9_1_2_SH_LJ	-0.000932273	885	0.00768659	0.00490469	0.046966	0.00652311	0.0253084	0.0423727	0.0251639	0.0109607	0.0327545	0.028755	0.010998	0.0220119
-1_4_3_(H2O)HO_LJ	-17.203	-15.742	34.411	-19.058	-82.062	34.644	32.402	-34.826	-54.307	34.813	-5.364	-72.804		X.1_4_3_.H2O.HO_LJ	-0.00439207	886	0.0755568	0.06914	-0.151136	0.0837041	-0.142312	-0.152159	0.360422	0.152958	-0.152901	0.23852	0.0235591	0.31976
-1_4_3_O-H_LJ	-16.03	-27.408	34.667	-17.764	-126.997	34.899	32.705	-32.797	-94.078	35.068	3.803	-113.302		X.1_4_3_O.H_LJ	-0.00587392	887	0.094159	0.160992	-0.203631	0.104344	-0.192107	-0.204994	0.745971	0.192647	-0.205987	0.552607	-0.0223385	0.665527
13_1_5_(H2O)HO_LJ	-0.319	-0.24	-0.98	-0.301	-0.845	-0.94	-0.692	-0.429	-0.578	-0.725	-0.43	-0.745		X13_1_5_.H2O.HO_LJ	-2.67194e-05	888	8.5235e-06	6.41267e-06	2.61851e-05	8.04255e-06	1.84899e-05	2.51163e-05	2.25779e-05	1.14626e-05	1.93716e-05	1.54438e-05	1.14894e-05	1.9906e-05
13_1_7_COO-_LJ	-0.341	-0.177	-0.658	-0.324	-0.582	-0.64	-0.496	-0.446	-0.381	-0.516	-0.313	-0.549		X13_1_7_COO._LJ	-2.13851e-05	889	7.29233e-06	3.78517e-06	1.40714e-05	6.92878e-06	1.0607e-05	1.36865e-05	1.24461e-05	9.53777e-06	1.10347e-05	8.14773e-06	6.69355e-06	1.17404e-05
11_3_3_(H2O)HO_LJ	-0.763	-0.565	-2.379	-0.76	-1.751	-2.166	-1.681	-1.574	-1.523	-1.795	-1.149	-1.576		X11_3_3_.H2O.HO_LJ	-4.01874e-05	890	3.0663e-05	2.27059e-05	9.56058e-05	3.05424e-05	6.7555e-05	8.70458e-05	7.03681e-05	6.32549e-05	7.21363e-05	6.12054e-05	4.61753e-05	6.33353e-05
10_1_3_O-H_LJ	-1.807	-2.157	-15.935	-1.565	-10.121	-15.634	-9.125	-2.43	-9.853	-10.553	-4.525	-9.23		X10_1_3_O.H_LJ	-0.000382655	891	0.000691458	0.000825387	0.00609761	0.000598855	0.00349173	0.00598243	0.00387285	0.000929852	0.00403816	0.0037703	0.00173151	0.00353191
13_1_6_(H2O)HO_LJ	-0.262	-0.2	-0.779	-0.248	-0.685	-0.756	-0.57	-0.345	-0.458	-0.595	-0.357	-0.625		X13_1_6_.H2O.HO_LJ	-2.12623e-05	892	5.57071e-06	4.25245e-06	1.65633e-05	5.27304e-06	1.21195e-05	1.60743e-05	1.45646e-05	7.33548e-06	1.2651e-05	9.73811e-06	7.59062e-06	1.32889e-05
7_3_5_SH_LJ	-4.906	-3.734	-20.662	-4.718	-13.04	-21.356	-15.988	-9.154	-11.687	-18.569	-10.43	-15.264		X7_3_5_SH_LJ	-0.000385688	893	0.00189218	0.00144016	0.00796908	0.00181968	0.00616638	0.00823675	0.00502937	0.00353059	0.00716184	0.00450753	0.00402272	0.00588714
6_2_1_Ar(N-H)_C	31.446	31.36	31.199	31.511	30.878	31.009	31.277	30.445	31.441	16.803	31.304	30.971		X6_2_1_Ar.N.H._C	-3.79535e-05	894	-0.00119349	-0.00119022	-0.00118411	-0.00119595	-0.00118707	-0.0011769	-0.00117193	-0.0011555	-0.000637734	-0.0011933	-0.0011881	-0.00117546
-1_4_3_COO-_LJ	-27.917	-16.862	34.539	-30.935	-15.497	34.77	32.683	-57.034	-56.013	34.938	31.384	-16.632		X.1_4_3_COO._LJ	-0.00142104	895	0.0396712	0.0239616	-0.0490813	0.0439599	-0.0464439	-0.0494096	0.0220219	0.0810477	-0.0496483	0.0795968	-0.044598	0.0236348
7_3_5_Ar(N-H)_LJ	-2.423	-1.844	-10.203	-2.33	-6.44	-10.544	-7.895	-4.521	-5.769	-9.17	-5.151	-7.538		X7_3_5_Ar.N.H._LJ	-0.000190364	896	0.000461252	0.000351031	0.00194228	0.000443548	0.00150292	0.0020072	0.00122594	0.000860636	0.00174564	0.00109821	0.000980565	0.00143496
11_1_8_COO-_LJ	-0.524	-0.269	-1.105	-0.484	-0.912	-1.099	-0.847	-0.662	-0.605	-0.884	-0.503	-0.975		X11_1_8_COO._LJ	-3.41706e-05	897	1.79054e-05	9.1919e-06	3.77585e-05	1.65386e-05	2.89425e-05	3.75535e-05	3.11636e-05	2.2621e-05	3.02068e-05	2.06732e-05	1.71878e-05	3.33164e-05
13_0_5_(H2O)HO_LJ	-0.349	-0.258	-1.13	-0.322	-1.023	-1.095	-0.775	-0.426	-0.649	-0.811	-0.455	-0.864		X13_0_5_.H2O.HO_LJ	-3.59613e-05	898	1.25505e-05	9.27801e-06	4.06362e-05	1.15795e-05	2.787e-05	3.93776e-05	3.67884e-05	1.53195e-05	2.91646e-05	2.33389e-05	1.63624e-05	3.10705e-05
12_3_5_(H2O)HO_LJ	-0.358	-0.274	-1.038	-0.352	-0.822	-0.985	-0.774	-0.602	-0.635	-0.814	-0.526	-0.783		X12_3_5_.H2O.HO_LJ	-2.07962e-05	899	7.44503e-06	5.69815e-06	2.15864e-05	7.32025e-06	1.60962e-05	2.04842e-05	1.70945e-05	1.25193e-05	1.69281e-05	1.32056e-05	1.09388e-05	1.62834e-05
-1_4_3_SH_LJ	-33.54	-32.829	34.891	-37.147	31.671	35.12	33.106	-67.353	-105.859	35.288	32.215	31.452		X.1_4_3_SH_LJ	0.00164412	900	-0.0551437	-0.0539747	0.0573649	-0.0610741	0.0544302	0.0577414	0.0520709	-0.110736	0.0580176	-0.174045	0.0529653	0.0517108
-1_4_3_Ar(N-H)_LJ	-16.561	-16.205	34.598	-18.341	31.324	34.828	32.815	-33.19	-51.86	34.995	31.885	30.997		X.1_4_3_Ar.N.H._LJ	0.00119997	901	-0.0198728	-0.0194456	0.0415167	-0.0220087	0.0393771	0.0417927	0.037588	-0.0398271	0.0419931	-0.0622307	0.0382612	0.0371956
6_1_1_COO-_LJ	-61.57	-21.913	33.096	-59.972	32.34	32.855	32.058	-113.858	33.211	33.289	-67.398	-89.823		X6_1_1_COO._LJ	-0.000152222	902	0.0093723	0.00333564	-0.00503793	0.00912905	-0.00487993	-0.00500125	-0.00492285	0.0173317	-0.00506731	-0.00505544	0.0102594	0.013673
11_0_-2_Ar(N-H)_C	30.487	30.716	24.834	30.958	26.868	21.757	25.224	30.598	30.794	11.293	30.593	21.251		X11_0_.2_Ar.N.H._C	-0.000331359	903	-0.0101021	-0.010178	-0.00822896	-0.0102582	-0.00835819	-0.00720937	-0.00890294	-0.0101389	-0.00374203	-0.0102039	-0.0101373	-0.0070417
13_1_-2_Ar(N-H)_C	27.142	28.754	19.531	30.087	20.825	17.24	19.978	27.246	29.641	11.261	28.705	16.999		X13_1_.2_Ar.N.H._C	-0.000506695	904	-0.0137527	-0.0145695	-0.00989625	-0.0152449	-0.0101227	-0.00873542	-0.0105519	-0.0138054	-0.00570589	-0.0150189	-0.0145447	-0.0086133
14_5_-3_Ar(N-H)_C	21.32	22.456	14.575	23.71	15.164	12.649	15.412	20.172	23.295	12.088	25.049	12.613		X14_5_.3_Ar.N.H._C	-0.000468281	905	-0.00998375	-0.0105157	-0.00682519	-0.0111029	-0.00721715	-0.00592329	-0.00710101	-0.00944616	-0.00566058	-0.0109086	-0.01173	-0.00590643
9_4_4_(H2O)HO_LJ	-1.097	-0.825	-3.45	-1.13	-2.497	-3.295	-2.672	-2.863	-2.226	-2.906	-1.918	-2.451		X9_4_4_.H2O.HO_LJ	-5.41544e-05	906	5.94074e-05	4.46774e-05	0.000186833	6.11945e-05	0.000144701	0.000178439	0.000135224	0.000155044	0.000157373	0.000120548	0.000103868	0.000132732
10_0_8_(H2O)HO_LJ	-0.509	-0.384	-1.703	-0.453	-1.446	-1.75	-1.291	-0.586	-0.927	-1.348	-0.731	-1.622		X10_0_8_.H2O.HO_LJ	-5.09874e-05	907	2.59526e-05	1.95792e-05	8.68316e-05	2.30973e-05	6.58248e-05	8.9228e-05	7.37278e-05	2.98786e-05	6.87311e-05	4.72653e-05	3.72718e-05	8.27016e-05
-1_4_8_O-H_LJ	-1.371	-2.362	32.582	-1.281	-60.835	-141.375	32.07	-2.087	-3.805	-96.864	-7.055	-81.215		X.1_4_8_O.H_LJ	-0.0177428	908	0.0243253	0.0419084	-0.578095	0.0227285	-0.569011	2.50838	1.07938	0.0370292	1.71864	0.0675112	0.125175	1.44098
11_3_6_(H2O)HO_LJ	-0.413	-0.315	-1.267	-0.4	-0.973	-1.233	-0.963	-0.669	-0.749	-1.02	-0.627	-0.995		X11_3_6_.H2O.HO_LJ	-2.58457e-05	909	1.06743e-05	8.14141e-06	3.27466e-05	1.03383e-05	2.48894e-05	3.18678e-05	2.51479e-05	1.72908e-05	2.63627e-05	1.93585e-05	1.62053e-05	2.57165e-05
9_3_6_(H2O)HO_LJ	-0.849	-0.628	-2.953	-0.806	-2.054	-2.961	-2.258	-1.403	-1.681	-2.458	-1.403	-2.313		X9_3_6_.H2O.HO_LJ	-5.86867e-05	910	4.9825e-05	3.68552e-05	0.000173302	4.73015e-05	0.000132515	0.000173771	0.000120542	8.23374e-05	0.000144252	9.86523e-05	8.23374e-05	0.000135742
11_3_3_SH_LJ	-1.49	-1.187	-4.991	-1.484	-3.676	-4.545	-3.529	-3.073	-3.194	-3.769	-2.413	-3.309		X11_3_3_SH_LJ	-8.0322e-05	911	0.00011968	9.53423e-05	0.000400887	0.000119198	0.000283456	0.000365064	0.000295264	0.00024683	0.000302734	0.000256549	0.000193817	0.000265786
11_3_3_Ar(N-H)_LJ	-0.736	-0.586	-2.465	-0.733	-1.816	-2.245	-1.743	-1.518	-1.578	-1.862	-1.192	-1.635		X11_3_3_Ar.N.H._LJ	-3.9731e-05	912	2.9242e-05	2.32823e-05	9.79368e-05	2.91228e-05	6.92511e-05	8.9196e-05	7.21514e-05	6.03116e-05	7.3979e-05	6.26955e-05	4.73593e-05	6.49601e-05
10_2_3_O-H_LJ	-1.41	-1.8	-10.345	-1.312	-6.961	-9.905	-6.696	-2.453	-6.73	-7.527	-3.853	-6.377		X10_2_3_O.H_LJ	-0.000188836	913	0.000266258	0.000339904	0.0019535	0.000247752	0.00126444	0.00187042	0.00131448	0.000463214	0.00142137	0.00127086	0.000727584	0.0012042
5_2_1_Ar(N-H)_C	31.559	31.472	31.326	31.617	30.91	31.171	31.423	29.485	31.523	24.85	31.388	31.165		X5_2_1_Ar.N.H._C	-4.02269e-05	914	-0.00126952	-0.00126602	-0.00126015	-0.00127185	-0.00126405	-0.00125391	-0.00124341	-0.00118609	-0.000999637	-0.00126807	-0.00126264	-0.00125367
14_1_-3_Ar(N-H)_C	24.519	26.463	17.216	28.453	18.598	15.25	17.674	25.505	26.763	10.971	26.607	15.016		X14_1_.3_Ar.N.H._C	-0.000517425	915	-0.0126867	-0.0136926	-0.00890798	-0.0147223	-0.00914496	-0.00789073	-0.00962306	-0.0131969	-0.00567667	-0.0138478	-0.0137671	-0.00776965
10_3_6_SH_LJ	-1.153	-0.931	-4.036	-1.106	-2.968	-3.995	-3.075	-1.889	-2.362	-3.297	-1.954	-3.174		X10_3_6_SH_LJ	-7.95852e-05	916	9.17618e-05	7.40938e-05	0.000321206	8.80213e-05	0.000244725	0.000317943	0.000236209	0.000150336	0.000262393	0.00018798	0.00015551	0.000252604
10_3_6_Ar(N-H)_LJ	-0.569	-0.46	-1.993	-0.546	-1.466	-1.974	-1.519	-0.933	-1.167	-1.629	-0.965	-1.568		X10_3_6_Ar.N.H._LJ	-3.93548e-05	917	2.23929e-05	1.81032e-05	7.84341e-05	2.14877e-05	5.978e-05	7.76864e-05	5.76942e-05	3.6718e-05	6.4109e-05	4.59271e-05	3.79774e-05	6.17083e-05
12_0_4_Ar(N-H)_LJ	-0.64	-0.479	-2.623	-0.57	-2.169	-2.546	-1.637	-0.76	-1.473	-1.743	-0.879	-1.815		X12_0_4_Ar.N.H._LJ	-8.38086e-05	918	5.36375e-05	4.01443e-05	0.00021983	4.77709e-05	0.000137195	0.000213377	0.000181781	6.36945e-05	0.000146078	0.00012345	7.36677e-05	0.000152113
12_0_4_SH_LJ	-1.295	-0.97	-5.311	-1.155	-4.391	-5.154	-3.313	-1.539	-2.983	-3.529	-1.779	-3.675		X12_0_4_SH_LJ	-0.000169566	919	0.000219588	0.000164479	0.000900566	0.000195849	0.000561773	0.000873944	0.000744565	0.000260962	0.000598399	0.000505816	0.000301658	0.000623156
11_1_4_O-H_LJ	-0.871	-1.118	-6.282	-0.779	-4.715	-6.28	-4.008	-1.153	-3.822	-4.365	-2.205	-4.326		X11_1_4_O.H_LJ	-0.00016316	920	0.000142112	0.000182412	0.00102497	0.000127101	0.000653944	0.00102464	0.000769298	0.000188123	0.000712192	0.000623596	0.000359767	0.000705828
1_9_-2_Ar(N-H)_LJ	-13.761	-15.727	-35.043	-0.984	-21.626	-37.387	-19.7	-42.808	-28.574	-31.604	-29.261	-32.729		X1_9_.2_Ar.N.H._LJ	-0.00112018	921	0.0154147	0.017617	0.0392543	0.00110225	0.0220675	0.04188	0.0242249	0.0479525	0.035402	0.0320079	0.0327775	0.0366622
14_2_-2_Ar(N-H)_C	24.552	25.874	17.298	27.805	18.248	15.277	17.8	24.199	26.761	11.178	26.485	15.14		X14_2_.2_Ar.N.H._C	-0.00048786	922	-0.0119779	-0.0126229	-0.008439	-0.0135649	-0.0086839	-0.00745303	-0.00890246	-0.0118057	-0.0054533	-0.0130556	-0.012921	-0.0073862
10_3_1_Ar(N-H)_C	30.653	30.505	25.723	30.832	24.381	22.524	26.606	26.369	30.828	13.903	30.641	22.45		X10_3_1_Ar.N.H._C	-0.000485688	923	-0.0148878	-0.0148159	-0.0124933	-0.0149747	-0.0129222	-0.0109396	-0.0118416	-0.0128071	-0.00675252	-0.0149728	-0.014882	-0.0109037
6_1_1_O-H_LJ	-35.443	-35.7	33.198	-34.518	32.382	32.947	31.876	-65.633	33.323	33.391	-111.894	-152.35		X6_1_1_O.H_LJ	0.00163086	924	-0.0578025	-0.0582216	0.0541412	-0.056294	0.0519852	0.0537319	0.0528104	-0.107038	0.054456	0.0543451	-0.182483	-0.248461
8_2_6_O-H_LJ	-1.511	-1.978	-10.55	-1.348	-7.186	-11.443	-8.01	-2.09	-6.301	-8.895	-4.708	-8.91		X8_2_6_O.H_LJ	-0.000236932	925	0.000358004	0.000468651	0.00249963	0.000319384	0.00189782	0.00271121	0.00170259	0.000495188	0.00210751	0.00149291	0.00111548	0.00211106
13_2_-1_Ar(N-H)_C	27.026	27.902	19.448	29.395	20.159	17.14	19.948	25.493	29.415	11.539	28.393	17.012		X13_2_.1_Ar.N.H._C	-0.00047857	926	-0.0129338	-0.0133531	-0.00930724	-0.0140676	-0.00954652	-0.00820269	-0.0096475	-0.0122002	-0.00552222	-0.0140771	-0.013588	-0.00814144
13_0_6_SH_LJ	-0.555	-0.451	-1.846	-0.515	-1.709	-1.811	-1.321	-0.675	-1.066	-1.38	-0.791	-1.5		X13_0_6_SH_LJ	-5.69943e-05	927	3.16319e-05	2.57044e-05	0.000105212	2.93521e-05	7.52895e-05	0.000103217	9.74033e-05	3.84712e-05	7.86522e-05	6.0756e-05	4.50825e-05	8.54915e-05
13_0_6_Ar(N-H)_LJ	-0.274	-0.223	-0.912	-0.254	-0.844	-0.895	-0.653	-0.333	-0.527	-0.682	-0.391	-0.741		X13_0_6_Ar.N.H._LJ	-2.81342e-05	928	7.70877e-06	6.27392e-06	2.56584e-05	7.14608e-06	1.83716e-05	2.51801e-05	2.37452e-05	9.36868e-06	1.91875e-05	1.48267e-05	1.10005e-05	2.08474e-05
10_1_8_COO-_LJ	-0.737	-0.373	-1.644	-0.669	-1.291	-1.654	-1.26	-0.917	-0.875	-1.318	-0.725	-1.476		X10_1_8_COO._LJ	-4.94867e-05	929	3.64717e-05	1.84585e-05	8.13561e-05	3.31066e-05	6.23532e-05	8.18509e-05	6.38873e-05	4.53793e-05	6.52234e-05	4.33008e-05	3.58778e-05	7.30423e-05
12_3_4_(H2O)HO_LJ	-0.431	-0.327	-1.25	-0.427	-0.978	-1.162	-0.911	-0.772	-0.78	-0.96	-0.63	-0.898		X12_3_4_.H2O.HO_LJ	-2.37338e-05	930	1.02293e-05	7.76096e-06	2.96673e-05	1.01343e-05	2.16215e-05	2.75787e-05	2.32117e-05	1.83225e-05	2.27845e-05	1.85124e-05	1.49523e-05	2.1313e-05
10_4_1_Ar(N-H)_C	30.413	30.005	23.648	30.618	22.096	20.558	24.855	23.257	30.655	15.189	30.55	20.673		X10_4_1_Ar.N.H._C	-0.000533696	931	-0.0162313	-0.0160135	-0.0126208	-0.0163407	-0.013265	-0.0109717	-0.0117925	-0.0124122	-0.00810631	-0.0163605	-0.0163044	-0.0110331
11_5_0_Ar(N-H)_C	27.966	27.127	19.624	29.406	18.869	16.882	20.895	20.609	29.853	14.827	29.83	17.065		X11_5_0_Ar.N.H._C	-0.000517181	932	-0.0144635	-0.0140296	-0.0101492	-0.0152082	-0.0108065	-0.00873105	-0.00975869	-0.0106586	-0.00766824	-0.0154394	-0.0154275	-0.00882569
13_0_4_COO-_LJ	-0.678	-0.328	-1.53	-0.625	-1.335	-1.442	-1.001	-0.837	-0.86	-1.049	-0.576	-1.082		X13_0_4_COO._LJ	-5.46391e-05	933	3.70453e-05	1.79216e-05	8.35979e-05	3.41495e-05	5.46938e-05	7.87896e-05	7.29432e-05	4.5733e-05	5.73164e-05	4.69897e-05	3.14721e-05	5.91195e-05
13_5_-1_Ar(N-H)_C	23.975	24.187	16.596	25.827	16.668	14.404	17.505	20.446	25.94	12.802	26.829	14.493		X13_5_.1_Ar.N.H._C	-0.000463833	934	-0.0111204	-0.0112187	-0.00769777	-0.0119794	-0.00811939	-0.00668105	-0.00773117	-0.00948353	-0.00593799	-0.0120318	-0.0124442	-0.00672233
12_1_7_SH_LJ	-0.585	-0.481	-1.935	-0.546	-1.666	-1.921	-1.447	-0.754	-1.116	-1.514	-0.883	-1.638		X12_1_7_SH_LJ	-5.15771e-05	935	3.01726e-05	2.48086e-05	9.98016e-05	2.81611e-05	7.4632e-05	9.90796e-05	8.59274e-05	3.88891e-05	7.80877e-05	5.756e-05	4.55426e-05	8.44832e-05
12_1_7_Ar(N-H)_LJ	-0.289	-0.238	-0.956	-0.27	-0.823	-0.949	-0.715	-0.372	-0.551	-0.748	-0.436	-0.809		X12_1_7_Ar.N.H._LJ	-2.54352e-05	936	7.35078e-06	6.05358e-06	2.43161e-05	6.86751e-06	1.81862e-05	2.4138e-05	2.09332e-05	9.4619e-06	1.90255e-05	1.40148e-05	1.10898e-05	2.05771e-05
5_1_5_COO-_LJ	-24.909	-9.709	-60.234	-19.989	-34.652	-67.282	-47.699	-27.35	-31.31	-58.465	-33.971	-55.603		X5_1_5_COO._LJ	-0.00187893	937	0.0468024	0.0182426	0.113176	0.037558	0.0896233	0.126419	0.0651089	0.0513889	0.109852	0.0588295	0.0638293	0.104474
9_4_1_Ar(N-H)_C	30.741	30.505	25.847	30.843	23.457	22.352	27.447	23.001	30.856	16.805	30.808	22.478		X9_4_1_Ar.N.H._C	-0.00059171	938	-0.0181898	-0.0180501	-0.0152939	-0.0182501	-0.0162407	-0.0132259	-0.0138797	-0.0136099	-0.00994369	-0.0182578	-0.0182294	-0.0133005
3_2_8_SH_LJ	-5.086	-4.334	31.674	-4.11	-22.454	-106.122	-100.218	-6.8	-6.622	-82.608	-11.545	-72.399		X3_2_8_SH_LJ	-0.00581135	939	0.0295565	0.0251864	-0.184069	0.0238847	0.582402	0.616713	0.130488	0.0395172	0.480064	0.0384828	0.0670921	0.420736
1_1_0_Ar(N-H)_C	31.966	31.965	31.861	32.03	-49.737	31.211	31.508	31.754	31.801	31.85	32.002	31.5		X1_1_0_Ar.N.H._C	-0.00403959	940	-0.12913	-0.129126	-0.128706	-0.129388	-0.12728	-0.12608	0.200917	-0.128273	-0.128661	-0.128463	-0.129275	-0.127247
10_2_7_(H2O)HO_LJ	-0.538	-0.403	-1.802	-0.498	-1.359	-1.819	-1.371	-0.744	-1.011	-1.456	-0.819	-1.519		X10_2_7_.H2O.HO_LJ	-4.22738e-05	941	2.27433e-05	1.70363e-05	7.61774e-05	2.10523e-05	5.79574e-05	7.6896e-05	5.74501e-05	3.14517e-05	6.15506e-05	4.27388e-05	3.46222e-05	6.42139e-05
11_1_6_O-H_LJ	-0.532	-0.722	-3.35	-0.482	-2.77	-3.468	-2.403	-0.676	-2.022	-2.557	-1.402	-2.78		X11_1_6_O.H_LJ	-8.96767e-05	942	4.7708e-05	6.47465e-05	0.000300417	4.32241e-05	0.000215493	0.000310999	0.000248404	6.06214e-05	0.000229303	0.000181326	0.000125727	0.000249301
9_3_2_(H2O)HO_LJ	-2.202	-1.57	-7.801	-2.249	-5.299	-6.897	-5.559	-6.646	-5.385	-6.189	-3.68	-4.566		X9_3_2_.H2O.HO_LJ	-9.53887e-05	943	0.000210046	0.00014976	0.000744127	0.000214529	0.000530266	0.000657896	0.000505465	0.000633953	0.000590361	0.000513668	0.00035103	0.000435545
13_0_-3_Ar(N-H)_C	26.98	29.326	19.249	30.26	21.104	17.056	19.657	28.687	29.51	11.057	28.698	16.725		X13_0_.3_Ar.N.H._C	-0.000525168	944	-0.014169	-0.0154011	-0.010109	-0.0158916	-0.0103232	-0.00895727	-0.0110831	-0.0150655	-0.00580678	-0.0154977	-0.0150713	-0.00878344
11_0_8_(H2O)HO_LJ	-0.356	-0.272	-1.138	-0.323	-1.004	-1.15	-0.861	-0.418	-0.629	-0.898	-0.501	-1.046		X11_0_8_.H2O.HO_LJ	-3.39709e-05	945	1.20936e-05	9.24009e-06	3.86589e-05	1.09726e-05	2.9249e-05	3.90666e-05	3.41068e-05	1.41998e-05	3.05059e-05	2.13677e-05	1.70194e-05	3.55336e-05
6_3_2_O-H_LJ	-8.702	-11.543	-55.941	-10.188	-46.828	-53.866	-52.58	-46.702	-43.314	-57.151	-41.434	-36.544		X6_3_2_O.H_LJ	-0.00047909	946	0.00416904	0.00553014	0.0268008	0.00488097	0.0251906	0.0258067	0.0224348	0.0223745	0.0273805	0.0207513	0.0198506	0.0175079
8_4_4_SH_LJ	-3.129	-2.516	-11.198	-3.26	-7.897	-10.806	-8.82	-8.99	-7.065	-9.772	-6.392	-7.885		X8_4_4_SH_LJ	-0.000160095	947	0.000500937	0.000402799	0.00179274	0.000521909	0.00141204	0.00172999	0.00126427	0.00143925	0.00156445	0.00113107	0.00102333	0.00126235
12_2_7_COO-_LJ	-0.433	-0.223	-0.858	-0.413	-0.706	-0.837	-0.654	-0.607	-0.494	-0.684	-0.414	-0.709		X12_2_7_COO._LJ	-2.50826e-05	948	1.08608e-05	5.59343e-06	2.15209e-05	1.03591e-05	1.6404e-05	2.09942e-05	1.77083e-05	1.52252e-05	1.71565e-05	1.23908e-05	1.03842e-05	1.77836e-05
8_1_0_COO-_LJ	-15.642	-6.303	-49.372	-14.475	-29.856	-40.139	-35.987	-33.573	-30.121	-47.137	-14.529	-22.207		X8_1_0_COO._LJ	-0.000414212	949	0.0064791	0.00261078	0.0204505	0.00599572	0.0149062	0.0166261	0.0123667	0.0139063	0.0195247	0.0124765	0.00601809	0.00919841
10_4_4_SH_LJ	-1.469	-1.201	-4.712	-1.505	-3.494	-4.427	-3.597	-3.493	-3.029	-3.854	-2.598	-3.368		X10_4_4_SH_LJ	-6.98027e-05	950	0.00010254	8.38331e-05	0.00032891	0.000105053	0.00025108	0.000309017	0.000243891	0.000243821	0.00026902	0.000211432	0.000181347	0.000235096
9_1_2_(H2O)HO_LJ	-4.227	-2.507	-25.077	-3.585	-12.954	-22.46	-13.051	-6.024	-15.352	-16.968	-5.627	-11.321		X9_1_2_.H2O.HO_LJ	-0.000463887	951	0.00196085	0.00116296	0.0116329	0.00166303	0.00605418	0.0104189	0.00600919	0.00279445	0.00787123	0.00712159	0.00261029	0.00525166
10_4_4_Ar(N-H)_LJ	-0.726	-0.593	-2.327	-0.743	-1.726	-2.187	-1.777	-1.726	-1.496	-1.904	-1.283	-1.664		X10_4_4_Ar.N.H._LJ	-3.457e-05	952	2.50978e-05	2.05e-05	8.04445e-05	2.56855e-05	6.14309e-05	7.56047e-05	5.96679e-05	5.96679e-05	6.58213e-05	5.17168e-05	4.43533e-05	5.75245e-05
8_4_4_Ar(N-H)_LJ	-1.545	-1.243	-5.531	-1.61	-3.9	-5.337	-4.356	-4.44	-3.489	-4.826	-3.157	-3.895		X8_4_4_Ar.N.H._LJ	-7.8999e-05	953	0.000122053	9.81958e-05	0.000436943	0.000127188	0.00034412	0.000421618	0.000308096	0.000350756	0.000381249	0.000275628	0.0002494	0.000307701
15_3_-3_Ar(N-H)_C	21.776	23.222	14.964	24.671	15.849	13.204	15.53	21.824	23.749	10.985	24.414	13.087		X15_3_.3_Ar.N.H._C	-0.000460066	954	-0.0100184	-0.0106837	-0.00688443	-0.0113503	-0.00714483	-0.00607472	-0.00729159	-0.0100405	-0.00505383	-0.0109261	-0.0112321	-0.00602089
9_3_5_O-H_LJ	-1.053	-1.428	-6.732	-1.009	-4.808	-6.882	-5.107	-1.908	-4.27	-5.618	-3.273	-5.117		X9_3_5_O.H_LJ	-0.000120021	955	0.000126382	0.00017139	0.00080798	0.000121101	0.000612946	0.000825983	0.00057706	0.000229	0.000674277	0.000512489	0.000392828	0.000614146
12_6_-3_Ar(N-H)_C	22.288	23.127	15.276	24.305	15.618	12.889	16.545	19.157	24.385	14.166	27.653	12.948		X12_6_.3_Ar.N.H._C	-0.000519161	956	-0.0115711	-0.0120066	-0.0079307	-0.0126182	-0.00858952	-0.00669146	-0.00810825	-0.00994556	-0.00735443	-0.0126597	-0.0143564	-0.00672209
13_2_5_(H2O)HO_LJ	-0.285	-0.218	-0.825	-0.276	-0.69	-0.782	-0.602	-0.424	-0.497	-0.629	-0.397	-0.627		X13_2_5_.H2O.HO_LJ	-1.90975e-05	957	5.44278e-06	4.16325e-06	1.57554e-05	5.2709e-06	1.14967e-05	1.49342e-05	1.31773e-05	8.09733e-06	1.20123e-05	9.49145e-06	7.5817e-06	1.19741e-05
13_0_7_(H2O)HO_LJ	-0.227	-0.175	-0.676	-0.212	-0.631	-0.664	-0.502	-0.277	-0.388	-0.522	-0.306	-0.575		X13_0_7_.H2O.HO_LJ	-2.04699e-05	958	4.64667e-06	3.58224e-06	1.38377e-05	4.33963e-06	1.02759e-05	1.3592e-05	1.29165e-05	5.67017e-06	1.06853e-05	7.94233e-06	6.2638e-06	1.17702e-05
14_0_6_COO-_LJ	-0.316	-0.162	-0.604	-0.3	-0.571	-0.58	-0.441	-0.393	-0.35	-0.458	-0.276	-0.488		X14_0_6_COO._LJ	-2.17525e-05	959	6.87379e-06	3.5239e-06	1.31385e-05	6.52575e-06	9.59285e-06	1.26164e-05	1.24207e-05	8.54873e-06	9.96264e-06	7.61337e-06	6.00369e-06	1.06152e-05
11_2_7_(H2O)HO_LJ	-0.377	-0.288	-1.193	-0.355	-0.944	-1.184	-0.907	-0.526	-0.68	-0.955	-0.558	-0.995		X11_2_7_.H2O.HO_LJ	-2.79136e-05	960	1.05234e-05	8.03913e-06	3.3301e-05	9.90934e-06	2.53177e-05	3.30497e-05	2.63505e-05	1.46826e-05	2.66575e-05	1.89813e-05	1.55758e-05	2.77741e-05
4_0_4_(H2O)HO_LJ	-59.46	-47.883	-166.45	-50.208	-102.951	32.72	-143.295	-66.208	32.098	-169.879	31.628	-23.478		X4_0_4_.H2O.HO_LJ	0.0144497	961	-0.859177	-0.691893	-2.40515	-0.725489	-2.07056	0.472793	-1.48761	-0.956683	-2.45469	0.463805	0.457014	-0.339249
8_3_5_O-H_LJ	-1.571	-2.099	-10.604	-1.502	-7.236	-11.046	-8.173	-2.9	-6.605	-9.188	-5.253	-8.053		X8_3_5_O.H_LJ	-0.000187922	962	0.000295225	0.000394448	0.00199272	0.000282259	0.00153589	0.00207579	0.0013598	0.000544974	0.00172663	0.00124122	0.000987154	0.00151334
13_0_5_SH_LJ	-0.681	-0.542	-2.373	-0.63	-2.148	-2.3	-1.628	-0.833	-1.362	-1.704	-0.955	-1.813		X13_0_5_SH_LJ	-7.34928e-05	963	5.00486e-05	3.98331e-05	0.000174399	4.63005e-05	0.000119646	0.000169034	0.000157863	6.12195e-05	0.000125232	0.000100097	7.01857e-05	0.000133243
13_0_5_Ar(N-H)_LJ	-0.337	-0.268	-1.172	-0.311	-1.061	-1.136	-0.804	-0.411	-0.673	-0.842	-0.472	-0.896		X13_0_5_Ar.N.H._LJ	-3.6339e-05	964	1.22462e-05	9.73884e-06	4.25893e-05	1.13014e-05	2.92165e-05	4.12811e-05	3.85556e-05	1.49353e-05	3.05974e-05	2.44561e-05	1.7152e-05	3.25597e-05
13_1_4_COO-_LJ	-0.617	-0.304	-1.298	-0.583	-1.087	-1.214	-0.883	-0.849	-0.758	-0.925	-0.544	-0.924		X13_1_4_COO._LJ	-4.11743e-05	965	2.54046e-05	1.2517e-05	5.34443e-05	2.40046e-05	3.63569e-05	4.99856e-05	4.47565e-05	3.4957e-05	3.80863e-05	3.12101e-05	2.23988e-05	3.80451e-05
11_1_3_(H2O)HO_LJ	-1.138	-0.768	-4.762	-1.023	-3.289	-4.445	-2.824	-1.577	-2.765	-3.11	-1.511	-2.861		X11_1_3_.H2O.HO_LJ	-0.000118902	966	0.00013531	9.13167e-05	0.000566211	0.000121637	0.000335779	0.000528519	0.000391068	0.000187508	0.000369785	0.000328764	0.000179661	0.000340178
13_1_5_SH_LJ	-0.623	-0.504	-2.058	-0.589	-1.776	-1.974	-1.454	-0.837	-1.213	-1.522	-0.903	-1.565		X13_1_5_SH_LJ	-5.4361e-05	967	3.38669e-05	2.73979e-05	0.000111875	3.20186e-05	7.90409e-05	0.000107309	9.65452e-05	4.55002e-05	8.27375e-05	6.59399e-05	4.9088e-05	8.5075e-05
13_1_5_Ar(N-H)_LJ	-0.308	-0.249	-1.017	-0.291	-0.877	-0.975	-0.718	-0.414	-0.599	-0.752	-0.446	-0.773		X13_1_5_Ar.N.H._LJ	-2.68348e-05	968	8.26512e-06	6.68186e-06	2.7291e-05	7.80892e-06	1.92674e-05	2.61639e-05	2.35341e-05	1.11096e-05	2.01798e-05	1.6074e-05	1.19683e-05	2.07433e-05
6_1_1_(H2O)HO_LJ	-37.335	-20.512	32.93	-36.402	32.056	32.671	31.275	-68.421	33.059	33.125	-64.478	-88.073		X6_1_1_.H2O.HO_LJ	0.000669523	969	-0.0249966	-0.0137333	0.0220474	-0.024372	0.0209393	0.021874	0.0214622	-0.0458094	0.0221779	0.0221338	-0.0431695	-0.0589669
12_3_5_SH_LJ	-0.7	-0.576	-2.179	-0.688	-1.727	-2.067	-1.625	-1.176	-1.334	-1.71	-1.104	-1.645		X12_3_5_SH_LJ	-4.17546e-05	970	2.92282e-05	2.40506e-05	9.09832e-05	2.87272e-05	6.78512e-05	8.63067e-05	7.21102e-05	4.91034e-05	7.14003e-05	5.57006e-05	4.60971e-05	6.86863e-05
12_3_5_Ar(N-H)_LJ	-0.346	-0.285	-1.076	-0.34	-0.853	-1.021	-0.803	-0.581	-0.659	-0.845	-0.545	-0.813		X12_3_5_Ar.N.H._LJ	-2.06026e-05	971	7.1285e-06	5.87174e-06	2.21684e-05	7.00488e-06	1.65439e-05	2.10353e-05	1.7574e-05	1.19701e-05	1.74092e-05	1.35771e-05	1.12284e-05	1.67499e-05
13_1_6_SH_LJ	-0.511	-0.42	-1.636	-0.484	-1.438	-1.588	-1.197	-0.675	-0.961	-1.25	-0.749	-1.313		X13_1_6_SH_LJ	-4.31879e-05	972	2.2069e-05	1.81389e-05	7.06554e-05	2.09029e-05	5.16959e-05	6.85824e-05	6.21042e-05	2.91518e-05	5.39849e-05	4.15036e-05	3.23477e-05	5.67057e-05
13_1_6_Ar(N-H)_LJ	-0.252	-0.207	-0.808	-0.239	-0.71	-0.785	-0.591	-0.333	-0.475	-0.618	-0.37	-0.648		X13_1_6_Ar.N.H._LJ	-2.13894e-05	973	5.39013e-06	4.42761e-06	1.72826e-05	5.11207e-06	1.26411e-05	1.67907e-05	1.51865e-05	7.12267e-06	1.32186e-05	1.016e-05	7.91408e-06	1.38603e-05
14_5_-2_Ar(N-H)_C	22.042	22.768	15.097	24.13	15.494	13.148	15.901	20.091	23.986	12.035	25.159	13.174		X14_5_.2_Ar.N.H._C	-0.000449522	974	-0.00990836	-0.0102347	-0.00678643	-0.010847	-0.00714784	-0.00591031	-0.00696489	-0.00903134	-0.00540999	-0.0107822	-0.0113095	-0.005922
10_3_4_O-H_LJ	-0.894	-1.218	-5.492	-0.872	-4.019	-5.365	-4.015	-1.755	-3.603	-4.366	-2.63	-3.893		X10_3_4_O.H_LJ	-8.84372e-05	975	7.90629e-05	0.000107717	0.000485697	7.71172e-05	0.000355075	0.000474466	0.000355429	0.000155207	0.000386117	0.000318639	0.00023259	0.000344286
0_5_8_SH_LJ	-2.245	-2.159	31.595	-2.192	-28.489	-95.06	-95.003	-3.584	-3.563	-71.135	-6.475	-41.247		X0_5_8_SH_LJ	-0.00549487	976	0.012336	0.0118634	-0.17361	0.0120448	0.522029	0.522342	0.156543	0.0196936	0.390878	0.0195782	0.0355793	0.226647
6_2_5_O-H_LJ	-5.417	-6.595	-41.049	-4.852	-24.747	-46.459	-31.972	-7.602	-24.073	-38.891	-21.262	-33.045		X6_2_5_O.H_LJ	-0.000923747	977	0.00500394	0.00609211	0.0379189	0.00448202	0.0295341	0.0429164	0.02286	0.00702233	0.0359255	0.0222374	0.0196407	0.0305252
3_3_5_COO-_LJ	-15.21	-7.766	32.392	-14.825	-37.849	32.714	-3.896	-27.855	-13.912	32.965	-39.671	-60.458		X3_3_5_COO._LJ	-0.000767691	978	0.0116766	0.00596189	-0.024867	0.011381	0.00299092	-0.0251142	0.0290563	0.021384	-0.0253069	0.0106801	0.0304551	0.046413
15_4_-3_Ar(N-H)_C	21.079	22.349	14.387	23.645	15.118	12.641	15.03	20.7	23.002	11.185	24.039	12.567		X15_4_.3_Ar.N.H._C	-0.00044796	979	-0.00944255	-0.0100115	-0.0064448	-0.010592	-0.00673284	-0.00566266	-0.00677226	-0.00927277	-0.00501043	-0.010304	-0.0107685	-0.00562951
4_0_4_O-H_LJ	-68.401	-83.054	-286.969	-53.962	-174.075	32.996	-246.425	-70.661	32.421	-291.467	32.071	-20.875		X4_0_4_O.H_LJ	0.0244428	980	-1.67191	-2.03007	-7.01433	-1.31898	-6.02332	0.806516	-4.25489	-1.72715	-7.12428	0.792461	0.783906	-0.510244
10_5_0_Ar(N-H)_C	28.512	28.647	21.084	30.125	19.841	17.978	22.697	20.076	30.248	16.317	30.497	18.203		X10_5_0_Ar.N.H._C	-0.0006302	981	-0.0179683	-0.0180533	-0.0132871	-0.0189848	-0.0143037	-0.0113297	-0.0125038	-0.0126519	-0.010283	-0.0190623	-0.0192192	-0.0114715
7_1_0_Ar(N-H)_C	31.385	31.349	31.204	31.504	31.08	30.957	31.222	31.07	31.422	6.214	31.282	30.866		X7_1_0_Ar.N.H._C	-3.25792e-05	982	-0.0010225	-0.00102133	-0.0010166	-0.00102638	-0.00101719	-0.00100856	-0.00101256	-0.00101224	-0.000202447	-0.0010237	-0.00101914	-0.00100559
13_0_8_COO-_LJ	-0.29	-0.152	-0.558	-0.274	-0.518	-0.545	-0.426	-0.355	-0.315	-0.442	-0.263	-0.488		X13_0_8_COO._LJ	-1.91864e-05	983	5.56406e-06	2.91634e-06	1.0706e-05	5.25708e-06	8.17341e-06	1.04566e-05	9.93857e-06	6.81118e-06	8.4804e-06	6.04372e-06	5.04603e-06	9.36297e-06
10_0_8_SH_LJ	-0.994	-0.808	-3.575	-0.884	-3.036	-3.674	-2.711	-1.144	-1.945	-2.832	-1.535	-3.404		X10_0_8_SH_LJ	-0.000104055	984	0.00010343	8.40762e-05	0.000371996	9.19844e-05	0.000282092	0.000382297	0.00031591	0.000119039	0.000294683	0.000202386	0.000159724	0.000354202
5_1_5_(H2O)HO_LJ	-15.275	-9.059	-56.978	-12.268	-32.592	-65.436	-44.991	-16.804	-30.684	-55.751	-32.146	-52.854		X5_1_5_.H2O.HO_LJ	-0.00158492	985	0.0242097	0.0143578	0.0903058	0.0194438	0.0713073	0.103711	0.0516558	0.0266331	0.0883611	0.0486318	0.050949	0.0837696
10_0_8_Ar(N-H)_LJ	-0.491	-0.399	-1.766	-0.437	-1.5	-1.815	-1.339	-0.565	-0.961	-1.399	-0.758	-1.681		X10_0_8_Ar.N.H._LJ	-5.14305e-05	986	2.52524e-05	2.05208e-05	9.08262e-05	2.24751e-05	6.88654e-05	9.33463e-05	7.71457e-05	2.90582e-05	7.19513e-05	4.94247e-05	3.89843e-05	8.64547e-05
12_3_4_SH_LJ	-0.841	-0.687	-2.626	-0.834	-2.053	-2.44	-1.914	-1.508	-1.638	-2.015	-1.323	-1.885		X12_3_4_SH_LJ	-4.73431e-05	987	3.98156e-05	3.25247e-05	0.000124323	3.94842e-05	9.06148e-05	0.000115517	9.71954e-05	7.13934e-05	9.53964e-05	7.7548e-05	6.2635e-05	8.92418e-05
12_3_4_Ar(N-H)_LJ	-0.416	-0.339	-1.297	-0.412	-1.014	-1.205	-0.946	-0.745	-0.809	-0.996	-0.653	-0.931		X12_3_4_Ar.N.H._LJ	-2.33932e-05	988	9.73157e-06	7.93029e-06	3.0341e-05	9.638e-06	2.213e-05	2.81888e-05	2.37207e-05	1.74279e-05	2.32996e-05	1.89251e-05	1.52758e-05	2.17791e-05
7_3_2_SH_LJ	-11.283	-8.485	-42.905	-12.257	-32.429	-40.504	-36.333	-49.514	-32.98	-41.016	-25.111	-26.542		X7_3_2_SH_LJ	-0.00053912	989	0.00608289	0.00457443	0.0231309	0.00660799	0.0195878	0.0218365	0.0174831	0.026694	0.0221125	0.0177802	0.0135378	0.0143093
11_3_6_COO-_LJ	-0.669	-0.339	-1.363	-0.648	-1.046	-1.326	-1.036	-1.083	-0.805	-1.098	-0.675	-1.071		X11_3_6_COO._LJ	-3.59321e-05	990	2.40386e-05	1.2181e-05	4.89755e-05	2.3284e-05	3.72257e-05	4.7646e-05	3.7585e-05	3.89145e-05	3.94534e-05	2.89253e-05	2.42542e-05	3.84833e-05
10_4_4_(H2O)HO_LJ	-0.752	-0.572	-2.245	-0.771	-1.664	-2.109	-1.713	-1.789	-1.443	-1.835	-1.237	-1.604		X10_4_4_.H2O.HO_LJ	-3.50635e-05	991	2.63678e-05	2.00564e-05	7.87177e-05	2.7034e-05	6.00639e-05	7.3949e-05	5.83457e-05	6.27287e-05	6.43416e-05	5.05967e-05	4.33736e-05	5.62419e-05
7_2_1_O-H_LJ	-10.231	-12.213	-86.513	-10.547	-56.822	-72.335	-69.685	-37.201	-58.936	-88.302	-34.672	-42.021		X7_2_1_O.H_LJ	9.88572e-07	992	-1.01141e-05	-1.20734e-05	-8.55244e-05	-1.04265e-05	-6.88887e-05	-7.15084e-05	-5.61727e-05	-3.67759e-05	-8.72929e-05	-5.82625e-05	-3.42758e-05	-4.15408e-05
15_2_-3_Ar(N-H)_C	22.436	24.043	15.489	25.627	16.548	13.731	15.968	22.917	24.471	10.734	24.695	13.578		X15_2_.3_Ar.N.H._C	-0.000467877	993	-0.0104973	-0.0112492	-0.00724695	-0.0119903	-0.00747106	-0.00642442	-0.00774243	-0.0107223	-0.00502219	-0.0114494	-0.0115542	-0.00635283
11_3_6_SH_LJ	-0.807	-0.662	-2.661	-0.782	-2.043	-2.59	-2.023	-1.306	-1.572	-2.143	-1.317	-2.091		X11_3_6_SH_LJ	-5.20202e-05	994	4.19803e-05	3.44374e-05	0.000138426	4.06798e-05	0.000105237	0.000134732	0.000106277	6.79384e-05	0.000111479	8.17758e-05	6.85106e-05	0.000108774
11_3_6_Ar(N-H)_LJ	-0.399	-0.327	-1.315	-0.386	-1.009	-1.279	-0.999	-0.645	-0.777	-1.059	-0.651	-1.033		X11_3_6_Ar.N.H._LJ	-2.5677e-05	995	1.02451e-05	8.39638e-06	3.37653e-05	9.91133e-06	2.56513e-05	3.28409e-05	2.59081e-05	1.65617e-05	2.7192e-05	1.9951e-05	1.67157e-05	2.65244e-05
9_3_6_SH_LJ	-1.657	-1.32	-6.199	-1.575	-4.312	-6.213	-4.741	-2.739	-3.526	-5.161	-2.947	-4.854		X9_3_6_SH_LJ	-0.000118129	996	0.00019574	0.00015593	0.000732281	0.000186053	0.000560049	0.000733935	0.000509372	0.000323555	0.000609663	0.000416523	0.000348126	0.000573398
9_3_6_Ar(N-H)_LJ	-0.819	-0.652	-3.062	-0.778	-2.13	-3.068	-2.342	-1.353	-1.742	-2.549	-1.456	-2.398		X9_3_6_Ar.N.H._LJ	-5.8304e-05	997	4.7751e-05	3.80142e-05	0.000178527	4.53605e-05	0.000136548	0.000178877	0.000124188	7.88854e-05	0.000148617	0.000101566	8.48907e-05	0.000139813
12_1_8_COO-_LJ	-0.375	-0.195	-0.75	-0.353	-0.642	-0.736	-0.577	-0.481	-0.418	-0.599	-0.353	-0.651		X12_1_8_COO._LJ	-2.3208e-05	998	8.703e-06	4.52556e-06	1.7406e-05	8.19242e-06	1.3391e-05	1.70811e-05	1.48995e-05	1.1163e-05	1.39016e-05	9.70094e-06	8.19242e-06	1.51084e-05
7_3_2_Ar(N-H)_LJ	-5.572	-4.191	-21.164	-6.053	-16	-19.972	-17.922	-24.396	-16.243	-20.235	-12.399	-13.104		X7_3_2_Ar.N.H._LJ	-0.000265384	999	0.00147872	0.00111222	0.00561658	0.00160637	0.0047562	0.00530024	0.00424614	0.0064743	0.00537004	0.00431063	0.00329049	0.00347759
12_5_0_Ar(N-H)_C	26.153	25.7	18.271	27.655	17.862	15.842	19.292	20.653	28.101	13.639	28.543	16.003		X12_5_0_Ar.N.H._C	-0.000475101	1000	-0.0124253	-0.0122101	-0.00868057	-0.0131389	-0.00916565	-0.00752655	-0.00848625	-0.00981226	-0.0064799	-0.0133508	-0.0135608	-0.00760304
7_0_-1_Ar(N-H)_C	31.413	31.422	31.292	31.57	31.26	31.014	31.274	31.34	31.471	3.817	31.332	30.927		X7_0_.1_Ar.N.H._C	-3.09476e-05	1001	-0.000972157	-0.000972436	-0.000968413	-0.000977016	-0.000967856	-0.000959809	-0.000967422	-0.000969898	-0.000118127	-0.000973952	-0.000969651	-0.000957117
7_2_6_(H2O)HO_LJ	-2.437	-1.683	-9.967	-2.15	-6.049	-10.614	-7.553	-3.321	-5.316	-8.608	-4.37	-8.175		X7_2_6_.H2O.HO_LJ	-0.00022325	1002	0.000544061	0.00037573	0.00222514	0.000479988	0.00168621	0.00236958	0.00135044	0.000741414	0.00192174	0.0011868	0.000975604	0.00182507
8_1_1_(H2O)HO_LJ	-9.277	-5.283	-55.361	-8.025	-28.982	-46.212	-34.025	-15.62	-32.504	-49.14	-12.665	-22.869		X8_1_1_.H2O.HO_LJ	-0.000495315	1003	0.00459503	0.00261675	0.0274211	0.0039749	0.0168531	0.0228895	0.0143552	0.00773681	0.0243398	0.0160997	0.00627316	0.0113273
14_4_-1_Ar(N-H)_C	23.531	24.062	16.354	25.696	16.694	14.361	17.015	21.358	25.541	11.715	25.686	14.387		X14_4_.1_Ar.N.H._C	-0.000444228	1004	-0.0104531	-0.010689	-0.0072649	-0.0114149	-0.00755853	-0.00637955	-0.00741594	-0.00948782	-0.00520413	-0.011346	-0.0114104	-0.0063911
12_1_-1_Ar(N-H)_C	29.407	30.124	22.372	30.64	23.402	19.712	22.749	29.068	30.485	11.315	29.974	19.439		X12_1_.1_Ar.N.H._C	-0.000429821	1005	-0.0126398	-0.0129479	-0.00961596	-0.0131697	-0.009778	-0.00847264	-0.0100587	-0.012494	-0.00486343	-0.0131031	-0.0128835	-0.0083553
7_2_1_Ar(N-H)_C	31.32	31.238	31.022	31.397	30.721	30.743	31.087	30.519	31.346	13.561	31.199	30.667		X7_2_1_Ar.N.H._C	-4.52471e-05	1006	-0.00141714	-0.00141343	-0.00140365	-0.00142062	-0.0014066	-0.00139103	-0.00139003	-0.0013809	-0.000613595	-0.00141831	-0.00141166	-0.00138759
11_6_-3_Ar(N-H)_C	23.254	23.95	15.999	25.175	16.22	13.281	17.535	18.789	25.383	15.472	29.596	13.378		X11_6_.3_Ar.N.H._C	-0.000560887	1007	-0.0130429	-0.0134333	-0.00897364	-0.0141203	-0.00983516	-0.00744915	-0.00909759	-0.0105385	-0.00867805	-0.014237	-0.0166	-0.00750355
6_1_6_(H2O)HO_LJ	-5.247	-3.408	-21.798	-4.237	-12.463	-24.28	-16.52	-5.929	-11.27	-19.048	-9.345	-20.153		X6_1_6_.H2O.HO_LJ	-0.000560968	1008	0.0029434	0.00191178	0.012228	0.00237682	0.0092672	0.0136203	0.00699135	0.00332598	0.0106853	0.00632211	0.00524225	0.0113052
13_2_6_(H2O)HO_LJ	-0.236	-0.183	-0.672	-0.228	-0.568	-0.643	-0.503	-0.339	-0.399	-0.525	-0.33	-0.533		X13_2_6_.H2O.HO_LJ	-1.54814e-05	1009	3.6536e-06	2.83309e-06	1.04035e-05	3.52975e-06	7.78713e-06	9.95452e-06	8.79342e-06	5.24818e-06	8.12772e-06	6.17707e-06	5.10885e-06	8.25157e-06
13_6_-3_Ar(N-H)_C	21.365	22.266	14.548	23.382	14.968	12.439	15.607	19.148	23.397	13.084	25.939	12.476		X13_6_.3_Ar.N.H._C	-0.000480507	1010	-0.010266	-0.010699	-0.00699042	-0.0112352	-0.00749928	-0.00597703	-0.00719224	-0.00920076	-0.00628696	-0.0112424	-0.0124639	-0.00599481
11_4_1_Ar(N-H)_C	28.839	29.034	21.672	30.224	20.71	18.936	22.608	23.046	30.329	13.963	30.025	19.056		X11_4_1_Ar.N.H._C	-0.000540549	1011	-0.0155889	-0.0156943	-0.0117148	-0.0163375	-0.0122207	-0.0102358	-0.0111948	-0.0124575	-0.00754768	-0.0163943	-0.01623	-0.0103007
14_3_-1_Ar(N-H)_C	24.382	25.097	17.127	26.914	17.647	15.107	17.675	22.738	26.507	11.392	26.121	15.079		X14_3_.1_Ar.N.H._C	-0.000454716	1012	-0.0110869	-0.011412	-0.00778792	-0.0122382	-0.0080371	-0.00686939	-0.00802437	-0.0103393	-0.00518012	-0.0120532	-0.0118776	-0.00685666
10_2_6_O-H_LJ	-0.674	-0.917	-4.258	-0.62	-3.243	-4.411	-3.163	-0.957	-2.594	-3.403	-1.906	-3.492		X10_2_6_O.H_LJ	-9.43808e-05	1013	6.36127e-05	8.65472e-05	0.000401873	5.85161e-05	0.000298526	0.000416314	0.000306077	9.03224e-05	0.000321178	0.000244824	0.00017989	0.000329578
11_1_3_Ar(N-H)_LJ	-1.098	-0.797	-4.917	-0.986	-3.408	-4.59	-2.926	-1.521	-2.857	-3.223	-1.567	-2.964		X11_1_3_Ar.N.H._LJ	-0.00011966	1014	0.000131386	9.53687e-05	0.000588366	0.000117984	0.000350124	0.000549238	0.0004078	0.000182002	0.000385663	0.000341867	0.000187507	0.000354671
11_1_3_SH_LJ	-2.222	-1.614	-9.959	-1.997	-6.9	-9.295	-5.925	-3.08	-5.786	-6.525	-3.173	-6.002		X11_1_3_SH_LJ	-0.000242065	1015	0.000537869	0.000390694	0.00241073	0.000483405	0.00143424	0.00225	0.00167025	0.000745561	0.00157948	0.00140059	0.000768074	0.00145288
0_5_8_Ar(N-H)_LJ	-1.109	-1.066	30.997	-1.083	-14.052	-46.394	-45.831	-1.77	-1.76	-34.755	-3.198	-20.341		X0_5_8_Ar.N.H._LJ	-0.0035229	1016	0.0039069	0.00375541	-0.109199	0.0038153	0.161458	0.163441	0.0495038	0.00623553	0.122438	0.0062003	0.0112662	0.0716593
13_4_0_Ar(N-H)_C	25.611	25.619	18.048	27.55	18.025	15.829	18.758	21.985	27.68	12.326	27.294	15.905		X13_4_0_Ar.N.H._C	-0.000454595	1017	-0.0116426	-0.0116463	-0.00820453	-0.0125241	-0.00852729	-0.00719579	-0.00819408	-0.00999427	-0.00560334	-0.0125832	-0.0124077	-0.00723034
12_6_-2_Ar(N-H)_C	23.328	23.593	15.95	24.985	16.012	13.55	17.201	18.964	25.313	14.127	27.83	13.684		X12_6_.2_Ar.N.H._C	-0.00049727	1018	-0.0116003	-0.0117321	-0.00793145	-0.0124243	-0.00855354	-0.00673801	-0.00796228	-0.00943022	-0.00702493	-0.0125874	-0.013839	-0.00680464
8_4_4_(H2O)HO_LJ	-1.602	-1.198	-5.339	-1.669	-3.764	-5.156	-4.205	-4.608	-3.374	-4.658	-3.045	-3.758		X8_4_4_.H2O.HO_LJ	-8.04896e-05	1019	0.000128944	9.64266e-05	0.000429734	0.000134337	0.000338459	0.000415004	0.000302963	0.000370896	0.000374921	0.000271572	0.000245091	0.00030248
14_0_5_COO-_LJ	-0.378	-0.192	-0.745	-0.358	-0.694	-0.706	-0.527	-0.474	-0.43	-0.547	-0.326	-0.573		X14_0_5_COO._LJ	-2.65408e-05	1020	1.00324e-05	5.09582e-06	1.97729e-05	9.50159e-06	1.3987e-05	1.87378e-05	1.84193e-05	1.25803e-05	1.45178e-05	1.14125e-05	8.65228e-06	1.52078e-05
10_0_3_O-H_LJ	-2.26	-2.518	-23.887	-1.815	-14.822	-23.908	-12.028	-2.387	-13.48	-14.064	-5.148	-13.184		X10_0_3_O.H_LJ	-0.000713229	1021	0.0016119	0.00179591	0.0170369	0.00129451	0.00857872	0.0170519	0.0105715	0.00170248	0.0100309	0.00961433	0.0036717	0.00940322
11_0_8_SH_LJ	-0.694	-0.572	-2.389	-0.631	-2.109	-2.414	-1.809	-0.816	-1.32	-1.886	-1.052	-2.197		X11_0_8_SH_LJ	-6.91423e-05	1022	4.79848e-05	3.95494e-05	0.000165181	4.36288e-05	0.000125078	0.00016691	0.000145821	5.64201e-05	0.000130402	9.12679e-05	7.27377e-05	0.000151906
11_0_8_Ar(N-H)_LJ	-0.343	-0.283	-1.18	-0.312	-1.042	-1.192	-0.893	-0.403	-0.652	-0.932	-0.519	-1.085		X11_0_8_Ar.N.H._LJ	-3.41426e-05	1023	1.17109e-05	9.66235e-06	4.02883e-05	1.06525e-05	3.04893e-05	4.0698e-05	3.55766e-05	1.37595e-05	3.18209e-05	2.2261e-05	1.772e-05	3.70447e-05
10_2_7_SH_LJ	-1.051	-0.847	-3.784	-0.972	-2.854	-3.817	-2.879	-1.452	-2.122	-3.057	-1.72	-3.188		X10_2_7_SH_LJ	-8.55689e-05	1024	8.9933e-05	7.24769e-05	0.000323793	8.3173e-05	0.000246353	0.000326617	0.000244214	0.000124246	0.000261584	0.000181577	0.000147179	0.000272794
10_2_7_Ar(N-H)_LJ	-0.519	-0.419	-1.869	-0.48	-1.41	-1.886	-1.422	-0.717	-1.048	-1.51	-0.85	-1.575		X10_2_7_Ar.N.H._LJ	-4.2295e-05	1025	2.19511e-05	1.77216e-05	7.90493e-05	2.03016e-05	6.01435e-05	7.97683e-05	5.96359e-05	3.03255e-05	6.38654e-05	4.43251e-05	3.59507e-05	6.66146e-05
11_0_3_COO-_LJ	-2.182	-0.933	-6.984	-1.858	-4.854	-6.578	-3.767	-2.495	-3.739	-4.167	-1.79	-4.038		X11_0_3_COO._LJ	-0.000235216	1026	0.000513241	0.000219456	0.00164275	0.000437031	0.000886058	0.00154725	0.00114174	0.000586863	0.000980144	0.000879472	0.000421036	0.000949801
9_0_2_(H2O)HO_LJ	-5.805	-3.075	-41.055	-4.368	-20.764	-38.009	-19.151	-5.741	-23.351	-26.061	-6.679	-18.101		X9_0_2_.H2O.HO_LJ	-0.000990665	1027	0.00575081	0.00304629	0.0406717	0.00432722	0.0189722	0.0376542	0.0205702	0.00568741	0.0258177	0.023133	0.00661665	0.017932
5_2_4_COO-_LJ	-23.774	-9.914	-57.839	-23.481	-37.935	-64.239	-48.214	-36.449	-33.285	-60.829	-43.184	-45.782		X5_2_4_COO._LJ	-0.00170489	1028	0.0405321	0.0169023	0.0986092	0.0400326	0.0821997	0.109521	0.0646751	0.0621416	0.103707	0.0567473	0.0736241	0.0780534
9_0_8_(H2O)HO_LJ	-0.733	-0.548	-2.567	-0.638	-2.059	-2.662	-1.955	-0.828	-1.353	-2.042	-1.078	-2.529		X9_0_8_.H2O.HO_LJ	-7.33134e-05	1029	5.37388e-05	4.01758e-05	0.000188196	4.6774e-05	0.000143328	0.00019516	0.000150952	6.07035e-05	0.000149706	9.91931e-05	7.90319e-05	0.00018541
-1_5_8_Ar(N-H)_LJ	-1.099	-1.071	-18.571	-1.076	-18.747	-47.484	-37.644	-1.681	-1.777	-33.734	-3.156	-22.019		X.1_5_8_Ar.N.H._LJ	-0.00172411	1030	0.00189479	0.00184652	0.0320184	0.00185514	0.0649022	0.0818674	0.0323218	0.00289822	0.058161	0.00306373	0.00544128	0.0379631
1_6_6_Ar(N-H)_LJ	-1.755	-1.646	-0.968	-1.92	-12.599	-39.469	-39.878	-3.608	-3.168	-35.645	-6.159	-16.737		X1_6_6_Ar.N.H._LJ	-0.00154721	1031	0.00271535	0.0025467	0.0014977	0.00297064	0.0616995	0.0610667	0.0194932	0.00558232	0.0551502	0.00490155	0.00952924	0.0258956
1_0_3_Ar(N-H)_C	31.985	31.904	31.9	31.875	31.528	31.663	31.712	31.803	31.831	31.609	31.708	31.778		X1_0_3_Ar.N.H._C	-2.12251e-05	1032	-0.000678883	-0.000677164	-0.000677079	-0.000676548	-0.000673089	-0.000672049	-0.000669183	-0.00067502	-0.000670903	-0.000675615	-0.000673004	-0.00067449
13_1_7_(H2O)HO_LJ	-0.211	-0.164	-0.612	-0.2	-0.541	-0.595	-0.461	-0.275	-0.354	-0.48	-0.291	-0.511		X13_1_7_.H2O.HO_LJ	-1.59884e-05	1033	3.37354e-06	2.62209e-06	9.78487e-06	3.19767e-06	7.37063e-06	9.51307e-06	8.6497e-06	4.3968e-06	7.67441e-06	5.65988e-06	4.65261e-06	8.17005e-06
14_0_7_COO-_LJ	-0.259	-0.136	-0.483	-0.247	-0.458	-0.465	-0.363	-0.322	-0.279	-0.376	-0.229	-0.405		X14_0_7_COO._LJ	-1.68152e-05	1034	4.35512e-06	2.28686e-06	8.12172e-06	4.15334e-06	6.1039e-06	7.81904e-06	7.70134e-06	5.41448e-06	6.3225e-06	4.69143e-06	3.85067e-06	6.81014e-06
10_4_5_(H2O)HO_LJ	-0.605	-0.463	-1.851	-0.61	-1.356	-1.765	-1.425	-1.261	-1.122	-1.527	-0.991	-1.374		X10_4_5_.H2O.HO_LJ	-2.98319e-05	1035	1.80483e-05	1.38122e-05	5.52189e-05	1.81975e-05	4.25105e-05	5.26533e-05	4.04521e-05	3.7618e-05	4.55533e-05	3.34714e-05	2.95634e-05	4.0989e-05
13_0_7_SH_LJ	-0.443	-0.368	-1.421	-0.415	-1.325	-1.395	-1.054	-0.54	-0.815	-1.097	-0.642	-1.207		X13_0_7_SH_LJ	-4.16383e-05	1036	1.84458e-05	1.53229e-05	5.9168e-05	1.72799e-05	4.38868e-05	5.80854e-05	5.51707e-05	2.24847e-05	4.56772e-05	3.39352e-05	2.67318e-05	5.02574e-05
13_0_7_Ar(N-H)_LJ	-0.219	-0.182	-0.702	-0.205	-0.655	-0.689	-0.521	-0.267	-0.403	-0.542	-0.317	-0.596		X13_0_7_Ar.N.H._LJ	-2.056e-05	1037	4.50264e-06	3.74192e-06	1.44331e-05	4.2148e-06	1.07118e-05	1.41658e-05	1.34668e-05	5.48952e-06	1.11435e-05	8.28568e-06	6.51752e-06	1.22538e-05
13_2_5_SH_LJ	-0.557	-0.459	-1.733	-0.539	-1.449	-1.641	-1.265	-0.827	-1.043	-1.321	-0.833	-1.316		X13_2_5_SH_LJ	-3.83627e-05	1038	2.1368e-05	1.76085e-05	6.64825e-05	2.06775e-05	4.85288e-05	6.29532e-05	5.55875e-05	3.17259e-05	5.06771e-05	4.00123e-05	3.19561e-05	5.04853e-05
13_2_5_Ar(N-H)_LJ	-0.275	-0.227	-0.856	-0.266	-0.716	-0.811	-0.625	-0.409	-0.515	-0.653	-0.412	-0.65		X13_2_5_Ar.N.H._LJ	-1.89714e-05	1039	5.21713e-06	4.3065e-06	1.62395e-05	5.04639e-06	1.18571e-05	1.53858e-05	1.35835e-05	7.75929e-06	1.23883e-05	9.77026e-06	7.81621e-06	1.23314e-05
8_4_3_O-H_LJ	-1.883	-2.644	-11.182	-2.029	-8.24	-10.48	-8.924	-7.223	-7.741	-9.738	-6.798	-7.561		X8_4_3_O.H_LJ	-9.33267e-05	1040	0.000175734	0.000246756	0.00104358	0.00018936	0.000832848	0.000978064	0.000769012	0.000674099	0.000908816	0.000722442	0.000634435	0.000705643
9_5_-1_Ar(N-H)_C	30.071	29.645	21.616	30.438	20.26	17.944	23.866	18.351	30.418	18.635	30.816	18.188		X9_5_.1_Ar.N.H._C	-0.000671533	1041	-0.0201937	-0.0199076	-0.0145159	-0.0204401	-0.0160268	-0.01205	-0.0136053	-0.0123233	-0.012514	-0.0204267	-0.020694	-0.0122138
12_0_-2_Ar(N-H)_C	29.4	30.345	22.257	30.728	24.085	19.649	22.587	30.035	30.506	11.049	30.06	19.273		X12_0_.2_Ar.N.H._C	-0.00040275	1042	-0.0118408	-0.0122214	-0.008964	-0.0123757	-0.00909691	-0.00791363	-0.00970023	-0.0120966	-0.00444998	-0.0122863	-0.0121067	-0.0077622
11_2_7_SH_LJ	-0.737	-0.604	-2.506	-0.693	-1.983	-2.486	-1.904	-1.028	-1.428	-2.006	-1.171	-2.089		X11_2_7_SH_LJ	-5.66531e-05	1043	4.17534e-05	3.42185e-05	0.000141973	3.92606e-05	0.000107868	0.00014084	0.000112343	5.82394e-05	0.000113646	8.09007e-05	6.63408e-05	0.000118348
11_2_7_Ar(N-H)_LJ	-0.364	-0.298	-1.238	-0.342	-0.979	-1.228	-0.941	-0.508	-0.705	-0.991	-0.579	-1.032		X11_2_7_Ar.N.H._LJ	-2.79525e-05	1044	1.01747e-05	8.32985e-06	3.46052e-05	9.55977e-06	2.63033e-05	3.43257e-05	2.73655e-05	1.41999e-05	2.7701e-05	1.97065e-05	1.61845e-05	2.8847e-05
12_2_0_Ar(N-H)_C	29.866	29.077	21.971	30.466	22.25	19.366	22.427	26.782	30.387	11.777	29.549	19.237		X12_2_0_Ar.N.H._C	-0.000379389	1045	-0.0113308	-0.0110315	-0.00833555	-0.0115585	-0.00850855	-0.00734724	-0.0084414	-0.0101608	-0.00446806	-0.0115285	-0.0112106	-0.0072983
13_3_0_Ar(N-H)_C	26.635	26.843	19.035	28.994	19.212	16.776	19.593	23.65	28.872	11.863	27.798	16.781		X13_3_0_Ar.N.H._C	-0.000464524	1046	-0.0123726	-0.0124692	-0.00884222	-0.0134684	-0.00910142	-0.00779286	-0.00892444	-0.010986	-0.00551065	-0.0134117	-0.0129128	-0.00779518
12_0_8_(H2O)HO_LJ	-0.251	-0.195	-0.765	-0.232	-0.695	-0.759	-0.581	-0.301	-0.427	-0.604	-0.347	-0.684		X12_0_8_.H2O.HO_LJ	-2.21683e-05	1047	5.56425e-06	4.32282e-06	1.69588e-05	5.14305e-06	1.28798e-05	1.68258e-05	1.5407e-05	6.67266e-06	1.33897e-05	9.46587e-06	7.69241e-06	1.51631e-05
11_2_5_O-H_LJ	-0.583	-0.793	-3.604	-0.545	-2.802	-3.607	-2.576	-0.869	-2.241	-2.76	-1.581	-2.739		X11_2_5_O.H_LJ	-7.71956e-05	1048	4.5005e-05	6.12161e-05	0.000278213	4.20716e-05	0.000198856	0.000278444	0.000216302	6.7083e-05	0.00021306	0.000172995	0.000122046	0.000211439
11_3_1_Ar(N-H)_C	30.202	29.9	23.275	30.577	22.532	20.463	23.954	25.517	30.594	13.05	30.242	20.452		X11_3_1_Ar.N.H._C	-0.000457852	1049	-0.013828	-0.0136898	-0.0106565	-0.0139997	-0.0109674	-0.00936903	-0.0103163	-0.011683	-0.00597497	-0.0140075	-0.0138464	-0.00936399
15_3_-2_Ar(N-H)_C	22.396	23.481	15.462	25	16.189	13.675	15.981	21.789	24.395	10.899	24.498	13.615		X15_3_.2_Ar.N.H._C	-0.000440573	1050	-0.00986708	-0.0103451	-0.00681214	-0.0110143	-0.0070408	-0.00602484	-0.00713244	-0.00959965	-0.00480181	-0.0107478	-0.0107932	-0.0059984
12_3_6_(H2O)HO_LJ	-0.292	-0.226	-0.844	-0.286	-0.672	-0.808	-0.643	-0.465	-0.501	-0.674	-0.43	-0.662		X12_3_6_.H2O.HO_LJ	-1.67915e-05	1051	4.90311e-06	3.79487e-06	1.4172e-05	4.80236e-06	1.07969e-05	1.35675e-05	1.12839e-05	7.80803e-06	1.13175e-05	8.41253e-06	7.22033e-06	1.1116e-05
9_2_2_O-H_LJ	-2.827	-3.473	-23.891	-2.658	-14.27	-21.309	-14.893	-5.924	-15.821	-17.835	-8.004	-12.358		X9_2_2_O.H_LJ	-0.000275777	1052	0.000779622	0.000957774	0.00658859	0.000733016	0.00410715	0.00587654	0.00393534	0.0016337	0.00491849	0.00436307	0.00220732	0.00340805
13_1_4_(H2O)HO_LJ	-0.381	-0.283	-1.208	-0.36	-1.011	-1.129	-0.821	-0.524	-0.705	-0.86	-0.506	-0.859		X13_1_4_.H2O.HO_LJ	-3.10701e-05	1053	1.18377e-05	8.79284e-06	3.75327e-05	1.11852e-05	2.55086e-05	3.50781e-05	3.14119e-05	1.62807e-05	2.67203e-05	2.19044e-05	1.57215e-05	2.66892e-05
3_2_8_Ar(N-H)_LJ	-2.512	-2.141	31.158	-2.03	-11.086	-51.723	-48.931	-3.359	-3.271	-40.14	-5.702	-35.545		X3_2_8_Ar.N.H._LJ	-0.0036468	1054	0.00916077	0.00780781	-0.113627	0.00740301	0.178442	0.188624	0.0404285	0.0122496	0.146383	0.0119287	0.0207941	0.129626
12_2_7_(H2O)HO_LJ	-0.267	-0.207	-0.798	-0.255	-0.656	-0.778	-0.608	-0.375	-0.459	-0.636	-0.385	-0.659		X12_2_7_.H2O.HO_LJ	-1.82735e-05	1055	4.87904e-06	3.78262e-06	1.45823e-05	4.65975e-06	1.11103e-05	1.42168e-05	1.19874e-05	6.85258e-06	1.1622e-05	8.38755e-06	7.03531e-06	1.20423e-05
-1_0_-3_Ar(N-H)_C	32.186	32.045	31.636	32.232	-12.503	31.385	30.429	32.238	19.442	31.724	32.122	31.002		X.1_0_.3_Ar.N.H._C	-0.00212546	1056	-0.06841	-0.0681103	-0.067241	-0.0685078	-0.0646756	-0.0667075	0.0265746	-0.0685205	-0.067428	-0.0413232	-0.068274	-0.0658934
9_3_2_O-H_LJ	-2.048	-2.735	-13.583	-2.091	-9.229	-12.01	-9.682	-6.191	-9.376	-10.779	-6.411	-7.954		X9_3_2_O.H_LJ	-0.000103534	1057	0.000212038	0.000283165	0.0014063	0.00021649	0.00100242	0.00124344	0.000955515	0.000640979	0.00111599	0.000970735	0.000663756	0.000823509
9_1_7_O-H_LJ	-0.87	-1.173	-5.78	-0.762	-4.393	-6.185	-4.351	-1.053	-3.316	-4.649	-2.459	-5.323		X9_1_7_O.H_LJ	-0.000144137	1058	0.000125399	0.000169072	0.000833111	0.000109832	0.000627139	0.000891486	0.000633193	0.000151776	0.000670092	0.000477958	0.000354432	0.00076724
13_2_4_(H2O)HO_LJ	-0.339	-0.257	-0.993	-0.329	-0.813	-0.919	-0.704	-0.522	-0.599	-0.736	-0.467	-0.714		X13_2_4_.H2O.HO_LJ	-2.16033e-05	1059	7.32353e-06	5.55206e-06	2.14521e-05	7.1075e-06	1.52087e-05	1.98535e-05	1.75635e-05	1.12769e-05	1.59001e-05	1.29404e-05	1.00888e-05	1.54248e-05
13_2_6_COO-_LJ	-0.382	-0.196	-0.723	-0.369	-0.611	-0.692	-0.541	-0.549	-0.429	-0.564	-0.355	-0.573		X13_2_6_COO._LJ	-2.14193e-05	1060	8.18216e-06	4.19818e-06	1.54861e-05	7.90371e-06	1.15878e-05	1.48221e-05	1.30872e-05	1.17592e-05	1.20805e-05	9.18887e-06	7.60384e-06	1.22732e-05
15_4_-2_Ar(N-H)_C	21.69	22.608	14.856	23.98	15.429	13.086	15.461	20.656	23.616	11.124	24.127	13.069		X15_4_.2_Ar.N.H._C	-0.000430153	1061	-0.00933001	-0.00972489	-0.00639035	-0.0103151	-0.00665059	-0.00562898	-0.00663682	-0.00888523	-0.00478502	-0.0101585	-0.0103783	-0.00562166
9_4_5_(H2O)HO_LJ	-0.862	-0.653	-2.817	-0.87	-1.978	-2.713	-2.181	-1.896	-1.666	-2.376	-1.494	-2.067		X9_4_5_.H2O.HO_LJ	-4.36622e-05	1062	3.76368e-05	2.85114e-05	0.000122996	3.79861e-05	9.52272e-05	0.000118455	8.63638e-05	8.27835e-05	0.000103741	7.27412e-05	6.52313e-05	9.02497e-05
11_0_7_O-H_LJ	-0.449	-0.621	-2.787	-0.401	-2.488	-2.898	-2.037	-0.519	-1.612	-2.143	-1.163	-2.513		X11_0_7_O.H_LJ	-8.17884e-05	1063	3.6723e-05	5.07906e-05	0.000227944	3.27971e-05	0.000166603	0.000237023	0.000203489	4.24482e-05	0.000175272	0.000131843	9.51199e-05	0.000205534
10_4_5_SH_LJ	-1.182	-0.973	-3.887	-1.192	-2.848	-3.705	-2.992	-2.463	-2.354	-3.208	-2.081	-2.886		X10_4_5_SH_LJ	-5.93971e-05	1064	7.02074e-05	5.77934e-05	0.000230877	7.08014e-05	0.000177716	0.000220066	0.000169163	0.000146295	0.000190546	0.000139821	0.000123605	0.00017142
10_4_5_Ar(N-H)_LJ	-0.584	-0.481	-1.92	-0.589	-1.407	-1.83	-1.478	-1.217	-1.163	-1.585	-1.028	-1.426		X10_4_5_Ar.N.H._LJ	-2.9318e-05	1065	1.71217e-05	1.4102e-05	5.62905e-05	1.72683e-05	4.3332e-05	5.36519e-05	4.12504e-05	3.568e-05	4.6469e-05	3.40968e-05	3.01389e-05	4.18075e-05
13_2_5_COO-_LJ	-0.462	-0.235	-0.888	-0.447	-0.742	-0.841	-0.648	-0.686	-0.534	-0.677	-0.427	-0.674		X13_2_5_COO._LJ	-2.6125e-05	1066	1.20697e-05	6.13936e-06	2.3199e-05	1.16779e-05	1.6929e-05	2.19711e-05	1.93847e-05	1.79217e-05	1.76866e-05	1.39507e-05	1.11554e-05	1.76082e-05
13_6_-2_Ar(N-H)_C	22.211	22.641	15.115	23.91	15.31	12.99	16.152	19.022	24.166	13.052	26.082	13.094		X13_6_.2_Ar.N.H._C	-0.000461196	1067	-0.0102436	-0.0104419	-0.00697097	-0.0110272	-0.00744923	-0.00599093	-0.00706091	-0.00877286	-0.00601953	-0.0111453	-0.0120289	-0.0060389
6_0_5_Ar(N-H)_LJ	-13.451	-7.918	-43.789	-9.683	-35.671	-42.023	-35.453	-12.184	-25.451	-40.901	-22.239	-47.027		X6_0_5_Ar.N.H._LJ	-0.00106962	1068	0.0143874	0.00846924	0.0468375	0.0103571	0.0379212	0.0449486	0.0381543	0.0130322	0.0437484	0.0272228	0.0237872	0.0503009
5_3_-2_Ar(N-H)_C	31.359	31.204	30.393	31.505	28.285	24.99	31.028	13.673	31.186	30.878	31.614	25.579		X5_3_.2_Ar.N.H._C	-0.000592282	1069	-0.0185734	-0.0184816	-0.0180012	-0.0186598	-0.0183773	-0.0148011	-0.0167527	-0.00809827	-0.0182885	-0.0184709	-0.0187244	-0.01515
11_6_-2_Ar(N-H)_C	24.544	24.538	16.803	26.068	16.671	14.079	18.328	18.494	26.513	15.429	29.82	14.26		X11_6_.2_Ar.N.H._C	-0.000536582	1070	-0.0131699	-0.0131667	-0.00901619	-0.0139876	-0.00983448	-0.00755454	-0.00894536	-0.00992355	-0.00827893	-0.0142264	-0.0160009	-0.00765166
15_5_-3_Ar(N-H)_C	20.366	21.453	13.779	22.587	14.379	12.062	14.486	19.589	22.249	11.324	23.581	12.034		X15_5_.3_Ar.N.H._C	-0.000432289	1071	-0.00880401	-0.00927391	-0.00595652	-0.00976412	-0.00626215	-0.00521428	-0.00621589	-0.00846812	-0.00489525	-0.00961801	-0.0101938	-0.00520217
14_0_6_(H2O)HO_LJ	-0.195	-0.151	-0.562	-0.185	-0.531	-0.539	-0.41	-0.243	-0.326	-0.426	-0.256	-0.453		X14_0_6_.H2O.HO_LJ	-1.65055e-05	1072	3.21858e-06	2.49233e-06	9.2761e-06	3.05352e-06	6.76726e-06	8.89648e-06	8.76443e-06	4.01084e-06	7.03135e-06	5.3808e-06	4.22541e-06	7.477e-06
14_1_-2_Ar(N-H)_C	25.271	26.769	17.891	28.828	19.087	15.885	18.266	25.483	27.622	10.778	26.695	15.71		X14_1_.2_Ar.N.H._C	-0.000489819	1073	-0.0123782	-0.013112	-0.00876335	-0.0141205	-0.00894704	-0.00778078	-0.00934918	-0.0124821	-0.00527927	-0.0135298	-0.0130757	-0.00769506
5_2_3_(H2O)HO_LJ	-21.838	-13.801	-69.525	-23.932	-57.093	-75.782	-66.537	-41.592	-46.504	-79.148	-59.733	-56.335		X5_2_3_.H2O.HO_LJ	-0.00160829	1074	0.0351219	0.022196	0.111816	0.0384896	0.107011	0.12188	0.0918222	0.066892	0.127293	0.074792	0.096068	0.0906031
3_4_6_COO-_LJ	-5.456	-2.959	2.784	-5.367	-15.977	-54.072	-50.352	-10.511	-5.298	-34.614	-11.787	-32.324		X3_4_6_COO._LJ	-0.00257786	1075	0.0140648	0.0076279	-0.00717677	0.0138354	0.129801	0.13939	0.0411865	0.0270959	0.0892301	0.0136575	0.0303853	0.0833268
11_2_4_O-H_LJ	-0.724	-0.97	-4.671	-0.68	-3.496	-4.551	-3.197	-1.142	-2.931	-3.453	-1.945	-3.266		X11_2_4_O.H_LJ	-9.32532e-05	1076	6.75153e-05	9.04556e-05	0.000435586	6.34122e-05	0.00029813	0.000424395	0.000326013	0.000106495	0.000322003	0.000273325	0.000181377	0.000304565
12_0_5_O-H_LJ	-0.5	-0.667	-3.312	-0.448	-2.895	-3.325	-2.204	-0.589	-1.916	-2.334	-1.223	-2.54		X12_0_5_O.H_LJ	-9.92268e-05	1077	4.96134e-05	6.61843e-05	0.000328639	4.44536e-05	0.000218696	0.000329929	0.000287262	5.84446e-05	0.000231595	0.000190119	0.000121354	0.000252036
14_5_-1_Ar(N-H)_C	22.654	23.001	15.549	24.439	15.749	13.6	16.303	20.02	24.575	11.95	25.154	13.683		X14_5_.1_Ar.N.H._C	-0.000429087	1078	-0.00972054	-0.00986943	-0.00667188	-0.0104865	-0.00699541	-0.00583559	-0.00675769	-0.00859033	-0.00512759	-0.0105448	-0.0107933	-0.0058712
7_2_6_SH_LJ	-4.757	-3.533	-20.863	-4.197	-12.678	-22.158	-15.82	-6.482	-11.081	-18.023	-9.162	-17.107		X7_2_6_SH_LJ	-0.000448738	1079	0.00213465	0.00158539	0.00936203	0.00188335	0.00709904	0.00994314	0.0056891	0.00290872	0.00808761	0.00497247	0.00411134	0.00767657
3_3_5_SH_LJ	-18.218	-15.136	32.841	-17.738	-73.372	33.11	31.12	-33.276	-27.097	33.347	-75.923	-106.647		X3_3_5_SH_LJ	-0.00407788	1080	0.0742909	0.0617228	-0.133922	0.0723335	-0.126904	-0.135019	0.299202	0.135696	-0.135985	0.110498	0.309605	0.434894
9_4_5_SH_LJ	-1.683	-1.373	-5.913	-1.699	-4.153	-5.692	-4.578	-3.703	-3.494	-4.988	-3.138	-4.34		X9_4_5_SH_LJ	-8.68665e-05	1081	0.000146196	0.000119268	0.000513642	0.000147586	0.000397675	0.000494444	0.000360757	0.000321667	0.00043329	0.000303512	0.000272587	0.000377001
13_2_6_SH_LJ	-0.46	-0.384	-1.411	-0.445	-1.194	-1.351	-1.057	-0.662	-0.838	-1.102	-0.694	-1.12		X13_2_6_SH_LJ	-3.12964e-05	1082	1.43963e-05	1.20178e-05	4.41592e-05	1.39269e-05	3.30803e-05	4.22814e-05	3.73679e-05	2.07182e-05	3.44886e-05	2.62263e-05	2.17197e-05	3.50519e-05
13_2_6_Ar(N-H)_LJ	-0.227	-0.19	-0.697	-0.22	-0.59	-0.668	-0.522	-0.327	-0.414	-0.545	-0.343	-0.553		X13_2_6_Ar.N.H._LJ	-1.54894e-05	1083	3.5161e-06	2.94299e-06	1.07961e-05	3.40767e-06	8.08547e-06	1.03469e-05	9.13875e-06	5.06504e-06	8.44173e-06	6.41262e-06	5.31287e-06	8.56564e-06
9_4_5_Ar(N-H)_LJ	-0.832	-0.678	-2.921	-0.839	-2.051	-2.812	-2.261	-1.829	-1.726	-2.464	-1.55	-2.144		X9_4_5_Ar.N.H._LJ	-4.29886e-05	1084	3.57665e-05	2.91463e-05	0.00012557	3.60674e-05	9.71972e-05	0.000120884	8.81696e-05	7.86261e-05	0.000105924	7.41983e-05	6.66323e-05	9.21675e-05
9_2_7_(H2O)HO_LJ	-0.772	-0.57	-2.761	-0.702	-1.95	-2.812	-2.104	-1.054	-1.492	-2.256	-1.219	-2.336		X9_2_7_.H2O.HO_LJ	-6.13219e-05	1085	4.73405e-05	3.49535e-05	0.00016931	4.3048e-05	0.000129021	0.000172437	0.000119578	6.46333e-05	0.000138342	9.14923e-05	7.47514e-05	0.000143248
7_2_6_Ar(N-H)_LJ	-2.349	-1.745	-10.302	-2.073	-6.261	-10.939	-7.812	-3.202	-5.469	-8.9	-4.525	-8.447		X7_2_6_Ar.N.H._LJ	-0.000221369	1086	0.000519995	0.000386288	0.00228054	0.000458897	0.00172933	0.00242155	0.00138599	0.000708823	0.00197018	0.00121067	0.00100169	0.0018699
15_1_-3_Ar(N-H)_C	23.035	24.786	15.941	26.475	17.189	14.202	16.327	23.935	25.145	10.448	24.874	14.021		X15_1_.3_Ar.N.H._C	-0.000471183	1087	-0.0108537	-0.0116787	-0.00751112	-0.0124746	-0.007693	-0.00669174	-0.00809916	-0.0112778	-0.00492292	-0.0118479	-0.0117202	-0.00660645
8_2_1_Ar(N-H)_C	31.178	31.1	30.751	31.272	30.381	30.104	30.82	30.407	31.236	12.648	31.07	29.754		X8_2_1_Ar.N.H._C	-8.23628e-05	1088	-0.00256791	-0.00256148	-0.00253274	-0.00257565	-0.00253842	-0.00247945	-0.00250227	-0.00250441	-0.00104173	-0.00257269	-0.00255901	-0.00245062
10_3_3_O-H_LJ	-1.092	-1.48	-6.806	-1.082	-4.848	-6.345	-4.838	-2.439	-4.521	-5.276	-3.208	-4.438		X10_3_3_O.H_LJ	-8.67406e-05	1089	9.47207e-05	0.000128376	0.000590356	9.38533e-05	0.000419651	0.000550369	0.000420518	0.00021156	0.000457643	0.000392154	0.000278264	0.000384955
8_4_1_Ar(N-H)_C	30.949	30.749	28.243	31.006	24.671	24.29	29.623	22.002	31.005	19.057	30.989	24.469		X8_4_1_Ar.N.H._C	-0.00062359	1090	-0.0192995	-0.0191748	-0.0176121	-0.019335	-0.0184726	-0.015147	-0.0153846	-0.0137202	-0.0118838	-0.0193344	-0.0193244	-0.0152586
9_0_8_SH_LJ	-1.431	-1.15	-5.387	-1.246	-4.323	-5.585	-4.105	-1.617	-2.839	-4.288	-2.264	-5.304		X9_0_8_SH_LJ	-0.000149486	1091	0.000213915	0.000171909	0.000805282	0.00018626	0.00061364	0.00083488	0.000646228	0.000241719	0.000640996	0.000424391	0.000338437	0.000792874
9_0_8_Ar(N-H)_LJ	-0.707	-0.568	-2.661	-0.616	-2.135	-2.758	-2.028	-0.799	-1.402	-2.118	-1.118	-2.62		X9_0_8_Ar.N.H._LJ	-7.37386e-05	1092	5.21332e-05	4.18835e-05	0.000196218	4.5423e-05	0.000149542	0.000203371	0.000157432	5.89171e-05	0.000156178	0.000103381	8.24397e-05	0.000193195
14_0_-3_Ar(N-H)_C	25.145	27.236	17.663	29.315	19.294	15.739	18.003	26.615	27.509	10.589	26.689	15.482		X14_0_.3_Ar.N.H._C	-0.000515136	1093	-0.0129531	-0.0140303	-0.00909885	-0.0151012	-0.009274	-0.00810773	-0.00993904	-0.0137104	-0.00545478	-0.0141709	-0.0137485	-0.00797534
11_3_4_COO-_LJ	-1.034	-0.51	-2.127	-1.015	-1.605	-2.017	-1.544	-1.935	-1.351	-1.649	-1.035	-1.512		X11_3_4_COO._LJ	-5.48459e-05	1094	5.67106e-05	2.79714e-05	0.000116657	5.56686e-05	8.4682e-05	0.000110624	8.80276e-05	0.000106127	9.04409e-05	7.40968e-05	5.67655e-05	8.2927e-05
8_1_0_Ar(N-H)_C	31.24	31.213	30.96	31.374	30.86	30.561	30.973	30.952	31.31	8.423	31.149	30.378		X8_1_0_Ar.N.H._C	-4.67236e-05	1095	-0.00145964	-0.00145838	-0.00144656	-0.0014659	-0.00144717	-0.00142792	-0.00144189	-0.00144619	-0.000393553	-0.00146291	-0.00145539	-0.00141937
12_1_3_COO-_LJ	-1.127	-0.53	-2.751	-1.045	-2.068	-2.503	-1.716	-1.59	-1.567	-1.83	-0.989	-1.736		X12_1_3_COO._LJ	-7.91373e-05	1096	8.91877e-05	4.19428e-05	0.000217707	8.26985e-05	0.0001358	0.000198081	0.000163656	0.000125828	0.000144821	0.000124008	7.82668e-05	0.000137382
14_1_6_(H2O)HO_LJ	-0.182	-0.142	-0.508	-0.176	-0.458	-0.484	-0.378	-0.243	-0.299	-0.392	-0.246	-0.406		X14_1_6_.H2O.HO_LJ	-1.29704e-05	1097	2.36062e-06	1.8418e-06	6.58897e-06	2.28279e-06	4.90282e-06	6.27768e-06	5.94045e-06	3.15181e-06	5.0844e-06	3.87816e-06	3.19072e-06	5.26599e-06
14_2_-1_Ar(N-H)_C	25.175	26.073	17.838	28.044	18.576	15.809	18.257	24.102	27.447	11.003	26.446	15.733		X14_2_.1_Ar.N.H._C	-0.000460193	1098	-0.0115854	-0.0119986	-0.00820893	-0.0129057	-0.00840175	-0.00727519	-0.00854855	-0.0110916	-0.00506351	-0.0126309	-0.0121703	-0.00724022
13_5_0_Ar(N-H)_C	24.554	24.373	17.035	26.066	16.87	14.875	17.868	20.398	26.501	12.663	26.678	15.022		X13_5_0_Ar.N.H._C	-0.000438996	1099	-0.0107791	-0.0106997	-0.0074783	-0.0114429	-0.00784398	-0.00653007	-0.00740586	-0.00895464	-0.00555901	-0.0116338	-0.0117115	-0.0065946
3_1_8_SH_LJ	-6.904	-5.781	31.151	-5.19	-26.132	-102.382	-106.956	-8.487	-8.33	-87.894	-14.097	-91.187		X3_1_8_SH_LJ	-0.0052961	1100	0.0365643	0.0306168	-0.164979	0.0274868	0.56645	0.542225	0.138398	0.044948	0.465495	0.0441165	0.0746591	0.482935
14_1_6_COO-_LJ	-0.295	-0.153	-0.546	-0.284	-0.493	-0.52	-0.406	-0.394	-0.322	-0.421	-0.264	-0.437		X14_1_6_COO._LJ	-1.76245e-05	1101	5.19923e-06	2.69655e-06	9.62298e-06	5.00536e-06	7.15555e-06	9.16474e-06	8.68888e-06	6.94405e-06	7.41991e-06	5.67509e-06	4.65287e-06	7.70191e-06
12_2_3_(H2O)HO_LJ	-0.598	-0.438	-1.947	-0.577	-1.469	-1.761	-1.304	-0.988	-1.172	-1.381	-0.833	-1.274		X12_2_3_.H2O.HO_LJ	-3.865e-05	1102	2.31127e-05	1.69287e-05	7.52516e-05	2.23011e-05	5.03996e-05	6.80627e-05	5.67769e-05	3.81862e-05	5.33757e-05	4.52978e-05	3.21955e-05	4.92401e-05
15_2_-2_Ar(N-H)_C	23.057	24.3	16.014	25.946	16.918	14.226	16.437	22.897	25.146	10.624	24.776	14.129		X15_2_.2_Ar.N.H._C	-0.000446879	1103	-0.0103037	-0.0108592	-0.00715632	-0.0115947	-0.00734535	-0.0063573	-0.00756029	-0.0102322	-0.00474764	-0.0112372	-0.0110719	-0.00631395
14_6_-3_Ar(N-H)_C	20.487	21.402	13.837	22.448	14.305	11.963	14.73	18.907	22.433	12.173	24.417	11.989		X14_6_.3_Ar.N.H._C	-0.000445404	1104	-0.009125	-0.00953254	-0.00616306	-0.00999843	-0.0065608	-0.00532837	-0.00637151	-0.00842126	-0.00542191	-0.00999175	-0.0108754	-0.00533995
13_0_4_(H2O)HO_LJ	-0.418	-0.305	-1.424	-0.386	-1.242	-1.342	-0.931	-0.517	-0.799	-0.975	-0.536	-1.006		X13_0_4_.H2O.HO_LJ	-4.27861e-05	1105	1.78846e-05	1.30498e-05	6.09275e-05	1.65155e-05	3.98339e-05	5.7419e-05	5.31404e-05	2.21204e-05	4.17165e-05	3.41861e-05	2.29334e-05	4.30429e-05
3_3_5_Ar(N-H)_LJ	-8.993	-7.473	32.544	-8.754	-36.178	32.815	27.557	-16.42	-13.377	33.054	-37.315	-51.281		X3_3_5_Ar.N.H._LJ	-0.00218784	1106	0.0196752	0.0163497	-0.0712011	0.0191524	-0.0602903	-0.071794	0.0791517	0.0359243	-0.0723169	0.0292667	0.0816392	0.112195
10_1_7_O-H_LJ	-0.589	-0.809	-3.741	-0.527	-2.999	-3.916	-2.796	-0.729	-2.168	-2.966	-1.614	-3.34		X10_1_7_O.H_LJ	-9.27222e-05	1107	5.46134e-05	7.50123e-05	0.000346874	4.88646e-05	0.000259251	0.0003631	0.000278074	6.75945e-05	0.000275014	0.000201022	0.000149654	0.000309692
13_1_7_SH_LJ	-0.411	-0.345	-1.286	-0.391	-1.137	-1.25	-0.969	-0.537	-0.744	-1.008	-0.611	-1.073		X13_1_7_SH_LJ	-3.23017e-05	1108	1.3276e-05	1.11441e-05	4.15399e-05	1.26299e-05	3.13003e-05	4.03771e-05	3.6727e-05	1.7346e-05	3.25601e-05	2.40324e-05	1.97363e-05	3.46597e-05
13_1_7_Ar(N-H)_LJ	-0.203	-0.17	-0.635	-0.193	-0.562	-0.617	-0.479	-0.265	-0.367	-0.498	-0.302	-0.53		X13_1_7_Ar.N.H._LJ	-1.59578e-05	1109	3.23943e-06	2.71282e-06	1.01332e-05	3.07985e-06	7.64378e-06	9.84595e-06	8.96827e-06	4.22881e-06	7.94697e-06	5.85651e-06	4.81925e-06	8.45762e-06
12_0_6_O-H_LJ	-0.394	-0.541	-2.447	-0.357	-2.212	-2.481	-1.72	-0.466	-1.424	-1.811	-0.987	-2.026		X12_0_6_O.H_LJ	-7.18567e-05	1110	2.83115e-05	3.88745e-05	0.000175833	2.56528e-05	0.000123593	0.000178276	0.000158947	3.34852e-05	0.000130132	0.000102324	7.09225e-05	0.000145582
14_1_5_(H2O)HO_LJ	-0.217	-0.168	-0.617	-0.209	-0.55	-0.581	-0.447	-0.295	-0.365	-0.463	-0.29	-0.473		X14_1_5_.H2O.HO_LJ	-1.56923e-05	1111	3.40524e-06	2.63631e-06	9.68218e-06	3.2797e-06	7.01448e-06	9.11726e-06	8.63079e-06	4.62924e-06	7.26556e-06	5.72771e-06	4.55078e-06	7.42248e-06
14_0_5_(H2O)HO_LJ	-0.233	-0.178	-0.693	-0.221	-0.646	-0.657	-0.49	-0.293	-0.4	-0.509	-0.303	-0.533		X14_0_5_.H2O.HO_LJ	-2.03641e-05	1112	4.74483e-06	3.62481e-06	1.41123e-05	4.50046e-06	9.9784e-06	1.33792e-05	1.31552e-05	5.96668e-06	1.03653e-05	8.14564e-06	6.17032e-06	1.08541e-05
12_0_8_SH_LJ	-0.49	-0.41	-1.607	-0.454	-1.459	-1.594	-1.22	-0.588	-0.897	-1.268	-0.73	-1.436		X12_0_8_SH_LJ	-4.50534e-05	1113	2.20762e-05	1.84719e-05	7.24008e-05	2.04542e-05	5.49651e-05	7.18151e-05	6.57329e-05	2.64914e-05	5.71277e-05	4.04129e-05	3.2889e-05	6.46967e-05
12_0_8_Ar(N-H)_LJ	-0.242	-0.203	-0.794	-0.224	-0.721	-0.787	-0.602	-0.29	-0.443	-0.626	-0.361	-0.709		X12_0_8_Ar.N.H._LJ	-2.224e-05	1114	5.38208e-06	4.51472e-06	1.76586e-05	4.98176e-06	1.33885e-05	1.75029e-05	1.6035e-05	6.4496e-06	1.39222e-05	9.85232e-06	8.02864e-06	1.57682e-05
1_5_3_COO-_LJ	-14.864	-8.857	-108.405	-19.709	-58.334	31.37	-78.974	-50.164	-27.901	22.095	-41.616	-54.317		X1_5_3_COO._LJ	0.00970561	1115	-0.144264	-0.0859626	-1.05214	-0.191288	-0.766491	0.304465	-0.566167	-0.486872	0.214445	-0.270796	-0.403909	-0.52718
12_4_1_Ar(N-H)_C	27.893	27.254	19.917	29.491	19.37	17.489	20.662	22.556	29.993	12.981	28.885	17.619		X12_4_1_Ar.N.H._C	-0.000460711	1116	-0.0128506	-0.0125562	-0.00917598	-0.0135868	-0.00951921	-0.00805738	-0.00892397	-0.0103918	-0.00598049	-0.0138181	-0.0133076	-0.00811727
6_3_1_Ar(N-H)_C	31.35	31.224	30.954	31.394	29.928	30.555	31.108	23.257	31.337	23.985	31.291	30.571		X6_3_1_Ar.N.H._C	-9.41096e-05	1117	-0.00295034	-0.00293848	-0.00291307	-0.00295448	-0.00292756	-0.00287552	-0.00281651	-0.00218871	-0.00225722	-0.00294911	-0.00294478	-0.00287702
13_1_4_Ar(N-H)_LJ	-0.367	-0.293	-1.252	-0.347	-1.048	-1.17	-0.852	-0.506	-0.731	-0.892	-0.525	-0.891		X13_1_4_Ar.N.H._LJ	-3.11154e-05	1118	1.14193e-05	9.1168e-06	3.89564e-05	1.0797e-05	2.65103e-05	3.6405e-05	3.26089e-05	1.57444e-05	2.77549e-05	2.27453e-05	1.63356e-05	2.77238e-05
13_1_4_SH_LJ	-0.744	-0.593	-2.535	-0.703	-2.122	-2.37	-1.725	-1.024	-1.481	-1.806	-1.063	-1.804		X13_1_4_SH_LJ	-6.31542e-05	1119	4.69867e-05	3.74504e-05	0.000160096	4.43974e-05	0.000108941	0.000149675	0.000134013	6.46699e-05	0.000114056	9.35313e-05	6.71329e-05	0.00011393
5_2_4_(H2O)HO_LJ	-14.601	-9.246	-54.456	-14.383	-35.787	-61.948	-45.495	-22.402	-32.505	-57.818	-41.629	-43.109		X5_2_4_.H2O.HO_LJ	-0.00144787	1120	0.0211404	0.013387	0.0788453	0.0208247	0.0658709	0.0896927	0.051815	0.0324352	0.083713	0.047063	0.0602734	0.0624163
12_6_-1_Ar(N-H)_C	24.204	23.969	16.55	25.52	16.329	14.169	17.751	18.886	26.113	14.03	27.84	14.365		X12_6_.1_Ar.N.H._C	-0.000474001	1121	-0.0114727	-0.0113613	-0.00784472	-0.0120965	-0.00841399	-0.00671612	-0.00773996	-0.00895198	-0.00665023	-0.0123776	-0.0131962	-0.00680902
13_3_5_(H2O)HO_LJ	-0.251	-0.195	-0.682	-0.249	-0.559	-0.637	-0.512	-0.411	-0.416	-0.534	-0.359	-0.518		X13_3_5_.H2O.HO_LJ	-1.31992e-05	1122	3.31299e-06	2.57384e-06	9.00183e-06	3.28659e-06	6.75798e-06	8.40787e-06	7.37834e-06	5.42486e-06	7.04836e-06	5.49085e-06	4.7385e-06	6.83717e-06
8_0_-1_Ar(N-H)_LJ	-12.374	-8.026	31.801	-11.212	-37.977	-45.082	-43.854	-19.133	-31.53	-50.084	-16.437	-28.258		X8_0_.1_Ar.N.H._LJ	-0.00475999	1123	0.0589002	0.0382037	-0.151373	0.053369	0.208745	0.21459	0.18077	0.0910729	0.238399	0.150083	0.07824	0.134508
12_3_6_SH_LJ	-0.57	-0.475	-1.773	-0.558	-1.412	-1.696	-1.35	-0.909	-1.052	-1.416	-0.903	-1.391		X12_3_6_SH_LJ	-3.36418e-05	1124	1.91758e-05	1.59799e-05	5.96469e-05	1.87721e-05	4.54164e-05	5.70565e-05	4.75022e-05	3.05804e-05	4.76368e-05	3.53912e-05	3.03785e-05	4.67957e-05
12_3_6_Ar(N-H)_LJ	-0.282	-0.235	-0.876	-0.276	-0.698	-0.838	-0.667	-0.449	-0.52	-0.7	-0.446	-0.687		X12_3_6_Ar.N.H._LJ	-1.66401e-05	1125	4.6925e-06	3.91042e-06	1.45767e-05	4.59266e-06	1.10989e-05	1.39444e-05	1.16148e-05	7.4714e-06	1.16481e-05	8.65284e-06	7.42148e-06	1.14317e-05
13_2_4_SH_LJ	-0.661	-0.539	-2.085	-0.643	-1.707	-1.93	-1.479	-1.019	-1.258	-1.545	-0.981	-1.5		X13_2_4_SH_LJ	-4.34853e-05	1126	2.87438e-05	2.34386e-05	9.06668e-05	2.7961e-05	6.43147e-05	8.39266e-05	7.42294e-05	4.43115e-05	6.71848e-05	5.47045e-05	4.26591e-05	6.52279e-05
13_2_4_Ar(N-H)_LJ	-0.327	-0.266	-1.03	-0.318	-0.843	-0.954	-0.73	-0.503	-0.622	-0.763	-0.484	-0.741		X13_2_4_Ar.N.H._LJ	-2.1585e-05	1127	7.05828e-06	5.7416e-06	2.22325e-05	6.86401e-06	1.5757e-05	2.0592e-05	1.81961e-05	1.08572e-05	1.64693e-05	1.34258e-05	1.04471e-05	1.59944e-05
10_2_2_(H2O)HO_LJ	-1.789	-1.222	-7.4	-1.699	-4.627	-6.396	-4.537	-3.504	-4.541	-5.13	-2.6	-3.982		X10_2_2_.H2O.HO_LJ	-0.000108141	1128	0.000193464	0.000132148	0.000800241	0.000183731	0.000490634	0.000691668	0.000500367	0.000378925	0.000554762	0.000491067	0.000281166	0.000430616
1_9_-2_SH_LJ	-27.874	-31.914	-71.375	-8.776	-43.972	-78.04	-39.955	-91.946	-58.123	-64.601	-59.432	-66.695		X1_9_.2_SH_LJ	-0.00224317	1129	0.062526	0.0715884	0.160106	0.019686	0.0896257	0.175057	0.0986365	0.20625	0.144911	0.13038	0.133316	0.149608
11_4_5_(H2O)HO_LJ	-0.427	-0.33	-1.229	-0.431	-0.933	-1.157	-0.943	-0.843	-0.751	-0.998	-0.668	-0.919		X11_4_5_.H2O.HO_LJ	-1.99181e-05	1130	8.50503e-06	6.57297e-06	2.44793e-05	8.5847e-06	1.87828e-05	2.30452e-05	1.85836e-05	1.6791e-05	1.98783e-05	1.49585e-05	1.33053e-05	1.83047e-05
8_3_6_COO-_LJ	-1.978	-0.962	-4.995	-1.867	-3.198	-4.995	-3.813	-3.284	-2.64	-4.239	-2.313	-3.822		X8_3_6_COO._LJ	-0.000111329	1131	0.000220209	0.000107099	0.000556089	0.000207852	0.000424498	0.000556089	0.000356031	0.000365605	0.000471924	0.000293909	0.000257504	0.0004255
6_1_6_SH_LJ	-10.231	-7.145	-45.351	-8.266	-26.029	-50.102	-34.439	-11.566	-23.181	-39.638	-19.526	-41.768		X6_1_6_SH_LJ	-0.00110332	1132	0.0112881	0.00788323	0.0500367	0.00912005	0.0379973	0.0552786	0.0287183	0.012761	0.0437334	0.0255761	0.0215434	0.0460835
11_4_4_SH_LJ	-1.014	-0.84	-3.08	-1.038	-2.345	-2.85	-2.333	-2.218	-1.963	-2.468	-1.712	-2.218		X11_4_4_SH_LJ	-4.47226e-05	1133	4.53487e-05	3.75669e-05	0.000137745	4.6422e-05	0.000104338	0.000127459	0.000104874	9.91946e-05	0.000110375	8.77904e-05	7.6565e-05	9.91946e-05
11_4_4_Ar(N-H)_LJ	-0.501	-0.415	-1.521	-0.513	-1.158	-1.408	-1.152	-1.096	-0.97	-1.219	-0.846	-1.096		X11_4_4_Ar.N.H._LJ	-2.21306e-05	1134	1.10874e-05	9.1842e-06	3.36606e-05	1.1353e-05	2.54945e-05	3.11599e-05	2.56272e-05	2.42551e-05	2.69772e-05	2.14667e-05	1.87225e-05	2.42551e-05
7_0_7_O-H_LJ	-2.378	-3.084	-16.801	-1.914	-11.836	-18.687	-12.78	-2.516	-9.045	-13.623	-6.886	-18.357		X7_0_7_O.H_LJ	-0.00044148	1135	0.00104984	0.00136153	0.00741731	0.000844993	0.00564212	0.00824994	0.00522536	0.00111076	0.00601429	0.00399319	0.00304003	0.00810426
10_3_5_O-H_LJ	-0.71	-0.98	-4.315	-0.684	-3.194	-4.293	-3.23	-1.256	-2.709	-3.491	-2.092	-3.262		X10_3_5_O.H_LJ	-7.25963e-05	1136	5.15434e-05	7.11444e-05	0.000313253	4.96559e-05	0.000234486	0.000311656	0.000231873	9.1181e-05	0.000253434	0.000196663	0.000151871	0.000236809
16_3_-3_Ar(N-H)_C	20.673	22.001	14.028	23.271	14.864	12.456	14.508	20.82	22.537	10.393	22.97	12.368		X16_3_.3_Ar.N.H._C	-0.000423133	1137	-0.00874743	-0.00930935	-0.00593571	-0.00984673	-0.00613882	-0.00527055	-0.00628945	-0.00880963	-0.00439762	-0.00953615	-0.00971937	-0.00523331
0_0_-3_Ar(N-H)_C	32.123	32.053	28.438	32.233	31.894	29.987	30.981	32.261	-28.371	31.154	32.169	17.644		X0_0_.3_Ar.N.H._C	6.97907e-05	1138	0.00224189	0.002237	0.00198471	0.00224956	0.00216219	0.00209281	0.0022259	0.00225152	0.00217426	-0.00198003	0.0022451	0.00123139
15_5_-2_Ar(N-H)_C	20.961	21.709	14.217	22.924	14.662	12.479	14.894	19.54	22.826	11.286	23.674	12.507		X15_5_.2_Ar.N.H._C	-0.000416171	1139	-0.00872336	-0.00903466	-0.00591671	-0.00954031	-0.00619845	-0.0051934	-0.0061019	-0.00813199	-0.00469691	-0.00949952	-0.00985244	-0.00520505
14_0_7_(H2O)HO_LJ	-0.16	-0.126	-0.449	-0.152	-0.426	-0.433	-0.337	-0.199	-0.259	-0.35	-0.213	-0.376		X14_0_7_.H2O.HO_LJ	-1.27839e-05	1140	2.04542e-06	1.61077e-06	5.73997e-06	1.94315e-06	4.30817e-06	5.53543e-06	5.44594e-06	2.544e-06	4.47436e-06	3.31103e-06	2.72297e-06	4.80675e-06
12_2_7_SH_LJ	-0.522	-0.435	-1.677	-0.498	-1.378	-1.634	-1.277	-0.732	-0.964	-1.336	-0.809	-1.384		X12_2_7_SH_LJ	-3.69062e-05	1141	1.9265e-05	1.60542e-05	6.18917e-05	1.83793e-05	4.71292e-05	6.03047e-05	5.08568e-05	2.70153e-05	4.93067e-05	3.55776e-05	2.98571e-05	5.10782e-05
12_2_7_Ar(N-H)_LJ	-0.258	-0.215	-0.828	-0.246	-0.681	-0.807	-0.631	-0.362	-0.476	-0.66	-0.4	-0.684		X12_2_7_Ar.N.H._LJ	-1.82451e-05	1142	4.70724e-06	3.9227e-06	1.51069e-05	4.48829e-06	1.15127e-05	1.47238e-05	1.24249e-05	6.60473e-06	1.20418e-05	8.68467e-06	7.29804e-06	1.24796e-05
1_6_6_SH_LJ	-3.552	-3.333	-9.568	-3.886	-25.524	-82.433	-81.695	-7.305	-6.414	-74.128	-12.472	-33.925		X1_6_6_SH_LJ	-0.00289178	1143	0.0102716	0.00963831	0.0276686	0.0112375	0.236244	0.238378	0.0738099	0.0211245	0.214362	0.0185479	0.0360663	0.0981037
6_1_6_Ar(N-H)_LJ	-5.052	-3.529	-22.38	-4.082	-12.85	-24.703	-16.999	-5.712	-11.425	-19.561	-9.64	-20.603		X6_1_6_Ar.N.H._LJ	-0.000542709	1144	0.00274177	0.00191522	0.0121458	0.00221534	0.00922552	0.0134065	0.00697381	0.00309996	0.0106159	0.00620045	0.00523172	0.0111814
3_1_8_Ar(N-H)_LJ	-3.409	-2.855	27.719	-2.563	-12.901	-49.268	-51.898	-4.191	-4.114	-42.701	-6.962	-44.545		X3_1_8_Ar.N.H._LJ	-0.00319839	1145	0.0109033	0.00913141	-0.0886562	0.00819748	0.16599	0.157578	0.0412625	0.0134045	0.136575	0.0131582	0.0222672	0.142472
13_1_-1_Ar(N-H)_C	27.891	28.979	20.238	30.169	21.265	17.936	20.561	27.111	29.717	10.966	28.637	17.754		X13_1_.1_Ar.N.H._C	-0.000464728	1146	-0.0129617	-0.0134673	-0.00940516	-0.0140204	-0.00955526	-0.00833535	-0.00988243	-0.0125992	-0.0050962	-0.0138103	-0.0133084	-0.00825077
14_0_6_Ar(N-H)_LJ	-0.188	-0.157	-0.583	-0.178	-0.551	-0.559	-0.426	-0.234	-0.338	-0.442	-0.266	-0.47		X14_0_6_Ar.N.H._LJ	-1.65407e-05	1147	3.10966e-06	2.59689e-06	9.64325e-06	2.94425e-06	7.04635e-06	9.24627e-06	9.11394e-06	3.87053e-06	7.311e-06	5.59077e-06	4.39983e-06	7.77414e-06
14_0_6_SH_LJ	-0.38	-0.317	-1.18	-0.361	-1.115	-1.132	-0.862	-0.474	-0.684	-0.894	-0.539	-0.952		X14_0_6_SH_LJ	-3.35183e-05	1148	1.27369e-05	1.06253e-05	3.95516e-05	1.21001e-05	2.88928e-05	3.79427e-05	3.73729e-05	1.58877e-05	2.99653e-05	2.29265e-05	1.80664e-05	3.19094e-05
11_1_8_(H2O)HO_LJ	-0.323	-0.25	-1.028	-0.299	-0.848	-1.022	-0.788	-0.409	-0.562	-0.822	-0.468	-0.907		X11_1_8_.H2O.HO_LJ	-2.55086e-05	1149	8.23929e-06	6.37716e-06	2.62229e-05	7.62708e-06	2.01008e-05	2.60698e-05	2.16313e-05	1.0433e-05	2.09681e-05	1.43359e-05	1.1938e-05	2.31363e-05
9_0_2_O-H_LJ	-5.415	-5.356	-70.663	-4.066	-36.133	-65.613	-33.321	-5.341	-40.391	-45.309	-11.632	-31.496		X9_0_2_O.H_LJ	-0.00152151	1150	0.00823898	0.00814921	0.107514	0.00618646	0.0506982	0.0998308	0.0549767	0.00812638	0.0689381	0.0614553	0.0176982	0.0479215
14_1_5_COO-_LJ	-0.352	-0.181	-0.664	-0.339	-0.591	-0.625	-0.48	-0.478	-0.392	-0.498	-0.312	-0.508		X14_1_5_COO._LJ	-2.1215e-05	1151	7.46768e-06	3.83991e-06	1.40868e-05	7.19188e-06	1.01832e-05	1.32594e-05	1.25381e-05	1.01408e-05	1.05651e-05	8.31628e-06	6.61908e-06	1.07772e-05
16_4_-3_Ar(N-H)_C	20.085	21.268	13.549	22.42	14.258	11.988	14.096	19.893	21.906	10.552	22.657	11.933		X16_4_.3_Ar.N.H._C	-0.000413392	1152	-0.00830297	-0.00879201	-0.00560104	-0.00926824	-0.00582717	-0.00495574	-0.00589414	-0.0082236	-0.00436211	-0.00905576	-0.00936622	-0.004933
11_4_5_SH_LJ	-0.833	-0.694	-2.581	-0.842	-1.96	-2.43	-1.98	-1.647	-1.577	-2.096	-1.403	-1.931		X11_4_5_SH_LJ	-3.95514e-05	1153	3.29463e-05	2.74487e-05	0.000102082	3.33023e-05	7.83118e-05	9.61099e-05	7.75208e-05	6.51412e-05	8.28998e-05	6.23726e-05	5.54906e-05	7.63738e-05
11_4_5_Ar(N-H)_LJ	-0.412	-0.343	-1.275	-0.416	-0.968	-1.2	-0.978	-0.813	-0.779	-1.035	-0.693	-0.954		X11_4_5_Ar.N.H._LJ	-1.95207e-05	1154	8.04254e-06	6.69561e-06	2.48889e-05	8.12062e-06	1.90913e-05	2.34249e-05	1.88961e-05	1.58703e-05	2.02039e-05	1.52066e-05	1.35279e-05	1.86228e-05
8_0_8_COO-_LJ	-1.708	-0.844	-4.216	-1.456	-3.095	-4.333	-3.225	-1.906	-2.07	-3.359	-1.718	-4.225		X8_0_8_COO._LJ	-0.000126464	1155	0.000216001	0.000106736	0.000533173	0.000184132	0.000407847	0.000547969	0.000391407	0.000241041	0.000424793	0.000261781	0.000217265	0.000534311
9_2_1_Ar(N-H)_C	31.011	30.937	30.144	31.132	29.523	27.6	30.304	30.085	31.11	12.393	30.91	27.126		X9_2_1_Ar.N.H._C	-0.000264318	1156	-0.00819677	-0.00817721	-0.0079676	-0.00822875	-0.0080099	-0.00729518	-0.00780346	-0.00795201	-0.00327569	-0.00822294	-0.00817007	-0.00716989
9_4_3_O-H_LJ	-1.261	-1.779	-7.196	-1.332	-5.292	-6.643	-5.559	-4.077	-4.925	-6	-4.17	-4.865		X9_4_3_O.H_LJ	-5.91662e-05	1157	7.46086e-05	0.000105257	0.00042576	7.88094e-05	0.000328905	0.000393041	0.000313108	0.000241221	0.000354997	0.000291394	0.000246723	0.000287844
10_2_2_Ar(N-H)_LJ	-1.725	-1.268	-7.619	-1.639	-4.79	-6.594	-4.694	-3.379	-4.677	-5.308	-2.696	-4.124		X10_2_2_Ar.N.H._LJ	-0.000107145	1158	0.000184826	0.00013586	0.000816341	0.000175611	0.000502941	0.000706517	0.000513226	0.000362044	0.000568728	0.000501119	0.000288864	0.000441868
13_0_8_(H2O)HO_LJ	-0.179	-0.142	-0.519	-0.169	-0.482	-0.506	-0.396	-0.219	-0.293	-0.411	-0.245	-0.454		X13_0_8_.H2O.HO_LJ	-1.43847e-05	1159	2.57486e-06	2.04262e-06	7.46565e-06	2.43101e-06	5.69633e-06	7.27865e-06	6.93342e-06	3.15024e-06	5.9121e-06	4.21471e-06	3.52425e-06	6.53064e-06
14_6_-2_Ar(N-H)_C	21.181	21.707	14.317	22.866	14.602	12.424	15.185	18.827	23.075	12.148	24.534	12.51		X14_6_.2_Ar.N.H._C	-0.000428639	1160	-0.009079	-0.00930447	-0.00613683	-0.00980126	-0.00650888	-0.00532541	-0.00625899	-0.00806999	-0.00520711	-0.00989085	-0.0105162	-0.00536228
10_2_2_SH_LJ	-3.493	-2.567	-15.436	-3.317	-9.699	-13.357	-9.506	-6.841	-9.475	-10.749	-5.459	-8.35		X10_2_2_SH_LJ	-0.000216934	1161	0.000757749	0.000556869	0.00334859	0.000719569	0.00206217	0.00289758	0.00210404	0.00148404	0.00233182	0.00205545	0.00118424	0.0018114
9_1_0_Ar(N-H)_C	31.075	31.06	30.557	31.236	30.477	29.208	30.582	30.783	31.181	9.982	30.993	28.357		X9_1_0_Ar.N.H._C	-0.000130272	1162	-0.0040482	-0.00404625	-0.00398072	-0.00406917	-0.00398398	-0.00380498	-0.0039703	-0.00401016	-0.00130037	-0.00406201	-0.00403752	-0.00369412
11_4_4_(H2O)HO_LJ	-0.519	-0.4	-1.467	-0.531	-1.116	-1.358	-1.111	-1.136	-0.935	-1.175	-0.815	-1.056		X11_4_4_.H2O.HO_LJ	-2.25847e-05	1163	1.17214e-05	9.03386e-06	3.31317e-05	1.19925e-05	2.50916e-05	3.067e-05	2.52045e-05	2.56562e-05	2.6537e-05	2.11167e-05	1.84065e-05	2.38494e-05
9_2_7_SH_LJ	-1.507	-1.198	-5.795	-1.372	-4.094	-5.9	-4.417	-2.059	-3.129	-4.737	-2.561	-4.902		X9_2_7_SH_LJ	-0.000124071	1164	0.000186976	0.000148638	0.000718994	0.000170226	0.000548023	0.000732021	0.000507948	0.000255463	0.000587726	0.000388219	0.000317747	0.000608198
13_0_-2_Ar(N-H)_C	27.888	29.691	20.134	30.354	21.768	17.884	20.417	28.674	29.792	10.729	28.796	17.608		X13_0_.2_Ar.N.H._C	-0.00047882	1165	-0.0133533	-0.0142167	-0.00964057	-0.0145341	-0.00977607	-0.00856322	-0.010423	-0.0137297	-0.00513726	-0.014265	-0.0137881	-0.00843107
9_2_7_Ar(N-H)_LJ	-0.744	-0.592	-2.863	-0.678	-2.022	-2.914	-2.182	-1.017	-1.546	-2.34	-1.265	-2.421		X9_2_7_Ar.N.H._LJ	-6.11601e-05	1166	4.55031e-05	3.62068e-05	0.000175101	4.14666e-05	0.000133451	0.000178221	0.000123666	6.21998e-05	0.000143115	9.45535e-05	7.73676e-05	0.000148069
7_4_-1_Ar(N-H)_C	31.014	30.827	27.726	31.118	24.343	22.544	30.209	16.333	31.002	24.174	31.241	22.828		X7_4_.1_Ar.N.H._C	-0.000789528	1167	-0.0244864	-0.0243388	-0.0218905	-0.0245685	-0.0238509	-0.0177991	-0.0192195	-0.0128954	-0.0190861	-0.024477	-0.0246656	-0.0180233
13_6_-1_Ar(N-H)_C	22.929	22.937	15.616	24.322	15.583	13.499	16.607	18.955	24.827	12.974	26.092	13.662		X13_6_.1_Ar.N.H._C	-0.000440568	1168	-0.0101018	-0.0101053	-0.0068799	-0.0107155	-0.00731651	-0.00594722	-0.00686536	-0.00835096	-0.00571592	-0.010938	-0.0114953	-0.00601903
16_2_-3_Ar(N-H)_C	21.225	22.688	14.459	24.059	15.438	12.891	14.867	21.717	23.139	10.195	23.206	12.775		X16_2_.3_Ar.N.H._C	-0.000429525	1169	-0.00911666	-0.00974506	-0.0062105	-0.0103339	-0.00638575	-0.005537	-0.006631	-0.00932799	-0.00437901	-0.00993877	-0.00996755	-0.00548718
12_2_3_Ar(N-H)_LJ	-0.577	-0.455	-2.018	-0.557	-1.524	-1.825	-1.352	-0.954	-1.215	-1.433	-0.864	-1.321		X12_2_3_Ar.N.H._LJ	-3.84509e-05	1170	2.21862e-05	1.74951e-05	7.75939e-05	2.14171e-05	5.19856e-05	7.01728e-05	5.85991e-05	3.66821e-05	5.51001e-05	4.67178e-05	3.32216e-05	5.07936e-05
12_2_3_SH_LJ	-1.168	-0.921	-4.086	-1.127	-3.085	-3.696	-2.737	-1.93	-2.459	-2.9	-1.749	-2.675		X12_2_3_SH_LJ	-7.79276e-05	1171	9.10194e-05	7.17713e-05	0.000318412	8.78244e-05	0.000213288	0.00028802	0.000240407	0.0001504	0.00022599	0.000191624	0.000136295	0.000208456
13_0_4_Ar(N-H)_LJ	-0.404	-0.316	-1.476	-0.372	-1.288	-1.391	-0.966	-0.499	-0.829	-1.012	-0.556	-1.044		X13_0_4_Ar.N.H._LJ	-4.32572e-05	1172	1.74759e-05	1.36693e-05	6.38477e-05	1.60917e-05	4.17865e-05	6.01708e-05	5.57153e-05	2.15854e-05	4.37763e-05	3.58603e-05	2.4051e-05	4.51606e-05
13_0_4_SH_LJ	-0.817	-0.64	-2.988	-0.754	-2.608	-2.815	-1.955	-1.01	-1.678	-2.048	-1.126	-2.113		X13_0_4_SH_LJ	-8.74552e-05	1173	7.14509e-05	5.59713e-05	0.000261316	6.59412e-05	0.000170975	0.000246186	0.000228083	8.83297e-05	0.000179108	0.00014675	9.84745e-05	0.000184793
8_0_-1_Ar(N-H)_C	31.264	31.286	31.037	31.438	31.054	30.647	31.023	31.202	31.353	6.953	31.194	30.479		X8_0_.1_Ar.N.H._C	-4.15853e-05	1174	-0.00130012	-0.00130104	-0.00129068	-0.00130736	-0.0012901	-0.00127446	-0.00129139	-0.00129754	-0.000289142	-0.00130382	-0.00129721	-0.00126748
14_4_0_Ar(N-H)_C	24.014	24.186	16.737	25.848	16.873	14.764	17.324	21.272	26.027	11.586	25.547	14.849		X14_4_0_Ar.N.H._C	-0.000420177	1175	-0.0100901	-0.0101624	-0.0070325	-0.0108607	-0.00727915	-0.00620349	-0.00708965	-0.00893801	-0.00486817	-0.0109359	-0.0107343	-0.00623921
12_3_1_Ar(N-H)_C	29.124	28.688	21.168	30.073	20.828	18.687	21.71	24.534	30.162	12.327	29.456	18.725		X12_3_1_Ar.N.H._C	-0.000436808	1176	-0.0127216	-0.0125311	-0.00924635	-0.0131361	-0.0094831	-0.00816263	-0.00909783	-0.0107166	-0.00538453	-0.013175	-0.0128666	-0.00817923
13_1_8_COO-_LJ	-0.271	-0.143	-0.514	-0.259	-0.453	-0.497	-0.397	-0.352	-0.29	-0.411	-0.251	-0.44		X13_1_8_COO._LJ	-1.57154e-05	1177	4.25886e-06	2.2473e-06	8.0777e-06	4.07028e-06	6.239e-06	7.81053e-06	7.11906e-06	5.53181e-06	6.45901e-06	4.55745e-06	3.94456e-06	6.91476e-06
15_4_-1_Ar(N-H)_C	22.204	22.79	15.257	24.212	15.665	13.482	15.812	20.594	24.133	11.039	24.116	13.52		X15_4_.1_Ar.N.H._C	-0.000410828	1178	-0.00912203	-0.00936278	-0.00626801	-0.00994697	-0.00649602	-0.00553879	-0.00643563	-0.0084606	-0.00453513	-0.00991452	-0.00990754	-0.0055544
7_1_3_(H2O)HO_LJ	-12.391	-6.534	-48.413	-10.052	-37.414	-49.692	-41.073	-14.365	-19.307	-56.227	-19.388	-38.688		X7_1_3_.H2O.HO_LJ	-0.00123348	1179	0.015284	0.00805953	0.0597163	0.0123989	0.0506626	0.0612939	0.0461493	0.0177189	0.0693547	0.0238147	0.0239146	0.0477207
14_2_5_(H2O)HO_LJ	-0.198	-0.155	-0.535	-0.195	-0.462	-0.499	-0.397	-0.292	-0.322	-0.411	-0.271	-0.41		X14_2_5_.H2O.HO_LJ	-1.16618e-05	1180	2.30903e-06	1.80757e-06	6.23904e-06	2.27404e-06	4.62972e-06	5.81922e-06	5.38773e-06	3.40523e-06	4.79298e-06	3.75509e-06	3.16034e-06	4.78132e-06
9_0_0_SH_LJ	-13.02	-8.093	-73.666	-10.896	-44.598	-63.074	-45.13	-16.559	-41.502	-57.314	-16.243	-33.278		X9_0_0_SH_LJ	-0.00106473	1181	0.0138628	0.00861686	0.0784344	0.0116013	0.0480513	0.0671568	0.0474848	0.0176309	0.0610239	0.0441884	0.0172944	0.0354321
11_5_1_Ar(N-H)_C	28.52	27.277	20.094	29.548	19.02	17.455	21.221	20.785	29.622	14.585	29.332	17.695		X11_5_1_Ar.N.H._C	-0.000482889	1182	-0.013772	-0.0131717	-0.00970316	-0.0142684	-0.0102474	-0.00842882	-0.00918454	-0.0100368	-0.00704293	-0.0143041	-0.0141641	-0.00854471
13_2_7_(H2O)HO_LJ	-0.191	-0.151	-0.54	-0.185	-0.458	-0.518	-0.414	-0.269	-0.313	-0.43	-0.27	-0.443		X13_2_7_.H2O.HO_LJ	-1.18913e-05	1183	2.27123e-06	1.79558e-06	6.42129e-06	2.19989e-06	4.92299e-06	6.15968e-06	5.44621e-06	3.19875e-06	5.11325e-06	3.72197e-06	3.21065e-06	5.26784e-06
14_1_6_SH_LJ	-0.356	-0.299	-1.067	-0.343	-0.962	-1.016	-0.793	-0.475	-0.628	-0.823	-0.516	-0.854		X14_1_6_SH_LJ	-2.62789e-05	1184	9.3553e-06	7.8574e-06	2.80396e-05	9.01367e-06	2.08392e-05	2.66994e-05	2.52803e-05	1.24825e-05	2.16276e-05	1.65032e-05	1.35599e-05	2.24422e-05
14_1_6_Ar(N-H)_LJ	-0.176	-0.148	-0.527	-0.169	-0.475	-0.502	-0.392	-0.235	-0.31	-0.406	-0.255	-0.422		X14_1_6_Ar.N.H._LJ	-1.29733e-05	1185	2.2833e-06	1.92005e-06	6.83694e-06	2.19249e-06	5.08554e-06	6.51261e-06	6.16233e-06	3.04873e-06	5.26717e-06	4.02173e-06	3.3082e-06	5.47474e-06
15_3_-1_Ar(N-H)_C	22.913	23.654	15.884	25.215	16.443	14.09	16.345	21.722	24.936	10.794	24.478	14.087		X15_3_.1_Ar.N.H._C	-0.00041941	1186	-0.00960994	-0.00992072	-0.00666191	-0.0105754	-0.00685525	-0.00590949	-0.00689636	-0.00911042	-0.00452711	-0.0104584	-0.0102663	-0.00590823
13_2_0_Ar(N-H)_C	27.589	27.999	19.956	29.525	20.392	17.678	20.338	25.319	28.674	11.306	28.173	17.617		X13_2_0_Ar.N.H._C	-0.000444459	1187	-0.0122622	-0.0124444	-0.00886963	-0.0131227	-0.00903941	-0.00785715	-0.00906341	-0.0112533	-0.00502505	-0.0127444	-0.0125217	-0.00783004
12_1_8_(H2O)HO_LJ	-0.232	-0.181	-0.698	-0.218	-0.597	-0.684	-0.536	-0.297	-0.388	-0.557	-0.328	-0.605		X12_1_8_.H2O.HO_LJ	-1.7225e-05	1188	3.99619e-06	3.11772e-06	1.2023e-05	3.75504e-06	9.23258e-06	1.17819e-05	1.02833e-05	5.11581e-06	9.5943e-06	6.68328e-06	5.64979e-06	1.04211e-05
14_0_5_Ar(N-H)_LJ	-0.225	-0.185	-0.719	-0.213	-0.67	-0.681	-0.509	-0.282	-0.415	-0.528	-0.314	-0.553		X14_0_5_Ar.N.H._LJ	-2.0402e-05	1189	4.59045e-06	3.77437e-06	1.4669e-05	4.34563e-06	1.03846e-05	1.38938e-05	1.36693e-05	5.75336e-06	1.07723e-05	8.46683e-06	6.40623e-06	1.12823e-05
14_0_5_SH_LJ	-0.456	-0.374	-1.455	-0.432	-1.356	-1.379	-1.03	-0.572	-0.84	-1.068	-0.637	-1.119		X14_0_5_SH_LJ	-4.1407e-05	1190	1.88816e-05	1.54862e-05	6.02471e-05	1.78878e-05	4.26492e-05	5.71002e-05	5.61479e-05	2.36848e-05	4.42226e-05	3.47819e-05	2.63762e-05	4.63344e-05
7_3_2_(H2O)HO_LJ	-5.783	-4.044	-20.698	-6.283	-15.613	-19.613	-17.532	-25.618	-16.141	-19.768	-12.009	-12.702		X7_3_2_.H2O.HO_LJ	-0.000278403	1191	0.00161	0.00112586	0.00576239	0.00174921	0.00488096	0.00546032	0.00434671	0.00713213	0.00550347	0.0044937	0.00334334	0.00353627
11_6_-1_Ar(N-H)_C	25.616	25.023	17.525	26.77	17.042	14.836	18.999	18.411	27.486	15.308	29.83	15.082		X11_6_.1_Ar.N.H._C	-0.000511063	1192	-0.0130914	-0.0127883	-0.00895638	-0.0136812	-0.00970969	-0.00758213	-0.00870954	-0.00940918	-0.00782335	-0.0140471	-0.015245	-0.00770785
9_1_8_COO-_LJ	-1.04	-0.521	-2.478	-0.927	-1.813	-2.497	-1.901	-1.275	-1.253	-1.993	-1.054	-2.247		X9_1_8_COO._LJ	-6.85141e-05	1193	7.12546e-05	3.56958e-05	0.000169778	6.35125e-05	0.000130245	0.00017108	0.000124216	8.73554e-05	0.000136549	8.58481e-05	7.22138e-05	0.000153951
13_3_5_SH_LJ	-0.49	-0.411	-1.432	-0.486	-1.173	-1.338	-1.076	-0.802	-0.874	-1.122	-0.753	-1.088		X13_3_5_SH_LJ	-2.62484e-05	1194	1.28617e-05	1.07881e-05	3.75877e-05	1.27567e-05	2.82433e-05	3.51204e-05	3.07894e-05	2.10512e-05	2.94507e-05	2.29411e-05	1.97651e-05	2.85583e-05
13_3_5_Ar(N-H)_LJ	-0.242	-0.203	-0.707	-0.24	-0.58	-0.661	-0.532	-0.396	-0.432	-0.554	-0.372	-0.537		X13_3_5_Ar.N.H._LJ	-1.29922e-05	1195	3.14412e-06	2.63742e-06	9.1855e-06	3.11813e-06	6.91186e-06	8.58786e-06	7.53549e-06	5.14492e-06	7.19769e-06	5.61264e-06	4.83311e-06	6.97682e-06
14_1_5_Ar(N-H)_LJ	-0.21	-0.174	-0.64	-0.202	-0.571	-0.603	-0.463	-0.285	-0.378	-0.481	-0.301	-0.491		X14_1_5_Ar.N.H._LJ	-1.58348e-05	1196	3.32531e-06	2.75526e-06	1.01343e-05	3.19863e-06	7.33151e-06	9.54838e-06	9.04167e-06	4.51292e-06	7.61654e-06	5.98555e-06	4.76627e-06	7.77489e-06
14_1_5_SH_LJ	-0.425	-0.353	-1.297	-0.409	-1.155	-1.22	-0.938	-0.576	-0.766	-0.973	-0.609	-0.993		X14_1_5_SH_LJ	-3.17881e-05	1197	1.35099e-05	1.12212e-05	4.12291e-05	1.30013e-05	2.98172e-05	3.87814e-05	3.67152e-05	1.83099e-05	3.09298e-05	2.43497e-05	1.93589e-05	3.15656e-05
12_1_5_O-H_LJ	-0.447	-0.609	-2.778	-0.412	-2.309	-2.744	-1.921	-0.59	-1.657	-2.034	-1.139	-2.111		X12_1_5_O.H_LJ	-6.76132e-05	1198	3.02231e-05	4.11765e-05	0.00018783	2.78567e-05	0.000129885	0.000185531	0.000156119	3.98918e-05	0.000137525	0.000112035	7.70115e-05	0.000142732
13_3_4_(H2O)HO_LJ	-0.296	-0.229	-0.801	-0.296	-0.65	-0.735	-0.591	-0.51	-0.497	-0.615	-0.422	-0.584		X13_3_4_.H2O.HO_LJ	-1.46589e-05	1199	4.33904e-06	3.35689e-06	1.17418e-05	4.33904e-06	8.66342e-06	1.07743e-05	9.52829e-06	7.47604e-06	9.01523e-06	7.28548e-06	6.18606e-06	8.5608e-06
14_1_7_(H2O)HO_LJ	-0.15	-0.119	-0.412	-0.145	-0.373	-0.394	-0.314	-0.198	-0.24	-0.325	-0.205	-0.341		X14_1_7_.H2O.HO_LJ	-1.01708e-05	1200	1.52562e-06	1.21033e-06	4.19038e-06	1.47477e-06	3.19364e-06	4.0073e-06	3.79372e-06	2.01382e-06	3.30552e-06	2.441e-06	2.08502e-06	3.46825e-06
10_3_2_Ar(N-H)_LJ	-1.334	-1.044	-4.777	-1.353	-3.3	-4.143	-3.31	-3.455	-3.129	-3.595	-2.261	-2.858		X10_3_2_Ar.N.H._LJ	-5.45975e-05	1201	7.2833e-05	5.69997e-05	0.000260812	7.38704e-05	0.000180718	0.000226197	0.000180172	0.000188634	0.000196278	0.000170835	0.000123445	0.00015604
10_3_2_SH_LJ	-2.7	-2.113	-9.673	-2.739	-6.681	-8.39	-6.702	-6.996	-6.337	-7.278	-4.578	-5.786		X10_3_2_SH_LJ	-0.000110586	1202	0.000298581	0.000233667	0.00106969	0.000302894	0.000741145	0.000927813	0.000738822	0.000773657	0.000804842	0.000700781	0.000506261	0.000639848
3_1_-2_Ar(N-H)_C	31.805	31.756	30.933	31.957	31.821	30.919	31.54	31.804	31.399	31.448	31.911	31.03		X3_1_.2_Ar.N.H._C	-1.27453e-05	1203	-0.000405365	-0.000404741	-0.000394251	-0.000407303	-0.000401988	-0.000394073	-0.000405569	-0.000405352	-0.000400815	-0.000400191	-0.000406716	-0.000395488
2_1_1_Ar(N-H)_C	31.931	31.915	31.739	32.012	-0.738	31.583	31.729	31.628	31.81	31.611	31.635	31.655		X2_1_1_Ar.N.H._C	-0.00161084	1204	-0.0514357	-0.05141	-0.0511265	-0.0515662	-0.0511103	-0.0508752	0.0011888	-0.0509476	-0.0509203	-0.0512408	-0.0509589	-0.0509911
14_2_6_(H2O)HO_LJ	-0.167	-0.132	-0.448	-0.164	-0.39	-0.422	-0.339	-0.24	-0.267	-0.352	-0.23	-0.356		X14_2_6_.H2O.HO_LJ	-9.82265e-06	1205	1.64038e-06	1.29659e-06	4.40055e-06	1.61091e-06	3.32988e-06	4.14516e-06	3.83083e-06	2.35744e-06	3.45757e-06	2.62265e-06	2.25921e-06	3.49686e-06
14_3_0_Ar(N-H)_C	24.859	25.199	17.526	27.028	17.834	15.525	17.991	22.623	27.009	11.243	25.966	15.559		X14_3_0_Ar.N.H._C	-0.00042826	1206	-0.0106461	-0.0107917	-0.00750569	-0.011575	-0.00770483	-0.00664874	-0.0076376	-0.00968854	-0.00481493	-0.0115669	-0.0111202	-0.0066633
2_4_4_Ar(N-H)_LJ	-8.943	-8.579	32.599	-10.273	-54.14	33.295	31.683	-24.212	-17.194	33.731	-26.947	-62.783		X2_4_4_Ar.N.H._LJ	-0.00314492	1207	0.028125	0.0269803	-0.102521	0.0323078	-0.0996405	-0.10471	0.170266	0.0761448	-0.106081	0.0540737	0.0847461	0.197447
12_3_3_(H2O)HO_LJ	-0.506	-0.383	-1.463	-0.507	-1.122	-1.314	-1.042	-0.975	-0.919	-1.095	-0.738	-0.993		X12_3_3_.H2O.HO_LJ	-2.41454e-05	1208	1.22176e-05	9.2477e-06	3.53248e-05	1.22417e-05	2.51595e-05	3.17271e-05	2.70912e-05	2.35418e-05	2.64393e-05	2.21897e-05	1.78193e-05	2.39764e-05
2_4_4_SH_LJ	-18.112	-17.376	32.893	-20.811	-110.116	33.587	32.046	-49.091	-34.827	34.024	-58.26	-128.857		X2_4_4_SH_LJ	-0.00566677	1209	0.102637	0.0984658	-0.186397	0.117931	-0.181597	-0.19033	0.624002	0.278187	-0.192806	0.197357	0.330146	0.730203
14_1_7_COO-_LJ	-0.244	-0.128	-0.443	-0.235	-0.401	-0.424	-0.338	-0.321	-0.258	-0.35	-0.22	-0.367		X14_1_7_COO._LJ	-1.39894e-05	1210	3.41341e-06	1.79064e-06	6.1973e-06	3.2875e-06	4.72841e-06	5.9315e-06	5.60974e-06	4.49059e-06	4.89628e-06	3.60926e-06	3.07766e-06	5.1341e-06
10_1_8_(H2O)HO_LJ	-0.455	-0.347	-1.529	-0.413	-1.201	-1.538	-1.172	-0.566	-0.814	-1.226	-0.674	-1.373		X10_1_8_.H2O.HO_LJ	-3.71837e-05	1211	1.69186e-05	1.29027e-05	5.68538e-05	1.53569e-05	4.35793e-05	5.71885e-05	4.46576e-05	2.1046e-05	4.55872e-05	3.02675e-05	2.50618e-05	5.10532e-05
13_3_6_(H2O)HO_LJ	-0.208	-0.164	-0.568	-0.206	-0.467	-0.536	-0.435	-0.327	-0.339	-0.453	-0.3	-0.447		X13_3_6_.H2O.HO_LJ	-1.09167e-05	1212	2.27068e-06	1.79035e-06	6.20071e-06	2.24885e-06	4.74878e-06	5.85137e-06	5.09812e-06	3.56977e-06	4.94528e-06	3.70077e-06	3.27502e-06	4.87978e-06
14_0_7_SH_LJ	-0.312	-0.265	-0.943	-0.298	-0.894	-0.909	-0.709	-0.388	-0.544	-0.734	-0.448	-0.791		X14_0_7_SH_LJ	-2.57576e-05	1213	8.03637e-06	6.82576e-06	2.42894e-05	7.67576e-06	1.82621e-05	2.34137e-05	2.30273e-05	9.99395e-06	1.89061e-05	1.40121e-05	1.15394e-05	2.03743e-05
14_0_7_Ar(N-H)_LJ	-0.154	-0.131	-0.466	-0.147	-0.442	-0.449	-0.35	-0.192	-0.269	-0.363	-0.221	-0.391		X14_0_7_Ar.N.H._LJ	-1.27361e-05	1214	1.96136e-06	1.66843e-06	5.93503e-06	1.87221e-06	4.45764e-06	5.71851e-06	5.62936e-06	2.44533e-06	4.62321e-06	3.42601e-06	2.81468e-06	4.97982e-06
2_4_4_COO-_LJ	-15.08	-8.917	32.446	-17.37	-57.452	33.217	30.835	-41.271	-17.876	33.665	-37.481	-69.616		X2_4_4_COO._LJ	-0.00343076	1215	0.0517359	0.0305921	-0.111314	0.0595923	-0.105787	-0.11396	0.197104	0.141591	-0.115497	0.0613283	0.128588	0.238836
10_2_2_COO-_LJ	-2.899	-1.315	-7.928	-2.752	-4.971	-6.857	-4.873	-5.678	-4.866	-5.51	-2.796	-4.279		X10_2_2_COO._LJ	-0.000152349	1216	0.000441659	0.000200338	0.00120782	0.000419263	0.000742395	0.00104465	0.000757325	0.000865035	0.000839441	0.000741328	0.000425967	0.0006519
11_0_9_COO-_LJ	-0.422	-0.222	-0.881	-0.39	-0.76	-0.867	-0.685	-0.504	-0.463	-0.707	-0.4	-0.813		X11_0_9_COO._LJ	-2.72905e-05	1217	1.15166e-05	6.05849e-06	2.40429e-05	1.06433e-05	1.8694e-05	2.36609e-05	2.07408e-05	1.37544e-05	1.92944e-05	1.26355e-05	1.09162e-05	2.21872e-05
14_0_8_COO-_LJ	-0.21	-0.112	-0.383	-0.201	-0.361	-0.368	-0.295	-0.261	-0.218	-0.305	-0.188	-0.33		X14_0_8_COO._LJ	-1.26823e-05	1218	2.66327e-06	1.42041e-06	4.85731e-06	2.54913e-06	3.74127e-06	4.66707e-06	4.5783e-06	3.31007e-06	3.86809e-06	2.76473e-06	2.38426e-06	4.18515e-06
11_0_3_(H2O)HO_LJ	-1.347	-0.867	-6.523	-1.147	-4.518	-6.143	-3.506	-1.541	-3.486	-3.878	-1.665	-3.759		X11_0_3_.H2O.HO_LJ	-0.000192237	1219	0.000258943	0.000166669	0.00125396	0.000220496	0.000673983	0.00118091	0.000868526	0.000296237	0.000745495	0.000670138	0.000320074	0.000722619
10_1_0_Ar(N-H)_C	30.873	30.875	29.26	31.08	29.368	25.642	29.471	30.528	31.032	10.75	30.797	25.086		X10_1_0_Ar.N.H._C	-0.000342786	1220	-0.0105828	-0.0105835	-0.0100299	-0.0106538	-0.0101023	-0.00878973	-0.0100669	-0.0104646	-0.00368495	-0.0106373	-0.0105568	-0.00859914
12_5_1_Ar(N-H)_C	26.625	25.803	18.655	27.76	17.981	16.3	19.561	20.705	28.569	13.449	28.186	16.518		X12_5_1_Ar.N.H._C	-0.000445541	1221	-0.0118625	-0.0114963	-0.00831157	-0.0123682	-0.00871523	-0.00726232	-0.00801127	-0.00922493	-0.00599208	-0.0127287	-0.012558	-0.00735945
12_3_3_SH_LJ	-0.988	-0.804	-3.071	-0.99	-2.355	-2.758	-2.189	-1.904	-1.929	-2.299	-1.55	-2.084		X12_3_3_SH_LJ	-4.79197e-05	1222	4.73447e-05	3.85274e-05	0.000147161	4.74405e-05	0.000104896	0.000132163	0.000112851	9.12391e-05	0.000110167	9.24371e-05	7.42755e-05	9.98646e-05
12_3_3_Ar(N-H)_LJ	-0.488	-0.397	-1.517	-0.489	-1.164	-1.362	-1.081	-0.94	-0.953	-1.136	-0.766	-1.03		X12_3_3_Ar.N.H._LJ	-2.3698e-05	1223	1.15646e-05	9.4081e-06	3.59499e-05	1.15883e-05	2.56175e-05	3.22767e-05	2.75845e-05	2.22761e-05	2.69209e-05	2.25842e-05	1.81527e-05	2.44089e-05
16_3_-2_Ar(N-H)_C	21.185	22.216	14.442	23.539	15.151	12.847	14.883	20.805	23.075	10.333	23.043	12.811		X16_3_.2_Ar.N.H._C	-0.000406807	1224	-0.0086182	-0.00903762	-0.00587511	-0.00957583	-0.00605451	-0.00522625	-0.00616353	-0.00846362	-0.00420354	-0.00938707	-0.00937405	-0.0052116
12_0_9_COO-_LJ	-0.309	-0.164	-0.612	-0.289	-0.546	-0.597	-0.477	-0.374	-0.33	-0.492	-0.287	-0.553		X12_0_9_COO._LJ	-1.92744e-05	1225	5.95578e-06	3.161e-06	1.17959e-05	5.5703e-06	9.19388e-06	1.15068e-05	1.05238e-05	7.20862e-06	9.48299e-06	6.36055e-06	5.53175e-06	1.06587e-05
11_1_8_SH_LJ	-0.632	-0.525	-2.159	-0.584	-1.781	-2.147	-1.654	-0.798	-1.181	-1.726	-0.983	-1.905		X11_1_8_SH_LJ	-5.19573e-05	1226	3.2837e-05	2.72776e-05	0.000112176	3.03431e-05	8.59374e-05	0.000111552	9.2536e-05	4.14619e-05	8.96783e-05	6.13616e-05	5.1074e-05	9.89787e-05
11_1_8_Ar(N-H)_LJ	-0.312	-0.259	-1.066	-0.289	-0.88	-1.06	-0.817	-0.394	-0.583	-0.852	-0.486	-0.941		X11_1_8_Ar.N.H._LJ	-2.56515e-05	1227	8.00326e-06	6.64373e-06	2.73445e-05	7.41327e-06	2.09573e-05	2.71906e-05	2.25733e-05	1.01067e-05	2.18551e-05	1.49548e-05	1.24666e-05	2.4138e-05
13_2_7_COO-_LJ	-0.31	-0.162	-0.581	-0.3	-0.492	-0.557	-0.445	-0.436	-0.337	-0.462	-0.291	-0.476		X13_2_7_COO._LJ	-1.66056e-05	1228	5.14774e-06	2.69011e-06	9.64787e-06	4.98169e-06	7.3895e-06	9.24933e-06	8.16997e-06	7.24005e-06	7.6718e-06	5.59609e-06	4.83224e-06	7.90428e-06
10_2_1_Ar(N-H)_C	30.8	30.726	27.816	30.969	26.839	24.526	28.266	29.662	30.957	12.187	30.698	24.242		X10_2_1_Ar.N.H._C	-0.00040947	1229	-0.0126117	-0.0125814	-0.0113898	-0.0126809	-0.0115741	-0.0100427	-0.0109898	-0.0121457	-0.00499021	-0.012676	-0.0125699	-0.00992638
10_5_1_Ar(N-H)_C	29.83	28.866	21.665	30.182	20.04	18.704	23.095	20.486	30.39	16.006	30.403	18.978		X10_5_1_Ar.N.H._C	-0.000543428	1230	-0.0162105	-0.0156866	-0.0117734	-0.0164017	-0.0125505	-0.0101643	-0.0108903	-0.0111327	-0.00869811	-0.0165148	-0.0165218	-0.0103132
15_1_-2_Ar(N-H)_C	23.651	25.039	16.487	26.782	17.588	14.715	16.808	23.933	25.845	10.315	24.951	14.591		X15_1_.2_Ar.N.H._C	-0.000448787	1231	-0.0106142	-0.0112372	-0.00739914	-0.0120194	-0.0075432	-0.00660389	-0.00789326	-0.0107408	-0.00462923	-0.0115989	-0.0111977	-0.00654824
8_2_1_Ar(N-H)_LJ	-5.872	-4.109	-29.764	-5.796	-17.336	-23.51	-19.92	-17.322	-18.931	-24.908	-10.257	-13.573		X8_2_1_Ar.N.H._LJ	-9.50798e-05	1232	0.000558309	0.000390683	0.00282996	0.000551083	0.00189399	0.00223533	0.0016483	0.00164697	0.00236825	0.00179996	0.000975234	0.00129052
16_5_-3_Ar(N-H)_C	19.479	20.508	13.04	21.537	13.638	11.501	13.643	18.966	21.261	10.663	22.274	11.483		X16_5_.3_Ar.N.H._C	-0.000400729	1233	-0.00780579	-0.00821814	-0.0052255	-0.00863049	-0.00546714	-0.00460878	-0.00546514	-0.00760022	-0.00427297	-0.00851989	-0.00892583	-0.00460157
16_4_-2_Ar(N-H)_C	20.591	21.483	13.943	22.693	14.523	12.36	14.456	19.87	22.419	10.509	22.732	12.356		X16_4_.2_Ar.N.H._C	-0.000398358	1234	-0.0082026	-0.00855793	-0.00555431	-0.00903995	-0.00575867	-0.00492371	-0.00578536	-0.00791538	-0.00418635	-0.0089308	-0.00905548	-0.00492212
14_0_4_COO-_LJ	-0.443	-0.222	-0.899	-0.42	-0.819	-0.833	-0.615	-0.563	-0.512	-0.637	-0.377	-0.652		X14_0_4_COO._LJ	-3.08055e-05	1235	1.36469e-05	6.83883e-06	2.76942e-05	1.29383e-05	1.89454e-05	2.5661e-05	2.52297e-05	1.73435e-05	1.96231e-05	1.57724e-05	1.16137e-05	2.00852e-05
15_6_-3_Ar(N-H)_C	19.655	20.556	13.157	21.531	13.651	11.482	13.915	18.528	21.503	11.395	23.056	11.503		X15_6_.3_Ar.N.H._C	-0.000413838	1236	-0.00813398	-0.00850685	-0.00544486	-0.00891034	-0.00575855	-0.00475168	-0.0056493	-0.00766758	-0.00471568	-0.00889875	-0.00954144	-0.00476038
6_0_2_Ar(N-H)_LJ	-47.537	-26.647	35.16	-41.359	32.836	35.296	33.36	-43.482	35.589	34.73	-72.92	12.518		X6_0_2_Ar.N.H._LJ	0.000541896	1237	-0.0257601	-0.0144399	0.0190531	-0.0224123	0.0180777	0.0191268	0.0177937	-0.0235627	0.0188201	0.0192856	-0.0395151	0.00678346
9_5_0_Ar(N-H)_C	30.38	29.386	22.623	30.536	20.697	19.098	24.707	18.76	30.587	18.246	30.78	19.395		X9_5_0_Ar.N.H._C	-0.000622238	1238	-0.0189036	-0.0182851	-0.0140769	-0.0190007	-0.0153736	-0.0118835	-0.0128785	-0.0116732	-0.0113534	-0.0190324	-0.0191525	-0.0120683
6_0_2_SH_LJ	-98.254	-54.058	35.453	-84.204	33.13	35.589	33.652	-88.241	35.882	35.023	-149.469	5.939		X6_0_2_SH_LJ	0.000144368	1239	-0.0141848	-0.00780426	0.00511829	-0.0121564	0.00485828	0.00513792	0.00478292	-0.0127392	0.00505621	0.00518022	-0.0215786	0.000857403
12_1_3_(H2O)HO_LJ	-0.696	-0.493	-2.561	-0.645	-1.923	-2.329	-1.596	-0.982	-1.458	-1.702	-0.92	-1.615		X12_1_3_.H2O.HO_LJ	-6.02692e-05	1240	4.19473e-05	2.97127e-05	0.000154349	3.88736e-05	9.61896e-05	0.000140367	0.000115898	5.91843e-05	0.000102578	8.78724e-05	5.54476e-05	9.73347e-05
15_0_-3_Ar(N-H)_C	23.551	25.425	16.301	27.183	17.744	14.597	16.59	24.838	25.746	10.144	24.946	14.399		X15_0_.3_Ar.N.H._C	-0.00047002	1241	-0.0110694	-0.0119503	-0.00766179	-0.0127765	-0.00779763	-0.00686088	-0.00834003	-0.0116744	-0.00476788	-0.0121011	-0.0117251	-0.00676782
14_5_0_Ar(N-H)_C	23.135	23.144	15.914	24.625	15.92	13.985	16.605	19.964	25.04	11.841	25.035	14.124		X14_5_0_Ar.N.H._C	-0.000407802	1242	-0.00943449	-0.00943816	-0.00648976	-0.0100421	-0.00677155	-0.00570311	-0.0064922	-0.00814135	-0.00482878	-0.0102114	-0.0102093	-0.00575979
11_0_3_Ar(N-H)_LJ	-1.299	-0.9	-6.71	-1.106	-4.677	-6.319	-3.63	-1.486	-3.597	-4.016	-1.727	-3.891		X11_0_3_Ar.N.H._LJ	-0.000193973	1243	0.000251971	0.000174576	0.00130156	0.000214534	0.000704122	0.00122572	0.000907212	0.000288244	0.000778996	0.000697721	0.000334992	0.000754749
15_5_-1_Ar(N-H)_C	21.467	21.898	14.596	23.17	14.881	12.853	15.23	19.486	23.318	11.22	23.672	12.935		X15_5_.1_Ar.N.H._C	-0.000398835	1244	-0.0085618	-0.00873369	-0.0058214	-0.00924101	-0.00607426	-0.00512623	-0.00593507	-0.0077717	-0.00447493	-0.00930004	-0.00944123	-0.00515893
11_0_3_SH_LJ	-2.629	-1.821	-13.594	-2.24	-9.47	-12.802	-7.35	-3.008	-7.285	-8.131	-3.495	-7.878		X11_0_3_SH_LJ	-0.000392939	1245	0.00103304	0.000715542	0.00534161	0.000880183	0.0028881	0.00503041	0.00372113	0.00118196	0.00319499	0.00286256	0.00137332	0.00309557
2_4_4_O-H_LJ	-8.66	-14.478	32.435	-9.977	-95.034	33.321	-6.186	-23.718	-29.032	33.784	-74.917	-119.503		X2_4_4_O.H_LJ	-0.00272032	1246	0.0235579	0.0393847	-0.0882334	0.0271406	0.0168279	-0.0906436	0.258522	0.0645204	-0.0919031	0.0789762	0.203798	0.325086
0_7_-2_SH_LJ	-106.384	-110.043	34.448	34.766	33.555	35.062	33.674	32.043	34.298	35.258	-159.135	33.481		X0_7_.2_SH_LJ	-0.000428582	1247	0.0455943	0.0471624	-0.0147638	-0.0149001	-0.0144321	-0.0150269	-0.0143811	-0.0137331	-0.0151109	-0.0146995	0.0682024	-0.0143494
0_7_-2_Ar(N-H)_LJ	-52.423	-53.602	34.156	34.474	33.262	34.769	33.381	31.678	34.006	34.965	-75.421	33.189		X0_7_.2_Ar.N.H._LJ	-0.000312176	1248	0.0163652	0.0167333	-0.0106627	-0.010762	-0.0104208	-0.0108541	-0.0103836	-0.00988912	-0.0109152	-0.0106159	0.0235446	-0.0103608
8_2_1_SH_LJ	-11.891	-8.319	-60.555	-11.737	-35.146	-47.736	-40.401	-35.104	-38.522	-50.553	-20.771	-27.494		X8_2_1_SH_LJ	-0.000186953	1249	0.00222306	0.00155526	0.011321	0.00219427	0.0075531	0.0089244	0.00657066	0.00656281	0.00945105	0.00720182	0.00388321	0.00514009
13_0_8_SH_LJ	-0.35	-0.298	-1.09	-0.33	-1.012	-1.063	-0.832	-0.428	-0.615	-0.863	-0.514	-0.953		X13_0_8_SH_LJ	-2.92638e-05	1250	1.02423e-05	8.72061e-06	3.18975e-05	9.65705e-06	2.43475e-05	3.11074e-05	2.9615e-05	1.25249e-05	2.52547e-05	1.79972e-05	1.50416e-05	2.78884e-05
13_0_8_Ar(N-H)_LJ	-0.173	-0.147	-0.538	-0.163	-0.5	-0.525	-0.411	-0.211	-0.304	-0.426	-0.254	-0.471		X13_0_8_Ar.N.H._LJ	-1.44938e-05	1251	2.50743e-06	2.13059e-06	7.79766e-06	2.36249e-06	5.95695e-06	7.60924e-06	7.24689e-06	3.05819e-06	6.17435e-06	4.40611e-06	3.68142e-06	6.82658e-06
6_0_2_COO-_LJ	-95.989	-27.918	35.105	-73.265	32.729	35.24	33.282	-74.744	35.534	34.672	-80.36	-36.974		X6_0_2_COO._LJ	-0.00158522	1252	0.152163	0.0442561	-0.055649	0.116141	-0.0527592	-0.055863	-0.0518825	0.118485	-0.0549626	-0.0563291	0.127388	0.0586118
2_4_4_(H2O)HO_LJ	-9.291	-8.314	32.1	-10.688	-54.732	33.056	-9.471	-25.298	-16.673	33.526	-44.283	-69.206		X2_4_4_.H2O.HO_LJ	-0.00095535	1253	0.00887615	0.00794278	-0.0306667	0.0102108	0.00904812	-0.03158	0.0522882	0.0241684	-0.032029	0.0159285	0.0423057	0.0661159
13_3_4_SH_LJ	-0.578	-0.481	-1.683	-0.578	-1.365	-1.543	-1.241	-0.995	-1.043	-1.292	-0.886	-1.227		X13_3_4_SH_LJ	-2.91428e-05	1254	1.68445e-05	1.40177e-05	4.90473e-05	1.68445e-05	3.61662e-05	4.49673e-05	3.97799e-05	2.8997e-05	3.76524e-05	3.03959e-05	2.58205e-05	3.57582e-05
13_3_4_Ar(N-H)_LJ	-0.286	-0.238	-0.831	-0.285	-0.674	-0.762	-0.613	-0.492	-0.515	-0.638	-0.438	-0.606		X13_3_4_Ar.N.H._LJ	-1.44078e-05	1255	4.12065e-06	3.42907e-06	1.19729e-05	4.10624e-06	8.83201e-06	1.09788e-05	9.71089e-06	7.08866e-06	9.19221e-06	7.42004e-06	6.31064e-06	8.73116e-06
11_2_6_O-H_LJ	-0.456	-0.636	-2.743	-0.427	-2.171	-2.754	-2.03	-0.654	-1.648	-2.157	-1.252	-2.21		X11_2_6_O.H_LJ	-5.60786e-05	1256	2.55719e-05	3.5666e-05	0.000153824	2.39456e-05	0.00011384	0.000154441	0.000121747	3.66754e-05	0.000120962	9.24176e-05	7.02105e-05	0.000123934
9_0_-1_Ar(N-H)_C	31.098	31.137	30.656	31.299	30.762	29.721	30.649	31.042	31.221	9.014	31.037	28.705		X9_0_.1_Ar.N.H._C	-8.85135e-05	1257	-0.00275259	-0.00275604	-0.00271347	-0.00277038	-0.00271285	-0.00263071	-0.00272285	-0.00274764	-0.000797861	-0.00276348	-0.00274719	-0.00254078
0_1_5_Ar(N-H)_C	31.629	31.536	31.714	31.511	31.518	32.066	31.868	31.438	31.622	31.72	31.487	32.118		X0_1_5_Ar.N.H._C	2.1363e-05	1258	0.000675691	0.000673704	0.000677506	0.00067317	0.000680796	0.000685026	0.000673319	0.00067161	0.000677635	0.000675541	0.000672657	0.000686137
16_1_-3_Ar(N-H)_C	21.724	23.308	14.829	24.759	15.959	13.277	15.158	22.552	23.695	9.967	23.357	13.14		X16_1_.3_Ar.N.H._C	-0.000432531	1259	-0.00939631	-0.0100814	-0.00641401	-0.010709	-0.00655631	-0.00574272	-0.00690277	-0.00975444	-0.00431104	-0.0102488	-0.0101026	-0.00568346
13_4_1_Ar(N-H)_C	26	25.651	18.368	27.564	18.111	16.206	18.976	21.909	28.075	12.161	26.979	16.344		X13_4_1_Ar.N.H._C	-0.000425628	1260	-0.0110663	-0.0109178	-0.00781793	-0.011732	-0.00807671	-0.00689772	-0.00770854	-0.00932508	-0.00517606	-0.0119495	-0.011483	-0.00695646
9_1_2_O-H_LJ	-3.937	-4.367	-43.539	-3.336	-22.553	-39.016	-22.718	-5.606	-26.654	-29.526	-9.801	-19.711		X9_1_2_O.H_LJ	-0.000670162	1261	0.00263843	0.0029266	0.0291782	0.00223566	0.0152247	0.026147	0.0151142	0.00375693	0.0197872	0.0178625	0.00656826	0.0132096
12_0_3_COO-_LJ	-1.281	-0.583	-3.496	-1.143	-2.688	-3.195	-2.035	-1.552	-1.864	-2.174	-1.064	-2.144		X12_0_3_COO._LJ	-0.000113534	1262	0.000145437	6.61903e-05	0.000396915	0.000129769	0.000231041	0.000362741	0.000305179	0.000176205	0.000246823	0.000211627	0.0001208	0.000243417
8_4_4_O-H_LJ	-1.49	-2.087	-9.3	-1.552	-6.556	-8.98	-7.325	-4.29	-5.875	-8.113	-5.304	-6.545		X8_4_4_O.H_LJ	-9.52763e-05	1263	0.000141962	0.000198842	0.00088607	0.000147869	0.000697899	0.000855581	0.000624632	0.000408735	0.000772977	0.000559748	0.000505346	0.000623584
14_1_4_(H2O)HO_LJ	-0.254	-0.194	-0.734	-0.246	-0.641	-0.676	-0.516	-0.353	-0.431	-0.535	-0.335	-0.534		X14_1_4_.H2O.HO_LJ	-1.78043e-05	1264	4.52228e-06	3.45403e-06	1.30683e-05	4.37985e-06	9.187e-06	1.20357e-05	1.14125e-05	6.28491e-06	9.52528e-06	7.67364e-06	5.96443e-06	9.50748e-06
9_4_4_O-H_LJ	-1.02	-1.438	-6.01	-1.05	-4.35	-5.739	-4.655	-2.664	-3.877	-5.062	-3.341	-4.27		X9_4_4_O.H_LJ	-6.32394e-05	1265	6.45042e-05	9.09383e-05	0.000380069	6.64014e-05	0.00029438	0.000362931	0.000275091	0.00016847	0.000320118	0.000245179	0.000211283	0.000270032
8_1_7_O-H_LJ	-1.29	-1.716	-9.069	-1.106	-6.353	-9.745	-6.873	-1.533	-4.957	-7.401	-3.794	-8.491		X8_1_7_O.H_LJ	-0.000205581	1266	0.0002652	0.000352778	0.00186442	0.000227373	0.00141296	0.00200339	0.00130606	0.000315156	0.00152151	0.00101907	0.000779975	0.00174559
0_5_8_COO-_LJ	-1.862	-1.105	11.805	-1.818	-14.678	-51.031	-53.234	-2.973	-1.824	-38.03	-3.317	-21.262		X0_5_8_COO._LJ	-0.00255871	1267	0.00476433	0.00282738	-0.0302056	0.00465174	0.136211	0.130574	0.0375568	0.00760706	0.0973079	0.00466709	0.00848725	0.0544034
14_2_5_SH_LJ	-0.388	-0.326	-1.124	-0.38	-0.97	-1.048	-0.834	-0.571	-0.677	-0.864	-0.57	-0.86		X14_2_5_SH_LJ	-2.34742e-05	1268	9.10799e-06	7.65259e-06	2.6385e-05	8.92019e-06	1.95775e-05	2.4601e-05	2.277e-05	1.34038e-05	2.02817e-05	1.5892e-05	1.33803e-05	2.01878e-05
14_2_5_Ar(N-H)_LJ	-0.191	-0.161	-0.555	-0.188	-0.479	-0.518	-0.412	-0.282	-0.334	-0.427	-0.282	-0.425		X14_2_5_Ar.N.H._LJ	-1.15751e-05	1269	2.21085e-06	1.8636e-06	6.4242e-06	2.17612e-06	4.76895e-06	5.99592e-06	5.54449e-06	3.26419e-06	4.94258e-06	3.86609e-06	3.26419e-06	4.91943e-06
6_2_2_O-H_LJ	-15.695	-18.102	-105.022	-16.865	-84.296	-105.335	-103.196	-43.107	-65.153	-124.968	-66.834	-71.1		X6_2_2_O.H_LJ	-0.00105348	1270	0.0165344	0.0190701	0.110639	0.0177669	0.108715	0.110968	0.0888042	0.0454124	0.131651	0.0686374	0.0704083	0.0749024
15_0_6_(H2O)HO_LJ	-0.137	-0.108	-0.367	-0.132	-0.353	-0.347	-0.274	-0.173	-0.215	-0.283	-0.179	-0.296		X15_0_6_.H2O.HO_LJ	-1.00846e-05	1271	1.38159e-06	1.08913e-06	3.70104e-06	1.33116e-06	2.76317e-06	3.49935e-06	3.55986e-06	1.74463e-06	2.85394e-06	2.16818e-06	1.80514e-06	2.98504e-06
14_6_-1_Ar(N-H)_C	21.773	21.944	14.737	23.188	14.837	12.846	15.565	18.772	23.626	12.087	24.543	12.987		X14_6_.1_Ar.N.H._C	-0.000410653	1272	-0.00894115	-0.00901137	-0.0060518	-0.00952223	-0.00639182	-0.00527525	-0.00609286	-0.00770878	-0.00496357	-0.00970209	-0.0100787	-0.00533315
6_0_2_O-H_LJ	-55.798	-45.658	35.237	-42.222	32.795	35.371	33.386	-42.981	35.665	34.8	-137.258	-134.227		X6_0_2_O.H_LJ	0.00116348	1273	-0.0649196	-0.053122	0.0409974	-0.0491243	0.0388438	0.0411533	0.0381562	-0.0500074	0.040489	0.0414954	-0.159696	-0.15617
6_0_2_(H2O)HO_LJ	-54.482	-26.249	34.982	-44.104	32.508	35.116	33.121	-45.633	35.411	34.545	-79.43	-83.735		X6_0_2_.H2O.HO_LJ	0.000142185	1274	-0.00774653	-0.00373222	0.00497392	-0.00627094	0.00470932	0.00499298	0.00462216	-0.00648834	0.00491179	0.00503492	-0.0112938	-0.0119059
6_3_4_O-H_LJ	-4.974	-6.481	-36.3	-5.111	-24.005	-38.302	-29.417	-11.518	-21.912	-35.407	-22.745	-25.805		X6_3_4_O.H_LJ	-0.000583747	1275	0.00290356	0.00378327	0.02119	0.00298353	0.0171721	0.0223587	0.0140129	0.0067236	0.0206687	0.0127911	0.0132773	0.0150636
15_2_-1_Ar(N-H)_C	23.57	24.463	16.454	26.142	17.191	14.657	16.811	22.828	25.707	10.499	24.749	14.618		X15_2_.1_Ar.N.H._C	-0.000424085	1276	-0.00999568	-0.0103744	-0.00697789	-0.0110864	-0.00712929	-0.00621581	-0.00729044	-0.00968101	-0.00445247	-0.0109019	-0.0104957	-0.00619927
12_1_6_O-H_LJ	-0.356	-0.497	-2.118	-0.33	-1.808	-2.113	-1.529	-0.463	-1.253	-1.611	-0.923	-1.718		X12_1_6_O.H_LJ	-5.06515e-05	1277	1.80319e-05	2.51738e-05	0.00010728	1.6715e-05	7.74462e-05	0.000107027	9.15779e-05	2.34516e-05	8.15996e-05	6.34663e-05	4.67513e-05	8.70193e-05
10_3_2_(H2O)HO_LJ	-1.383	-1.006	-4.618	-1.402	-3.184	-4.005	-3.195	-3.584	-3.026	-3.469	-2.18	-2.757		X10_3_2_.H2O.HO_LJ	-5.62354e-05	1278	7.77736e-05	5.65728e-05	0.000259695	7.88421e-05	0.000179672	0.000225223	0.000179054	0.000201548	0.000195081	0.000170168	0.000122593	0.000155041
8_1_1_O-H_LJ	-8.662	-9.201	-94.649	-7.476	-50.376	-79.872	-59.104	-14.569	-55.767	-85.034	-22.056	-39.796		X8_1_1_O.H_LJ	-0.000612649	1279	0.00530677	0.00563699	0.0579867	0.00458017	0.03621	0.0489335	0.0308628	0.00892569	0.052096	0.0341656	0.0135126	0.024381
5_0_5_(H2O)HO_LJ	-24.853	-13.749	-69.98	-17.623	-50.445	-69.696	-57.44	-23.301	-40.367	-67.275	-42.063	-77.697		X5_0_5_.H2O.HO_LJ	-0.00163922	1280	0.0407395	0.0225376	0.114713	0.028888	0.0941567	0.114247	0.0826904	0.0381954	0.110278	0.0661704	0.0689505	0.127362
13_2_7_Ar(N-H)_LJ	-0.185	-0.156	-0.56	-0.179	-0.475	-0.537	-0.429	-0.26	-0.325	-0.446	-0.28	-0.459		X13_2_7_Ar.N.H._LJ	-1.18997e-05	1281	2.20144e-06	1.85635e-06	6.66382e-06	2.13004e-06	5.10496e-06	6.39012e-06	5.65234e-06	3.09391e-06	5.30725e-06	3.86739e-06	3.33191e-06	5.46195e-06
13_2_7_SH_LJ	-0.374	-0.317	-1.134	-0.362	-0.962	-1.088	-0.869	-0.525	-0.657	-0.903	-0.568	-0.93		X13_2_7_SH_LJ	-2.40426e-05	1282	8.99192e-06	7.62149e-06	2.72643e-05	8.70341e-06	2.0893e-05	2.61583e-05	2.31289e-05	1.26223e-05	2.17104e-05	1.5796e-05	1.36562e-05	2.23596e-05
10_6_-3_Ar(N-H)_C	24.265	24.681	16.683	25.924	16.72	13.566	18.556	17.803	26.374	17.073	30.26	13.726		X10_6_.3_Ar.N.H._C	-0.000604113	1283	-0.0146588	-0.0149101	-0.0100784	-0.015661	-0.0112099	-0.0081954	-0.0101008	-0.010755	-0.010314	-0.0159329	-0.0182805	-0.00829206
12_1_8_SH_LJ	-0.452	-0.381	-1.466	-0.426	-1.255	-1.437	-1.126	-0.58	-0.816	-1.17	-0.69	-1.272		X12_1_8_SH_LJ	-3.48476e-05	1284	1.57511e-05	1.32769e-05	5.10865e-05	1.48451e-05	3.92384e-05	5.0076e-05	4.37337e-05	2.02116e-05	4.07717e-05	2.84356e-05	2.40448e-05	4.43261e-05
12_1_8_Ar(N-H)_LJ	-0.223	-0.188	-0.724	-0.21	-0.62	-0.71	-0.556	-0.286	-0.403	-0.578	-0.341	-0.628		X12_1_8_Ar.N.H._LJ	-1.72568e-05	1285	3.84826e-06	3.24427e-06	1.24939e-05	3.62392e-06	9.59475e-06	1.22523e-05	1.06992e-05	4.93543e-06	9.9744e-06	6.95447e-06	5.88455e-06	1.08372e-05
7_4_3_O-H_LJ	-2.805	-3.95	-17.409	-3.117	-12.893	-16.408	-14.326	-12.827	-11.744	-15.803	-11.439	-11.739		X7_4_3_O.H_LJ	-0.000135306	1286	0.000379532	0.000534458	0.00235554	0.000421748	0.00193839	0.0022201	0.0017445	0.00173557	0.00213824	0.00158903	0.00154776	0.00158835
16_2_-2_Ar(N-H)_C	21.739	22.901	14.892	24.321	15.746	13.298	15.254	21.713	23.698	10.118	23.276	13.235		X16_2_.2_Ar.N.H._C	-0.000412092	1287	-0.00895846	-0.00943731	-0.00613687	-0.0100225	-0.00628605	-0.00548	-0.0064888	-0.00894775	-0.00416954	-0.00976575	-0.00959185	-0.00545403
13_1_8_(H2O)HO_LJ	-0.168	-0.133	-0.478	-0.16	-0.421	-0.462	-0.369	-0.217	-0.27	-0.382	-0.234	-0.409		X13_1_8_.H2O.HO_LJ	-1.15114e-05	1288	1.93391e-06	1.53101e-06	5.50244e-06	1.84182e-06	4.2477e-06	5.31826e-06	4.84629e-06	2.49797e-06	4.39735e-06	3.10807e-06	2.69366e-06	4.70815e-06
14_1_-1_Ar(N-H)_C	25.882	26.952	18.453	29.039	19.443	16.437	18.733	25.39	28.329	10.576	26.65	16.322		X14_1_.1_Ar.N.H._C	-0.000459864	1289	-0.0119022	-0.0123943	-0.00848587	-0.013354	-0.00861464	-0.00755879	-0.00894114	-0.011676	-0.00486352	-0.0130275	-0.0122554	-0.0075059
12_6_0_Ar(N-H)_C	24.886	24.237	17.047	25.882	16.559	14.713	18.172	18.924	26.75	13.889	27.687	14.963		X12_6_0_Ar.N.H._C	-0.000449818	1290	-0.0111942	-0.0109022	-0.00766805	-0.0116422	-0.00817409	-0.00661817	-0.00744854	-0.00851236	-0.00624752	-0.0120326	-0.0124541	-0.00673063
14_2_4_(H2O)HO_LJ	-0.231	-0.179	-0.625	-0.228	-0.532	-0.573	-0.454	-0.351	-0.379	-0.47	-0.314	-0.459		X14_2_4_.H2O.HO_LJ	-1.30717e-05	1291	3.01956e-06	2.33983e-06	8.1698e-06	2.98034e-06	5.93454e-06	7.49007e-06	6.95413e-06	4.58816e-06	6.14369e-06	4.95417e-06	4.10451e-06	5.9999e-06
14_1_7_SH_LJ	-0.294	-0.251	-0.866	-0.284	-0.783	-0.828	-0.659	-0.388	-0.504	-0.683	-0.43	-0.717		X14_1_7_SH_LJ	-2.0545e-05	1292	6.04022e-06	5.15679e-06	1.7792e-05	5.83477e-06	1.35391e-05	1.70112e-05	1.60867e-05	7.97145e-06	1.40322e-05	1.03547e-05	8.83434e-06	1.47308e-05
14_1_7_Ar(N-H)_LJ	-0.145	-0.124	-0.428	-0.14	-0.387	-0.409	-0.326	-0.191	-0.249	-0.337	-0.212	-0.354		X14_1_7_Ar.N.H._LJ	-1.01145e-05	1293	1.4666e-06	1.25419e-06	4.32899e-06	1.41603e-06	3.29732e-06	4.13682e-06	3.9143e-06	1.93186e-06	3.40858e-06	2.5185e-06	2.14427e-06	3.58052e-06
14_2_6_SH_LJ	-0.326	-0.277	-0.941	-0.32	-0.818	-0.887	-0.713	-0.469	-0.561	-0.739	-0.484	-0.747		X14_2_6_SH_LJ	-1.96961e-05	1294	6.42094e-06	5.45583e-06	1.85341e-05	6.30277e-06	1.40434e-05	1.74705e-05	1.61115e-05	9.23749e-06	1.45555e-05	1.10495e-05	9.53294e-06	1.4713e-05
14_2_6_Ar(N-H)_LJ	-0.161	-0.137	-0.465	-0.158	-0.404	-0.438	-0.352	-0.232	-0.277	-0.365	-0.239	-0.369		X14_2_6_Ar.N.H._LJ	-9.70538e-06	1295	1.56257e-06	1.32964e-06	4.513e-06	1.53345e-06	3.41629e-06	4.25096e-06	3.92097e-06	2.25165e-06	3.54246e-06	2.68839e-06	2.31959e-06	3.58128e-06
10_1_8_SH_LJ	-0.888	-0.728	-3.21	-0.807	-2.521	-3.229	-2.461	-1.106	-1.708	-2.575	-1.416	-2.882		X10_1_8_SH_LJ	-7.54549e-05	1296	6.7004e-05	5.49312e-05	0.00024221	6.08921e-05	0.000185695	0.000243644	0.000190222	8.34531e-05	0.000194296	0.000128877	0.000106844	0.000217461
10_1_8_Ar(N-H)_LJ	-0.439	-0.36	-1.586	-0.399	-1.245	-1.595	-1.216	-0.546	-0.844	-1.272	-0.7	-1.424		X10_1_8_Ar.N.H._LJ	-3.72077e-05	1297	1.63342e-05	1.33948e-05	5.90115e-05	1.48459e-05	4.52446e-05	5.93463e-05	4.63236e-05	2.03154e-05	4.73282e-05	3.14033e-05	2.60454e-05	5.29838e-05
11_1_7_O-H_LJ	-0.402	-0.564	-2.441	-0.368	-2.035	-2.486	-1.819	-0.509	-1.411	-1.916	-1.077	-2.114		X11_1_7_O.H_LJ	-5.73384e-05	1298	2.305e-05	3.23388e-05	0.000139963	2.11005e-05	0.000104298	0.000142543	0.000116684	2.91852e-05	0.00010986	8.09044e-05	6.17534e-05	0.000121213
15_6_-2_Ar(N-H)_C	20.228	20.808	13.564	21.866	13.909	11.87	14.299	18.478	22.043	11.376	23.153	11.946		X15_6_.2_Ar.N.H._C	-0.000399499	1299	-0.00808107	-0.00831278	-0.00541881	-0.00873545	-0.00571244	-0.00474206	-0.00555663	-0.00738195	-0.0045447	-0.00880616	-0.0092496	-0.00477242
8_0_3_COO-_LJ	-15.565	-5.014	-44.031	-10.902	-35.739	-36.53	-33.718	-13.178	-21.051	-46.236	-12.307	-37.534		X8_0_3_COO._LJ	-0.000984496	1300	0.0153237	0.00493626	0.0433484	0.010733	0.0331952	0.0359637	0.0351849	0.0129737	0.0455192	0.0207246	0.0121162	0.0369521
14_0_-2_Ar(N-H)_C	25.881	27.534	18.361	29.672	19.822	16.394	18.607	26.624	28.395	10.369	26.775	16.194		X14_0_.2_Ar.N.H._C	-0.000485882	1301	-0.0125751	-0.0133783	-0.00892127	-0.0144171	-0.0090408	-0.00796554	-0.00963115	-0.0129361	-0.00503811	-0.0137966	-0.0130095	-0.00786837
11_1_0_Ar(N-H)_C	30.588	30.622	25.812	30.894	26.296	22.764	26.02	29.979	30.847	10.993	30.509	22.414		X11_1_0_Ar.N.H._C	-0.000358004	1302	-0.0109506	-0.0109628	-0.00924081	-0.0110602	-0.00931528	-0.00814961	-0.00941409	-0.0107326	-0.00393554	-0.0110434	-0.0109224	-0.00802431
12_4_5_(H2O)HO_LJ	-0.303	-0.238	-0.823	-0.307	-0.646	-0.766	-0.632	-0.57	-0.505	-0.662	-0.458	-0.621		X12_4_5_.H2O.HO_LJ	-1.32004e-05	1303	3.99972e-06	3.14169e-06	1.08639e-05	4.05252e-06	8.34265e-06	1.01115e-05	8.52745e-06	7.52422e-06	8.73866e-06	6.6662e-06	6.04578e-06	8.19744e-06
13_3_6_SH_LJ	-0.407	-0.345	-1.193	-0.403	-0.982	-1.126	-0.914	-0.639	-0.712	-0.951	-0.629	-0.938		X13_3_6_SH_LJ	-2.18805e-05	1304	8.90537e-06	7.54878e-06	2.61034e-05	8.81785e-06	1.99988e-05	2.46375e-05	2.14867e-05	1.39816e-05	2.08084e-05	1.55789e-05	1.37628e-05	2.05239e-05
13_3_6_Ar(N-H)_LJ	-0.201	-0.17	-0.59	-0.199	-0.485	-0.556	-0.451	-0.316	-0.352	-0.47	-0.311	-0.464		X13_3_6_Ar.N.H._LJ	-1.08022e-05	1305	2.17124e-06	1.83637e-06	6.37329e-06	2.14963e-06	4.87178e-06	6.00601e-06	5.23906e-06	3.41349e-06	5.07702e-06	3.80237e-06	3.35948e-06	5.01221e-06
15_1_6_(H2O)HO_LJ	-0.13	-0.103	-0.338	-0.127	-0.311	-0.318	-0.256	-0.174	-0.201	-0.264	-0.173	-0.271		X15_1_6_.H2O.HO_LJ	-8.15012e-06	1306	1.05952e-06	8.39463e-07	2.75474e-06	1.03507e-06	2.08643e-06	2.59174e-06	2.53469e-06	1.41812e-06	2.15163e-06	1.63817e-06	1.40997e-06	2.20868e-06
10_0_-1_Ar(N-H)_C	30.898	30.964	29.77	31.148	30.112	25.979	29.827	30.846	31.07	10.067	30.845	25.273		X10_0_.1_Ar.N.H._C	-0.000330419	1307	-0.0102093	-0.0102311	-0.00983657	-0.0102919	-0.0098554	-0.00858395	-0.00994957	-0.0101921	-0.00332633	-0.0102661	-0.0101918	-0.00835067
14_0_4_(H2O)HO_LJ	-0.274	-0.207	-0.836	-0.259	-0.761	-0.775	-0.572	-0.348	-0.476	-0.592	-0.351	-0.606		X14_0_4_.H2O.HO_LJ	-2.35105e-05	1308	6.44187e-06	4.86667e-06	1.96547e-05	6.08921e-06	1.3448e-05	1.82206e-05	1.78915e-05	8.18164e-06	1.39182e-05	1.1191e-05	8.25217e-06	1.42473e-05
14_0_8_(H2O)HO_LJ	-0.13	-0.104	-0.356	-0.124	-0.336	-0.342	-0.274	-0.161	-0.203	-0.283	-0.175	-0.307		X14_0_8_.H2O.HO_LJ	-9.43213e-06	1309	1.22618e-06	9.80941e-07	3.35784e-06	1.16958e-06	2.5844e-06	3.22579e-06	3.16919e-06	1.51857e-06	2.66929e-06	1.91472e-06	1.65062e-06	2.89566e-06
8_3_6_(H2O)HO_LJ	-1.221	-0.895	-4.648	-1.153	-2.975	-4.65	-3.547	-2.027	-2.458	-3.943	-2.151	-3.556		X8_3_6_.H2O.HO_LJ	-8.06994e-05	1310	9.8534e-05	7.2226e-05	0.000375091	9.30464e-05	0.000286241	0.000375252	0.000240081	0.000163578	0.000318198	0.000198359	0.000173584	0.000286967
4_0_-3_Ar(N-H)_C	31.685	31.738	31.083	31.913	31.729	30.869	31.402	31.916	31.406	30.739	31.735	30.904		X4_0_.3_Ar.N.H._C	-2.69242e-05	1311	-0.000853094	-0.000854521	-0.000836886	-0.000859233	-0.000845474	-0.000831124	-0.000854279	-0.000859313	-0.000827624	-0.000845582	-0.00085444	-0.000832066
12_1_3_Ar(N-H)_LJ	-0.671	-0.512	-2.652	-0.623	-1.994	-2.412	-1.655	-0.947	-1.511	-1.765	-0.954	-1.674		X12_1_3_Ar.N.H._LJ	-6.04391e-05	1312	4.05546e-05	3.09448e-05	0.000160284	3.76536e-05	0.000100027	0.000145779	0.000120516	5.72358e-05	0.000106675	9.13235e-05	5.76589e-05	0.000101175
12_1_3_SH_LJ	-1.359	-1.036	-5.369	-1.26	-4.037	-4.884	-3.351	-1.918	-3.059	-3.574	-1.932	-3.389		X12_1_3_SH_LJ	-0.000122518	1313	0.000166502	0.000126929	0.000657799	0.000154373	0.000410557	0.000598377	0.000494605	0.000234989	0.000437879	0.000374782	0.000236705	0.000415213
16_5_-2_Ar(N-H)_C	19.973	20.721	13.411	21.811	13.882	11.852	13.987	18.938	21.747	10.635	22.352	11.884		X16_5_.2_Ar.N.H._C	-0.000387044	1314	-0.00773042	-0.00801993	-0.00519064	-0.00844181	-0.00541358	-0.00458724	-0.00537294	-0.00732983	-0.00411621	-0.00841704	-0.0086512	-0.00459963
12_0_4_O-H_LJ	-0.617	-0.804	-4.413	-0.55	-3.645	-4.284	-2.75	-0.732	-2.477	-2.928	-1.476	-3.051		X12_0_4_O.H_LJ	-0.000123343	1315	7.61023e-05	9.91674e-05	0.00054431	6.78384e-05	0.000339192	0.000528399	0.000449583	9.02867e-05	0.000361147	0.000305519	0.000182054	0.000376318
15_0_5_(H2O)HO_LJ	-0.16	-0.126	-0.438	-0.155	-0.418	-0.41	-0.319	-0.205	-0.256	-0.329	-0.207	-0.34		X15_0_5_.H2O.HO_LJ	-1.19953e-05	1316	1.91925e-06	1.51141e-06	5.25394e-06	1.85927e-06	3.8265e-06	4.91807e-06	5.01404e-06	2.45904e-06	3.94645e-06	3.0708e-06	2.48303e-06	4.0784e-06
10_4_2_Ar(N-H)_C	30.448	29.946	23.922	30.582	22.041	21.024	24.895	23.567	30.683	14.921	30.422	21.212		X10_4_2_Ar.N.H._C	-0.000508305	1317	-0.0154769	-0.0152217	-0.0121597	-0.015545	-0.0126542	-0.0106866	-0.0112035	-0.0119792	-0.00758442	-0.0155963	-0.0154636	-0.0107822
13_2_4_COO-_LJ	-0.548	-0.276	-1.068	-0.533	-0.874	-0.989	-0.757	-0.845	-0.644	-0.791	-0.502	-0.768		X13_2_4_COO._LJ	-2.99527e-05	1318	1.64141e-05	8.26695e-06	3.19895e-05	1.59648e-05	2.26742e-05	2.96232e-05	2.61787e-05	2.531e-05	2.36926e-05	1.92895e-05	1.50363e-05	2.30037e-05
15_0_7_(H2O)HO_LJ	-0.115	-0.092	-0.303	-0.111	-0.291	-0.288	-0.231	-0.144	-0.177	-0.238	-0.151	-0.252		X15_0_7_.H2O.HO_LJ	-8.0618e-06	1319	9.27107e-07	7.41686e-07	2.44273e-06	8.9486e-07	1.86228e-06	2.3218e-06	2.34598e-06	1.1609e-06	1.91871e-06	1.42694e-06	1.21733e-06	2.03157e-06
17_3_-3_Ar(N-H)_C	19.672	20.893	13.187	22.014	13.975	11.776	13.6	19.886	21.423	9.867	21.689	11.711		X17_3_.3_Ar.N.H._C	-0.000391358	1320	-0.00769879	-0.00817664	-0.00516084	-0.00861535	-0.00532247	-0.00460863	-0.00546923	-0.00778254	-0.00386153	-0.00838406	-0.00848816	-0.00458319
13_3_1_Ar(N-H)_C	27.006	26.831	19.355	28.94	19.284	17.157	19.802	23.508	29.268	11.685	27.455	17.23		X13_3_1_Ar.N.H._C	-0.000432028	1321	-0.0116674	-0.0115918	-0.00836191	-0.0125029	-0.00855502	-0.00741231	-0.00833123	-0.0101561	-0.00504825	-0.0126446	-0.0118613	-0.00744385
11_2_1_Ar(N-H)_C	30.481	30.395	24.836	30.76	24.431	21.971	25.194	28.077	30.76	11.897	30.353	21.824		X11_2_1_Ar.N.H._C	-0.000407725	1322	-0.0124279	-0.0123928	-0.0101263	-0.0125416	-0.0102722	-0.00895813	-0.00996113	-0.0114477	-0.00485071	-0.0125416	-0.0123757	-0.00889819
15_1_5_(H2O)HO_LJ	-0.152	-0.12	-0.399	-0.148	-0.365	-0.371	-0.296	-0.207	-0.238	-0.305	-0.2	-0.309		X15_1_5_.H2O.HO_LJ	-9.55469e-06	1323	1.45231e-06	1.14656e-06	3.81232e-06	1.41409e-06	2.82819e-06	3.54479e-06	3.48746e-06	1.97782e-06	2.91418e-06	2.27402e-06	1.91094e-06	2.9524e-06
15_0_6_COO-_LJ	-0.221	-0.117	-0.395	-0.214	-0.379	-0.373	-0.295	-0.28	-0.232	-0.304	-0.192	-0.319		X15_0_6_COO._LJ	-1.33866e-05	1324	2.95844e-06	1.56623e-06	5.28771e-06	2.86473e-06	3.94905e-06	4.9932e-06	5.07352e-06	3.74825e-06	4.06953e-06	3.10569e-06	2.57023e-06	4.27033e-06
12_3_6_COO-_LJ	-0.473	-0.243	-0.908	-0.463	-0.723	-0.869	-0.691	-0.754	-0.539	-0.725	-0.462	-0.712		X12_3_6_COO._LJ	-2.38563e-05	1325	1.1284e-05	5.79708e-06	2.16615e-05	1.10455e-05	1.64847e-05	2.07311e-05	1.72481e-05	1.79876e-05	1.72958e-05	1.28585e-05	1.10216e-05	1.69857e-05
13_6_0_Ar(N-H)_C	23.496	23.142	16.029	24.598	15.775	13.943	16.956	18.948	25.356	12.862	25.97	14.159		X13_6_0_Ar.N.H._C	-0.000419255	1326	-0.00985082	-0.0097024	-0.00672024	-0.0103128	-0.00710889	-0.00584568	-0.00661375	-0.00794405	-0.00539246	-0.0106306	-0.0108881	-0.00593623
12_4_5_SH_LJ	-0.592	-0.499	-1.729	-0.6	-1.356	-1.609	-1.327	-1.113	-1.061	-1.391	-0.962	-1.304		X12_4_5_SH_LJ	-2.61789e-05	1327	1.54979e-05	1.30633e-05	4.52632e-05	1.57073e-05	3.47393e-05	4.21218e-05	3.54985e-05	2.91371e-05	3.64148e-05	2.77758e-05	2.51841e-05	3.41372e-05
12_4_5_Ar(N-H)_LJ	-0.293	-0.247	-0.854	-0.297	-0.67	-0.795	-0.655	-0.55	-0.524	-0.687	-0.475	-0.644		X12_4_5_Ar.N.H._LJ	-1.29762e-05	1328	3.80203e-06	3.20512e-06	1.10817e-05	3.85393e-06	8.49941e-06	1.03161e-05	8.69405e-06	7.13691e-06	8.91465e-06	6.79953e-06	6.16369e-06	8.35667e-06
13_5_1_Ar(N-H)_C	24.954	24.444	17.351	26.143	16.968	15.245	18.093	20.385	26.889	12.511	26.397	15.448		X13_5_1_Ar.N.H._C	-0.000413591	1329	-0.0103208	-0.0101098	-0.00717623	-0.0108125	-0.00748311	-0.0063052	-0.00701782	-0.00843106	-0.00517444	-0.0111211	-0.0109176	-0.00638916
12_2_3_COO-_LJ	-0.969	-0.471	-2.093	-0.934	-1.58	-1.893	-1.402	-1.601	-1.26	-1.485	-0.896	-1.37		X12_2_3_COO._LJ	-5.35416e-05	1330	5.18818e-05	2.52181e-05	0.000112063	5.00079e-05	7.50653e-05	0.000101354	8.45957e-05	8.57201e-05	7.95093e-05	6.74624e-05	4.79733e-05	7.3352e-05
12_3_5_COO-_LJ	-0.58	-0.295	-1.116	-0.571	-0.885	-1.059	-0.832	-0.976	-0.683	-0.876	-0.565	-0.842		X12_3_5_COO._LJ	-2.9427e-05	1331	1.70676e-05	8.68096e-06	3.28405e-05	1.68028e-05	2.44832e-05	3.11632e-05	2.60429e-05	2.87207e-05	2.5778e-05	2.00986e-05	1.66262e-05	2.47775e-05
0_9_-2_(H2O)HO_LJ	-16.041	-14.666	-45.434	22.307	-25.903	-35.498	-24.546	-41.264	-28.638	-42.001	-28.554	-41.332		X0_9_.2_.H2O.HO_LJ	-0.00125274	1332	0.0200953	0.0183728	0.0569172	-0.027945	0.0307499	0.0444699	0.0324499	0.0516933	0.0526165	0.0358761	0.0357709	0.0517785
17_4_-3_Ar(N-H)_C	19.173	20.271	12.787	21.303	13.468	11.383	13.257	19.112	20.887	9.994	21.425	11.345		X17_4_.3_Ar.N.H._C	-0.000383418	1333	-0.00735128	-0.00777227	-0.00490277	-0.00816796	-0.00508298	-0.00436445	-0.00516388	-0.00732789	-0.00383188	-0.00800846	-0.00821473	-0.00434988
12_0_7_O-H_LJ	-0.305	-0.432	-1.802	-0.279	-1.648	-1.815	-1.323	-0.363	-1.034	-1.385	-0.779	-1.567		X12_0_7_O.H_LJ	-4.83105e-05	1334	1.47347e-05	2.08701e-05	8.70555e-05	1.34786e-05	6.39148e-05	8.76836e-05	7.96157e-05	1.75367e-05	6.69101e-05	4.99531e-05	3.76339e-05	7.57026e-05
9_4_2_Ar(N-H)_C	30.756	30.487	26.184	30.815	23.426	22.951	27.469	23.709	30.876	16.464	30.718	23.142		X9_4_2_Ar.N.H._C	-0.000560624	1335	-0.0172426	-0.0170917	-0.0146794	-0.0172756	-0.0153998	-0.0128669	-0.0131332	-0.0132918	-0.00923011	-0.0173098	-0.0172212	-0.012974
11_2_8_COO-_LJ	-0.464	-0.241	-0.972	-0.439	-0.759	-0.947	-0.754	-0.635	-0.521	-0.786	-0.458	-0.823		X11_2_8_COO._LJ	-2.54158e-05	1336	1.17929e-05	6.12521e-06	2.47042e-05	1.11575e-05	1.91635e-05	2.40688e-05	1.92906e-05	1.6139e-05	1.99768e-05	1.32416e-05	1.16404e-05	2.09172e-05
14_2_0_Ar(N-H)_C	25.641	26.15	18.249	28.12	18.772	16.24	18.576	23.963	27.961	10.833	26.278	16.227		X14_2_0_Ar.N.H._C	-0.000431164	1337	-0.0110555	-0.0112749	-0.00786832	-0.0121243	-0.00800931	-0.00700211	-0.00809382	-0.010332	-0.0046708	-0.0120558	-0.0113301	-0.0069965
6_1_4_O-H_LJ	-14.553	-14.691	-85.641	-11.892	-69.308	-86.713	-75.326	-15.516	-51.917	-93.178	-50.769	-86.698		X6_1_4_O.H_LJ	-0.00160309	1338	0.0233298	0.023551	0.13729	0.0190639	0.120754	0.139009	0.111107	0.0248735	0.149373	0.0832276	0.0813873	0.138985
14_2_7_(H2O)HO_LJ	-0.139	-0.111	-0.369	-0.136	-0.322	-0.35	-0.285	-0.195	-0.216	-0.295	-0.192	-0.302		X14_2_7_.H2O.HO_LJ	-7.94073e-06	1339	1.10376e-06	8.81421e-07	2.93013e-06	1.07994e-06	2.26311e-06	2.77925e-06	2.55691e-06	1.54844e-06	2.34251e-06	1.7152e-06	1.52462e-06	2.3981e-06
17_2_-3_Ar(N-H)_C	20.138	21.473	13.546	22.672	14.449	12.138	13.896	20.631	21.93	9.708	21.888	12.052		X17_2_.3_Ar.N.H._C	-0.000396854	1340	-0.00799186	-0.00852166	-0.00537579	-0.00899749	-0.00551469	-0.00481702	-0.00573415	-0.00818751	-0.00385266	-0.00870302	-0.00868635	-0.00478289
14_1_4_Ar(N-H)_LJ	-0.245	-0.202	-0.761	-0.237	-0.665	-0.701	-0.536	-0.34	-0.447	-0.555	-0.348	-0.554		X14_1_4_Ar.N.H._LJ	-1.77219e-05	1341	4.34186e-06	3.57982e-06	1.34864e-05	4.20009e-06	9.49893e-06	1.2423e-05	1.17851e-05	6.02544e-06	9.83564e-06	7.92168e-06	6.16721e-06	9.81792e-06
14_1_4_SH_LJ	-0.497	-0.409	-1.541	-0.48	-1.347	-1.42	-1.084	-0.689	-0.906	-1.123	-0.705	-1.122		X14_1_4_SH_LJ	-3.6078e-05	1342	1.79308e-05	1.47559e-05	5.55963e-05	1.73175e-05	3.91086e-05	5.12308e-05	4.85971e-05	2.48578e-05	4.05157e-05	3.26867e-05	2.5435e-05	4.04796e-05
15_4_0_Ar(N-H)_C	22.606	22.888	15.576	24.333	15.817	13.813	16.07	20.518	24.536	10.94	24.006	13.905		X15_4_0_Ar.N.H._C	-0.000390609	1343	-0.00883012	-0.00894027	-0.00608413	-0.0095047	-0.00627709	-0.00539549	-0.00617827	-0.00801452	-0.00427327	-0.00958399	-0.00937697	-0.00543142
13_0_9_COO-_LJ	-0.227	-0.122	-0.428	-0.216	-0.392	-0.414	-0.335	-0.279	-0.236	-0.345	-0.208	-0.381		X13_0_9_COO._LJ	-1.34864e-05	1344	3.06141e-06	1.64534e-06	5.77217e-06	2.91306e-06	4.51793e-06	5.58336e-06	5.28666e-06	3.7627e-06	4.6528e-06	3.18278e-06	2.80516e-06	5.13831e-06
8_3_2_Ar(N-H)_C	31.078	30.939	30.296	31.128	28.025	28.284	30.51	27.844	31.138	16.338	30.959	28.179		X8_3_2_Ar.N.H._C	-0.000297296	1345	-0.00923937	-0.00919805	-0.00900689	-0.00925424	-0.00907051	-0.00840873	-0.00833173	-0.00827792	-0.00485723	-0.00925721	-0.009204	-0.00837751
11_0_-1_Ar(N-H)_C	30.623	30.742	26.105	30.973	27.664	22.992	26.219	30.567	30.888	10.487	30.576	22.508		X11_0_.1_Ar.N.H._C	-0.000305597	1346	-0.00935829	-0.00939466	-0.0079776	-0.00946525	-0.00801244	-0.00702628	-0.00845403	-0.00934118	-0.00320479	-0.00943927	-0.00934393	-0.00687837
8_4_5_(H2O)HO_LJ	-1.227	-0.925	-4.366	-1.244	-2.887	-4.207	-3.383	-2.841	-2.425	-3.77	-2.293	-3.122		X8_4_5_.H2O.HO_LJ	-6.00927e-05	1347	7.37338e-05	5.55858e-05	0.000262365	7.47554e-05	0.000203294	0.00025281	0.000173488	0.000170723	0.00022655	0.000145725	0.000137793	0.00018761
0_0_3_Ar(N-H)_C	31.935	31.886	32.075	31.82	31.599	31.69	31.857	31.765	31.842	31.721	31.744	31.767		X0_0_3_Ar.N.H._C	-3.30618e-05	1348	-0.00105583	-0.00105421	-0.00106046	-0.00105203	-0.00105325	-0.00104773	-0.00104472	-0.00105021	-0.00104875	-0.00105275	-0.00104951	-0.00105027
11_3_7_(H2O)HO_LJ	-0.323	-0.251	-0.996	-0.312	-0.757	-0.962	-0.769	-0.498	-0.555	-0.809	-0.491	-0.802		X11_3_7_.H2O.HO_LJ	-1.84547e-05	1349	5.96085e-06	4.63212e-06	1.83808e-05	5.75785e-06	1.41916e-05	1.77534e-05	1.39702e-05	9.19042e-06	1.49298e-05	1.02423e-05	9.06123e-06	1.48006e-05
15_0_6_SH_LJ	-0.267	-0.228	-0.771	-0.258	-0.741	-0.729	-0.576	-0.338	-0.452	-0.594	-0.375	-0.623		X15_0_6_SH_LJ	-2.02872e-05	1350	5.41669e-06	4.62549e-06	1.56415e-05	5.23411e-06	1.16854e-05	1.47894e-05	1.50328e-05	6.85708e-06	1.20506e-05	9.16983e-06	7.60771e-06	1.26389e-05
15_0_6_Ar(N-H)_LJ	-0.132	-0.112	-0.381	-0.127	-0.366	-0.36	-0.284	-0.167	-0.223	-0.293	-0.185	-0.308		X15_0_6_Ar.N.H._LJ	-1.00892e-05	1351	1.33177e-06	1.12999e-06	3.84397e-06	1.28132e-06	2.86532e-06	3.6321e-06	3.69263e-06	1.68489e-06	2.95612e-06	2.24988e-06	1.86649e-06	3.10746e-06
11_3_4_O-H_LJ	-0.594	-0.827	-3.446	-0.583	-2.6	-3.269	-2.501	-1.111	-2.19	-2.672	-1.676	-2.449		X11_3_4_O.H_LJ	-4.98306e-05	1352	2.95994e-05	4.12099e-05	0.000171716	2.90513e-05	0.000124626	0.000162896	0.00012956	5.53618e-05	0.000133147	0.000109129	8.35161e-05	0.000122035
9_3_2_Ar(N-H)_C	30.904	30.749	28.753	30.981	26.121	25.432	29.626	27.265	31.007	14.765	30.784	25.385		X9_3_2_Ar.N.H._C	-0.000488922	1353	-0.0151097	-0.0150339	-0.014058	-0.0151473	-0.0144848	-0.0124343	-0.0127711	-0.0133305	-0.00721894	-0.01516	-0.015051	-0.0124113
16_4_-1_Ar(N-H)_C	21.019	21.632	14.279	22.881	14.724	12.689	14.75	19.823	22.852	10.445	22.726	12.735		X16_4_.1_Ar.N.H._C	-0.00038201	1354	-0.00802946	-0.00826364	-0.00545472	-0.00874077	-0.00563464	-0.00484732	-0.00562471	-0.00757258	-0.00399009	-0.00872969	-0.00868155	-0.00486489
4_2_1_Ar(N-H)_C	31.659	31.573	31.424	31.71	30.698	31.272	31.533	27.199	31.595	30.921	31.451	31.304		X4_2_1_Ar.N.H._C	-5.57479e-05	1355	-0.00176492	-0.00176013	-0.00175182	-0.00176777	-0.0017579	-0.00174335	-0.00171135	-0.00151629	-0.00172378	-0.00176136	-0.00175333	-0.00174513
14_3_5_(H2O)HO_LJ	-0.178	-0.141	-0.455	-0.178	-0.384	-0.42	-0.346	-0.284	-0.278	-0.358	-0.249	-0.349		X14_3_5_.H2O.HO_LJ	-8.39597e-06	1356	1.49448e-06	1.18383e-06	3.82017e-06	1.49448e-06	2.90501e-06	3.52631e-06	3.22405e-06	2.38446e-06	3.00576e-06	2.33408e-06	2.0906e-06	2.93019e-06
13_2_3_(H2O)HO_LJ	-0.392	-0.296	-1.158	-0.384	-0.924	-1.037	-0.799	-0.632	-0.695	-0.832	-0.537	-0.785		X13_2_3_.H2O.HO_LJ	-2.24002e-05	1357	8.78086e-06	6.63045e-06	2.59394e-05	8.60166e-06	1.78977e-05	2.3229e-05	2.06977e-05	1.41569e-05	1.86369e-05	1.55681e-05	1.20289e-05	1.75841e-05
11_4_2_Ar(N-H)_C	29.464	28.915	21.9	30.152	20.654	19.304	22.659	23.142	30.379	13.745	29.561	19.498		X11_4_2_Ar.N.H._C	-0.000478845	1358	-0.0141087	-0.0138458	-0.0104867	-0.0144381	-0.0108501	-0.00924362	-0.00989006	-0.0110814	-0.00658172	-0.0145468	-0.0141551	-0.00933651
12_1_4_O-H_LJ	-0.546	-0.732	-3.581	-0.504	-2.846	-3.432	-2.353	-0.741	-2.108	-2.504	-1.371	-2.495		X12_1_4_O.H_LJ	-8.09537e-05	1359	4.42007e-05	5.92581e-05	0.000289895	4.08007e-05	0.000190484	0.000277833	0.000230394	5.99867e-05	0.000202708	0.00017065	0.000110988	0.000201979
12_4_4_SH_LJ	-0.708	-0.594	-2.026	-0.724	-1.588	-1.854	-1.534	-1.437	-1.284	-1.606	-1.15	-1.475		X12_4_4_SH_LJ	-2.90031e-05	1360	2.05342e-05	1.72278e-05	5.87603e-05	2.09982e-05	4.44907e-05	5.37717e-05	4.60569e-05	4.16774e-05	4.6579e-05	3.724e-05	3.33536e-05	4.27796e-05
12_4_4_Ar(N-H)_LJ	-0.349	-0.293	-1.001	-0.358	-0.785	-0.916	-0.758	-0.71	-0.634	-0.793	-0.568	-0.729		X12_4_4_Ar.N.H._LJ	-1.4312e-05	1361	4.99489e-06	4.19342e-06	1.43263e-05	5.1237e-06	1.08485e-05	1.31098e-05	1.12349e-05	1.01615e-05	1.13494e-05	9.07382e-06	8.12923e-06	1.04335e-05
16_3_-1_Ar(N-H)_C	21.615	22.359	14.793	23.715	15.365	13.189	15.186	20.756	23.525	10.255	23.03	13.205		X16_3_.1_Ar.N.H._C	-0.000389207	1362	-0.00841271	-0.00870228	-0.00575754	-0.00923005	-0.0059105	-0.00513325	-0.00598017	-0.00807838	-0.00399132	-0.0091561	-0.00896344	-0.00513948
12_3_7_(H2O)HO_LJ	-0.234	-0.184	-0.678	-0.229	-0.538	-0.648	-0.525	-0.358	-0.386	-0.548	-0.346	-0.547		X12_3_7_.H2O.HO_LJ	-1.26908e-05	1363	2.96964e-06	2.3351e-06	8.60433e-06	2.90618e-06	6.66264e-06	8.22361e-06	6.82762e-06	4.54329e-06	6.95453e-06	4.89863e-06	4.391e-06	6.94184e-06
10_6_-2_Ar(N-H)_C	25.874	25.435	17.642	27.118	17.233	14.534	19.524	17.35	27.761	17.033	30.324	14.789		X10_6_.2_Ar.N.H._C	-0.00057854	1364	-0.0149691	-0.0147152	-0.0102066	-0.0156889	-0.0112954	-0.0084085	-0.00996998	-0.0100377	-0.00985427	-0.0160609	-0.0175436	-0.00855603
8_2_1_(H2O)HO_LJ	-6.097	-3.965	-30.173	-6.015	-16.967	-23.368	-19.574	-18.054	-19.229	-24.653	-9.918	-13.172		X8_2_1_.H2O.HO_LJ	-7.99338e-05	1365	0.000487357	0.000316938	0.00241184	0.000480802	0.00156462	0.00186789	0.00135624	0.00144313	0.00197061	0.00153705	0.000792784	0.00105289
8_2_7_COO-_LJ	-1.793	-0.87	-4.67	-1.608	-2.983	-4.71	-3.545	-2.421	-2.309	-3.848	-1.973	-3.879		X8_2_7_COO._LJ	-0.000110124	1366	0.000197453	9.58081e-05	0.00051428	0.00017708	0.000390391	0.000518685	0.000328501	0.000266611	0.000423758	0.000254277	0.000217275	0.000427172
11_6_0_Ar(N-H)_C	26.438	25.378	18.129	27.249	17.319	15.509	19.512	18.539	28.258	15.132	29.631	15.809		X11_6_0_Ar.N.H._C	-0.000484208	1367	-0.0128015	-0.0122882	-0.00877821	-0.0131942	-0.00944787	-0.00750959	-0.008386	-0.00897674	-0.00732704	-0.0136828	-0.0143476	-0.00765485
14_2_4_Ar(N-H)_LJ	-0.223	-0.186	-0.649	-0.22	-0.553	-0.594	-0.471	-0.339	-0.393	-0.487	-0.326	-0.476		X14_2_4_Ar.N.H._LJ	-1.29323e-05	1368	2.8839e-06	2.4054e-06	8.39304e-06	2.8451e-06	6.0911e-06	7.68177e-06	7.15155e-06	4.38404e-06	6.29802e-06	5.08238e-06	4.21592e-06	6.15576e-06
14_2_4_SH_LJ	-0.452	-0.377	-1.314	-0.445	-1.118	-1.203	-0.954	-0.686	-0.795	-0.987	-0.66	-0.964		X14_2_4_SH_LJ	-2.61307e-05	1369	1.18111e-05	9.85126e-06	3.43357e-05	1.16281e-05	2.49287e-05	3.14352e-05	2.92141e-05	1.79256e-05	2.5791e-05	2.07739e-05	1.72462e-05	2.519e-05
7_1_7_COO-_LJ	-3.322	-1.553	-9.125	-2.788	-5.561	-9.485	-6.886	-3.896	-4.349	-7.482	-3.632	-8.306		X7_1_7_COO._LJ	-0.000234233	1370	0.000778123	0.000363764	0.00213738	0.000653042	0.00161293	0.0022217	0.00130257	0.000912573	0.00175253	0.00101868	0.000850735	0.00194554
10_3_3_COO-_LJ	-1.901	-0.914	-4.198	-1.885	-2.992	-3.913	-2.985	-4.248	-2.787	-3.256	-1.98	-2.739		X10_3_3_COO._LJ	-9.74368e-05	1371	0.000185227	8.90572e-05	0.00040904	0.000183668	0.000290849	0.00038127	0.000291531	0.000413911	0.000317254	0.000271556	0.000192925	0.000266879
15_1_7_(H2O)HO_LJ	-0.109	-0.088	-0.282	-0.107	-0.26	-0.266	-0.217	-0.145	-0.166	-0.224	-0.146	-0.232		X15_1_7_.H2O.HO_LJ	-6.57754e-06	1372	7.16952e-07	5.78824e-07	1.85487e-06	7.03797e-07	1.42733e-06	1.74963e-06	1.71016e-06	9.53744e-07	1.47337e-06	1.09187e-06	9.60321e-07	1.52599e-06
15_3_0_Ar(N-H)_C	23.31	23.735	16.214	25.308	16.601	14.432	16.608	21.626	25.352	10.68	24.357	14.486		X15_3_0_Ar.N.H._C	-0.000397359	1373	-0.00926244	-0.00943132	-0.00644278	-0.0100564	-0.00659934	-0.00573469	-0.00659656	-0.00859329	-0.00424379	-0.0100738	-0.00967847	-0.00575614
10_0_9_COO-_LJ	-0.581	-0.303	-1.279	-0.527	-1.051	-1.263	-0.994	-0.683	-0.646	-1.024	-0.562	-1.203		X10_0_9_COO._LJ	-3.76604e-05	1374	2.18807e-05	1.14111e-05	4.81676e-05	1.9847e-05	3.74344e-05	4.75651e-05	3.95811e-05	2.5722e-05	3.85642e-05	2.43286e-05	2.11651e-05	4.53054e-05
14_0_4_Ar(N-H)_LJ	-0.264	-0.215	-0.867	-0.25	-0.79	-0.804	-0.593	-0.335	-0.494	-0.614	-0.364	-0.629		X14_0_4_Ar.N.H._LJ	-2.36711e-05	1375	6.24916e-06	5.08928e-06	2.05228e-05	5.91776e-06	1.40369e-05	1.90315e-05	1.87001e-05	7.9298e-06	1.4534e-05	1.16935e-05	8.61626e-06	1.48891e-05
14_0_4_SH_LJ	-0.535	-0.434	-1.755	-0.507	-1.599	-1.627	-1.201	-0.679	-1	-1.244	-0.737	-1.273		X14_0_4_SH_LJ	-4.79195e-05	1376	2.56369e-05	2.07971e-05	8.40987e-05	2.42952e-05	5.75513e-05	7.7965e-05	7.66233e-05	3.25373e-05	5.96118e-05	4.79195e-05	3.53167e-05	6.10015e-05
15_0_7_COO-_LJ	-0.186	-0.099	-0.326	-0.18	-0.313	-0.31	-0.249	-0.234	-0.19	-0.256	-0.163	-0.271		X15_0_7_COO._LJ	-1.09217e-05	1377	2.03143e-06	1.08124e-06	3.56046e-06	1.9659e-06	2.71949e-06	3.38571e-06	3.41848e-06	2.55567e-06	2.79594e-06	2.07512e-06	1.78023e-06	2.95977e-06
13_1_8_Ar(N-H)_LJ	-0.162	-0.138	-0.496	-0.154	-0.437	-0.48	-0.383	-0.21	-0.28	-0.397	-0.242	-0.425		X13_1_8_Ar.N.H._LJ	-1.15477e-05	1378	1.87073e-06	1.59358e-06	5.72765e-06	1.77834e-06	4.42277e-06	5.54289e-06	5.04634e-06	2.42501e-06	4.58443e-06	3.23335e-06	2.79454e-06	4.90777e-06
13_1_8_SH_LJ	-0.327	-0.28	-1.005	-0.313	-0.885	-0.971	-0.776	-0.424	-0.567	-0.803	-0.491	-0.86		X13_1_8_SH_LJ	-2.31198e-05	1379	7.56018e-06	6.47355e-06	2.32354e-05	7.23651e-06	1.7941e-05	2.24494e-05	2.0461e-05	9.80281e-06	1.85652e-05	1.31089e-05	1.13518e-05	1.98831e-05
12_1_0_Ar(N-H)_C	29.96	30.149	23.034	30.643	23.705	20.42	23.235	28.807	30.587	10.931	29.803	20.21		X12_1_0_Ar.N.H._C	-0.000384458	1380	-0.0115183	-0.011591	-0.00885559	-0.0117809	-0.00893287	-0.00785062	-0.00911357	-0.0110751	-0.0042025	-0.0117594	-0.011458	-0.00776989
16_6_-3_Ar(N-H)_C	18.868	19.74	12.514	20.646	13.019	11.009	13.164	18.069	20.614	10.721	21.833	11.029		X16_6_.3_Ar.N.H._C	-0.000385745	1381	-0.00727824	-0.00761461	-0.00482721	-0.00796409	-0.00507795	-0.00424667	-0.00502202	-0.00697003	-0.00413557	-0.00795175	-0.00842197	-0.00425438
1_9_-2_O-H_LJ	-13.346	-27.019	-62.321	-34.444	-37.856	-81.617	-33.676	-67.367	-50.213	-58.052	-50.701	-58.467		X1_9_.2_O.H_LJ	-0.00166438	1382	0.0222128	0.0449699	0.103726	0.057328	0.0560497	0.135842	0.0630068	0.112124	0.0966207	0.0835736	0.0843858	0.0973114
16_0_-3_Ar(N-H)_C	22.155	23.841	15.122	25.347	16.406	13.6	15.371	23.294	24.185	9.722	23.419	13.45		X16_0_.3_Ar.N.H._C	-0.000432031	1383	-0.00957166	-0.0103001	-0.00653318	-0.0109507	-0.00664076	-0.00587563	-0.00708791	-0.0100637	-0.00420021	-0.0104487	-0.0101177	-0.00581082
8_4_5_SH_LJ	-2.396	-1.942	-9.161	-2.43	-6.061	-8.822	-7.098	-5.546	-5.083	-7.912	-4.814	-6.553		X8_4_5_SH_LJ	-0.000119461	1384	0.000286227	0.000231992	0.00109438	0.000290289	0.000847931	0.00105388	0.00072405	0.000662528	0.000945171	0.000607218	0.000575083	0.000782825
8_3_6_SH_LJ	-2.384	-1.879	-9.749	-2.251	-6.244	-9.747	-7.443	-3.959	-5.15	-8.274	-4.515	-7.461		X8_3_6_SH_LJ	-0.000162095	1385	0.000386434	0.000304576	0.00158026	0.000364876	0.00120647	0.00157994	0.00101212	0.000641734	0.00134117	0.000834789	0.000731858	0.00120939
8_4_5_Ar(N-H)_LJ	-1.184	-0.959	-4.525	-1.2	-2.994	-4.357	-3.506	-2.739	-2.511	-3.908	-2.378	-3.237		X8_4_5_Ar.N.H._LJ	-5.90275e-05	1386	6.98886e-05	5.66074e-05	0.0002671	7.0833e-05	0.00020695	0.000257183	0.000176728	0.000161676	0.00023068	0.000148218	0.000140367	0.000191072
8_3_6_Ar(N-H)_LJ	-1.178	-0.928	-4.815	-1.112	-3.084	-4.814	-3.676	-1.955	-2.543	-4.087	-2.23	-3.685		X8_3_6_Ar.N.H._LJ	-8.00969e-05	1387	9.43542e-05	7.433e-05	0.000385667	8.90678e-05	0.000294436	0.000385587	0.000247019	0.00015659	0.000327356	0.000203687	0.000178616	0.000295157
12_2_8_COO-_LJ	-0.338	-0.178	-0.667	-0.324	-0.544	-0.644	-0.519	-0.466	-0.368	-0.539	-0.326	-0.562		X12_2_8_COO._LJ	-1.78763e-05	1388	6.04219e-06	3.18198e-06	1.19235e-05	5.79192e-06	9.2778e-06	1.15123e-05	9.72471e-06	8.33036e-06	9.63533e-06	6.57848e-06	5.82767e-06	1.00465e-05
16_1_-2_Ar(N-H)_C	22.234	23.518	15.276	25.013	16.287	13.697	15.553	22.561	24.271	9.875	23.424	13.613		X16_1_.2_Ar.N.H._C	-0.000414076	1389	-0.00920656	-0.00973823	-0.00632542	-0.0103573	-0.00644012	-0.00567159	-0.00674405	-0.00934196	-0.004089	-0.01005	-0.00969931	-0.00563681
15_1_6_Ar(N-H)_LJ	-0.125	-0.107	-0.351	-0.122	-0.323	-0.33	-0.265	-0.168	-0.208	-0.273	-0.179	-0.281		X15_1_6_Ar.N.H._LJ	-8.13095e-06	1390	1.01637e-06	8.70012e-07	2.85396e-06	9.91976e-07	2.1547e-06	2.68321e-06	2.6263e-06	1.366e-06	2.21975e-06	1.69124e-06	1.45544e-06	2.2848e-06
15_1_6_SH_LJ	-0.253	-0.217	-0.71	-0.247	-0.654	-0.667	-0.537	-0.34	-0.422	-0.554	-0.362	-0.569		X15_1_6_SH_LJ	-1.63543e-05	1391	4.13763e-06	3.54888e-06	1.16115e-05	4.03951e-06	8.78225e-06	1.09083e-05	1.06957e-05	5.56046e-06	9.06027e-06	6.90151e-06	5.92025e-06	9.30559e-06
15_6_-1_Ar(N-H)_C	20.72	21	13.919	22.121	14.111	12.223	14.619	18.433	22.506	11.328	23.161	12.349		X15_6_.1_Ar.N.H._C	-0.000383918	1392	-0.00795478	-0.00806228	-0.00534375	-0.00849265	-0.0056125	-0.00469263	-0.00541747	-0.00707676	-0.00434902	-0.00864046	-0.00889192	-0.004741
7_4_0_Ar(N-H)_C	31.08	30.89	29.547	31.14	25.046	24.645	30.49	17.379	31.083	23.221	31.197	24.975		X7_4_0_Ar.N.H._C	-0.000694859	1393	-0.0215962	-0.0214642	-0.020531	-0.0216379	-0.0211863	-0.0171248	-0.0174034	-0.012076	-0.0161353	-0.0215983	-0.0216775	-0.0173541
13_7_-3_Ar(N-H)_C	20.436	21.081	13.694	21.956	14.022	11.668	14.79	17.808	22.452	13.069	25.107	11.783		X13_7_.3_Ar.N.H._C	-0.000449122	1394	-0.00917825	-0.00946793	-0.00615027	-0.00986092	-0.00664251	-0.00524035	-0.00629758	-0.00799796	-0.00586957	-0.0100837	-0.0112761	-0.005292
15_5_0_Ar(N-H)_C	21.868	22.01	14.901	23.315	15.027	13.172	15.483	19.43	23.706	11.134	23.577	13.304		X15_5_0_Ar.N.H._C	-0.000380467	1395	-0.00832005	-0.00837407	-0.00566934	-0.00887058	-0.00589077	-0.00501151	-0.00571727	-0.00739247	-0.00423612	-0.00901935	-0.00897027	-0.00506173
14_0_8_SH_LJ	-0.253	-0.219	-0.747	-0.243	-0.706	-0.719	-0.576	-0.314	-0.427	-0.595	-0.367	-0.644		X14_0_8_SH_LJ	-1.90674e-05	1396	4.82405e-06	4.17576e-06	1.42434e-05	4.63338e-06	1.09828e-05	1.37095e-05	1.34616e-05	5.98717e-06	1.13451e-05	8.14178e-06	6.99774e-06	1.22794e-05
14_0_8_Ar(N-H)_LJ	-0.125	-0.108	-0.369	-0.12	-0.349	-0.355	-0.285	-0.155	-0.211	-0.294	-0.181	-0.318		X14_0_8_Ar.N.H._LJ	-9.40538e-06	1397	1.17567e-06	1.01578e-06	3.47059e-06	1.12865e-06	2.68053e-06	3.33891e-06	3.28248e-06	1.45783e-06	2.76518e-06	1.98454e-06	1.70237e-06	2.99091e-06
15_0_5_Ar(N-H)_LJ	-0.155	-0.131	-0.455	-0.15	-0.434	-0.425	-0.331	-0.198	-0.266	-0.342	-0.215	-0.353		X15_0_5_Ar.N.H._LJ	-1.19854e-05	1398	1.85773e-06	1.57008e-06	5.45334e-06	1.79781e-06	3.96716e-06	5.09378e-06	5.20165e-06	2.3731e-06	4.099e-06	3.18811e-06	2.57685e-06	4.23084e-06
15_0_5_SH_LJ	-0.313	-0.264	-0.921	-0.303	-0.878	-0.861	-0.671	-0.4	-0.539	-0.691	-0.435	-0.715		X15_0_5_SH_LJ	-2.42799e-05	1399	7.59961e-06	6.40989e-06	2.23618e-05	7.35681e-06	1.62918e-05	2.0905e-05	2.13177e-05	9.71196e-06	1.67774e-05	1.30869e-05	1.05618e-05	1.73601e-05
10_3_2_Ar(N-H)_C	30.666	30.467	25.913	30.796	24.212	22.942	26.552	26.422	30.843	13.691	30.53	22.964		X10_3_2_Ar.N.H._C	-0.000462972	1400	-0.0141975	-0.0141054	-0.011997	-0.0142577	-0.0122928	-0.0106215	-0.0112095	-0.0122326	-0.00633855	-0.0142794	-0.0141345	-0.0106317
14_1_4_COO-_LJ	-0.412	-0.209	-0.789	-0.398	-0.69	-0.727	-0.555	-0.571	-0.464	-0.575	-0.361	-0.574		X14_1_4_COO._LJ	-2.42743e-05	1401	1.0001e-05	5.07333e-06	1.91524e-05	9.66118e-06	1.34722e-05	1.76474e-05	1.67493e-05	1.38606e-05	1.39577e-05	1.12633e-05	8.76303e-06	1.39335e-05
12_4_4_(H2O)HO_LJ	-0.362	-0.283	-0.965	-0.371	-0.756	-0.883	-0.731	-0.736	-0.611	-0.765	-0.547	-0.702		X12_4_4_.H2O.HO_LJ	-1.46101e-05	1402	5.28886e-06	4.13466e-06	1.40988e-05	5.42035e-06	1.068e-05	1.29007e-05	1.10452e-05	1.0753e-05	1.11767e-05	8.92678e-06	7.99173e-06	1.02563e-05
11_4_6_(H2O)HO_LJ	-0.344	-0.269	-1.01	-0.344	-0.759	-0.955	-0.783	-0.624	-0.585	-0.827	-0.537	-0.777		X11_4_6_.H2O.HO_LJ	-1.58669e-05	1403	5.45821e-06	4.2682e-06	1.60256e-05	5.45821e-06	1.24238e-05	1.51529e-05	1.2043e-05	9.90095e-06	1.31219e-05	9.28214e-06	8.52053e-06	1.23286e-05
15_0_5_COO-_LJ	-0.26	-0.135	-0.471	-0.251	-0.45	-0.441	-0.343	-0.332	-0.276	-0.354	-0.223	-0.366		X15_0_5_COO._LJ	-1.62013e-05	1404	4.21233e-06	2.18717e-06	7.63079e-06	4.06652e-06	5.55703e-06	7.14476e-06	7.29057e-06	5.37882e-06	5.73525e-06	4.47155e-06	3.61288e-06	5.92966e-06
7_3_5_O-H_LJ	-2.338	-3.098	-17.185	-2.248	-10.838	-17.801	-13.293	-4.364	-9.758	-15.445	-8.665	-12.69		X7_3_5_O.H_LJ	-0.000260259	1405	0.000608486	0.000806283	0.00447255	0.000585062	0.00345962	0.00463287	0.00282069	0.00113577	0.0040197	0.00253961	0.00225515	0.00330269
15_2_5_(H2O)HO_LJ	-0.141	-0.112	-0.354	-0.14	-0.314	-0.327	-0.267	-0.205	-0.215	-0.275	-0.19	-0.274		X15_2_5_.H2O.HO_LJ	-7.39935e-06	1406	1.04331e-06	8.28727e-07	2.61937e-06	1.03591e-06	1.97563e-06	2.41959e-06	2.3234e-06	1.51687e-06	2.03482e-06	1.59086e-06	1.40588e-06	2.02742e-06
14_4_1_Ar(N-H)_C	24.344	24.205	17.003	25.858	16.946	15.071	17.509	21.183	26.356	11.454	25.298	15.215		X14_4_1_Ar.N.H._C	-0.00039582	1407	-0.00963584	-0.00958082	-0.00673013	-0.0102351	-0.00693041	-0.0059654	-0.00670757	-0.00838466	-0.00453372	-0.0104322	-0.0100135	-0.0060224
0_0_-2_Ar(N-H)_C	32.111	32.028	30.9	32.138	32.001	-20.404	10.171	32.186	31.458	-294.675	32.127	-114.793		X0_0_.2_Ar.N.H._C	-0.00298735	1408	-0.0959268	-0.0956788	-0.0923091	-0.0960074	-0.0303843	0.0609539	-0.0955982	-0.0961508	0.880297	-0.093976	-0.0959746	0.342927
11_3_7_COO-_LJ	-0.523	-0.27	-1.071	-0.506	-0.815	-1.034	-0.828	-0.806	-0.597	-0.87	-0.528	-0.863		X11_3_7_COO._LJ	-2.62e-05	1409	1.37026e-05	7.07401e-06	2.80602e-05	1.32572e-05	2.16936e-05	2.70908e-05	2.1353e-05	2.11172e-05	2.2794e-05	1.56414e-05	1.38336e-05	2.26106e-05
15_2_6_(H2O)HO_LJ	-0.12	-0.097	-0.303	-0.119	-0.27	-0.283	-0.233	-0.172	-0.183	-0.24	-0.163	-0.242		X15_2_6_.H2O.HO_LJ	-6.31457e-06	1410	7.57749e-07	6.12513e-07	1.91332e-06	7.51434e-07	1.4713e-06	1.78702e-06	1.70493e-06	1.08611e-06	1.5155e-06	1.15557e-06	1.02928e-06	1.52813e-06
10_4_3_SH_LJ	-1.78	-1.455	-5.564	-1.861	-4.134	-5.055	-4.203	-4.949	-3.724	-4.482	-3.169	-3.784		X10_4_3_SH_LJ	-6.96387e-05	1411	0.000123957	0.000101324	0.00038747	0.000129598	0.000292691	0.000352024	0.000287886	0.000344642	0.000312121	0.000259335	0.000220685	0.000263513
10_4_3_Ar(N-H)_LJ	-0.879	-0.719	-2.748	-0.919	-2.042	-2.497	-2.076	-2.444	-1.839	-2.214	-1.565	-1.869		X10_4_3_Ar.N.H._LJ	-3.44007e-05	1412	3.02382e-05	2.47341e-05	9.45331e-05	3.16142e-05	7.14158e-05	8.58985e-05	7.02462e-05	8.40753e-05	7.61631e-05	6.32629e-05	5.38371e-05	6.42949e-05
14_1_8_(H2O)HO_LJ	-0.123	-0.099	-0.331	-0.119	-0.299	-0.317	-0.258	-0.16	-0.19	-0.266	-0.168	-0.281		X14_1_8_.H2O.HO_LJ	-7.75051e-06	1413	9.53313e-07	7.67301e-07	2.56542e-06	9.22311e-07	1.99963e-06	2.45691e-06	2.3174e-06	1.24008e-06	2.06164e-06	1.4726e-06	1.30209e-06	2.17789e-06
17_5_-3_Ar(N-H)_C	18.654	19.622	12.358	20.558	12.945	10.972	12.878	18.332	20.333	10.083	21.101	10.962		X17_5_.3_Ar.N.H._C	-0.000372969	1414	-0.00695737	-0.0073184	-0.00460915	-0.0076675	-0.0048031	-0.00409222	-0.00482808	-0.00683727	-0.00376065	-0.00758358	-0.00787002	-0.00408849
14_3_6_(H2O)HO_LJ	-0.151	-0.12	-0.387	-0.15	-0.328	-0.361	-0.299	-0.233	-0.233	-0.309	-0.212	-0.306		X14_3_6_.H2O.HO_LJ	-7.26775e-06	1415	1.09743e-06	8.7213e-07	2.81262e-06	1.09016e-06	2.17306e-06	2.62366e-06	2.38382e-06	1.69339e-06	2.24573e-06	1.69339e-06	1.54076e-06	2.22393e-06
17_3_-2_Ar(N-H)_C	20.1	21.073	13.535	22.236	14.218	12.103	13.915	19.883	21.875	9.825	21.752	12.086		X17_3_.2_Ar.N.H._C	-0.000377687	1416	-0.00759151	-0.007959	-0.005112	-0.00839825	-0.00525552	-0.00457115	-0.00536996	-0.00750955	-0.00371078	-0.00826191	-0.00821545	-0.00456473
15_0_7_SH_LJ	-0.224	-0.193	-0.636	-0.217	-0.612	-0.605	-0.485	-0.282	-0.371	-0.501	-0.318	-0.53		X15_0_7_SH_LJ	-1.63593e-05	1417	3.66448e-06	3.15734e-06	1.04045e-05	3.54996e-06	7.93425e-06	9.89736e-06	1.00119e-05	4.61332e-06	8.196e-06	6.06929e-06	5.20225e-06	8.67042e-06
15_0_7_Ar(N-H)_LJ	-0.111	-0.096	-0.314	-0.107	-0.302	-0.299	-0.24	-0.139	-0.184	-0.247	-0.157	-0.262		X15_0_7_Ar.N.H._LJ	-8.0518e-06	1418	8.9375e-07	7.72973e-07	2.52827e-06	8.61543e-07	1.93243e-06	2.40749e-06	2.43164e-06	1.1192e-06	1.98879e-06	1.48153e-06	1.26413e-06	2.10957e-06
15_1_5_Ar(N-H)_LJ	-0.146	-0.124	-0.414	-0.143	-0.379	-0.385	-0.307	-0.199	-0.247	-0.316	-0.208	-0.321		X15_1_5_Ar.N.H._LJ	-9.51878e-06	1419	1.38974e-06	1.18033e-06	3.94078e-06	1.36119e-06	2.92227e-06	3.66473e-06	3.60762e-06	1.89424e-06	3.00793e-06	2.35114e-06	1.97991e-06	3.05553e-06
15_1_5_SH_LJ	-0.296	-0.251	-0.838	-0.29	-0.767	-0.779	-0.621	-0.404	-0.5	-0.64	-0.42	-0.649		X15_1_5_SH_LJ	-1.92728e-05	1420	5.70475e-06	4.83748e-06	1.61506e-05	5.58911e-06	1.19684e-05	1.50135e-05	1.47822e-05	7.78622e-06	1.23346e-05	9.63641e-06	8.09458e-06	1.25081e-05
16_5_-1_Ar(N-H)_C	20.395	20.875	13.73	22.009	14.07	12.165	14.27	18.897	22.16	10.585	22.353	12.246		X16_5_.1_Ar.N.H._C	-0.000372117	1421	-0.00758932	-0.00776794	-0.00510916	-0.00818992	-0.00531011	-0.0045268	-0.00523568	-0.00703189	-0.00393886	-0.00824611	-0.00831793	-0.00455694
12_0_-1_Ar(N-H)_C	30.06	30.392	23.208	30.749	24.698	20.579	23.344	29.958	30.639	10.543	30.02	20.251		X12_0_.1_Ar.N.H._C	-0.000348872	1422	-0.0104871	-0.0106029	-0.00809661	-0.0107274	-0.00814406	-0.00717943	-0.00861643	-0.0104515	-0.00367815	-0.0106891	-0.0104731	-0.007065
10_3_7_COO-_LJ	-0.726	-0.37	-1.594	-0.695	-1.148	-1.55	-1.229	-1.125	-0.858	-1.304	-0.76	-1.277		X10_3_7_COO._LJ	-3.70698e-05	1423	2.69127e-05	1.37158e-05	5.90893e-05	2.57635e-05	4.55588e-05	5.74583e-05	4.25562e-05	4.17036e-05	4.83391e-05	3.18059e-05	2.81731e-05	4.73382e-05
14_6_0_Ar(N-H)_C	22.245	22.103	15.082	23.4	15	13.212	15.856	18.744	24.066	11.996	24.445	13.404		X14_6_0_Ar.N.H._C	-0.000391935	1424	-0.0087186	-0.00866295	-0.00591117	-0.00917129	-0.00621453	-0.00517825	-0.00587903	-0.00734644	-0.00470166	-0.00943231	-0.00958086	-0.0052535
7_4_4_SH_LJ	-4.547	-3.659	-17.642	-4.831	-11.904	-16.976	-13.977	-14.277	-10.303	-15.922	-10.41	-12.096		X7_4_4_SH_LJ	-0.000219775	1425	0.000999316	0.000804156	0.00387727	0.00106173	0.00307179	0.0037309	0.0026162	0.00313772	0.00349925	0.00226434	0.00228785	0.00265839
17_4_-2_Ar(N-H)_C	19.596	20.451	13.12	21.527	13.695	11.696	13.561	19.102	21.32	9.963	21.49	11.704		X17_4_.2_Ar.N.H._C	-0.000370668	1426	-0.00726361	-0.00758053	-0.00486316	-0.00797937	-0.00502663	-0.00433533	-0.0050763	-0.0070805	-0.00369297	-0.00790264	-0.00796566	-0.0043383
12_2_1_Ar(N-H)_C	29.431	28.693	22.353	30.44	22.308	19.843	22.654	26.549	30.464	11.53	29.882	19.791		X12_2_1_Ar.N.H._C	-0.000374501	1427	-0.0110219	-0.0107456	-0.00837122	-0.0113998	-0.00848395	-0.00743123	-0.00835437	-0.00994263	-0.004318	-0.0114088	-0.0111908	-0.00741175
17_1_-3_Ar(N-H)_C	20.558	21.994	13.851	23.256	14.877	12.458	14.136	21.323	22.392	9.524	22.016	12.355		X17_1_.3_Ar.N.H._C	-0.000399497	1428	-0.00821287	-0.00878654	-0.00553344	-0.00929071	-0.00564729	-0.00497694	-0.00594332	-0.00851848	-0.00380481	-0.00894554	-0.00879533	-0.00493579
7_4_4_Ar(N-H)_LJ	-2.246	-1.807	-8.713	-2.386	-5.879	-8.383	-6.903	-7.049	-5.087	-7.863	-5.141	-5.974		X7_4_4_Ar.N.H._LJ	-0.000108471	1429	0.000243625	0.000196007	0.000945105	0.000258811	0.000748773	0.00090931	0.000637699	0.00076461	0.000852905	0.00055179	0.000557648	0.000648004
6_1_6_O-H_LJ	-4.888	-5.936	-37.945	-3.946	-21.702	-42.238	-28.761	-5.52	-19.602	-33.159	-16.273	-35.071		X6_1_6_O.H_LJ	-0.000799576	1430	0.00390833	0.00474628	0.0303399	0.00315513	0.0229966	0.0337725	0.0173524	0.00441366	0.0265131	0.0156733	0.0130115	0.0280419
7_3_2_Ar(N-H)_C	31.219	31.085	30.744	31.251	29.743	30.165	30.87	28.01	31.248	18.907	31.093	30.136		X7_3_2_Ar.N.H._C	-0.000106958	1431	-0.00333913	-0.0033248	-0.00328833	-0.00334256	-0.00330181	-0.0032264	-0.00318126	-0.0029959	-0.00202226	-0.00334224	-0.00332566	-0.0032233
14_7_-3_Ar(N-H)_C	19.685	20.385	13.11	21.244	13.491	11.303	14.042	17.763	21.602	12.17	23.728	11.391		X14_7_.3_Ar.N.H._C	-0.000420328	1432	-0.00827415	-0.00856838	-0.0055105	-0.00892944	-0.00590224	-0.00475096	-0.00567064	-0.00746628	-0.00511539	-0.00907992	-0.00997354	-0.00478795
12_2_5_O-H_LJ	-0.389	-0.544	-2.26	-0.371	-1.823	-2.189	-1.626	-0.58	-1.373	-1.718	-1.032	-1.71		X12_2_5_O.H_LJ	-4.30678e-05	1433	1.67534e-05	2.34289e-05	9.73332e-05	1.59781e-05	7.00282e-05	9.42754e-05	7.85126e-05	2.49793e-05	7.39904e-05	5.91321e-05	4.44459e-05	7.36459e-05
11_3_5_O-H_LJ	-0.483	-0.68	-2.782	-0.47	-2.131	-2.696	-2.07	-0.834	-1.721	-2.205	-1.369	-2.096		X11_3_5_O.H_LJ	-4.31319e-05	1434	2.08327e-05	2.93297e-05	0.000119993	2.0272e-05	8.92831e-05	0.000116284	9.19142e-05	3.5972e-05	9.51059e-05	7.42301e-05	5.90476e-05	9.04045e-05
-1_5_5_(H2O)HO_LJ	-4.283	-3.821	33.721	-4.499	-65.638	34.512	33.792	-7.602	-8.361	33.132	-19.486	-67.476		X.1_5_5_.H2O.HO_LJ	-0.00393162	1435	0.0168391	0.0150227	-0.132578	0.0176884	-0.132857	-0.135688	0.258064	0.0298882	-0.130262	0.0328723	0.0766115	0.26529
-1_5_5_O-H_LJ	-3.984	-6.657	33.979	-4.184	-112.637	34.767	34.05	-7.078	-14.563	33.396	-33.909	-116.194		X.1_5_5_O.H_LJ	-0.00606487	1436	0.0241624	0.0403738	-0.206078	0.0253754	-0.206509	-0.210857	0.683129	0.0429271	-0.202542	0.0883227	0.205654	0.704701
15_0_-2_Ar(N-H)_C	24.155	25.671	16.861	27.477	18.169	15.123	17.077	24.857	26.464	9.994	25.021	14.981		X15_0_.2_Ar.N.H._C	-0.000446332	1437	-0.0107811	-0.0114578	-0.0075256	-0.0122639	-0.007622	-0.00674987	-0.0081094	-0.0110945	-0.00446064	-0.0118117	-0.0111677	-0.00668649
13_2_3_Ar(N-H)_LJ	-0.378	-0.307	-1.2	-0.371	-0.959	-1.075	-0.829	-0.61	-0.72	-0.864	-0.558	-0.815		X13_2_3_Ar.N.H._LJ	-2.22034e-05	1438	8.39287e-06	6.81643e-06	2.6644e-05	8.23744e-06	1.84066e-05	2.38686e-05	2.1293e-05	1.3544e-05	1.91837e-05	1.59864e-05	1.23895e-05	1.80957e-05
13_2_3_SH_LJ	-0.766	-0.622	-2.43	-0.75	-1.941	-2.177	-1.678	-1.235	-1.458	-1.748	-1.129	-1.649		X13_2_3_SH_LJ	-4.5016e-05	1439	3.44823e-05	2.8e-05	0.000109389	3.3762e-05	7.55369e-05	9.79999e-05	8.73761e-05	5.55948e-05	7.8688e-05	6.56333e-05	5.08231e-05	7.42314e-05
11_2_3_O-H_LJ	-0.872	-1.158	-5.87	-0.827	-4.17	-5.417	-3.833	-1.479	-3.615	-4.162	-2.321	-3.709		X11_2_3_O.H_LJ	-9.38448e-05	1440	8.18327e-05	0.000108672	0.000550869	7.76097e-05	0.000359707	0.000508357	0.000391333	0.000138796	0.000390582	0.000339249	0.000217814	0.00034807
14_3_5_SH_LJ	-0.348	-0.296	-0.955	-0.348	-0.806	-0.882	-0.726	-0.555	-0.585	-0.751	-0.524	-0.732		X14_3_5_SH_LJ	-1.6757e-05	1441	5.83145e-06	4.96008e-06	1.6003e-05	5.83145e-06	1.21656e-05	1.47797e-05	1.35062e-05	9.30015e-06	1.25845e-05	9.80286e-06	8.78068e-06	1.22661e-05
14_3_5_Ar(N-H)_LJ	-0.172	-0.146	-0.472	-0.172	-0.398	-0.436	-0.359	-0.274	-0.289	-0.371	-0.259	-0.362		X14_3_5_Ar.N.H._LJ	-8.27871e-06	1442	1.42394e-06	1.20869e-06	3.90755e-06	1.42394e-06	2.97206e-06	3.60952e-06	3.29492e-06	2.26837e-06	3.0714e-06	2.39255e-06	2.14418e-06	2.99689e-06
15_1_-1_Ar(N-H)_C	24.154	25.189	16.942	26.958	17.879	15.159	17.188	23.868	26.42	10.172	24.921	15.093		X15_1_.1_Ar.N.H._C	-0.000424459	1443	-0.0102524	-0.0106917	-0.00719119	-0.0114426	-0.00729561	-0.00643438	-0.00758891	-0.010131	-0.0043176	-0.0112142	-0.010578	-0.00640636
13_1_3_(H2O)HO_LJ	-0.442	-0.326	-1.438	-0.421	-1.16	-1.293	-0.943	-0.629	-0.823	-0.985	-0.582	-0.951		X13_1_3_.H2O.HO_LJ	-3.27235e-05	1444	1.44638e-05	1.06678e-05	4.70563e-05	1.37766e-05	3.08582e-05	4.23114e-05	3.79592e-05	2.05831e-05	3.22326e-05	2.69314e-05	1.90451e-05	3.112e-05
6_1_3_O-H_LJ	-22.603	-21.456	-86.186	-19.214	-108.421	32.431	-126.91	-25.047	32.57	-150.463	-77.991	-119.81		X6_1_3_O.H_LJ	0.00903053	1445	-0.204117	-0.193759	-0.778305	-0.173513	-1.14606	0.292869	-0.979099	-0.226188	-1.35876	0.294124	-0.7043	-1.08195
-1_5_5_COO-_LJ	-6.939	-4.108	33.86	-7.289	-62.817	34.638	33.926	-12.327	-8.979	33.289	-20.793	-66.411		X.1_5_5_COO._LJ	-0.00387132	1446	0.0268631	0.0159034	-0.131083	0.028218	-0.131338	-0.134095	0.243184	0.0477217	-0.128872	0.0347605	0.0804963	0.257098
9_4_3_SH_LJ	-2.647	-2.144	-8.665	-2.798	-6.376	-7.996	-6.695	-8.542	-5.926	-7.229	-5.027	-5.863		X9_4_3_SH_LJ	-0.00010934	1447	0.000289423	0.000234425	0.000947432	0.000305934	0.000732032	0.000874283	0.000697152	0.000933983	0.00079042	0.000647949	0.000549653	0.000641061
16_2_-1_Ar(N-H)_C	22.165	23.036	15.256	24.483	15.974	13.652	15.563	21.664	24.162	10.027	23.258	13.642		X16_2_.1_Ar.N.H._C	-0.000393216	1448	-0.00871562	-0.00905811	-0.0059989	-0.0096271	-0.00611961	-0.00536818	-0.00628123	-0.00851862	-0.00394277	-0.00950088	-0.00914541	-0.00536425
9_4_3_Ar(N-H)_LJ	-1.308	-1.059	-4.28	-1.382	-3.149	-3.949	-3.307	-4.218	-2.927	-3.571	-2.483	-2.896		X9_4_3_Ar.N.H._LJ	-5.39778e-05	1449	7.06029e-05	5.71625e-05	0.000231025	7.45973e-05	0.000178505	0.000213158	0.000169976	0.000227678	0.000192755	0.000157993	0.000134027	0.00015632
14_2_7_SH_LJ	-0.271	-0.233	-0.776	-0.265	-0.676	-0.735	-0.6	-0.381	-0.455	-0.62	-0.404	-0.634		X14_2_7_SH_LJ	-1.57799e-05	1450	4.27636e-06	3.67672e-06	1.22452e-05	4.18168e-06	9.46796e-06	1.15982e-05	1.06672e-05	6.01215e-06	9.78356e-06	7.17987e-06	6.37509e-06	1.00045e-05
14_2_7_Ar(N-H)_LJ	-0.134	-0.115	-0.383	-0.131	-0.334	-0.363	-0.296	-0.188	-0.225	-0.306	-0.2	-0.313		X14_2_7_Ar.N.H._LJ	-7.84188e-06	1451	1.05081e-06	9.01816e-07	3.00344e-06	1.02729e-06	2.32119e-06	2.8466e-06	2.61919e-06	1.47427e-06	2.39961e-06	1.76442e-06	1.56838e-06	2.45451e-06
11_1_3_O-H_LJ	-1.059	-1.339	-8.293	-0.951	-5.73	-7.741	-4.92	-1.466	-4.815	-5.417	-2.632	-4.984		X11_1_3_O.H_LJ	-0.000171458	1452	0.000181573	0.000229582	0.0014219	0.000163056	0.000843571	0.00132725	0.000982451	0.000251357	0.000928785	0.000825568	0.000451276	0.000854544
16_6_-2_Ar(N-H)_C	19.346	19.95	12.861	20.918	13.243	11.338	13.489	18.038	21.072	10.707	21.914	11.407		X16_6_.2_Ar.N.H._C	-0.000373337	1453	-0.00722257	-0.00744807	-0.00480148	-0.00780946	-0.00503594	-0.00423289	-0.0049441	-0.00673425	-0.00399732	-0.00786695	-0.0081813	-0.00425865
13_7_-2_Ar(N-H)_C	21.233	21.443	14.208	22.472	14.327	12.17	15.291	17.693	23.155	13.066	25.258	12.348		X13_7_.2_Ar.N.H._C	-0.000432483	1454	-0.00918292	-0.00927374	-0.00614472	-0.00971876	-0.0066131	-0.00526332	-0.00619619	-0.00765193	-0.00565083	-0.0100142	-0.0109237	-0.0053403
11_3_7_SH_LJ	-0.631	-0.527	-2.091	-0.61	-1.591	-2.019	-1.616	-0.972	-1.166	-1.7	-1.032	-1.685		X11_3_7_SH_LJ	-3.69532e-05	1455	2.33175e-05	1.94743e-05	7.72692e-05	2.25415e-05	5.97164e-05	7.46086e-05	5.87926e-05	3.59185e-05	6.28205e-05	4.30875e-05	3.81357e-05	6.22662e-05
11_3_7_Ar(N-H)_LJ	-0.311	-0.26	-1.033	-0.301	-0.786	-0.998	-0.798	-0.48	-0.576	-0.84	-0.51	-0.832		X11_3_7_Ar.N.H._LJ	-1.83048e-05	1456	5.6928e-06	4.75926e-06	1.89089e-05	5.50975e-06	1.46073e-05	1.82682e-05	1.43876e-05	8.78632e-06	1.53761e-05	1.05436e-05	9.33546e-06	1.52296e-05
-1_5_5_SH_LJ	-8.361	-8.019	34.217	-8.783	-111.224	34.988	34.281	-14.829	-17.513	33.658	-40.363	-120.62		X.1_5_5_SH_LJ	-0.0060713	1457	0.0507622	0.0486858	-0.207742	0.0533243	-0.20813	-0.212423	0.675275	0.0900314	-0.204348	0.106327	0.245056	0.732321
12_4_2_Ar(N-H)_C	28.104	27.145	20.11	29.292	19.32	17.785	20.718	22.538	29.331	12.8	28.343	17.985		X12_4_2_Ar.N.H._C	-0.00042655	1458	-0.0119878	-0.0115787	-0.00857792	-0.0124945	-0.00883726	-0.00758619	-0.00824094	-0.00961358	-0.00545984	-0.0125111	-0.0120897	-0.0076715
-1_5_5_Ar(N-H)_LJ	-4.13	-3.961	33.925	-4.338	-53.538	34.695	33.988	-7.323	-8.649	33.366	-19.909	-58.472		X.1_5_5_Ar.N.H._LJ	-0.00333105	1459	0.0137572	0.0131943	-0.113006	0.0144501	-0.113216	-0.115571	0.178338	0.0243933	-0.111144	0.0288103	0.0663179	0.194773
4_1_1_Ar(N-H)_C	31.761	31.703	31.592	31.837	31.228	31.517	31.69	31.333	31.702	29.374	31.363	31.508		X4_1_1_Ar.N.H._C	-3.19857e-05	1460	-0.0010159	-0.00101404	-0.00101049	-0.00101833	-0.00101363	-0.00100809	-0.000998851	-0.00100221	-0.000939549	-0.00101401	-0.00100317	-0.00100781
15_0_8_(H2O)HO_LJ	-0.095	-0.077	-0.247	-0.092	-0.236	-0.235	-0.192	-0.119	-0.143	-0.198	-0.127	-0.211		X15_0_8_.H2O.HO_LJ	-6.24789e-06	1461	5.9355e-07	4.81088e-07	1.54323e-06	5.74806e-07	1.1996e-06	1.46826e-06	1.4745e-06	7.435e-07	1.23708e-06	8.93449e-07	7.93483e-07	1.31831e-06
16_0_6_(H2O)HO_LJ	-0.098	-0.079	-0.246	-0.096	-0.239	-0.23	-0.187	-0.125	-0.146	-0.192	-0.127	-0.199		X16_0_6_.H2O.HO_LJ	-6.27428e-06	1462	6.1488e-07	4.95668e-07	1.54347e-06	6.02331e-07	1.17329e-06	1.44309e-06	1.49955e-06	7.84285e-07	1.20466e-06	9.16045e-07	7.96834e-07	1.24858e-06
14_5_1_Ar(N-H)_C	23.473	23.193	16.177	24.68	16.002	14.287	16.794	19.919	25.364	11.718	24.809	14.479		X14_5_1_Ar.N.H._C	-0.000386025	1463	-0.00906116	-0.00895308	-0.00624472	-0.00952709	-0.0064829	-0.00551514	-0.00617717	-0.00768923	-0.00452344	-0.00979114	-0.00957689	-0.00558925
13_3_7_(H2O)HO_LJ	-0.171	-0.136	-0.466	-0.169	-0.383	-0.441	-0.363	-0.259	-0.27	-0.377	-0.246	-0.377		X13_3_7_.H2O.HO_LJ	-8.65488e-06	1464	1.47998e-06	1.17706e-06	4.03317e-06	1.46267e-06	3.14172e-06	3.8168e-06	3.31482e-06	2.24161e-06	3.26289e-06	2.33682e-06	2.1291e-06	3.26289e-06
17_2_-2_Ar(N-H)_C	20.567	21.652	13.907	22.89	14.708	12.477	14.22	20.636	22.397	9.654	21.949	12.438		X17_2_.2_Ar.N.H._C	-0.000382353	1465	-0.00786385	-0.0082787	-0.00531738	-0.00875206	-0.00543706	-0.00477062	-0.00562365	-0.00789023	-0.00369123	-0.00856356	-0.00839226	-0.00475571
13_0_3_COO-_LJ	-0.79	-0.378	-1.859	-0.731	-1.55	-1.677	-1.161	-0.995	-1.011	-1.214	-0.661	-1.207		X13_0_3_COO._LJ	-5.96548e-05	1466	4.71273e-05	2.25495e-05	0.000110898	4.36077e-05	6.92592e-05	0.000100041	9.24649e-05	5.93565e-05	7.24209e-05	6.0311e-05	3.94318e-05	7.20033e-05
12_0_9_(H2O)HO_LJ	-0.191	-0.152	-0.569	-0.179	-0.508	-0.555	-0.443	-0.231	-0.307	-0.457	-0.267	-0.515		X12_0_9_.H2O.HO_LJ	-1.43686e-05	1467	2.7444e-06	2.18403e-06	8.17574e-06	2.57198e-06	6.36529e-06	7.97458e-06	7.29925e-06	3.31915e-06	6.56645e-06	4.41116e-06	3.83642e-06	7.39983e-06
[truncated: 4,733 more rows]
