# Supplementary material for: A receptor dependent-4D QSAR approach to predict the activity of mutated enzymes
Source: Sci Rep. 2017 Jul 24;7:6273. doi: 10.1038/s41598-017-06625-x (PMC5524700; doi:10.1038/s41598-017-06625-x)
Supplement: Supplementary file 10 — Table S9 [file 41598_2017_6625_MOESM10_ESM.xls]

## Sheet: FJK
	TRAINING SET							TEST SET			EXTERNAL VALIDATION						TRAINING SET							TEST SET			EXTERNAL VALIDATION
IEDs	Energy values of IEDs of Code E	Energy values of IEDs of Code I	Energy values of IEDs of Code H	Energy values of IEDs of Code C	Energy values of IEDs of Code A	Energy values of IEDs of Code B	Energy values of IEDs of Code L	Energy values of IEDs of Code F	Energy values of IEDs of Code J	Energy values of IEDs of Code K	Energy values of IEDs of Code D	Energy values of IEDs of Code G			PLS Coeffcient		PLS Coeffcient*Energy value of the Respective IEDs of Code E	PLS Coeffcient*Energy value of the Respective IEDs of Code H	PLS Coeffcient*Energy value of the Respective IEDs of Code I	PLS Coeffcient*Energy value of the Respective IEDs of Code C	PLS Coeffcient*Energy value of the Respective IEDs of Code A	PLS Coeffcient*Energy value of the Respective IEDs of Code B	PLS Coeffcient*Energy value of the Respective IEDs of Code L	PLS Coeffcient*Energy value of the Respective IEDs of Code F	PLS Coeffcient*Energy value of the Respective IEDs of Code J	PLS Coeffcient*Energy value of the Respective IEDs of Code K	PLS Coeffcient*Energy value of the Respective IEDs of Code D	PLS Coeffcient*Energy value of the Respective IEDs of Code G
8_0_-1_(H2O)HO_LJ	-7.766	-37.91	-44.724	-19.897	-12.902	-11.652	-47.069	-33.228	-53.219	2.5	-15.944	-27.832		X8_0_.1_.H2O.HO_LJ	-0.00144967	1	0.0112581	0.0648349	0.0549569	0.028844	0.0187036	0.0168915	0.0682344	0.0481695	0.0771498	-0.00362417	0.0231135	0.0403471
5_1_2_Ar(N-H)_LJ	-34.466	33.177	32.848	-77.976	-55.978	-43.773	33.595	33.772	33.252	32.539	32.272	-31.731		X5_1_2_Ar.N.H._LJ	0.000454016	2	-0.0156481	0.0149135	0.0150629	-0.0354024	-0.0254149	-0.0198736	0.0152527	0.015333	0.0150969	0.0147732	0.014652	-0.0144064
5_1_2_SH_LJ	-69.963	33.471	33.141	-158.661	-114.279	-91.131	33.888	34.064	33.543	32.838	32.58	-75.866		X5_1_2_SH_LJ	-0.00014175	3	0.00991724	-0.00469773	-0.00474451	0.0224902	0.016199	0.0129178	-0.00480362	-0.00482857	-0.00475471	-0.00465478	-0.00461821	0.010754
5_1_2_COO-_LJ	-36.222	33.099	32.734	-137.389	-101.653	-93.647	33.526	33.707	33.165	32.401	32.073	-62.834		X5_1_2_COO._LJ	-0.00137411	4	0.0497731	-0.0449802	-0.0454817	0.188788	0.139683	0.128681	-0.0460685	-0.0463172	-0.0455724	-0.0445226	-0.0440719	0.086341
5_1_2_O-H_LJ	-59.404	33.203	32.787	-79.146	-58.683	-54.625	33.641	33.828	33.257	32.425	31.982	-146.332		X5_1_2_O.H_LJ	0.00238993	5	-0.141971	0.0783586	0.0793528	-0.189153	-0.140248	-0.13055	0.0803996	0.0808466	0.0794819	0.0774935	0.0764347	-0.349723
5_1_2_(H2O)HO_LJ	-34.167	32.936	32.496	-82.912	-60.494	-51.86	33.381	33.57	32.988	32.098	31.506	-88.007		X5_1_2_.H2O.HO_LJ	0.000358616	6	-0.0122528	0.0116536	0.0118114	-0.0297336	-0.0216941	-0.0185978	0.011971	0.0120387	0.01183	0.0115108	0.0112985	-0.0315607
3_0_-1_Ar(N-H)_C	31.926	31.595	31.841	31.829	31.93	32.078	31.555	31.752	31.308	31.665	31.817	31.64		X3_0_.1_Ar.N.H._C	-3.51076e-05	7	-0.00112085	-0.00111786	-0.00110922	-0.00111744	-0.00112099	-0.00112618	-0.00110782	-0.00111474	-0.00109915	-0.00111168	-0.00111702	-0.0011108
8_0_-1_O-H_LJ	-13.525	-65.881	-77.611	-18.563	-12.07	-10.863	-81.556	-57.539	-92.107	14.976	-27.762	-48.411		X8_0_.1_O.H_LJ	-0.00195475	8	0.026438	0.15171	0.128781	0.0362861	0.0235939	0.0212345	0.159422	0.112474	0.180046	-0.0292744	0.0542678	0.0946315
7_0_5_COO-_LJ	-4.645	-24.195	-22.204	-11.4	-12.569	-9.216	-42.178	-24.703	-25.423	-29.669	-11.968	-34.704		X7_0_5_COO._LJ	-0.0022494	9	0.0104485	0.0499458	0.0544243	0.0256432	0.0282728	0.0207305	0.0948754	0.055567	0.0571866	0.0667376	0.0269209	0.0780633
7_1_4_COO-_LJ	-5.099	-25.612	-26.505	-15.252	-13.829	-11.111	-44.804	-28.207	-32.995	-34.031	-14.684	-30.68		X7_1_4_COO._LJ	-0.0022345	10	0.0113937	0.0592255	0.0572301	0.0340806	0.0309009	0.0248276	0.100115	0.0630286	0.0737274	0.0760423	0.0328114	0.0685545
5_1_-2_Ar(N-H)_C	31.558	31.365	31.388	31.463	31.564	31.75	30.884	31.416	28.975	31.191	31.626	30.887		X5_1_.2_Ar.N.H._C	-4.51825e-05	11	-0.00142587	-0.00141819	-0.00141715	-0.00142158	-0.00142614	-0.00143455	-0.00139542	-0.00141945	-0.00130916	-0.00140929	-0.00142894	-0.00139555
7_1_5_COO-_LJ	-3.528	-15.507	-16.186	-9.802	-8.822	-7.145	-28.408	-17.165	-18.833	-21.059	-9.554	-20.807		X7_1_5_COO._LJ	-0.00141437	12	0.0049899	0.022893	0.0219326	0.0138637	0.0124776	0.0101057	0.0401794	0.0242777	0.0266368	0.0297852	0.0135129	0.0294288
7_2_4_COO-_LJ	-3.656	-15.378	-16.986	-13.756	-8.778	-7.973	-26.343	-17.658	-20.296	-21.3	-10.8	-16.934		X7_2_4_COO._LJ	-0.00127429	13	0.0046588	0.0216451	0.019596	0.0175291	0.0111857	0.0101599	0.0335686	0.0225014	0.0258629	0.0271423	0.0137623	0.0215788
8_1_4_COO-_LJ	-2.95	-14.842	-14.569	-8.834	-7.614	-6.188	-27.614	-17.866	-17.748	-21.211	-7.423	-16.793		X8_1_4_COO._LJ	-0.00143744	14	0.00424046	0.0209421	0.0213345	0.0126984	0.0109447	0.0088949	0.0396936	0.0256814	0.0255118	0.0304896	0.0106701	0.024139
7_2_3_COO-_LJ	-4.907	-22.363	-25.025	-22.626	-12.08	-11.343	-36.042	-25.937	-31.184	-30.83	-14.867	-21.417		X7_2_3_COO._LJ	-0.00174712	15	0.00857312	0.0437217	0.0390708	0.0395303	0.0211052	0.0198176	0.0629697	0.0453151	0.0544822	0.0538637	0.0259744	0.0374181
7_1_4_(H2O)HO_LJ	-4.748	-24.066	-24.894	-9.402	-8.51	-6.846	-45.103	-29.283	-31.05	-32.327	-13.717	-29.012		X7_1_4_.H2O.HO_LJ	-0.00207827	16	0.00986764	0.0517365	0.0500157	0.0195399	0.0176861	0.0142279	0.0937363	0.060858	0.0645303	0.0671843	0.0285077	0.0602948
8_0_5_COO-_LJ	-2.684	-14.613	-12.662	-6.554	-6.941	-5.276	-25.672	-14.721	-14.36	-18.363	-6.309	-19.054		X8_0_5_COO._LJ	-0.00139765	17	0.0037513	0.0176971	0.0204239	0.00916022	0.00970111	0.00737402	0.0358805	0.0205748	0.0200703	0.0256651	0.00881779	0.0266309
6_2_-2_Ar(N-H)_C	31.314	30.842	31.076	30.896	31.339	31.534	29.51	31.232	25.82	30.8	31.483	29.279		X6_2_.2_Ar.N.H._C	-0.000127325	18	-0.00398707	-0.00395677	-0.00392697	-0.00393385	-0.00399025	-0.00401508	-0.00375738	-0.00397663	-0.00328754	-0.00392163	-0.00400859	-0.00372796
7_0_5_(H2O)HO_LJ	-4.325	-22.705	-20.811	-7.026	-7.734	-5.68	-41.689	-24.461	-23.789	-27.948	-11.175	-33.445		X7_0_5_.H2O.HO_LJ	-0.00206142	19	0.00891562	0.0429001	0.0468045	0.0144835	0.015943	0.0117088	0.0859384	0.0504243	0.049039	0.0576125	0.0230363	0.0689441
1_2_5_(H2O)HO_LJ	-18.647	31.991	38.08	-36.334	-22.056	-16.801	40.652	-23.403	40.412	37.905	-65.348	36.196		X1_2_5_.H2O.HO_LJ	0.00111911	20	-0.020868	0.0426155	0.0358013	-0.0406616	-0.024683	-0.0188021	0.0454939	-0.0261904	0.0452253	0.0424197	-0.0731313	0.0405071
1_2_5_O-H_LJ	-32.427	32.342	38.334	-35.46	-20.92	-15.796	40.907	-40.736	40.666	38.16	-109.93	36.45		X1_2_5_O.H_LJ	0.00214085	21	-0.0694213	0.0820673	0.0692393	-0.0759145	-0.0447866	-0.0338169	0.0875757	-0.0872096	0.0870598	0.0816948	-0.235344	0.0780339
1_2_5_COO-_LJ	-19.796	32.364	38.201	-61.377	-36.346	-27.476	40.774	-25.023	40.533	38.027	-52.466	36.318		X1_2_5_COO._LJ	0.0003148	22	-0.00623177	0.0120257	0.0101882	-0.0193215	-0.0114417	-0.00864943	0.0128356	-0.00787723	0.0127598	0.0119709	-0.0165163	0.0114329
1_2_5_SH_LJ	-38.276	32.821	38.549	-68.299	-42.417	-32.534	41.122	-48.648	40.881	38.375	-76.229	36.666		X1_2_5_SH_LJ	0.00133849	23	-0.051232	0.0515975	0.0439306	-0.0914175	-0.0567747	-0.0435464	0.0550414	-0.0651149	0.0547188	0.0513646	-0.102032	0.0490771
1_2_5_Ar(N-H)_LJ	-18.861	32.524	38.256	-33.413	-20.873	-16.037	40.828	-24.005	40.588	38.082	-34.439	36.373		X1_2_5_Ar.N.H._LJ	0.00124678	24	-0.0235154	0.0476966	0.0405501	-0.0416585	-0.0260239	-0.0199945	0.0509033	-0.0299288	0.0506041	0.0474797	-0.0429377	0.0453489
3_1_-1_Ar(N-H)_C	31.796	31.248	31.684	31.258	31.839	31.964	31.288	31.59	31.45	31.428	31.835	31.373		X3_1_.1_Ar.N.H._C	-5.6748e-05	25	-0.00180436	-0.001798	-0.00177326	-0.00177383	-0.0018068	-0.00181389	-0.00177553	-0.00179267	-0.00178472	-0.00178348	-0.00180657	-0.00178035
8_1_5_COO-_LJ	-2.154	-9.722	-9.487	-5.999	-5.212	-4.295	-16.877	-10.268	-10.851	-13.089	-5.243	-11.962		X8_1_5_COO._LJ	-0.000861835	26	0.00185639	0.00817623	0.00837876	0.00517015	0.00449188	0.00370158	0.0145452	0.00884932	0.00935177	0.0112806	0.0045186	0.0103093
6_1_-2_Ar(N-H)_C	31.444	31.195	31.239	31.343	31.431	31.629	30.68	31.358	20.69	31.094	31.489	30.619		X6_1_.2_Ar.N.H._C	-5.12447e-05	27	-0.00161134	-0.00160083	-0.00159858	-0.00160616	-0.00161067	-0.00162082	-0.00157219	-0.00160693	-0.00106025	-0.0015934	-0.00161364	-0.00156906
4_0_-1_Ar(N-H)_C	31.806	31.634	31.794	31.7	31.813	31.957	31.507	31.724	30.343	31.641	31.702	31.518		X4_0_.1_Ar.N.H._C	-3.01096e-05	28	-0.000957665	-0.000957304	-0.000952486	-0.000954474	-0.000957876	-0.000962212	-0.000948663	-0.000955196	-0.000913615	-0.000952697	-0.000954534	-0.000948994
4_0_2_O-H_LJ	-190.015	35.809	35.011	-67.993	32.959	33.783	35.652	35.544	35.232	33.94	35.319	37.085		X4_0_2_O.H_LJ	0.0136652	29	-2.59659	0.478431	0.489336	-0.929135	0.45039	0.46165	0.48719	0.485714	0.481451	0.463796	0.48264	0.506772
4_1_-1_Ar(N-H)_C	31.696	31.383	31.634	31	31.735	31.868	31.271	31.583	30.969	31.44	31.709	31.303		X4_1_.1_Ar.N.H._C	-5.06777e-05	30	-0.00160628	-0.00160314	-0.00159042	-0.00157101	-0.00160826	-0.001615	-0.00158474	-0.00160055	-0.00156944	-0.00159331	-0.00160694	-0.00158636
4_0_2_Ar(N-H)_LJ	-79.313	35.732	34.941	31.342	33.216	33.978	35.577	35.469	35.158	33.892	35.245	37.007		X4_0_2_Ar.N.H._LJ	0.00795593	31	-0.631009	0.277988	0.284281	0.249355	0.264264	0.270327	0.283048	0.282189	0.279715	0.269642	0.280407	0.294425
4_0_2_SH_LJ	-167.664	36.025	35.233	31.71	33.509	34.271	35.87	35.762	35.451	34.184	35.537	37.3		X4_0_2_SH_LJ	0.0141803	32	-2.37752	0.499613	0.510844	0.449656	0.475166	0.485972	0.508646	0.507114	0.502704	0.484738	0.503924	0.528924
8_0_4_COO-_LJ	-3.757	-23.873	-21.08	-9.484	-10.741	-7.793	-42.681	-25.493	-25.962	-32.688	-9.142	-28.527		X8_0_4_COO._LJ	-0.00231894	33	0.00871225	0.0488832	0.05536	0.0219928	0.0249077	0.0180715	0.0989746	0.0591167	0.0602043	0.0758014	0.0211997	0.0661523
8_2_4_COO-_LJ	-2.255	-9.379	-9.842	-8.346	-5.278	-4.747	-15.586	-10.531	-11.541	-13.301	-5.788	-9.975		X8_2_4_COO._LJ	-0.000777644	34	0.00175359	0.00765358	0.00729353	0.00649022	0.00410441	0.00369148	0.0121204	0.00818937	0.00897479	0.0103434	0.00450101	0.007757
5_1_1_O-H_LJ	-74.888	34.164	33.921	-107.893	-68.271	-66.624	33.974	33.759	34.238	33.353	-119.309	-147.416		X5_1_1_O.H_LJ	0.00275649	35	-0.206428	0.093503	0.0941728	-0.297406	-0.188188	-0.183649	0.0936491	0.0930564	0.0943768	0.0919373	-0.328874	-0.406351
4_0_2_COO-_LJ	-100.508	35.677	34.883	-104.097	33.228	34.04	35.521	35.413	35.101	33.824	35.188	36.952		X4_0_2_COO._LJ	0.00663503	36	-0.666874	0.23145	0.236718	-0.690687	0.220469	0.225856	0.235683	0.234966	0.232896	0.224423	0.233473	0.245178
4_0_2_(H2O)HO_LJ	-111.524	35.554	34.756	-7.701	33.132	33.916	35.398	35.29	34.977	33.681	35.064	36.83		X4_0_2_.H2O.HO_LJ	0.00940091	37	-1.04843	0.326738	0.33424	-0.0723964	0.311471	0.318841	0.332773	0.331758	0.328816	0.316632	0.329633	0.346235
5_1_1_(H2O)HO_LJ	-43.092	33.908	33.663	-96.92	-70.254	-61.33	33.717	33.5	33.981	33.088	-73.711	-89.574		X5_1_1_.H2O.HO_LJ	0.00048167	38	-0.0207561	0.0162144	0.0163324	-0.0466834	-0.0338392	-0.0295408	0.0162405	0.0161359	0.0163676	0.0159375	-0.0355043	-0.0431451
6_2_-3_Ar(N-H)_C	31.264	30.744	30.844	31.269	31.223	31.512	25.304	31.039	27.602	30.163	31.48	24.883		X6_2_.3_Ar.N.H._C	-0.000372854	39	-0.0116569	-0.0115003	-0.011463	-0.0116588	-0.0116416	-0.0117494	-0.00943469	-0.011573	-0.0102915	-0.0112464	-0.0117374	-0.00927772
7_2_-3_Ar(N-H)_C	31.147	30.365	30.533	31.067	31.063	31.378	24.159	30.978	22.321	29.645	31.336	23.601		X7_2_.3_Ar.N.H._C	-0.000436672	40	-0.013601	-0.0133329	-0.0132595	-0.0135661	-0.0135643	-0.0137019	-0.0105496	-0.0135272	-0.00974695	-0.0129451	-0.0136836	-0.0103059
5_1_1_COO-_LJ	-45.529	34.039	33.804	-183.759	-118.234	-113.796	33.849	33.639	34.116	33.249	-37.793	-57.017		X5_1_1_COO._LJ	-0.00189792	41	0.0864103	-0.0641572	-0.0646032	0.34876	0.224398	0.215975	-0.0642426	-0.0638441	-0.0647494	-0.0631039	0.071728	0.108214
5_1_1_SH_LJ	-87.707	34.392	34.162	-161.122	-132.525	-104.568	34.204	33.998	34.472	33.62	-12.737	-53.464		X5_1_1_SH_LJ	0.00054806	42	-0.0480687	0.0187228	0.0188489	-0.0883045	-0.0726316	-0.0573095	0.0187458	0.0186329	0.0188927	0.0184258	-0.00698064	-0.0293015
5_1_1_Ar(N-H)_LJ	-43.178	34.099	33.87	-76.139	-64.892	-49.79	33.911	33.705	34.179	33.328	1.198	-19.311		X5_1_1_Ar.N.H._LJ	0.000831882	43	-0.035919	0.0281759	0.0283664	-0.0633387	-0.0539825	-0.0414194	0.02821	0.0280386	0.0284329	0.027725	0.000996595	-0.0160645
7_2_3_(H2O)HO_LJ	-4.567	-21.004	-23.513	-13.932	-7.442	-6.99	-34.674	-25.563	-29.366	-29.13	-13.879	-20.045		X7_2_3_.H2O.HO_LJ	-0.00146302	44	0.00668159	0.0343999	0.0307292	0.0203827	0.0108878	0.0102265	0.0507286	0.0373991	0.0429629	0.0426177	0.0203052	0.0293262
4_1_-2_Ar(N-H)_C	31.664	31.554	31.49	31.61	31.689	31.862	30.967	31.438	31.068	31.197	31.767	31.022		X4_1_.2_Ar.N.H._C	-4.2042e-05	45	-0.00133122	-0.0013239	-0.00132659	-0.00132895	-0.00133227	-0.00133954	-0.00130192	-0.00132172	-0.00130616	-0.00131159	-0.00133555	-0.00130423
7_2_-2_Ar(N-H)_C	31.196	30.588	30.847	30.842	31.192	31.408	27.489	31.151	20.505	30.536	31.34	27.003		X7_2_.2_Ar.N.H._C	-0.00024368	46	-0.00760184	-0.0075168	-0.00745369	-0.00751558	-0.00760087	-0.0076535	-0.00669852	-0.00759088	-0.00499666	-0.00744102	-0.00763693	-0.00658009
5_2_-2_Ar(N-H)_C	31.415	31.003	31.236	30.722	31.473	31.651	29.977	31.286	30.654	30.924	31.63	30.12		X5_2_.2_Ar.N.H._C	-0.000110799	47	-0.00348074	-0.00346091	-0.00343509	-0.00340395	-0.00348716	-0.00350689	-0.00332141	-0.00346644	-0.00339642	-0.00342634	-0.00350456	-0.00333725
5_1_-1_Ar(N-H)_C	31.586	31.336	31.517	31.171	31.617	31.756	31.178	31.534	23.274	31.388	31.585	31.166		X5_1_.1_Ar.N.H._C	-4.16122e-05	48	-0.00131436	-0.00131149	-0.00130396	-0.00129709	-0.00131565	-0.00132144	-0.00129738	-0.0013122	-0.000968481	-0.00130612	-0.00131432	-0.00129688
8_1_4_(H2O)HO_LJ	-2.745	-13.868	-13.614	-5.45	-4.693	-3.817	-26.371	-17.176	-16.594	-19.958	-6.914	-15.738		X8_1_4_.H2O.HO_LJ	-0.00126215	49	0.0034646	0.0171829	0.0175035	0.00687871	0.00592327	0.00481762	0.0332841	0.0216787	0.0209441	0.02519	0.0087265	0.0198637
8_0_5_(H2O)HO_LJ	-2.497	-13.653	-11.824	-4.044	-4.278	-3.255	-24.472	-14.013	-13.398	-17.215	-5.877	-17.961		X8_0_5_.H2O.HO_LJ	-0.00123676	50	0.00308819	0.0146235	0.0168855	0.00500147	0.00529087	0.00402566	0.030266	0.0173307	0.0165701	0.0212909	0.00726845	0.0222135
7_1_5_(H2O)HO_LJ	-3.283	-14.488	-15.116	-6.046	-5.437	-4.406	-27.006	-16.407	-17.582	-19.704	-8.908	-19.543		X7_1_5_.H2O.HO_LJ	-0.00121855	51	0.00400049	0.0184196	0.0176543	0.00736734	0.00662524	0.00536892	0.0329081	0.0199927	0.0214245	0.0240103	0.0108548	0.0238141
8_0_4_(H2O)HO_LJ	-3.497	-22.402	-19.778	-5.85	-6.611	-4.805	-43.156	-25.69	-24.373	-31.324	-8.523	-27.148		X8_0_4_.H2O.HO_LJ	-0.0022152	52	0.00774655	0.0438122	0.0496249	0.0129589	0.0146447	0.010644	0.0955992	0.0569085	0.0539911	0.0693889	0.0188801	0.0601382
8_2_3_COO-_LJ	-2.913	-12.781	-13.674	-12.76	-6.97	-6.387	-20.997	-15.289	-16.748	-19.139	-7.557	-12.223		X8_2_3_COO._LJ	-0.00105908	53	0.00308509	0.0144818	0.0135361	0.0135138	0.00738177	0.00676433	0.0222375	0.0161922	0.0177374	0.0202697	0.00800345	0.0129451
7_2_4_(H2O)HO_LJ	-3.402	-14.371	-15.873	-8.482	-5.411	-4.916	-24.935	-16.86	-18.969	-19.937	-10.071	-15.827		X7_2_4_.H2O.HO_LJ	-0.00106118	54	0.00361013	0.0168441	0.0152502	0.00900092	0.00574204	0.00521676	0.0264605	0.0178915	0.0201295	0.0211567	0.0106871	0.0167953
7_0_5_SH_LJ	-9.06	-46.918	-43.098	-13.701	-15.06	-11.074	-78.454	-45.879	-49.407	-57.366	-23.295	-65.908		X7_0_5_SH_LJ	-0.0037211	55	0.0337131	0.160372	0.174586	0.0509828	0.0560397	0.0412074	0.291935	0.17072	0.183848	0.213465	0.086683	0.24525
5_0_2_SH_LJ	-117.701	34.842	34.955	-177.444	32.178	-32.983	36.84	36.885	35.882	35.706	32.778	34.028		X5_0_2_SH_LJ	0.00839632	56	-0.988256	0.293493	0.292545	-1.48988	0.270177	-0.276936	0.309321	0.309698	0.301277	0.299799	0.275215	0.28571
5_0_2_COO-_LJ	-61.866	34.49	34.604	-159.951	8.043	-92.808	36.492	36.537	35.533	35.358	32.302	33.669		X5_0_2_COO._LJ	0.00548392	57	-0.339268	0.189766	0.18914	-0.877158	0.0441072	-0.508952	0.200119	0.200366	0.19486	0.1939	0.177142	0.184638
5_0_2_O-H_LJ	-103.167	34.619	34.732	-92.433	-2.196	-56.419	36.624	36.669	35.665	35.49	32.236	33.787		X5_0_2_O.H_LJ	0.00815161	58	-0.840977	0.283122	0.282201	-0.753478	-0.0179009	-0.459906	0.298545	0.298911	0.290727	0.289301	0.262775	0.275419
5_0_2_Ar(N-H)_LJ	-57.76	34.549	34.663	-86.774	31.839	-11.785	36.547	36.592	35.589	35.413	32.481	33.736		X5_0_2_Ar.N.H._LJ	0.00538464	59	-0.311017	0.186648	0.186034	-0.467246	0.171441	-0.0634579	0.196792	0.197035	0.191634	0.190686	0.174898	0.181656
5_0_2_(H2O)HO_LJ	-59.489	34.363	34.476	-94.539	31.338	-35.711	36.37	36.415	35.41	35.235	31.85	33.528		X5_0_2_.H2O.HO_LJ	0.00605604	60	-0.360268	0.208788	0.208104	-0.572532	0.189784	-0.216267	0.220258	0.220531	0.214444	0.213385	0.192885	0.203047
8_1_3_COO-_LJ	-3.871	-21.22	-21.846	-12.798	-10.471	-8.491	-39.074	-25.712	-29.098	-33.514	-9.833	-21.374		X8_1_3_COO._LJ	-0.00198238	61	0.00767377	0.043307	0.042066	0.0253704	0.0207574	0.0168323	0.0774593	0.0509708	0.0576831	0.0664373	0.0194927	0.0423713
6_0_3_Ar(N-H)_LJ	-19.315	-40.75	-19.602	-30.95	-39.153	-28.723	34.513	34.342	32.609	33.383	-57.168	31.422		X6_0_3_Ar.N.H._LJ	0.00175485	62	-0.033895	-0.0343986	-0.0715102	-0.0543127	-0.0687077	-0.0504046	0.0605652	0.0602651	0.057224	0.0585822	-0.100321	0.055141
6_0_3_SH_LJ	-39.16	-91.913	-51.704	-62.798	-80.06	-58.354	34.805	34.635	32.905	33.677	-116.836	31.816		X6_0_3_SH_LJ	0.00179157	63	-0.070158	-0.0926315	-0.164669	-0.112507	-0.143433	-0.104546	0.0623557	0.0620512	0.0589517	0.0603348	-0.20932	0.0570007
7_0_5_Ar(N-H)_LJ	-4.474	-23.136	-21.258	-6.765	-7.434	-5.468	-38.275	-22.373	-24.377	-28.268	-11.498	-32.329		X7_0_5_Ar.N.H._LJ	-0.00180866	64	0.00809193	0.0384484	0.0418451	0.0122356	0.0134455	0.00988973	0.0692263	0.0404651	0.0440896	0.0511271	0.0207959	0.058472
6_0_3_COO-_LJ	-20.175	-66.493	-51.271	-53.122	-72.139	-49.883	34.454	34.283	32.467	33.317	-62.112	10.044		X6_0_3_COO._LJ	0.00157211	65	-0.0317172	-0.0806034	-0.104534	-0.0835134	-0.11341	-0.0784213	0.0541653	0.0538965	0.0510415	0.0523778	-0.0976466	0.0157902
8_0_5_SH_LJ	-5.238	-28.433	-24.646	-7.892	-8.342	-6.351	-49.181	-28.232	-27.971	-35.634	-12.305	-36.822		X8_0_5_SH_LJ	-0.00243399	66	0.0127492	0.0599881	0.0692056	0.019209	0.0203043	0.0154583	0.119706	0.0687163	0.0680811	0.0867327	0.0299502	0.0896243
6_0_3_O-H_LJ	-32.903	-143.79	-129.108	-30.544	-41.687	-28.706	34.582	34.411	32.479	33.438	-104.846	-55.879		X6_0_3_O.H_LJ	0.00628796	67	-0.206893	-0.811826	-0.904146	-0.19206	-0.262126	-0.180502	0.21745	0.216375	0.204227	0.210257	-0.659268	-0.351365
6_0_3_(H2O)HO_LJ	-18.908	-85.786	-78.255	-32.455	-42.646	-30.308	34.327	34.155	32.154	33.177	-60.568	-38.563		X6_0_3_.H2O.HO_LJ	0.00386956	68	-0.0731657	-0.302813	-0.331954	-0.125587	-0.165021	-0.117279	0.13283	0.132165	0.124422	0.12838	-0.234372	-0.149222
8_0_5_Ar(N-H)_LJ	-2.587	-14.033	-12.165	-3.898	-4.119	-3.137	-24.178	-13.883	-13.808	-17.575	-6.076	-18.142		X8_0_5_Ar.N.H._LJ	-0.00119521	69	0.00309201	0.0145397	0.0167724	0.00465892	0.00492307	0.00374937	0.0288978	0.0165931	0.0165034	0.0210058	0.00726209	0.0216835
8_1_4_SH_LJ	-5.758	-28.876	-28.345	-10.637	-9.152	-7.448	-52.825	-33.995	-34.513	-41.048	-14.477	-32.597		X8_1_4_SH_LJ	-0.00246464	70	0.0141914	0.0698601	0.0711688	0.0262163	0.0225563	0.0183566	0.130194	0.0837853	0.0850619	0.101168	0.0356805	0.0803397
7_0_5_O-H_LJ	-7.533	-39.503	-36.214	-6.546	-7.219	-5.292	-72.04	-42.26	-41.405	-48.601	-19.456	-57.984		X7_0_5_O.H_LJ	-0.0032699	71	0.0246321	0.118416	0.129171	0.0214048	0.0236054	0.0173043	0.235563	0.138186	0.13539	0.15892	0.0636191	0.189602
8_1_4_Ar(N-H)_LJ	-2.844	-14.251	-13.989	-5.254	-4.52	-3.678	-25.959	-16.683	-17.031	-20.231	-7.149	-16.078		X8_1_4_Ar.N.H._LJ	-0.0012094	72	0.00343953	0.0169183	0.0172351	0.00635417	0.00546647	0.00444816	0.0313947	0.0201764	0.0205972	0.0244673	0.00864598	0.0194447
7_0_6_COO-_LJ	-2.998	-13.14	-12.799	-7.119	-7.191	-5.549	-21.962	-11.883	-14.028	-16.895	-7.178	-20.175		X7_0_6_COO._LJ	-0.00110181	73	0.00330324	0.0141021	0.0144778	0.00784381	0.00792314	0.00611396	0.024198	0.0130928	0.0154562	0.0186151	0.00790881	0.0222291
8_0_6_COO-_LJ	-1.853	-8.634	-7.728	-4.394	-4.353	-3.46	-13.506	-7.412	-8.415	-10.587	-4.155	-11.662		X8_0_6_COO._LJ	-0.000699696	74	0.00129654	0.00540725	0.00604117	0.00307446	0.00304578	0.00242095	0.00945009	0.00518614	0.00588794	0.00740768	0.00290724	0.00815985
-1_7_-3_O-H_LJ	-112.487	34.168	33.73	-56.171	-104.768	35.956	38.133	33.124	37.879	37.216	33.327	34.455		X.1_7_.3_O.H_LJ	0.00175392	75	-0.197293	0.0591597	0.0599279	-0.0985194	-0.183755	0.0630639	0.0668822	0.0580968	0.0664367	0.0652738	0.0584529	0.0604313
7_1_4_O-H_LJ	-8.269	-41.864	-43.307	-8.757	-7.942	-6.381	-77.759	-50.29	-54.003	-56.153	-23.88	-50.425		X7_1_4_O.H_LJ	-0.00324402	76	0.0268248	0.140489	0.135807	0.0284078	0.025764	0.0207001	0.252251	0.163142	0.175187	0.182161	0.0774671	0.16358
-1_7_-3_SH_LJ	-94.977	34.397	33.977	-88.398	-194.289	36.427	38.348	33.408	38.094	37.432	33.589	34.683		X.1_7_.3_SH_LJ	-0.00459243	77	0.436176	-0.156037	-0.157966	0.405962	0.892259	-0.167289	-0.176111	-0.153424	-0.174944	-0.171904	-0.154255	-0.159279
-1_7_-3_Ar(N-H)_LJ	-44.595	34.105	33.685	-42.108	-94.617	36.134	38.055	33.114	37.801	37.138	33.296	34.39		X.1_7_.3_Ar.N.H._LJ	-0.00222678	78	0.0993031	-0.0750089	-0.0759442	0.0937651	0.210691	-0.0804623	-0.08474	-0.0737375	-0.0841744	-0.082698	-0.0741427	-0.0765788
6_1_5_COO-_LJ	-5.855	-23.786	-27.392	-16.295	-14.949	-12.031	-43.805	-24.806	-32.535	-34.185	-18.012	-34.474		X6_1_5_COO._LJ	-0.00205051	79	0.0120058	0.0561677	0.0487735	0.0334131	0.0306531	0.0246697	0.0898228	0.0508651	0.0667135	0.0700968	0.0369339	0.0706894
9_0_5_COO-_LJ	-1.6	-8.587	-7.077	-3.927	-3.924	-3.113	-13.697	-7.674	-7.893	-10.813	-3.475	-9.814		X9_0_5_COO._LJ	-0.00074968	80	0.00119949	0.00530548	0.0064375	0.00294399	0.00294174	0.00233375	0.0102684	0.00575304	0.00591722	0.00810629	0.00260514	0.00735736
5_0_1_SH_LJ	-145.085	36.413	36.148	-239.199	31.627	10.286	38.261	36.796	37.669	36.198	32.57	33.938		X5_0_1_SH_LJ	0.00773561	81	-1.12232	0.279627	0.281677	-1.85035	0.244654	0.0795685	0.295972	0.284639	0.291393	0.280014	0.251949	0.262531
5_0_1_Ar(N-H)_LJ	-70.972	36.12	35.855	-117.101	31.168	12.064	37.968	36.503	37.376	35.905	32.272	33.646		X5_0_1_Ar.N.H._LJ	0.0049756	82	-0.353128	0.1784	0.179719	-0.582647	0.155079	0.0600256	0.188913	0.181624	0.185968	0.178649	0.160572	0.167409
5_0_1_O-H_LJ	-130.459	36.197	35.931	-123.451	-46.5	-58.167	38.046	36.581	37.454	35.982	31.496	33.688		X5_0_1_O.H_LJ	0.00734503	83	-0.958225	0.263914	0.265868	-0.906751	-0.341544	-0.427238	0.279449	0.268688	0.275101	0.264289	0.231339	0.247439
8_2_-3_Ar(N-H)_C	31.009	29.483	28.894	30.862	30.874	31.239	22.7	30.879	18.866	27.459	31.186	22.119		X8_2_.3_Ar.N.H._C	-0.000450807	84	-0.0139791	-0.0130256	-0.0132911	-0.0139128	-0.0139182	-0.0140828	-0.0102333	-0.0139205	-0.00850492	-0.0123787	-0.0140589	-0.0099714
5_0_1_COO-_LJ	-77.206	36.065	35.799	-213.768	-70.116	-92.847	37.913	36.448	37.321	35.85	31.989	33.575		X5_0_1_COO._LJ	0.00163407	85	-0.12616	0.058498	0.0589327	-0.349311	-0.114574	-0.151718	0.0619524	0.0595585	0.0609851	0.0585813	0.0522722	0.0548638
5_0_1_(H2O)HO_LJ	-75.376	35.943	35.676	-126.909	-0.364	-23.885	37.792	36.326	37.199	35.727	22.154	33.428		X5_0_1_.H2O.HO_LJ	0.00462554	86	-0.348655	0.165021	0.166256	-0.587023	-0.0016837	-0.110481	0.174808	0.168027	0.172065	0.165257	0.102474	0.154623
-1_7_-3_(H2O)HO_LJ	-66.192	33.912	33.47	-51.777	-105.159	36.078	37.879	32.854	37.625	36.962	33.062	34.199		X.1_7_.3_.H2O.HO_LJ	-0.00143559	87	0.0950246	-0.0480492	-0.0486837	0.0743305	0.150965	-0.0517932	-0.0543787	-0.0471649	-0.0540141	-0.0530623	-0.0474635	-0.0490957
8_1_5_(H2O)HO_LJ	-2.004	-9.064	-8.843	-3.702	-3.215	-2.65	-15.869	-9.673	-10.112	-12.223	-4.881	-11.181		X8_1_5_.H2O.HO_LJ	-0.000733544	88	0.00147002	0.00648673	0.00664884	0.00271558	0.00235834	0.00194389	0.0116406	0.00709557	0.0074176	0.00896611	0.00358043	0.00820176
-1_7_-3_COO-_LJ	-58.329	34.043	33.615	-95.957	-180.859	36.211	38	33.029	37.747	37.084	33.22	34.33		X.1_7_.3_COO._LJ	-0.00665893	89	0.388409	-0.22384	-0.22669	0.638971	1.20433	-0.241127	-0.253039	-0.219938	-0.251355	-0.24694	-0.22121	-0.228601
6_2_4_COO-_LJ	-6.009	-24.611	-28.766	-22.56	-14.579	-13.685	-41.411	-25.803	-34.883	-34.005	-21.475	-28.038		X6_2_4_COO._LJ	-0.00188832	90	0.0113469	0.0543195	0.0464735	0.0426006	0.0275299	0.0258417	0.0781974	0.0487244	0.0658704	0.0642125	0.0405518	0.0529448
6_1_-3_Ar(N-H)_C	31.408	31.13	31.046	31.484	31.335	31.611	29.499	31.199	24.255	30.765	31.486	28.932		X6_1_.3_Ar.N.H._C	-0.00011365	91	-0.00356953	-0.00352839	-0.00353794	-0.00357817	-0.00356124	-0.0035926	-0.00335257	-0.00354578	-0.00275659	-0.00349645	-0.0035784	-0.00328813
7_1_5_SH_LJ	-6.885	-30.171	-31.505	-11.797	-10.6	-8.595	-54.539	-32.813	-36.663	-40.931	-18.62	-40.321		X7_1_5_SH_LJ	-0.00239171	92	0.0164669	0.0753508	0.0721602	0.028215	0.0253521	0.0205567	0.130441	0.0784791	0.0876872	0.097895	0.0445336	0.0964361
7_1_5_Ar(N-H)_LJ	-3.4	-14.891	-15.55	-5.826	-5.234	-4.245	-26.826	-16.122	-18.097	-20.195	-9.193	-19.88		X7_1_5_Ar.N.H._LJ	-0.00117461	93	0.00399366	0.0182651	0.0174911	0.00684326	0.00614789	0.00498621	0.03151	0.018937	0.0212569	0.0237212	0.0107982	0.0233512
9_1_5_COO-_LJ	-1.343	-5.985	-5.527	-3.744	-3.122	-2.641	-9.468	-5.686	-6.193	-7.967	-2.998	-6.715		X9_1_5_COO._LJ	-0.000488706	94	0.000656332	0.00270108	0.0029249	0.00182971	0.00152574	0.00129067	0.00462707	0.00277878	0.00302655	0.00389352	0.00146514	0.00328166
5_1_3_Ar(N-H)_LJ	-24.396	-17.04	-65.853	-47.978	-41.785	-36.64	33.05	32.974	-64.676	-55.578	18.244	-86.982		X5_1_3_Ar.N.H._LJ	0.00554228	95	-0.135209	-0.364975	-0.0944404	-0.265907	-0.231584	-0.203069	0.183172	0.182751	-0.358452	-0.308029	0.101113	-0.482078
7_1_-3_Ar(N-H)_C	31.285	30.89	30.815	31.307	31.185	31.478	27.454	31.133	19.581	30.502	31.347	26.713		X7_1_.3_Ar.N.H._C	-0.00023305	96	-0.00729098	-0.00718144	-0.00719892	-0.0072961	-0.00726767	-0.00733595	-0.00639816	-0.00725555	-0.00456336	-0.0071085	-0.00730542	-0.00622547
9_1_4_COO-_LJ	-1.761	-8.512	-7.908	-5.253	-4.298	-3.592	-14.451	-9.077	-9.253	-12.329	-4.001	-8.934		X9_1_4_COO._LJ	-0.000760719	97	0.00133963	0.00601577	0.00647524	0.00399606	0.00326957	0.0027325	0.0109932	0.00690505	0.00703893	0.00937891	0.00304364	0.00679626
7_2_4_SH_LJ	-7.135	-29.916	-33.044	-16.546	-10.554	-9.589	-50.744	-33.783	-39.481	-41.387	-21.044	-32.94		X7_2_4_SH_LJ	-0.00209412	98	0.0149415	0.0691981	0.0626477	0.0346493	0.0221013	0.0200805	0.106264	0.0707456	0.0826779	0.0866693	0.0440686	0.0689803
7_3_-3_Ar(N-H)_C	30.934	27.042	29.224	30.157	30.886	31.22	20.901	30.799	24.274	26.25	31.308	20.566		X7_3_.3_Ar.N.H._C	-0.000672853	99	-0.020814	-0.0196635	-0.0181953	-0.0202912	-0.0207817	-0.0210065	-0.0140633	-0.0207232	-0.0163328	-0.0176624	-0.0210657	-0.0138379
7_2_3_SH_LJ	-9.575	-43.337	-48.483	-27.144	-14.506	-13.626	-68.545	-48.361	-60.308	-59.472	-28.942	-41.615		X7_2_3_SH_LJ	-0.00277157	100	0.0265378	0.134374	0.120111	0.0752314	0.0402044	0.0377654	0.189977	0.134036	0.167148	0.164831	0.0802147	0.115339
5_1_3_SH_LJ	-49.479	-43.695	-140.431	-97.412	-85.08	-74.954	33.344	33.269	-140.863	-118.781	24.9	-180.42		X5_1_3_SH_LJ	0.00927601	101	-0.458968	-1.30264	-0.405315	-0.903594	-0.789203	-0.695274	0.309299	0.308604	-1.30665	-1.10181	0.230973	-1.67358
7_1_4_SH_LJ	-9.947	-49.616	-51.364	-18.337	-16.571	-13.343	-82.042	-50.246	-63.846	-65.372	-28.575	-59.143		X7_1_4_SH_LJ	-0.00353926	102	0.035205	0.181791	0.175604	0.0648994	0.0586491	0.0472244	0.290368	0.177834	0.225968	0.231369	0.101134	0.209323
7_2_4_Ar(N-H)_LJ	-3.524	-14.764	-16.308	-8.171	-5.212	-4.735	-24.981	-16.602	-19.484	-20.419	-10.39	-16.256		X7_2_4_Ar.N.H._LJ	-0.00102958	103	0.00362826	0.0167905	0.0152008	0.00841274	0.0053662	0.00487508	0.0257201	0.0170932	0.0200604	0.0210231	0.0106974	0.0167369
5_0_3_Ar(N-H)_LJ	-40.455	32.75	32.657	-61.411	-21.94	-47.934	35.402	34.929	33.107	33.48	31.426	32.835		X5_0_3_Ar.N.H._LJ	0.00314617	104	-0.127278	0.102744	0.103037	-0.193209	-0.0690269	-0.150808	0.111381	0.109893	0.10416	0.105334	0.0988715	0.103304
5_0_3_SH_LJ	-82.228	33.044	32.951	-125.519	-51.257	-99.414	35.695	35.222	33.399	33.773	31.817	33.127		X5_0_3_SH_LJ	0.00489948	105	-0.402875	0.161443	0.161899	-0.614978	-0.251133	-0.487077	0.174887	0.17257	0.163638	0.16547	0.155887	0.162305
5_0_3_COO-_LJ	-42.793	32.627	32.513	-112.715	-91.59	-99.506	35.346	34.872	33.011	33.413	9.601	32.713		X5_0_3_COO._LJ	0.000391657	106	-0.0167602	0.012734	0.0127786	-0.0441457	-0.0358719	-0.0389723	0.0138435	0.0136579	0.012929	0.0130864	0.0037603	0.0128123
6_0_5_(H2O)HO_LJ	-7.68	-35.52	-35.052	-12.689	-14.047	-10.082	-55.928	-33.542	-40.24	-43.632	-21.889	-53.689		X6_0_5_.H2O.HO_LJ	-0.00251254	107	0.0192963	0.0880694	0.0892453	0.0318816	0.0352936	0.0253314	0.140521	0.0842755	0.101104	0.109627	0.0549969	0.134896
8_2_4_(H2O)HO_LJ	-2.097	-8.744	-9.176	-5.149	-3.256	-2.929	-14.624	-9.915	-10.76	-12.423	-5.388	-9.303		X8_2_4_.H2O.HO_LJ	-0.00064044	108	0.001343	0.00587668	0.00560001	0.00329763	0.00208527	0.00187585	0.0093658	0.00634997	0.00689114	0.00795619	0.00345069	0.00595802
5_0_3_O-H_LJ	-70.586	32.67	32.519	-65.117	-54.934	-57.94	35.477	35.002	33.09	33.533	-57.569	32.752		X5_0_3_O.H_LJ	0.00386896	109	-0.273095	0.125815	0.126399	-0.251935	-0.212538	-0.224168	0.137259	0.135421	0.128024	0.129738	-0.222732	0.126716
5_0_3_(H2O)HO_LJ	-40.634	32.369	32.197	-66.75	-40.36	-55.81	35.222	34.747	32.815	33.273	-39.621	32.455		X5_0_3_.H2O.HO_LJ	0.00238436	110	-0.0968861	0.0767693	0.0771794	-0.159156	-0.0962328	-0.133071	0.083982	0.0828494	0.0782428	0.0793348	-0.0944708	0.0773844
2_0_-1_Ar(N-H)_C	32.03	31.045	31.704	31.943	32.025	32.163	31.497	31.74	31.448	31.508	31.936	31.636		X2_0_.1_Ar.N.H._C	-5.0765e-05	111	-0.001626	-0.00160945	-0.001576	-0.00162159	-0.00162575	-0.00163275	-0.00159895	-0.00161128	-0.00159646	-0.0015995	-0.00162123	-0.001606
1_0_1_Ar(N-H)_C	32.234	31.711	31.729	31.938	32.122	32.193	31.746	31.962	31.732	31.862	32.027	31.823		X1_0_1_Ar.N.H._C	-2.55209e-05	112	-0.000822639	-0.000809751	-0.000809292	-0.000815085	-0.000819781	-0.000821593	-0.000810185	-0.000815697	-0.000809828	-0.000813145	-0.000817356	-0.00081215
7_2_3_Ar(N-H)_LJ	-4.729	-21.366	-23.902	-13.401	-7.162	-6.728	-33.634	-23.608	-29.719	-29.288	-14.286	-20.532		X7_2_3_Ar.N.H._LJ	-0.00135647	113	0.00641477	0.0324225	0.0289824	0.0181781	0.00971507	0.00912636	0.0456237	0.0320237	0.0403131	0.0397284	0.0193786	0.0278511
8_1_5_SH_LJ	-4.205	-18.947	-18.491	-7.227	-6.272	-5.173	-32.68	-19.854	-21.154	-25.478	-10.23	-23.266		X8_1_5_SH_LJ	-0.00147956	114	0.00622155	0.0273586	0.0280332	0.0106928	0.00927981	0.00765377	0.0483521	0.0293752	0.0312986	0.0376963	0.0151359	0.0344235
8_1_3_(H2O)HO_LJ	-3.603	-19.897	-20.503	-7.893	-6.448	-5.236	-38.325	-25.862	-27.452	-32.207	-9.164	-20.062		X8_1_3_.H2O.HO_LJ	-0.00179726	115	0.00647554	0.0368493	0.0357601	0.0141858	0.0115888	0.00941047	0.0688801	0.0464808	0.0493385	0.0578844	0.0164701	0.0360567
8_0_4_O-H_LJ	-6.09	-38.977	-34.412	-5.445	-6.169	-4.475	-74.36	-44.285	-42.404	-54.348	-14.843	-47.145		X8_0_4_O.H_LJ	-0.00356598	116	0.0217168	0.122713	0.138991	0.0194168	0.0219985	0.0159578	0.265166	0.15792	0.151212	0.193804	0.0529299	0.168118
8_1_5_Ar(N-H)_LJ	-2.077	-9.355	-9.13	-3.57	-3.098	-2.555	-16.109	-9.783	-10.445	-12.576	-5.052	-11.481		X8_1_5_Ar.N.H._LJ	-0.000728864	117	0.00151385	0.00665453	0.00681853	0.00260205	0.00225802	0.00186225	0.0117413	0.00713048	0.00761299	0.0091662	0.00368222	0.00836809
8_3_-3_Ar(N-H)_C	30.787	25.633	27.603	29.349	30.651	31.077	20.123	30.675	20.494	24.745	31.153	19.751		X8_3_.3_Ar.N.H._C	-0.000676763	118	-0.0208355	-0.0186807	-0.0173475	-0.0198623	-0.0207435	-0.0210318	-0.0136185	-0.0207597	-0.0138696	-0.0167465	-0.0210832	-0.0133667
8_0_5_O-H_LJ	-4.349	-23.768	-20.586	-3.763	-3.985	-3.029	-42.489	-24.333	-23.329	-29.956	-10.235	-31.23		X8_0_5_O.H_LJ	-0.00198771	119	0.00864454	0.040919	0.0472438	0.00747975	0.00792102	0.00602077	0.0844557	0.0483669	0.0463712	0.0595438	0.0203442	0.0620761
8_2_5_COO-_LJ	-1.682	-6.535	-6.954	-5.497	-3.792	-3.383	-10.626	-6.53	-7.899	-9.212	-4.184	-7.584		X8_2_5_COO._LJ	-0.000509942	120	0.000857722	0.00354614	0.00333247	0.00280315	0.0019337	0.00172513	0.00541864	0.00332992	0.00402803	0.00469758	0.0021336	0.0038674
7_1_4_Ar(N-H)_LJ	-4.913	-24.46	-25.324	-9.055	-8.18	-6.588	-39.858	-24.227	-31.467	-32.159	-14.103	-29.121		X7_1_4_Ar.N.H._LJ	-0.00170774	121	0.00839012	0.0432468	0.0417713	0.0154636	0.0139693	0.0112506	0.0680671	0.0413734	0.0537374	0.0549192	0.0240842	0.0497311
7_1_-2_Ar(N-H)_C	31.321	30.998	31.037	31.214	31.288	31.501	30.174	31.275	16.384	30.909	31.351	29.812		X7_1_.2_Ar.N.H._C	-7.35215e-05	122	-0.00230277	-0.00228189	-0.00227902	-0.0022949	-0.00230034	-0.002316	-0.00221844	-0.00229938	-0.00120458	-0.00227248	-0.00230497	-0.00219182
8_2_3_(H2O)HO_LJ	-2.71	-11.935	-12.775	-7.867	-4.298	-3.94	-19.81	-14.535	-15.662	-17.965	-7.037	-11.405		X8_2_3_.H2O.HO_LJ	-0.000871169	123	0.00236087	0.0111292	0.0103974	0.00685348	0.00374428	0.0034324	0.0172579	0.0126624	0.0136442	0.0156505	0.00613041	0.00993568
8_0_4_SH_LJ	-7.33	-46.297	-40.882	-11.414	-12.875	-9.373	-77.852	-46.638	-50.329	-62.36	-17.815	-54.72		X8_0_4_SH_LJ	-0.00382441	124	0.028033	0.15635	0.177059	0.0436519	0.0492393	0.0358462	0.297738	0.178363	0.192479	0.23849	0.0681319	0.209272
3_3_4_(H2O)HO_LJ	-12.113	-55.909	-77.035	-33.308	-15.174	-16.875	32.304	-22.901	32.47	-124.674	-68.561	-72.909		X3_3_4_.H2O.HO_LJ	0.00509411	125	-0.0617049	-0.392425	-0.284806	-0.169675	-0.077298	-0.0859631	0.16456	-0.11666	0.165406	-0.635103	-0.349257	-0.371406
5_0_4_Ar(N-H)_LJ	-24.947	-73.433	-89.976	-39.816	-44.027	-33.344	33.446	33.01	-110.689	-73.695	-62.653	31.698		X5_0_4_Ar.N.H._LJ	0.00527202	126	-0.131521	-0.474355	-0.38714	-0.209911	-0.232111	-0.17579	0.176328	0.174029	-0.583555	-0.388522	-0.330308	0.167113
8_2_-2_Ar(N-H)_C	31.06	29.959	30.437	30.702	31.025	31.274	25.288	31.045	17.392	29.546	31.191	24.748		X8_2_.2_Ar.N.H._C	-0.000373169	127	-0.0115906	-0.0113581	-0.0111798	-0.011457	-0.0115776	-0.0116705	-0.0094367	-0.011585	-0.00649016	-0.0110257	-0.0116395	-0.00923519
5_0_4_SH_LJ	-50.622	-153.166	-185.136	-81.044	-90.132	-67.908	33.739	33.305	-227.328	-153.966	-130.121	32.043		X5_0_4_SH_LJ	0.00855223	128	-0.432931	-1.58333	-1.30991	-0.693107	-0.77083	-0.580765	0.288544	0.284832	-1.94416	-1.31675	-1.11282	0.274039
8_1_4_O-H_LJ	-4.781	-24.142	-23.7	-5.072	-4.372	-3.552	-45.775	-29.788	-28.885	-34.711	-12.042	-27.386		X8_1_4_O.H_LJ	-0.00200464	129	0.00958418	0.04751	0.048396	0.0101675	0.00876429	0.00712048	0.0917624	0.0597142	0.057904	0.0695831	0.0241399	0.0548991
5_1_3_COO-_LJ	-25.527	-41.35	-86.594	-82.851	-74.098	-67.765	32.964	32.889	-92.624	-73.756	-12.065	-101.329		X5_1_3_COO._LJ	0.00479745	130	-0.122465	-0.415431	-0.198375	-0.397474	-0.355482	-0.325099	0.158143	0.157783	-0.444359	-0.353841	-0.0578813	-0.486121
3_3_4_O-H_LJ	-21.087	-97.156	-130.557	-31.354	-14.203	-15.885	32.605	-39.859	32.76	-210.881	-117.218	-125.85		X3_3_4_O.H_LJ	0.00790414	131	-0.166675	-1.03194	-0.767935	-0.247827	-0.112263	-0.125557	0.257715	-0.315051	0.25894	-1.66683	-0.926508	-0.994737
9_0_4_COO-_LJ	-2.128	-12.868	-10.716	-5.409	-5.608	-4.305	-22.689	-12.958	-12.616	-18.344	-4.707	-13.759		X9_0_4_COO._LJ	-0.00125851	132	0.00267811	0.0134862	0.0161945	0.00680727	0.00705771	0.00541788	0.0285543	0.0163077	0.0158773	0.0230861	0.0059238	0.0173158
5_0_-2_Ar(N-H)_C	31.656	31.54	31.508	31.661	31.632	31.816	31.167	31.551	22.128	31.384	31.61	31.162		X5_0_.2_Ar.N.H._C	-3.09187e-05	133	-0.000978763	-0.000974187	-0.000975176	-0.000978918	-0.000978021	-0.00098371	-0.000963644	-0.000975517	-0.000684169	-0.000970353	-0.000977341	-0.000963489
3_3_4_COO-_LJ	-12.961	-59.043	-66.258	-54.528	-24.719	-27.626	32.547	-24.471	32.695	-105.346	-63.627	-73.126		X3_3_4_COO._LJ	0.00379075	134	-0.049132	-0.251168	-0.223817	-0.206702	-0.0937036	-0.104723	0.123378	-0.0927635	0.123939	-0.399341	-0.241194	-0.277203
8_0_4_Ar(N-H)_LJ	-3.62	-22.83	-20.16	-5.637	-6.356	-4.629	-37.783	-22.653	-24.816	-30.624	-8.796	-26.91		X8_0_4_Ar.N.H._LJ	-0.00184776	135	0.00668891	0.0372509	0.0421845	0.0104158	0.0117444	0.0085533	0.0698141	0.0418574	0.0458541	0.0565859	0.0162529	0.0497233
9_2_4_COO-_LJ	-1.418	-5.693	-5.679	-5.093	-3.208	-2.907	-8.812	-5.838	-6.476	-8.095	-3.281	-5.803		X9_2_4_COO._LJ	-0.000446959	136	0.000633788	0.00253828	0.00254454	0.00227636	0.00143385	0.00129931	0.00393861	0.00260935	0.00289451	0.00361814	0.00146647	0.0025937
8_2_4_SH_LJ	-4.402	-18.281	-19.181	-10.049	-6.353	-5.718	-30.229	-20.368	-22.491	-25.887	-11.294	-19.437		X8_2_4_SH_LJ	-0.00129149	137	0.00568512	0.024772	0.0236097	0.0129781	0.00820481	0.00738472	0.0390403	0.026305	0.0290468	0.0334327	0.014586	0.0251026
5_0_4_COO-_LJ	-26.168	-87.733	-100.972	-70.383	-81.966	-59.243	33.375	32.927	-123.117	-88.697	-73.414	27.822		X5_0_4_COO._LJ	0.00388171	138	-0.101577	-0.391944	-0.340554	-0.273206	-0.318168	-0.229964	0.129552	0.127813	-0.477904	-0.344296	-0.284972	0.107997
8_2_4_Ar(N-H)_LJ	-2.174	-9.026	-9.47	-4.963	-3.138	-2.824	-14.907	-10.037	-11.104	-12.777	-5.578	-9.596		X8_2_4_Ar.N.H._LJ	-0.000636568	139	0.0013839	0.0060283	0.00574567	0.00315929	0.00199755	0.00179767	0.00948933	0.00638924	0.00706846	0.00813343	0.00355078	0.00610851
6_2_-1_Ar(N-H)_C	31.348	30.876	31.206	29.639	31.404	31.542	30.581	31.345	22.69	31.04	31.451	30.545		X6_2_.1_Ar.N.H._C	-9.29673e-05	140	-0.00291434	-0.00290114	-0.00287046	-0.00275546	-0.00291954	-0.00293237	-0.00284303	-0.00291406	-0.00210943	-0.0028857	-0.00292391	-0.00283969
9_0_6_COO-_LJ	-1.167	-5.497	-4.64	-2.78	-2.658	-2.183	-7.891	-4.338	-5.018	-6.561	-2.46	-6.521		X9_0_6_COO._LJ	-0.000414737	141	0.000483998	0.00192438	0.00227981	0.00115297	0.00110237	0.00090537	0.00327269	0.00179913	0.00208115	0.00272109	0.00102025	0.0027045
3_3_4_SH_LJ	-25.211	-113.7	-104.963	-64.436	-29.483	-32.645	32.96	-47.555	33.099	-163.414	-109.37	-135.019		X3_3_4_SH_LJ	0.00509859	142	-0.128541	-0.535163	-0.57971	-0.328533	-0.150322	-0.166443	0.16805	-0.242463	0.168758	-0.833181	-0.557633	-0.688407
6_1_5_(H2O)HO_LJ	-5.454	-22.295	-25.653	-10.039	-9.197	-7.408	-42.293	-24.178	-30.484	-32.057	-16.859	-32.581		X6_1_5_.H2O.HO_LJ	-0.00177562	143	0.00968421	0.0455499	0.0395874	0.0178254	0.0163303	0.0131538	0.0750961	0.0429308	0.0541279	0.0569209	0.0299351	0.0578513
3_3_4_Ar(N-H)_LJ	-12.441	-55.969	-48.853	-31.755	-14.546	-16.088	32.662	-23.463	32.804	-75.534	-52.201	-65.742		X3_3_4_Ar.N.H._LJ	0.00335809	144	-0.041778	-0.164053	-0.187949	-0.106636	-0.0488468	-0.054025	0.109682	-0.0787909	0.110159	-0.25365	-0.175296	-0.220768
2_1_-1_Ar(N-H)_C	31.876	25.988	31.638	31.67	31.922	32.024	31.133	31.426	31.694	31.262	31.957	31.254		X2_1_.1_Ar.N.H._C	-0.000230505	145	-0.00734759	-0.00729273	-0.00599037	-0.0073001	-0.00735819	-0.0073817	-0.00717632	-0.00724386	-0.00730563	-0.00720606	-0.00736626	-0.00720421
7_2_5_COO-_LJ	-2.61	-10.076	-11.58	-8.552	-5.999	-5.337	-17.481	-10.287	-13.483	-14.876	-7.276	-12.465		X7_2_5_COO._LJ	-0.000803853	146	0.00209806	0.00930862	0.00809963	0.00687455	0.00482232	0.00429017	0.0140522	0.00826924	0.0108384	0.0119581	0.00584884	0.01002
9_0_5_(H2O)HO_LJ	-1.488	-8.004	-6.595	-2.424	-2.42	-1.922	-12.87	-7.198	-7.351	-10.101	-3.233	-9.173		X9_0_5_.H2O.HO_LJ	-0.000648904	147	0.000965569	0.00427952	0.00519382	0.00157294	0.00157035	0.00124719	0.00835139	0.00467081	0.00477009	0.00655458	0.00209791	0.00595239
6_2_3_(H2O)HO_LJ	-7.876	-35.95	-41.421	-24.489	-12.886	-12.893	-53.098	-36.336	-50.469	-44.739	-30.041	-34.265		X6_2_3_.H2O.HO_LJ	-0.00202447	148	0.0159447	0.0838554	0.0727795	0.0495771	0.0260873	0.0261014	0.107495	0.073561	0.102173	0.0905725	0.060817	0.0693683
8_2_3_SH_LJ	-5.687	-24.878	-26.606	-15.346	-8.386	-7.689	-40.549	-29.352	-32.566	-37.106	-14.742	-23.805		X8_2_3_SH_LJ	-0.00173411	149	0.00986186	0.0461376	0.0431411	0.0266116	0.0145422	0.0133335	0.0703163	0.0508995	0.0564729	0.0643457	0.0255642	0.0412804
7_0_6_(H2O)HO_LJ	-2.79	-12.265	-11.94	-4.391	-4.433	-3.422	-20.701	-11.209	-13.076	-15.772	-6.688	-19.012		X7_0_6_.H2O.HO_LJ	-0.000936768	150	0.00261358	0.011185	0.0114895	0.00411335	0.00415269	0.00320562	0.019392	0.0105002	0.0122492	0.0147747	0.00626511	0.0178098
6_0_4_Ar(N-H)_LJ	-12.791	-63.914	-63.824	-20.269	-24.892	-17.388	32.92	32.633	-76.934	-42.314	-38.547	-20.038		X6_0_4_Ar.N.H._LJ	0.00386982	151	-0.0494988	-0.246987	-0.247335	-0.0784373	-0.0963275	-0.0672884	0.127394	0.126284	-0.29772	-0.163747	-0.14917	-0.0775434
8_2_3_Ar(N-H)_LJ	-2.809	-12.279	-13.131	-7.579	-4.141	-3.798	-19.975	-14.437	-16.069	-18.296	-7.28	-11.751		X8_2_3_Ar.N.H._LJ	-0.000853488	152	0.00239745	0.0112072	0.01048	0.00646859	0.0035343	0.00324155	0.0170484	0.0123218	0.0137147	0.0156154	0.0062134	0.0100293
7_1_5_O-H_LJ	-5.719	-25.221	-26.317	-5.628	-5.066	-4.103	-46.905	-28.476	-30.611	-34.295	-15.512	-33.998		X7_1_5_O.H_LJ	-0.00190491	153	0.0108942	0.0501316	0.0480438	0.0107208	0.00965028	0.00781585	0.0893499	0.0542443	0.0583113	0.065329	0.029549	0.0647632
2_3_4_(H2O)HO_LJ	-15.933	-93.053	33.104	-39.377	-18.148	-19.461	34.596	-26.535	34.723	33.047	32.012	-1.842		X2_3_4_.H2O.HO_LJ	-0.00301004	154	0.047959	-0.0996445	0.280094	0.118527	0.0546263	0.0585785	-0.104135	0.0798715	-0.104518	-0.0994729	-0.0963575	0.0055445
2_3_4_O-H_LJ	-27.722	-160.379	33.368	-37.587	-17.026	-18.359	34.851	-46.187	34.978	33.317	32.345	10.607		X2_3_4_O.H_LJ	-0.00432895	155	0.120007	-0.144448	0.694273	0.162712	0.0737047	0.0794752	-0.150868	0.199941	-0.151418	-0.144228	-0.14002	-0.0459172
2_3_4_COO-_LJ	-16.984	-92.23	33.26	-65.248	-29.624	-31.92	34.722	-28.365	34.849	33.23	32.308	31.492		X2_3_4_COO._LJ	-0.00363085	156	0.0616664	-0.120762	0.334874	0.236906	0.10756	0.115897	-0.12607	0.102989	-0.126532	-0.120653	-0.117306	-0.114343
2_3_4_SH_LJ	-32.943	-168.554	33.628	-75.354	-35.2	-37.585	35.072	-55.136	35.199	33.611	32.747	32.26		X2_3_4_SH_LJ	-0.00532147	157	0.175305	-0.17895	0.896955	0.400994	0.187316	0.200007	-0.186634	0.293404	-0.18731	-0.17886	-0.174262	-0.171671
2_3_4_Ar(N-H)_LJ	-16.246	-81.845	33.336	-37.034	-17.359	-18.515	34.78	-27.205	34.906	33.32	32.443	31.935		X2_3_4_Ar.N.H._LJ	-0.00256622	158	0.0416909	-0.0855476	0.210033	0.0950375	0.0445471	0.0475136	-0.0892533	0.0698141	-0.0895766	-0.0855066	-0.083256	-0.0819524
8_0_6_(H2O)HO_LJ	-1.724	-8.047	-7.2	-2.712	-2.685	-2.135	-12.66	-6.946	-7.835	-9.871	-3.868	-10.916		X8_0_6_.H2O.HO_LJ	-0.000594067	159	0.00102417	0.00427728	0.00478046	0.00161111	0.00159507	0.00126833	0.00752089	0.00412639	0.00465451	0.00586403	0.00229785	0.00648483
6_0_4_SH_LJ	-25.919	-130.824	-130.373	-41.099	-50.583	-35.264	33.215	32.934	-157.416	-89.541	-78.407	-48.7		X6_0_4_SH_LJ	0.00576134	160	-0.149328	-0.751123	-0.753721	-0.236785	-0.291426	-0.203168	0.191363	0.189744	-0.906927	-0.515876	-0.451729	-0.280577
6_2_4_(H2O)HO_LJ	-5.596	-23.096	-26.981	-13.896	-8.976	-8.422	-39.67	-25.09	-32.727	-31.887	-20.144	-26.284		X6_2_4_.H2O.HO_LJ	-0.00157943	161	0.00883847	0.0426145	0.0364784	0.0219477	0.0141769	0.0133019	0.0626559	0.0396278	0.0516899	0.0503632	0.031816	0.0415137
7_3_-2_Ar(N-H)_C	31.014	28.222	30.501	27.023	31.063	31.27	23.668	31.015	23.39	29.226	31.312	23.516		X7_3_.2_Ar.N.H._C	-0.000606615	162	-0.0188136	-0.0185024	-0.0171199	-0.0163926	-0.0188433	-0.0189689	-0.0143574	-0.0188142	-0.0141887	-0.0177289	-0.0189943	-0.0142652
8_3_-2_Ar(N-H)_C	30.872	26.746	29.886	28.03	30.876	31.135	22.329	30.896	19.674	27.102	31.158	22.072		X8_3_.2_Ar.N.H._C	-0.000673388	163	-0.0207888	-0.0201249	-0.0180104	-0.0188751	-0.0207915	-0.0209659	-0.0150361	-0.020805	-0.0132482	-0.0182502	-0.0209814	-0.014863
8_1_6_COO-_LJ	-1.525	-6.184	-6.265	-4.018	-3.446	-2.895	-9.925	-5.56	-6.918	-8.379	-3.544	-8.008		X8_1_6_COO._LJ	-0.000477331	164	0.00072793	0.00299048	0.00295181	0.00191792	0.00164488	0.00138187	0.00473751	0.00265396	0.00330218	0.00399956	0.00169166	0.00382247
5_0_4_O-H_LJ	-42.842	-159.38	-175.004	-40.555	-47.399	-34.148	33.489	33.029	-211.877	-161.974	-131.511	-36.77		X5_0_4_O.H_LJ	0.00904611	165	-0.387553	-1.5831	-1.44177	-0.366865	-0.428776	-0.308906	0.302945	0.298784	-1.91666	-1.46523	-1.18966	-0.332625
5_0_4_(H2O)HO_LJ	-24.635	-93.045	-101.49	-42.41	-48.227	-35.613	33.227	32.757	-122.747	-94.626	-76.626	-28.464		X5_0_4_.H2O.HO_LJ	0.00514553	166	-0.12676	-0.522219	-0.478765	-0.218222	-0.248153	-0.183248	0.17097	0.168552	-0.631598	-0.486901	-0.394281	-0.146462
8_1_-3_Ar(N-H)_C	31.148	30.532	30.376	31.13	31.016	31.341	25.244	31.035	16.756	29.229	31.202	24.489		X8_1_.3_Ar.N.H._C	-0.000353063	167	-0.0109972	-0.0107246	-0.0107797	-0.0109908	-0.0109506	-0.0110653	-0.00891271	-0.0109573	-0.00591592	-0.0103197	-0.0110163	-0.00864615
1_0_2_Ar(N-H)_C	32.084	31.602	31.731	31.891	32.095	32.039	31.697	31.912	31.745	31.949	31.91	31.808		X1_0_2_Ar.N.H._C	-1.93019e-05	168	-0.000619283	-0.00061247	-0.00060998	-0.000615558	-0.000619495	-0.000618415	-0.000611813	-0.000615963	-0.00061274	-0.000616677	-0.000615925	-0.000613956
6_0_5_COO-_LJ	-8.233	-37.571	-37.211	-20.641	-22.905	-16.395	-51.605	-31.082	-42.826	-46.137	-23.291	-53.109		X6_0_5_COO._LJ	-0.00253936	169	0.0209065	0.0944921	0.0954063	0.0524149	0.058164	0.0416328	0.131044	0.0789284	0.108751	0.117158	0.0591442	0.134863
7_2_-1_Ar(N-H)_C	31.229	30.687	31	30.554	31.267	31.421	29.891	31.256	17.857	30.84	31.316	29.307		X7_2_.1_Ar.N.H._C	-0.000104821	170	-0.00327346	-0.00324945	-0.00321664	-0.0032027	-0.00327744	-0.00329358	-0.0031332	-0.00327629	-0.00187179	-0.00323268	-0.00328257	-0.00307199
8_1_3_SH_LJ	-7.555	-41.177	-42.36	-15.4	-12.566	-10.213	-73.147	-47.114	-56.196	-63.792	-19.168	-41.441		X8_1_3_SH_LJ	-0.00329217	171	0.0248723	0.139456	0.135562	0.0506994	0.0413694	0.0336229	0.240812	0.155107	0.185007	0.210014	0.0631043	0.136431
6_3_-3_Ar(N-H)_C	31.039	27.947	30.451	30.493	31.069	31.353	21.244	30.887	29.738	27.397	31.459	21.011		X6_3_.3_Ar.N.H._C	-0.000696366	172	-0.0216145	-0.021205	-0.0194613	-0.0212343	-0.0216354	-0.0218332	-0.0147936	-0.0215087	-0.0207085	-0.0190783	-0.021907	-0.0146313
9_2_-3_Ar(N-H)_C	30.836	26.939	27.105	30.608	30.621	31.086	21.144	30.736	16.571	25.22	31.019	20.604		X9_2_.3_Ar.N.H._C	-0.000517046	173	-0.0159436	-0.0140145	-0.0139287	-0.0158257	-0.0158325	-0.0160729	-0.0109324	-0.0158919	-0.00856797	-0.0130399	-0.0160382	-0.0106532
9_0_5_SH_LJ	-3.124	-16.737	-13.798	-4.732	-4.723	-3.751	-26.535	-14.886	-15.394	-21.041	-6.782	-19.088		X9_0_5_SH_LJ	-0.00131652	174	0.00411281	0.0181654	0.0220346	0.00622978	0.00621793	0.00493827	0.0349339	0.0195977	0.0202665	0.0277009	0.00892865	0.0251298
9_0_5_Ar(N-H)_LJ	-1.543	-8.264	-6.813	-2.337	-2.333	-1.853	-13.081	-7.341	-7.602	-10.385	-3.35	-9.42		X9_0_5_Ar.N.H._LJ	-0.000648723	175	0.00100098	0.00441975	0.00536105	0.00151607	0.00151347	0.00120208	0.00848595	0.00476228	0.0049316	0.00673699	0.00217322	0.00611098
5_2_-3_Ar(N-H)_C	31.364	30.981	31.026	31.51	31.371	31.644	25.812	31.052	30.742	30.386	31.634	25.696		X5_2_.3_Ar.N.H._C	-0.000343793	176	-0.0107827	-0.0106665	-0.010651	-0.0108329	-0.0107851	-0.010879	-0.00887398	-0.0106755	-0.0105689	-0.0104465	-0.0108755	-0.0088341
6_1_-1_Ar(N-H)_C	31.468	31.221	31.359	31.193	31.489	31.635	31.015	31.461	14.255	31.282	31.46	30.965		X6_1_.1_Ar.N.H._C	-3.92544e-05	177	-0.00123526	-0.00123098	-0.00122556	-0.00122446	-0.00123608	-0.00124181	-0.00121747	-0.00123498	-0.000559571	-0.00122795	-0.00123494	-0.00121551
9_3_-3_Ar(N-H)_C	30.575	24.048	25.224	29.017	30.261	30.913	19.121	30.486	17.846	23.098	30.978	18.756		X9_3_.3_Ar.N.H._C	-0.000644169	178	-0.0196955	-0.0162485	-0.015491	-0.0186918	-0.0194932	-0.0199132	-0.0123172	-0.0196381	-0.0114958	-0.014879	-0.0199551	-0.012082
8_1_3_Ar(N-H)_LJ	-3.732	-20.308	-20.888	-7.606	-6.204	-5.044	-35.746	-22.894	-27.683	-31.309	-9.464	-20.434		X8_1_3_Ar.N.H._LJ	-0.00160318	179	0.00598305	0.0334871	0.0325573	0.0121937	0.0099461	0.00808641	0.0573071	0.0367031	0.0443807	0.0501938	0.0151724	0.0327593
7_2_3_O-H_LJ	-7.956	-36.54	-40.902	-12.994	-6.937	-6.514	-60.129	-44.19	-51.069	-50.636	-24.165	-34.888		X7_2_3_O.H_LJ	-0.00217639	180	0.0173153	0.0890186	0.0795252	0.02828	0.0150976	0.014177	0.130864	0.0961746	0.111146	0.110204	0.0525924	0.0759298
9_2_5_COO-_LJ	-1.097	-4.192	-4.205	-3.541	-2.409	-2.174	-6.322	-3.916	-4.677	-5.748	-2.494	-4.572		X9_2_5_COO._LJ	-0.000310413	181	0.000340523	0.00130529	0.00130125	0.00109917	0.000747786	0.000674839	0.00196243	0.00121558	0.0014518	0.00178426	0.000774171	0.00141921
9_1_4_(H2O)HO_LJ	-1.637	-7.933	-7.37	-3.242	-2.651	-2.217	-13.578	-8.536	-8.624	-11.535	-3.723	-8.336		X9_1_4_.H2O.HO_LJ	-0.000649729	182	0.00106361	0.0047885	0.0051543	0.00210642	0.00172243	0.00144045	0.00882202	0.00554609	0.00560326	0.00749463	0.00241894	0.00541614
7_2_2_(H2O)HO_LJ	-5.821	-28.022	-32.874	-23.499	-9.438	-9.259	-41.385	-31.73	-42.534	-40.693	-17.349	-23.137		X7_2_2_.H2O.HO_LJ	-0.00164801	183	0.00959307	0.0541767	0.0461806	0.0387266	0.0155539	0.0152589	0.0682029	0.0522914	0.0700965	0.0670625	0.0285913	0.03813
8_0_6_SH_LJ	-3.618	-16.83	-15.068	-5.294	-5.239	-4.168	-26.215	-14.39	-16.415	-20.631	-8.108	-22.66		X8_0_6_SH_LJ	-0.00120722	184	0.00436772	0.0181904	0.0203175	0.00639102	0.00632463	0.00503169	0.0316473	0.0173719	0.0198165	0.0249062	0.00978814	0.0273556
9_1_5_(H2O)HO_LJ	-1.249	-5.573	-5.146	-2.311	-1.927	-1.63	-8.851	-5.317	-5.765	-7.427	-2.789	-6.259		X9_1_5_.H2O.HO_LJ	-0.000410103	185	0.000512218	0.00211039	0.0022855	0.000947747	0.000790268	0.000668467	0.00362982	0.00218052	0.00236424	0.00304583	0.00114378	0.00256683
9_0_4_(H2O)HO_LJ	-1.98	-12.014	-10.003	-3.338	-3.458	-2.656	-21.611	-12.286	-11.774	-17.278	-4.382	-12.893		X9_0_4_.H2O.HO_LJ	-0.00112094	186	0.00221947	0.0112128	0.013467	0.00374171	0.00387623	0.00297723	0.0242247	0.0137719	0.013198	0.0193677	0.00491198	0.0144523
8_0_6_Ar(N-H)_LJ	-1.787	-8.31	-7.44	-2.615	-2.588	-2.059	-12.93	-7.098	-8.106	-10.186	-4.005	-11.18		X8_0_6_Ar.N.H._LJ	-0.000595213	187	0.00106365	0.00442838	0.00494622	0.00155648	0.00154041	0.00122554	0.0076961	0.00422482	0.0048248	0.00606284	0.00238383	0.00665448
-1_0_-2_Ar(N-H)_C	31.986	31.322	29.745	32.104	32.086	32.107	-7.314	31.783	31.686	31.894	32.158	31.195		X.1_0_.2_Ar.N.H._C	-0.00233515	188	-0.0746921	-0.069459	-0.0731416	-0.0749677	-0.0749256	-0.0749747	0.0170793	-0.0742181	-0.0739916	-0.0744773	-0.0750938	-0.072845
6_0_4_COO-_LJ	-13.326	-69.956	-69.171	-34.573	-43.33	-29.709	32.83	32.531	-84.058	-53.859	-40.922	-41.72		X6_0_4_COO._LJ	0.00321967	189	-0.0429053	-0.222708	-0.225235	-0.111314	-0.139508	-0.0956531	0.105702	0.104739	-0.270639	-0.173408	-0.131755	-0.134324
7_0_6_SH_LJ	-5.851	-25.585	-24.93	-8.568	-8.645	-6.678	-42.443	-22.951	-27.341	-32.893	-13.994	-38.996		X7_0_6_SH_LJ	-0.00187625	190	0.0109779	0.0467749	0.0480039	0.0160757	0.0162202	0.0125296	0.0796337	0.0430618	0.0512986	0.0617155	0.0262562	0.0731662
1_5_4_(H2O)HO_LJ	-5.454	-43.876	-64.99	-16.258	-6.06	-7.201	32.931	-13.321	32.939	32.214	-35.299	-50.722		X1_5_4_.H2O.HO_LJ	0.00478834	191	-0.0261156	-0.311194	-0.210093	-0.0778488	-0.0290173	-0.0344808	0.157685	-0.0637855	0.157723	0.154252	-0.169024	-0.242874
7_0_6_Ar(N-H)_LJ	-2.89	-12.629	-12.307	-4.231	-4.269	-3.298	-20.911	-11.306	-13.5	-16.236	-6.91	-19.214		X7_0_6_Ar.N.H._LJ	-0.000923529	192	0.002669	0.0113659	0.0116632	0.00390745	0.00394254	0.0030458	0.0193119	0.0104414	0.0124676	0.0149944	0.00638158	0.0177447
9_1_6_COO-_LJ	-0.996	-4.057	-3.837	-2.633	-2.194	-1.887	-5.983	-3.411	-4.182	-5.253	-2.159	-4.765		X9_1_6_COO._LJ	-0.000295008	193	0.000293828	0.00113194	0.00119685	0.000776755	0.000647247	0.000556679	0.00176503	0.00100627	0.00123372	0.00154967	0.000636921	0.00140571
8_1_5_O-H_LJ	-3.49	-15.783	-15.399	-3.444	-2.992	-2.466	-27.602	-16.82	-17.61	-21.28	-8.501	-19.463		X8_1_5_O.H_LJ	-0.00115038	194	0.00401483	0.0177147	0.0181565	0.00396192	0.00344194	0.00283684	0.0317528	0.0193494	0.0202582	0.0244801	0.0097794	0.0223899
5_1_3_O-H_LJ	-41.7	-102.226	-167.534	-47.659	-42.705	-39.169	33.06	32.987	-188.091	-143.486	-65.644	-180.733		X5_1_3_O.H_LJ	0.0105692	195	-0.440736	-1.7707	-1.08045	-0.503718	-0.451358	-0.413985	0.349418	0.348646	-1.98797	-1.51653	-0.693805	-1.9102
1_5_4_O-H_LJ	-9.499	-76.265	-108.395	-15.179	-5.639	-6.703	33.199	-23.196	33.207	32.529	-61.087	-87.972		X1_5_4_O.H_LJ	0.00685731	196	-0.0651376	-0.743298	-0.522973	-0.104087	-0.0386684	-0.0459645	0.227656	-0.159062	0.227711	0.223061	-0.418892	-0.603251
8_1_3_O-H_LJ	-6.275	-34.622	-35.672	-7.348	-6.013	-4.875	-66.293	-44.591	-47.729	-55.859	-15.958	-34.904		X8_1_3_O.H_LJ	-0.00284313	197	0.0178406	0.10142	0.0984347	0.0208913	0.0170957	0.0138602	0.188479	0.126778	0.1357	0.158814	0.0453706	0.0992365
9_1_4_SH_LJ	-3.438	-16.593	-15.415	-6.33	-5.174	-4.327	-27.997	-17.575	-18.038	-23.965	-7.81	-17.401		X9_1_4_SH_LJ	-0.00131464	198	0.00451974	0.0202652	0.0218139	0.00832169	0.00680196	0.00568846	0.0368061	0.0231049	0.0237135	0.0315054	0.0102674	0.0228761
1_2_4_Ar(N-H)_LJ	-35.343	33.263	36.011	6.815	-36.079	-31.615	39.19	-48.869	38.456	35.105	34.081	35.436		X1_2_4_Ar.N.H._LJ	0.00303183	199	-0.107154	0.109179	0.100848	0.0206619	-0.109386	-0.0958514	0.118818	-0.148163	0.116592	0.106433	0.103328	0.107436
1_2_4_SH_LJ	-72.295	33.554	36.304	5.64	-73.771	-64.574	39.484	-99.224	38.749	35.398	34.374	35.729		X1_2_4_SH_LJ	0.00476166	200	-0.344244	0.172867	0.159773	0.0268558	-0.351272	-0.307479	0.188009	-0.472471	0.18451	0.168553	0.163677	0.170129
1_2_4_COO-_LJ	-38.563	33.175	35.956	-53.811	-66.439	-57.668	39.136	-51.417	38.401	35.047	34.02	35.38		X1_2_4_COO._LJ	0.00130013	201	-0.0501368	0.0467474	0.0431317	-0.0699612	-0.0863792	-0.0749758	0.0508818	-0.0668487	0.0499262	0.0455656	0.0442304	0.0459985
1_2_4_O-H_LJ	-65.327	33.266	36.088	-33.699	-38.391	-33.301	39.269	-84.409	38.534	35.174	34.146	35.511		X1_2_4_O.H_LJ	0.00423497	202	-0.276658	0.152831	0.14088	-0.142714	-0.162585	-0.141029	0.166303	-0.357469	0.16319	0.148961	0.144607	0.150388
1_2_4_(H2O)HO_LJ	-37.759	32.997	35.833	-13.931	-39.286	-34.248	39.014	-48.556	38.28	34.919	33.889	35.256		X1_2_4_.H2O.HO_LJ	0.00268587	203	-0.101416	0.0962426	0.0886255	-0.0374168	-0.105517	-0.0919855	0.104786	-0.130415	0.102815	0.0937878	0.0910213	0.0946929
7_2_4_O-H_LJ	-5.925	-25.018	-27.632	-7.898	-5.04	-4.578	-43.333	-29.266	-33.021	-34.699	-17.536	-27.551		X7_2_4_O.H_LJ	-0.00160624	204	0.00951698	0.0443837	0.040185	0.0126861	0.00809546	0.00735338	0.0696033	0.0470083	0.0530397	0.055735	0.0281671	0.0442536
9_1_4_Ar(N-H)_LJ	-1.698	-8.193	-7.611	-3.127	-2.555	-2.137	-13.803	-8.663	-8.907	-11.825	-3.857	-8.59		X9_1_4_Ar.N.H._LJ	-0.000647835	205	0.00110002	0.00493067	0.00530771	0.00202578	0.00165522	0.00138442	0.00894206	0.00561219	0.00577026	0.00766065	0.0024987	0.0055649
7_1_-1_O-H_LJ	-20.756	-82.422	-108.228	-56.496	-16.938	-17.642	-85.914	-73.596	-120.686	31.211	-51.856	-59.148		X7_1_.1_O.H_LJ	-0.00110343	206	0.0229028	0.119422	0.0909471	0.0623395	0.0186899	0.0194667	0.0948003	0.0812082	0.133169	-0.0344392	0.0572196	0.0652658
5_1_3_(H2O)HO_LJ	-23.969	-61.852	-98.624	-50.474	-44.583	-39.992	32.788	32.714	-111.395	-84.527	-41.827	-105.242		X5_1_3_.H2O.HO_LJ	0.00605676	207	-0.145175	-0.597342	-0.374623	-0.305709	-0.270029	-0.242222	0.198589	0.198141	-0.674693	-0.51196	-0.253336	-0.637426
9_0_4_SH_LJ	-4.154	-25.051	-20.864	-6.517	-6.744	-5.185	-43.492	-24.93	-24.569	-35.472	-9.185	-26.713		X9_0_4_SH_LJ	-0.00221542	208	0.00920285	0.0462225	0.0554984	0.0144379	0.0149408	0.0114869	0.096353	0.0552304	0.0544306	0.0785853	0.0203486	0.0591805
4_0_-2_Ar(N-H)_C	31.774	31.713	31.61	31.807	31.76	31.935	31.257	31.593	30.633	31.409	31.725	31.29		X4_0_.2_Ar.N.H._C	-2.87946e-05	209	-0.000914919	-0.000910197	-0.000913163	-0.000915869	-0.000914516	-0.000919555	-0.000900032	-0.000909707	-0.000882064	-0.000904409	-0.000913508	-0.000900982
9_0_4_Ar(N-H)_LJ	-2.052	-12.365	-10.299	-3.219	-3.33	-2.561	-21.384	-12.269	-12.128	-17.479	-4.536	-13.176		X9_0_4_Ar.N.H._LJ	-0.00108819	210	0.00223297	0.0112073	0.0134555	0.00350289	0.00362368	0.00278686	0.0232699	0.013351	0.0131976	0.0190205	0.00493603	0.014338
6_2_3_COO-_LJ	-8.452	-37.747	-43.569	-39.868	-20.955	-20.997	-53.145	-34.293	-53.018	-47.103	-31.803	-36.429		X6_2_3_COO._LJ	-0.00237507	211	0.0200741	0.103479	0.0896518	0.0946893	0.0497696	0.0498693	0.126223	0.0814483	0.125921	0.111873	0.0755344	0.0865214
9_1_5_SH_LJ	-2.622	-11.675	-10.783	-4.513	-3.761	-3.183	-18.414	-11.057	-12.083	-15.528	-5.852	-13.088		X9_1_5_SH_LJ	-0.000837248	212	0.00219527	0.00902805	0.00977488	0.0037785	0.00314889	0.00266496	0.0154171	0.00925746	0.0101165	0.0130008	0.00489958	0.0109579
9_1_5_Ar(N-H)_LJ	-1.295	-5.766	-5.325	-2.229	-1.858	-1.572	-9.087	-5.456	-5.968	-7.666	-2.89	-6.462		X9_1_5_Ar.N.H._LJ	-0.000413099	213	0.000534963	0.00219975	0.00238193	0.000920798	0.000767538	0.000649392	0.00375383	0.00225387	0.00246538	0.00316682	0.00119386	0.00266945
-1_7_-2_O-H_LJ	-84.154	33.087	33.317	-58.443	-57.896	33.668	35.154	32.645	34.582	34.03	-167.93	32.726		X.1_7_.2_O.H_LJ	0.00191812	214	-0.161418	0.0639061	0.063465	-0.112101	-0.111052	0.0645794	0.0674297	0.0626172	0.0663326	0.0652738	-0.322111	0.0627725
10_0_5_COO-_LJ	-0.986	-5.025	-3.982	-2.439	-2.291	-1.9	-7.088	-3.948	-4.356	-6.187	-2.004	-5.109		X10_0_5_COO._LJ	-0.000387647	215	0.00038222	0.00154361	0.00194792	0.00094547	0.000888099	0.000736529	0.00274764	0.00153043	0.00168859	0.00239837	0.000776844	0.00198049
10_1_5_COO-_LJ	-0.858	-3.675	-3.244	-2.385	-1.912	-1.667	-5.236	-3.116	-3.557	-4.766	-1.784	-3.79		X10_1_5_COO._LJ	-0.000271351	216	0.000232819	0.000880261	0.000997213	0.000647171	0.000518822	0.000452341	0.00142079	0.000845528	0.000965194	0.00129326	0.000484089	0.00102842
9_2_3_COO-_LJ	-1.775	-7.337	-7.439	-7.293	-4.086	-3.75	-11.373	-7.994	-8.734	-11.208	-4.126	-6.905		X9_2_3_COO._LJ	-0.000585589	217	0.00103942	0.0043562	0.00429647	0.0042707	0.00239272	0.00219596	0.0066599	0.0046812	0.00511454	0.00656328	0.00241614	0.00404349
8_2_5_(H2O)HO_LJ	-1.564	-6.085	-6.475	-3.393	-2.34	-2.088	-9.926	-6.108	-7.354	-8.583	-3.894	-7.066		X8_2_5_.H2O.HO_LJ	-0.00041505	218	0.000649139	0.00268745	0.00252558	0.00140827	0.000971218	0.000866625	0.00411979	0.00253513	0.00305228	0.00356238	0.00161621	0.00293275
4_1_0_Ar(N-H)_C	31.713	31.228	31.713	31.054	31.759	31.866	31.443	31.669	30.701	31.564	31.602	31.448		X4_1_0_Ar.N.H._C	-4.88981e-05	219	-0.0015507	-0.0015507	-0.00152699	-0.00151848	-0.00155295	-0.00155819	-0.0015375	-0.00154855	-0.00150122	-0.00154342	-0.00154528	-0.00153775
9_3_-2_Ar(N-H)_C	30.678	25.029	26.973	27.855	30.622	30.978	20.865	30.739	17.19	24.95	30.986	20.59		X9_3_.2_Ar.N.H._C	-0.00063108	220	-0.0193603	-0.0170221	-0.0157953	-0.0175787	-0.0193249	-0.0195496	-0.0131675	-0.0193988	-0.0108483	-0.0157454	-0.0195546	-0.0129939
9_2_4_(H2O)HO_LJ	-1.318	-5.3	-5.288	-3.143	-1.98	-1.794	-8.229	-5.458	-6.029	-7.547	-3.052	-5.404		X9_2_4_.H2O.HO_LJ	-0.000362985	221	0.000478415	0.00191947	0.00192382	0.00114086	0.000718711	0.000651196	0.00298701	0.00198117	0.00218844	0.00273945	0.00110783	0.00196157
6_0_-3_Ar(N-H)_C	31.502	31.306	31.173	31.581	31.414	31.669	30.542	31.341	20.388	31.009	31.479	30.456		X6_0_.3_Ar.N.H._C	-5.3219e-05	222	-0.0016765	-0.00165899	-0.00166607	-0.00168071	-0.00167182	-0.00168539	-0.00162541	-0.00166794	-0.00108503	-0.00165027	-0.00167528	-0.00162084
9_2_-2_Ar(N-H)_C	30.894	28.155	29.082	30.465	30.818	31.127	23.142	30.91	15.499	27.41	31.026	22.646		X9_2_.2_Ar.N.H._C	-0.000478187	223	-0.0147731	-0.0139066	-0.0134634	-0.014568	-0.0147368	-0.0148845	-0.0110662	-0.0147808	-0.00741142	-0.0131071	-0.0148362	-0.010829
1_5_4_COO-_LJ	-5.859	-46.427	-47.927	-26.427	-9.822	-11.675	33.098	-14.286	33.104	32.504	-36.121	-52.791		X1_5_4_COO._LJ	0.00338401	224	-0.0198269	-0.162185	-0.157109	-0.0894292	-0.0332377	-0.0395083	0.112004	-0.0483439	0.112024	0.109994	-0.122234	-0.178645
0_4_3_(H2O)HO_LJ	-15.892	-12.74	31.572	-40.359	-16.351	-19.341	34.549	-50.36	34.232	33.939	33.091	-75.567		X0_4_3_.H2O.HO_LJ	-0.000222769	225	0.00354025	-0.00703328	0.00283808	0.00899075	0.0036425	0.00430858	-0.00769646	0.0112187	-0.00762584	-0.00756057	-0.00737166	0.016834
9_1_3_COO-_LJ	-2.226	-11.364	-10.911	-7.241	-5.618	-4.688	-19.956	-13.065	-13.51	-18.753	-5.068	-10.932		X9_1_3_COO._LJ	-0.00104521	226	0.00232664	0.0114043	0.0118778	0.00756837	0.00587199	0.00489994	0.0208582	0.0136557	0.0141208	0.0196008	0.00529712	0.0114262
0_4_3_O-H_LJ	-27.663	-7.136	32.056	-38.214	-15.239	-18.049	34.804	-87.383	34.488	34.196	33.355	-122.791		X0_4_3_O.H_LJ	0.000831323	227	-0.0229969	0.0266489	-0.00593232	-0.0317682	-0.0126685	-0.0150046	0.0289334	-0.0726435	0.0286707	0.0284279	0.0277288	-0.102079
6_0_-2_Ar(N-H)_C	31.533	31.378	31.355	31.521	31.498	31.69	31.004	31.479	14.575	31.287	31.483	30.959		X6_0_.2_Ar.N.H._C	-3.35701e-05	228	-0.00105857	-0.00105259	-0.00105336	-0.00105816	-0.00105739	-0.00106384	-0.00104081	-0.00105675	-0.000489284	-0.00105031	-0.00105689	-0.0010393
9_0_6_(H2O)HO_LJ	-1.085	-5.118	-4.319	-1.716	-1.64	-1.348	-7.369	-4.049	-4.669	-6.112	-2.288	-6.081		X9_0_6_.H2O.HO_LJ	-0.000349424	229	0.000379125	0.00150916	0.00178835	0.000599612	0.000573056	0.000471024	0.00257491	0.00141482	0.00163146	0.00213568	0.000799483	0.00212485
7_2_2_COO-_LJ	-6.252	-29.583	-34.668	-38.3	-15.328	-15.034	-42.569	-31.109	-44.47	-42.292	-18.573	-24.703		X7_2_2_COO._LJ	-0.0020472	230	0.0127991	0.0709723	0.0605623	0.0784078	0.0313795	0.0307776	0.0871473	0.0636863	0.091039	0.0865802	0.0380226	0.050572
0_4_3_COO-_LJ	-16.998	31.397	32.213	-66.408	-26.539	-31.426	34.675	-52.588	34.362	34.073	33.242	-40.926		X0_4_3_COO._LJ	0.000595555	231	-0.0101232	0.0191846	0.0186986	-0.0395496	-0.0158054	-0.0187159	0.0206509	-0.0313191	0.0204645	0.0202924	0.0197974	-0.0243737
0_4_3_SH_LJ	-33.055	32.251	32.721	-77.724	-31.872	-37.664	35.025	-100.378	34.714	34.429	33.608	-20.53		X0_4_3_SH_LJ	0.00143406	232	-0.0474029	0.0469239	0.0462499	-0.111461	-0.0457064	-0.0540125	0.050228	-0.143948	0.049782	0.0493733	0.048196	-0.0294413
0_4_3_Ar(N-H)_LJ	-16.311	31.931	32.425	-38.26	-15.737	-18.593	34.733	-49.3	34.422	34.137	33.314	-2.857		X0_4_3_Ar.N.H._LJ	0.00127628	233	-0.0208175	0.0413835	0.040753	-0.0488306	-0.0200849	-0.0237299	0.0443292	-0.0629208	0.0439322	0.0435685	0.0425181	-0.00364634
8_1_-2_Ar(N-H)_C	31.185	30.723	30.736	31.065	31.131	31.368	28.276	31.17	14.417	30.572	31.207	27.454		X8_1_.2_Ar.N.H._C	-0.000179197	234	-0.00558826	-0.0055078	-0.00550547	-0.00556676	-0.00557858	-0.00562105	-0.00506698	-0.00558557	-0.00258348	-0.00547841	-0.0055922	-0.00491968
6_0_6_COO-_LJ	-4.893	-19.016	-21.282	-11.747	-11.825	-8.873	-33.634	-16.987	-23.588	-27.474	-12.461	-32.573		X6_0_6_COO._LJ	-0.00156767	235	0.00767063	0.0333632	0.0298109	0.0184155	0.0185377	0.01391	0.0527271	0.0266301	0.0369783	0.0430703	0.0195348	0.0510638
5_1_-3_Ar(N-H)_C	31.522	31.347	31.197	31.679	31.475	31.739	29.996	31.226	30.198	30.863	31.63	29.917		X5_1_.3_Ar.N.H._C	-8.61415e-05	236	-0.00271535	-0.00268736	-0.00270028	-0.00272888	-0.0027113	-0.00273405	-0.0025839	-0.00268985	-0.0026013	-0.00265859	-0.00272466	-0.0025771
10_0_6_COO-_LJ	-0.751	-3.449	-2.795	-1.804	-1.653	-1.405	-4.517	-2.5	-2.997	-4.017	-1.499	-3.66		X10_0_6_COO._LJ	-0.000238629	237	0.00017921	0.000666968	0.000823031	0.000430487	0.000394454	0.000335274	0.00107789	0.000596573	0.000715171	0.000958573	0.000357705	0.000873382
9_0_1_Ar(N-H)_LJ	-3.669	-23.087	-22.46	-6.871	-6.291	-4.915	-35.019	-22.8	-30.385	-33.118	-7.676	-18.309		X9_0_1_Ar.N.H._LJ	-0.00154468	238	0.00566744	0.0346936	0.0356621	0.0106135	0.0097176	0.00759212	0.0540933	0.0352188	0.0469352	0.0511568	0.011857	0.0282816
7_1_6_COO-_LJ	-2.361	-9.228	-10.344	-6.199	-5.436	-4.473	-16.084	-8.565	-11.608	-13.56	-5.935	-13.252		X7_1_6_COO._LJ	-0.000735903	239	0.00173747	0.00761218	0.00679092	0.00456187	0.00400037	0.0032917	0.0118363	0.00630301	0.00854237	0.00997885	0.00436759	0.00975219
9_0_5_O-H_LJ	-2.592	-13.939	-11.485	-2.254	-2.253	-1.787	-22.388	-12.524	-12.802	-17.586	-5.632	-15.968		X9_0_5_O.H_LJ	-0.00103873	240	0.00269239	0.0119298	0.0144789	0.0023413	0.00234026	0.00185621	0.0232551	0.0130091	0.0132978	0.0182671	0.00585013	0.0165865
6_1_5_SH_LJ	-11.419	-46.169	-53.2	-19.567	-17.907	-14.432	-83.068	-46.679	-63.167	-66.329	-34.998	-66.487		X6_1_5_SH_LJ	-0.00332691	241	0.0379899	0.176991	0.1536	0.0650976	0.0595749	0.0480139	0.276359	0.155297	0.210151	0.22067	0.116435	0.221196
1_5_4_SH_LJ	-11.433	-89.544	-61.252	-31.652	-11.829	-14.052	33.472	-27.838	33.476	32.934	-67.824	-100.501		X1_5_4_SH_LJ	0.00311283	242	-0.035589	-0.190667	-0.278735	-0.0985273	-0.0368217	-0.0437415	0.104193	-0.086655	0.104205	0.102518	-0.211125	-0.312843
8_2_5_SH_LJ	-3.284	-12.747	-13.565	-6.624	-4.568	-4.077	-20.678	-12.692	-15.409	-17.962	-8.167	-14.786		X8_2_5_SH_LJ	-0.000844249	243	0.00277252	0.0114522	0.0107616	0.00559231	0.00385653	0.00344201	0.0174574	0.0107152	0.013009	0.0151644	0.00689499	0.0124831
9_2_4_SH_LJ	-2.768	-11.106	-11.078	-6.137	-3.865	-3.503	-17.15	-11.353	-12.634	-15.775	-6.405	-11.318		X9_2_4_SH_LJ	-0.000739057	244	0.00204571	0.00818727	0.00820796	0.00453559	0.00285645	0.00258892	0.0126748	0.00839051	0.00933724	0.0116586	0.00473366	0.00836464
8_2_5_Ar(N-H)_LJ	-1.622	-6.295	-6.699	-3.272	-2.256	-2.014	-10.206	-6.262	-7.61	-8.869	-4.034	-7.301		X8_2_5_Ar.N.H._LJ	-0.000416557	245	0.000675656	0.00279052	0.00262223	0.00136297	0.000939753	0.000838946	0.00425138	0.00260848	0.00317	0.00369444	0.00168039	0.00304128
9_2_4_Ar(N-H)_LJ	-1.367	-5.485	-5.471	-3.031	-1.909	-1.731	-8.465	-5.602	-6.239	-7.788	-3.164	-5.589		X9_2_4_Ar.N.H._LJ	-0.000364686	246	0.000498525	0.00199519	0.0020003	0.00110536	0.000696185	0.000631271	0.00308706	0.00204297	0.00227527	0.00284017	0.00115386	0.00203823
1_5_4_Ar(N-H)_LJ	-5.647	-44.096	-26.29	-15.624	-5.842	-6.94	33.178	-13.744	33.183	32.638	-33.171	-49.328		X1_5_4_Ar.N.H._LJ	0.0023289	247	-0.0131513	-0.0612267	-0.102695	-0.0363867	-0.0136054	-0.0161625	0.0772681	-0.0320083	0.0772798	0.0760105	-0.0772518	-0.11488
3_1_0_Ar(N-H)_C	31.824	17.954	31.772	31.255	31.859	31.972	31.496	31.711	31.418	31.622	31.716	31.545		X3_1_0_Ar.N.H._C	-0.000485882	248	-0.0154627	-0.0154374	-0.00872352	-0.0151862	-0.0154797	-0.0155346	-0.0153033	-0.0154078	-0.0152654	-0.0153646	-0.0154102	-0.0153271
-1_7_-2_SH_LJ	-96.492	33.363	33.585	-114.08	-118.739	34.164	35.373	33.021	34.802	34.266	-146.498	33.104		X.1_7_.2_SH_LJ	-0.00139591	249	0.134695	-0.0468818	-0.0465719	0.159246	0.16575	-0.04769	-0.0493777	-0.0460945	-0.0485806	-0.0478324	0.204499	-0.0462104
-1_7_-2_Ar(N-H)_LJ	-47.381	33.069	33.292	-55.896	-58.504	33.872	35.08	32.727	34.509	33.974	-69.17	32.812		X.1_7_.2_Ar.N.H._LJ	-0.000650615	250	0.0308268	-0.0216603	-0.0215152	0.0363668	0.0380636	-0.0220376	-0.0228236	-0.0212927	-0.0224521	-0.022104	0.045003	-0.021348
7_2_5_(H2O)HO_LJ	-2.428	-9.392	-10.794	-5.277	-3.7	-3.293	-16.381	-9.669	-12.569	-13.874	-6.777	-11.63		X7_2_5_.H2O.HO_LJ	-0.000657473	251	0.00159634	0.00709676	0.00617498	0.00346948	0.00243265	0.00216506	0.0107701	0.0063571	0.00826377	0.00912178	0.00445569	0.00764641
9_0_6_SH_LJ	-2.278	-10.723	-9.054	-3.351	-3.202	-2.631	-15.36	-8.447	-9.794	-12.796	-4.802	-12.705		X9_0_6_SH_LJ	-0.000715794	252	0.00163058	0.0064808	0.00767546	0.00239863	0.00229197	0.00188325	0.0109946	0.00604631	0.00701049	0.0091593	0.00343724	0.00909416
9_0_6_Ar(N-H)_LJ	-1.125	-5.295	-4.472	-1.655	-1.582	-1.3	-7.581	-4.17	-4.837	-6.319	-2.372	-6.272		X9_0_6_Ar.N.H._LJ	-0.000353163	253	0.000397309	0.00157935	0.00187	0.000584485	0.000558704	0.000459112	0.00267733	0.00147269	0.00170825	0.00223164	0.000837704	0.00221504
7_0_-3_Ar(N-H)_C	31.375	31.103	30.965	31.423	31.269	31.54	29.706	31.262	16.578	30.814	31.345	29.646		X7_0_.3_Ar.N.H._C	-9.63638e-05	254	-0.00302341	-0.0029839	-0.0029972	-0.00302804	-0.0030132	-0.00303931	-0.00286258	-0.00301252	-0.00159752	-0.00296935	-0.00302052	-0.0028568
9_1_-3_Ar(N-H)_C	30.989	29.835	28.799	30.935	30.806	31.195	23.097	30.905	15.007	27.259	31.04	22.413		X9_1_.3_Ar.N.H._C	-0.00040738	255	-0.0126243	-0.0117321	-0.0121542	-0.0126023	-0.0125498	-0.0127082	-0.00940926	-0.0125901	-0.00611355	-0.0111048	-0.0126451	-0.00913061
10_1_4_COO-_LJ	-1.085	-4.931	-4.358	-3.207	-2.508	-2.169	-7.385	-4.523	-4.901	-6.919	-2.28	-4.807		X10_1_4_COO._LJ	-0.000390305	256	0.000423481	0.00170095	0.0019246	0.00125171	0.000978886	0.000846573	0.00288241	0.00176535	0.00191289	0.00270052	0.000889897	0.0018762
8_2_4_O-H_LJ	-3.653	-15.226	-15.979	-4.791	-3.03	-2.725	-25.444	-17.244	-18.738	-21.629	-9.385	-16.199		X8_2_4_O.H_LJ	-0.000969878	257	0.00354297	0.0154977	0.0147674	0.00464669	0.00293873	0.00264292	0.0246776	0.0167246	0.0181736	0.0209775	0.00910231	0.0157111
6_1_5_Ar(N-H)_LJ	-5.639	-22.772	-26.244	-9.661	-8.839	-7.125	-40.73	-22.842	-31.158	-32.712	-17.267	-32.741		X6_1_5_Ar.N.H._LJ	-0.00162538	258	0.00916553	0.0426566	0.0370132	0.0157028	0.0143668	0.0115809	0.0662018	0.037127	0.0506437	0.0531695	0.0280655	0.0532167
9_0_4_O-H_LJ	-3.448	-20.917	-17.416	-3.105	-3.22	-2.471	-37.525	-21.347	-20.5	-30.046	-7.632	-22.436		X9_0_4_O.H_LJ	-0.00181694	259	0.00626481	0.0316438	0.0380049	0.0056416	0.00585054	0.00448966	0.0681806	0.0387862	0.0372472	0.0545917	0.0138669	0.0407648
8_2_-1_Ar(N-H)_C	31.092	30.279	30.689	30.521	31.112	31.291	27.767	31.147	15.487	30.466	31.172	27.179		X8_2_.1_Ar.N.H._C	-0.000225882	260	-0.00702312	-0.00693209	-0.00683948	-0.00689414	-0.00702763	-0.00706807	-0.00627206	-0.00703554	-0.00349823	-0.00688171	-0.00704119	-0.00613924
10_3_-3_Ar(N-H)_C	30.192	22.444	23.075	27.763	29.563	30.701	18.032	30.127	15.935	21.456	30.761	17.702		X10_3_.3_Ar.N.H._C	-0.000653374	261	-0.0197267	-0.0150766	-0.0146643	-0.0181396	-0.0193157	-0.0200592	-0.0117816	-0.0196842	-0.0104115	-0.0140188	-0.0200984	-0.011566
6_2_4_SH_LJ	-11.721	-47.723	-55.803	-27.08	-17.486	-16.402	-79.022	-48.651	-67.657	-65.982	-41.658	-54.416		X6_2_4_SH_LJ	-0.00300895	262	0.0352679	0.167909	0.143596	0.0814824	0.0526145	0.0493528	0.237773	0.146389	0.203577	0.198537	0.125347	0.163735
6_0_5_O-H_LJ	-13.372	-61.738	-60.954	-11.857	-13.162	-9.417	-95.554	-57.336	-70	-75.834	-38.076	-92.51		X6_0_5_O.H_LJ	-0.00374148	263	0.050031	0.228058	0.230991	0.0443627	0.0492453	0.0352335	0.357513	0.214521	0.261903	0.283731	0.14246	0.346124
7_3_3_(H2O)HO_LJ	-3.193	-12.164	-13.629	-13.948	-4.628	-4.799	-17.165	-12.654	-15.612	-16.4	-9.591	-11.198		X7_3_3_.H2O.HO_LJ	-0.000739725	264	0.00236194	0.0100817	0.00899802	0.0103177	0.00342345	0.00354994	0.0126974	0.00936049	0.0115486	0.0121315	0.00709471	0.00828345
8_1_6_(H2O)HO_LJ	-1.418	-5.758	-5.832	-2.48	-2.126	-1.787	-9.269	-5.196	-6.439	-7.804	-3.297	-7.468		X8_1_6_.H2O.HO_LJ	-0.000394723	265	0.000559718	0.00230203	0.00227282	0.000978914	0.000839182	0.000705371	0.00365869	0.00205098	0.00254162	0.00308042	0.0013014	0.00294779
6_0_4_O-H_LJ	-21.684	-118.815	-116.514	-19.87	-24.939	-17.077	32.921	32.613	-142.557	-102.112	-67.716	-98.75		X6_0_4_O.H_LJ	0.00609302	266	-0.132121	-0.709923	-0.723943	-0.121068	-0.151954	-0.104051	0.200588	0.198712	-0.868603	-0.622171	-0.412595	-0.601686
8_2_3_O-H_LJ	-4.721	-20.778	-22.24	-7.326	-4.002	-3.667	-34.441	-25.244	-27.262	-31.256	-12.256	-19.859		X8_2_3_O.H_LJ	-0.00130778	267	0.00617402	0.029085	0.027173	0.00958078	0.00523373	0.00479562	0.0450412	0.0330135	0.0356526	0.0408759	0.0160281	0.0259712
10_2_-3_Ar(N-H)_C	30.596	24.657	24.51	30.167	30.152	30.906	19.62	30.518	14.965	23.105	30.815	19.151		X10_2_.3_Ar.N.H._C	-0.000529744	268	-0.016208	-0.012984	-0.0130619	-0.0159808	-0.0159728	-0.0163723	-0.0103936	-0.0161667	-0.00792762	-0.0122397	-0.0163241	-0.0101451
6_2_4_Ar(N-H)_LJ	-5.788	-23.533	-27.52	-13.37	-8.633	-8.097	-38.809	-23.82	-33.364	-32.541	-20.544	-26.839		X6_2_4_Ar.N.H._LJ	-0.0014737	269	0.00852977	0.0405562	0.0346806	0.0197034	0.0127224	0.0119325	0.0571928	0.0351035	0.0491685	0.0479556	0.0302757	0.0395526
8_0_6_O-H_LJ	-3.003	-14.013	-12.538	-2.523	-2.499	-1.986	-22.03	-12.087	-13.647	-17.19	-6.736	-18.998		X8_0_6_O.H_LJ	-0.000933544	270	0.00280343	0.0117048	0.0130818	0.00235533	0.00233293	0.00185402	0.020566	0.0112837	0.0127401	0.0160476	0.00628835	0.0177355
7_0_6_O-H_LJ	-4.86	-21.355	-20.79	-4.087	-4.129	-3.186	-35.995	-19.489	-22.771	-27.46	-11.648	-33.059		X7_0_6_O.H_LJ	-0.0014619	271	0.00710484	0.0303929	0.0312189	0.00597479	0.00603619	0.00465762	0.0526211	0.028491	0.0332889	0.0401438	0.0170282	0.048329
10_1_6_COO-_LJ	-0.661	-2.635	-2.37	-1.749	-1.414	-1.248	-3.569	-2.055	-2.552	-3.293	-1.349	-2.838		X10_1_6_COO._LJ	-0.00017821	272	0.000117797	0.000422358	0.000469584	0.000311689	0.000251989	0.000222406	0.000636032	0.000366222	0.000454792	0.000586846	0.000240405	0.00050576
7_1_-1_(H2O)HO_LJ	-11.919	-47.602	-62.651	-59.366	-18.11	-18.897	-49.616	-42.558	-70.061	20.15	-29.794	-34.008		X7_1_.1_.H2O.HO_LJ	-0.00132985	273	0.0158505	0.0833164	0.0633035	0.0789478	0.0240836	0.0251302	0.0659818	0.0565957	0.0931706	-0.0267965	0.0396215	0.0452255
6_0_4_(H2O)HO_LJ	-12.456	-68.701	-67.287	-21.185	-26.298	-18.19	32.644	32.319	-82.41	-59.954	-39.001	-59.49		X6_0_4_.H2O.HO_LJ	0.00383188	274	-0.0477298	-0.257835	-0.263254	-0.0811783	-0.100771	-0.0697018	0.125088	0.123842	-0.315785	-0.229736	-0.149447	-0.227958
8_3_-1_Ar(N-H)_C	30.926	27.57	30.243	26.63	30.991	31.165	24.448	31.02	18.553	29.21	31.14	24.238		X8_3_.1_Ar.N.H._C	-0.000564739	275	-0.0174651	-0.0170794	-0.0155698	-0.015039	-0.0175018	-0.0176001	-0.0138067	-0.0175182	-0.0104776	-0.016496	-0.017586	-0.0136881
8_1_2_COO-_LJ	-4.824	-27.3	-30.074	-18.238	-13.213	-10.912	-45.971	-29.025	-42.694	-46.125	-12.014	-24.204		X8_1_2_COO._LJ	-0.00218934	276	0.0105614	0.0658423	0.0597691	0.0399293	0.0289278	0.0238901	0.100646	0.0635457	0.0934719	0.100983	0.0263028	0.0529909
8_2_2_COO-_LJ	-3.605	-16.051	-17.841	-19.565	-8.609	-8.133	-24.661	-19.013	-22.61	-26.071	-9.232	-13.74		X8_2_2_COO._LJ	-0.00124638	277	0.00449321	0.0222367	0.0200057	0.0243855	0.0107301	0.0101368	0.030737	0.0236975	0.0281807	0.0324944	0.0115066	0.0171253
9_2_5_(H2O)HO_LJ	-1.02	-3.901	-3.913	-2.186	-1.487	-1.342	-5.893	-3.652	-4.351	-5.352	-2.32	-4.256		X9_2_5_.H2O.HO_LJ	-0.000250225	278	0.000255229	0.000979129	0.000976126	0.000546991	0.000372084	0.000335801	0.00147457	0.00091382	0.00108873	0.0013392	0.000580521	0.00106496
-1_7_-2_COO-_LJ	-50.597	32.986	33.213	-101.253	-100.673	33.927	35.023	32.603	34.452	33.909	-88.367	32.688		X.1_7_.2_COO._LJ	-0.00345886	279	0.175008	-0.114879	-0.114094	0.35022	0.348214	-0.117349	-0.12114	-0.112769	-0.119165	-0.117286	0.305649	-0.113063
8_3_3_(H2O)HO_LJ	-2.024	-7.376	-7.995	-7.905	-2.91	-2.925	-10.44	-7.736	-9.093	-10.357	-5.27	-6.847		X8_3_3_.H2O.HO_LJ	-0.000454967	280	0.000920854	0.00363746	0.00335584	0.00359652	0.00132395	0.00133078	0.00474986	0.00351963	0.00413702	0.0047121	0.00239768	0.00311516
8_3_4_(H2O)HO_LJ	-1.585	-5.656	-6.181	-4.903	-2.265	-2.211	-8.392	-5.628	-6.995	-7.978	-4.082	-5.777		X8_3_4_.H2O.HO_LJ	-0.00034617	281	0.00054868	0.00213968	0.00195794	0.00169727	0.000784076	0.000765383	0.00290506	0.00194825	0.00242146	0.00276175	0.00141307	0.00199983
7_3_3_SH_LJ	-6.701	-25.368	-28.397	-27.139	-9.031	-9.362	-35.554	-25.995	-32.553	-34.179	-20.065	-23.417		X7_3_3_SH_LJ	-0.00147503	282	0.00988414	0.0418863	0.0374184	0.0400307	0.013321	0.0138092	0.052443	0.0383433	0.0480165	0.0504149	0.0295964	0.0345407
-1_7_-2_(H2O)HO_LJ	-48.506	32.817	33.051	-60.325	-61.433	33.807	34.899	32.343	34.327	33.773	-98.629	32.428		X.1_7_.2_.H2O.HO_LJ	-0.00081069	283	0.0393233	-0.0267941	-0.0266044	0.0489049	0.0498031	-0.027407	-0.0282923	-0.0262201	-0.0278285	-0.0273794	0.0799575	-0.026289
6_1_5_O-H_LJ	-9.499	-38.796	-44.645	-9.357	-8.586	-6.909	-73.306	-41.855	-53.049	-55.78	-29.342	-56.632		X6_1_5_O.H_LJ	-0.00271999	284	0.0258372	0.121434	0.105525	0.025451	0.0233539	0.0187924	0.199392	0.113845	0.144293	0.151721	0.0798101	0.154039
10_2_5_COO-_LJ	-0.726	-2.686	-2.566	-2.3	-1.55	-1.423	-3.735	-2.314	-2.799	-3.575	-1.537	-2.763		X10_2_5_COO._LJ	-0.000185809	285	0.000134897	0.000476786	0.000499083	0.000427361	0.000288004	0.000264406	0.000693997	0.000429962	0.00052008	0.000664268	0.000285589	0.000513391
7_3_3_Ar(N-H)_LJ	-3.31	-12.522	-14.015	-13.394	-4.46	-4.624	-17.537	-12.811	-16.068	-16.87	-9.907	-11.562		X7_3_3_Ar.N.H._LJ	-0.000727236	286	0.00240715	0.0101922	0.00910645	0.0097406	0.00324347	0.00336274	0.0127535	0.00931662	0.0116852	0.0122685	0.00720473	0.0084083
4_2_-2_Ar(N-H)_C	31.5	31.128	31.355	27.981	31.598	31.758	30.087	31.299	31.249	30.959	31.784	30.434		X4_2_.2_Ar.N.H._C	-0.00016736	287	-0.00527185	-0.00524759	-0.00520959	-0.00468291	-0.00528825	-0.00531503	-0.00503537	-0.00523821	-0.00522985	-0.00518131	-0.00531938	-0.00509345
10_2_4_COO-_LJ	-0.911	-3.481	-3.313	-3.153	-1.988	-1.831	-4.937	-3.208	-3.669	-4.836	-1.947	-3.391		X10_2_4_COO._LJ	-0.0002527	288	0.00023021	0.000837195	0.000879648	0.000796763	0.000502367	0.000462694	0.00124758	0.000810661	0.000927156	0.00122206	0.000492007	0.000856905
9_1_4_O-H_LJ	-2.852	-13.815	-12.835	-3.016	-2.467	-2.062	-23.62	-14.847	-15.019	-20.077	-6.485	-14.515		X9_1_4_O.H_LJ	-0.00102437	289	0.00292149	0.0131477	0.0141516	0.00308949	0.00252711	0.00211224	0.0241955	0.0152088	0.015385	0.0205662	0.00664301	0.0148687
9_2_3_(H2O)HO_LJ	-1.651	-6.835	-6.932	-4.5	-2.521	-2.314	-10.643	-7.495	-8.14	-10.474	-3.838	-6.432		X9_2_3_.H2O.HO_LJ	-0.000473832	290	0.000782296	0.0032846	0.00323864	0.00213224	0.00119453	0.00109645	0.00504299	0.00355137	0.00385699	0.00496291	0.00181857	0.00304769
7_2_5_SH_LJ	-5.096	-19.639	-22.57	-10.298	-7.22	-6.426	-33.937	-19.924	-26.279	-28.983	-14.19	-24.277		X7_2_5_SH_LJ	-0.00132705	291	0.00676263	0.0299515	0.0260619	0.0136659	0.00958128	0.0085276	0.045036	0.0264401	0.0348735	0.0384618	0.0188308	0.0322167
3_0_0_Ar(N-H)_C	31.959	31.103	32.118	31.796	31.966	32.122	31.773	31.856	31.436	31.829	31.748	31.787		X3_0_0_Ar.N.H._C	-5.80096e-05	292	-0.00185393	-0.00186315	-0.00180427	-0.00184447	-0.00185434	-0.00186338	-0.00184314	-0.00184795	-0.00182359	-0.00184639	-0.00184169	-0.00184395
7_2_5_Ar(N-H)_LJ	-2.517	-9.697	-11.144	-5.086	-3.566	-3.174	-16.74	-9.822	-12.975	-14.309	-7.007	-11.985		X7_2_5_Ar.N.H._LJ	-0.000654195	293	0.00164661	0.00729035	0.00634373	0.00332723	0.00233286	0.00207641	0.0109512	0.0064255	0.00848818	0.00936087	0.00458394	0.00784052
8_3_3_SH_LJ	-4.248	-15.436	-16.722	-15.41	-5.68	-5.709	-21.75	-16.052	-19.024	-21.632	-11.052	-14.344		X8_3_3_SH_LJ	-0.000914685	294	0.00388558	0.0152954	0.0141191	0.0140953	0.00519541	0.00522194	0.0198944	0.0146825	0.017401	0.0197865	0.0101091	0.0131202
6_3_-2_Ar(N-H)_C	31.123	29.037	30.831	23.389	31.219	31.393	24.663	31.11	29.046	30.04	31.461	24.763		X6_3_.2_Ar.N.H._C	-0.000617912	295	-0.0192313	-0.0190508	-0.0179423	-0.0144523	-0.0192906	-0.0193981	-0.0152396	-0.0192232	-0.0179479	-0.0185621	-0.0194401	-0.0153014
10_0_4_COO-_LJ	-1.26	-7.011	-5.562	-3.227	-3.077	-2.499	-10.676	-5.97	-6.271	-9.633	-2.583	-6.716		X10_0_4_COO._LJ	-0.000592983	296	0.000747158	0.00329817	0.0041574	0.00191356	0.00182461	0.00148186	0.00633068	0.00354011	0.00371859	0.0057122	0.00153167	0.00398247
8_3_3_Ar(N-H)_LJ	-2.098	-7.622	-8.257	-7.609	-2.806	-2.82	-10.735	-7.919	-9.394	-10.68	-5.459	-7.084		X8_3_3_Ar.N.H._LJ	-0.000451359	297	0.000946952	0.00372687	0.00344026	0.00343439	0.00126651	0.00127283	0.00484534	0.00357432	0.00424007	0.00482052	0.00246397	0.00319743
10_0_5_(H2O)HO_LJ	-0.917	-4.679	-3.706	-1.506	-1.414	-1.173	-6.62	-3.683	-4.054	-5.766	-1.864	-4.76		X10_0_5_.H2O.HO_LJ	-0.000329344	298	0.000302008	0.00122055	0.001541	0.000495991	0.000465692	0.00038632	0.00218025	0.00121297	0.00133516	0.001899	0.000613896	0.00156768
8_1_6_SH_LJ	-2.978	-12.063	-12.222	-4.842	-4.151	-3.488	-19.318	-10.817	-13.498	-16.341	-6.917	-15.603		X8_1_6_SH_LJ	-0.000805447	299	0.00239862	0.00984417	0.0097161	0.00389997	0.00334341	0.0028094	0.0155596	0.00871252	0.0108719	0.0131618	0.00557128	0.0125674
8_1_6_Ar(N-H)_LJ	-1.471	-5.957	-6.036	-2.392	-2.05	-1.723	-9.535	-5.338	-6.667	-8.069	-3.416	-7.703		X8_1_6_Ar.N.H._LJ	-0.000397405	300	0.000584583	0.00239874	0.00236734	0.000950593	0.00081468	0.000684729	0.00378926	0.00212135	0.0026495	0.00320666	0.00135754	0.00306121
0_5_3_COO-_LJ	-9.63	-78.102	-93.809	-41.015	-16.726	-21.132	32.976	-34.181	32.346	31.858	-54.786	-72.564		X0_5_3_COO._LJ	0.0052129	301	-0.0502002	-0.489016	-0.407138	-0.213807	-0.0871909	-0.110159	0.1719	-0.178182	0.168616	0.166072	-0.285594	-0.378269
7_2_2_SH_LJ	-12.197	-56.953	-66.686	-45.638	-18.386	-18.042	-80.273	-56.309	-84.965	-80.419	-36.143	-47.975		X7_2_2_SH_LJ	-0.00303215	302	0.0369831	0.202202	0.17269	0.138381	0.0557491	0.054706	0.2434	0.170737	0.257627	0.243842	0.109591	0.145467
7_3_-1_Ar(N-H)_C	31.068	29.085	30.751	24.343	31.157	31.296	26.397	31.136	21.978	30.292	31.289	26.311		X7_3_.1_Ar.N.H._C	-0.000479011	303	-0.0148819	-0.0147301	-0.013932	-0.0116606	-0.0149245	-0.0149911	-0.0126445	-0.0149145	-0.0105277	-0.0145102	-0.0149878	-0.0126033
9_0_1_SH_LJ	-7.429	-46.811	-45.561	-13.913	-12.745	-9.951	-71.763	-46.606	-61.747	-70.04	-15.544	-37.112		X9_0_1_SH_LJ	-0.0031784	304	0.0236123	0.144811	0.148784	0.0442211	0.0405087	0.0316283	0.228092	0.148133	0.196257	0.222615	0.0494051	0.117957
5_0_-1_Ar(N-H)_C	31.68	31.553	31.653	31.58	31.685	31.828	31.401	31.662	10.752	31.592	31.584	31.372		X5_0_.1_Ar.N.H._C	-2.62978e-05	305	-0.000833114	-0.000832404	-0.000829774	-0.000830485	-0.000833246	-0.000837006	-0.000825777	-0.000832641	-0.000282754	-0.0008308	-0.00083059	-0.000825015
0_5_3_SH_LJ	-18.784	-148.183	-165.208	-49.006	-20.132	-25.411	33.356	-66.033	32.801	32.476	-94.626	-138.458		X0_5_3_SH_LJ	0.00799014	306	-0.150087	-1.32004	-1.184	-0.391565	-0.160858	-0.203037	0.266519	-0.527613	0.262085	0.259488	-0.756075	-1.1063
0_5_3_Ar(N-H)_LJ	-9.276	-72.667	-79.403	-24.183	-9.943	-12.549	33.062	-32.531	32.502	32.172	-45.227	-67.997		X0_5_3_Ar.N.H._LJ	0.00486116	307	-0.0450921	-0.385991	-0.353246	-0.117557	-0.0483345	-0.0610027	0.16072	-0.158138	0.157997	0.156393	-0.219856	-0.330544
9_4_-3_Ar(N-H)_C	29.834	21.363	23.284	23.979	29.495	30.602	17.148	29.97	18.695	21.022	30.911	16.98		X9_4_.3_Ar.N.H._C	-0.000811188	308	-0.024201	-0.0188877	-0.0173294	-0.0194515	-0.023926	-0.024824	-0.0139103	-0.0243113	-0.0151652	-0.0170528	-0.0250746	-0.013774
8_0_-1_COO-_LJ	-8.335	-40.049	-46.74	-32.322	-21.009	-18.916	-48.619	-34.164	-54.497	31.325	-17.092	-29.603		X8_0_.1_COO._LJ	-0.00188132	309	0.0156808	0.0879329	0.0753449	0.060808	0.0395246	0.035587	0.0914678	0.0642734	0.102526	-0.0589323	0.0321555	0.0556927
9_1_6_(H2O)HO_LJ	-0.926	-3.776	-3.57	-1.625	-1.354	-1.165	-5.577	-3.18	-3.89	-4.89	-2.008	-4.437		X9_1_6_.H2O.HO_LJ	-0.000242332	310	0.000224399	0.000865125	0.000915045	0.000393789	0.000328117	0.000282317	0.00135149	0.000770615	0.000942671	0.001185	0.000486602	0.00107523
10_3_-2_Ar(N-H)_C	30.367	23.28	24.428	27.121	30.15	30.783	19.411	30.51	15.446	22.913	30.773	19.16		X10_3_.2_Ar.N.H._C	-0.000625941	311	-0.019008	-0.0152905	-0.0145719	-0.0169762	-0.0188721	-0.0192684	-0.0121501	-0.0190975	-0.00966829	-0.0143422	-0.0192621	-0.011993
8_2_2_(H2O)HO_LJ	-3.354	-15.019	-16.714	-12.048	-5.308	-5.017	-23.339	-18.208	-21.24	-24.665	-8.598	-12.823		X8_2_2_.H2O.HO_LJ	-0.000997167	312	0.0033445	0.0166666	0.0149764	0.0120139	0.00529296	0.00500278	0.0232729	0.0181564	0.0211798	0.0245951	0.00857364	0.0127867
9_2_5_SH_LJ	-2.142	-8.182	-8.206	-4.269	-2.903	-2.621	-12.321	-7.63	-9.128	-11.214	-4.869	-8.921		X9_2_5_SH_LJ	-0.000511016	313	0.0010946	0.0041934	0.00418113	0.00218153	0.00148348	0.00133937	0.00629623	0.00389905	0.00466455	0.00573053	0.00248814	0.00455877
9_2_5_Ar(N-H)_LJ	-1.058	-4.041	-4.053	-2.109	-1.434	-1.295	-6.084	-3.767	-4.508	-5.538	-2.405	-4.406		X9_2_5_Ar.N.H._LJ	-0.000252302	314	0.000266936	0.00102258	0.00101955	0.000532105	0.000361801	0.000326731	0.00153501	0.000950422	0.00113738	0.00139725	0.000606786	0.00111164
7_0_3_Ar(N-H)_LJ	-9.418	-62.047	-61.763	-15.126	-19.513	-13.274	32.975	32.966	-51.01	32.19	-26.108	-55.553		X7_0_3_Ar.N.H._LJ	0.00381056	315	-0.0358878	-0.235351	-0.236434	-0.0576385	-0.0743554	-0.0505813	0.125653	0.125619	-0.194376	0.122662	-0.099486	-0.211688
9_0_3_COO-_LJ	-2.718	-17.846	-15.495	-7.219	-7.575	-5.685	-32.456	-19.248	-19.663	-29.822	-6.015	-17.335		X9_0_3_COO._LJ	-0.0017758	316	0.00482661	0.027516	0.0316909	0.0128195	0.0134517	0.0100954	0.0576352	0.0341805	0.0349175	0.0529578	0.0106814	0.0307834
8_3_4_SH_LJ	-3.328	-11.852	-12.949	-9.568	-4.421	-4.318	-17.527	-11.725	-14.658	-16.704	-8.563	-12.107		X8_3_4_SH_LJ	-0.000700474	317	0.00233118	0.00907044	0.00830202	0.00670214	0.0030968	0.00302465	0.0122772	0.00821306	0.0102676	0.0117007	0.00599816	0.00848064
9_0_7_COO-_LJ	-0.833	-3.476	-3.09	-1.938	-1.776	-1.506	-4.644	-2.472	-3.279	-4.171	-1.698	-4.207		X9_0_7_COO._LJ	-0.000228426	318	0.000190279	0.000705836	0.000794008	0.000442689	0.000405684	0.000344009	0.00106081	0.000564669	0.000749008	0.000952764	0.000387867	0.000960987
0_5_3_(H2O)HO_LJ	-8.967	-75.359	-98.584	-25.201	-10.317	-13.028	32.8	-32.234	31.988	12.899	-58.748	-69.521		X0_5_3_.H2O.HO_LJ	0.00594778	319	-0.0533338	-0.586356	-0.448219	-0.14989	-0.0613633	-0.0774877	0.195087	-0.191721	0.190258	0.0767204	-0.34942	-0.413496
8_3_4_Ar(N-H)_LJ	-1.644	-5.853	-6.395	-4.725	-2.184	-2.133	-8.653	-5.787	-7.239	-8.248	-4.229	-5.979		X8_3_4_Ar.N.H._LJ	-0.000345728	320	0.000568377	0.00221093	0.00202355	0.00163356	0.00075507	0.000737438	0.00299158	0.00200073	0.00250272	0.00285156	0.00146208	0.00206711
9_1_3_(H2O)HO_LJ	-2.07	-10.603	-10.184	-4.469	-3.465	-2.893	-18.873	-12.383	-12.621	-17.673	-4.717	-10.206		X9_1_3_.H2O.HO_LJ	-0.000901693	321	0.00186651	0.00918285	0.00956066	0.00402967	0.00312437	0.0026086	0.0170177	0.0111657	0.0113803	0.0159356	0.00425329	0.00920268
0_5_3_O-H_LJ	-15.618	-130.63	-169.055	-23.562	-9.603	-12.133	33.072	-56.046	32.337	31.073	-100.498	-120.623		X0_5_3_O.H_LJ	0.00921114	322	-0.14386	-1.55719	-1.20325	-0.217033	-0.0884546	-0.111759	0.304631	-0.516248	0.297861	0.286218	-0.925701	-1.11108
7_2_2_Ar(N-H)_LJ	-6.024	-28.034	-32.817	-22.514	-9.077	-8.908	-39.303	-27.271	-41.741	-39.459	-17.839	-23.666		X7_2_2_Ar.N.H._LJ	-0.00147998	323	0.00891538	0.0485684	0.0414897	0.0333202	0.0134338	0.0131836	0.0581675	0.0403605	0.0617757	0.0583984	0.0264013	0.0350251
10_0_5_SH_LJ	-1.926	-9.804	-7.77	-2.94	-2.761	-2.291	-13.795	-7.69	-8.502	-12.059	-3.913	-9.961		X10_0_5_SH_LJ	-0.000675382	324	0.00130079	0.00524772	0.00662145	0.00198562	0.00186473	0.0015473	0.00931689	0.00519369	0.0057421	0.00814443	0.00264277	0.00672748
10_0_5_Ar(N-H)_LJ	-0.951	-4.842	-3.837	-1.452	-1.364	-1.132	-6.808	-3.796	-4.199	-5.954	-1.933	-4.919		X10_0_5_Ar.N.H._LJ	-0.000333287	325	0.000316956	0.00127882	0.00161378	0.000483933	0.000454604	0.000377281	0.00226902	0.00126516	0.00139947	0.00198439	0.000644244	0.00163944
10_1_5_(H2O)HO_LJ	-0.797	-3.419	-3.018	-1.472	-1.181	-1.029	-4.881	-2.904	-3.309	-4.438	-1.659	-3.528		X10_1_5_.H2O.HO_LJ	-0.000224184	326	0.000178674	0.000676586	0.000766484	0.000329998	0.000264761	0.000230685	0.00109424	0.000651029	0.000741824	0.000994927	0.000371921	0.00079092
9_1_5_O-H_LJ	-2.175	-9.706	-8.963	-2.15	-1.792	-1.516	-15.407	-9.255	-10.041	-12.934	-4.857	-10.9		X9_1_5_O.H_LJ	-0.00063826	327	0.00138821	0.00572072	0.00619495	0.00137226	0.00114376	0.000967602	0.00983367	0.00590709	0.00640876	0.00825525	0.00310003	0.00695703
9_2_3_SH_LJ	-3.466	-14.306	-14.502	-8.783	-4.921	-4.518	-22.102	-15.513	-17.025	-21.802	-8.053	-13.465		X9_2_3_SH_LJ	-0.000959826	328	0.00332676	0.0139194	0.0137313	0.00843015	0.0047233	0.00433649	0.0212141	0.0148898	0.016341	0.0209261	0.00772948	0.0129241
9_2_3_Ar(N-H)_LJ	-1.712	-7.064	-7.161	-4.338	-2.431	-2.232	-10.905	-7.651	-8.406	-10.759	-3.978	-6.649		X9_2_3_Ar.N.H._LJ	-0.0004734	329	0.000810461	0.00339002	0.0033441	0.00205361	0.00115084	0.00105663	0.00516243	0.00362199	0.0039794	0.00509331	0.00188319	0.00314764
7_3_4_(H2O)HO_LJ	-2.424	-8.869	-10.201	-7.887	-3.495	-3.474	-13.628	-8.781	-11.801	-12.69	-7.125	-9.265		X7_3_4_.H2O.HO_LJ	-0.000544753	330	0.00132048	0.00555702	0.00483141	0.00429646	0.00190391	0.00189247	0.00742389	0.00478347	0.00642863	0.00691291	0.00388136	0.00504713
7_0_3_SH_LJ	-19.077	-126.929	-126.611	-30.643	-39.622	-26.901	33.27	33.262	-109.297	32.508	-52.967	-115.455		X7_0_3_SH_LJ	0.00567054	331	-0.108177	-0.717953	-0.719756	-0.173762	-0.224678	-0.152543	0.188659	0.188614	-0.619773	0.184338	-0.300352	-0.654692
8_1_0_Ar(N-H)_LJ	-6.073	-28.373	-34.004	-19.826	-9.254	-8.592	-37.472	-27.484	-43.676	-38.622	-13.983	-21.291		X8_1_0_Ar.N.H._LJ	-0.00125923	332	0.0076473	0.0428188	0.0357281	0.0249655	0.0116529	0.0108193	0.0471858	0.0346086	0.0549981	0.0486339	0.0176078	0.0268102
7_1_-1_Ar(N-H)_C	31.343	31.057	31.162	31.121	31.351	31.51	30.744	31.368	11.53	31.108	31.329	30.638		X7_1_.1_Ar.N.H._C	-4.45772e-05	333	-0.00139718	-0.00138911	-0.00138443	-0.00138729	-0.00139754	-0.00140463	-0.00137048	-0.0013983	-0.000513975	-0.00138671	-0.00139656	-0.00136576
6_1_2_Ar(N-H)_LJ	-17.085	15.688	-22.097	-41.079	-30.578	-27.719	33.024	33.35	32.622	32.49	-56.173	-77.879		X6_1_2_Ar.N.H._LJ	0.00369799	334	-0.0631801	-0.0817144	0.058014	-0.15191	-0.113077	-0.102504	0.122122	0.123328	0.120636	0.120148	-0.207727	-0.287995
5_0_-3_Ar(N-H)_C	31.623	31.5	31.317	31.742	31.551	31.794	30.779	31.392	26.767	31.101	31.609	30.774		X5_0_.3_Ar.N.H._C	-4.35489e-05	335	-0.00137715	-0.00136382	-0.00137179	-0.00138233	-0.00137401	-0.00138459	-0.00134039	-0.00136709	-0.00116567	-0.00135441	-0.00137654	-0.00134017
6_0_6_(H2O)HO_LJ	-4.558	-17.784	-19.898	-7.237	-7.28	-5.468	-31.888	-16.14	-22.042	-25.7	-11.639	-30.973		X6_0_6_.H2O.HO_LJ	-0.00131738	336	0.00600461	0.0262132	0.0234283	0.00953387	0.00959052	0.00720343	0.0420086	0.0212625	0.0290377	0.0338566	0.015333	0.0408032
9_3_-1_Ar(N-H)_C	30.74	25.759	28.389	27.063	30.78	31.014	22.506	30.876	16.367	26.577	30.971	22.281		X9_3_.1_Ar.N.H._C	-0.0006098	337	-0.0187452	-0.0173116	-0.0157078	-0.016503	-0.0187696	-0.0189123	-0.0137242	-0.0188282	-0.00998059	-0.0162066	-0.0188861	-0.0135869
8_3_4_COO-_LJ	-1.704	-6.075	-6.638	-7.949	-3.669	-3.583	-8.997	-6.025	-7.513	-8.565	-4.387	-6.206		X8_3_4_COO._LJ	-0.000450196	338	0.000767134	0.0029884	0.00273494	0.00357861	0.00165177	0.00161305	0.00405041	0.00271243	0.00338232	0.00385593	0.00197501	0.00279392
8_0_-3_Ar(N-H)_C	31.239	30.845	30.631	31.264	31.11	31.406	27.546	31.158	14.537	30.415	31.203	26.67		X8_0_.3_Ar.N.H._C	-0.00021604	339	-0.00674887	-0.00661752	-0.00666375	-0.00675427	-0.006721	-0.00678495	-0.00595104	-0.00673137	-0.00314057	-0.00657086	-0.0067411	-0.00576179
8_0_7_COO-_LJ	-1.255	-5.112	-4.902	-2.898	-2.714	-2.242	-7.379	-3.806	-5.218	-6.517	-2.677	-6.959		X8_0_7_COO._LJ	-0.000350374	340	0.00043972	0.00171754	0.00179111	0.00101539	0.000950916	0.00078554	0.00258541	0.00133353	0.00182825	0.00228339	0.000937953	0.00243826
6_1_2_SH_LJ	-34.623	21.067	-55.659	-83.324	-62.126	-56.306	33.318	33.644	32.918	32.794	-114.525	-159.397		X6_1_2_SH_LJ	0.00573454	341	-0.198547	-0.319179	0.12081	-0.477825	-0.356264	-0.322889	0.191064	0.192933	0.18877	0.188059	-0.656749	-0.914069
9_1_3_SH_LJ	-4.345	-22.134	-21.245	-8.723	-6.759	-5.646	-38.467	-25.141	-26.288	-36.247	-9.891	-21.282		X9_1_3_SH_LJ	-0.00179935	342	0.00781817	0.0382272	0.0398268	0.0156957	0.0121618	0.0101591	0.0692156	0.0452374	0.0473013	0.065221	0.0177974	0.0382937
9_1_3_Ar(N-H)_LJ	-2.146	-10.927	-10.487	-4.309	-3.338	-2.789	-18.94	-12.374	-12.974	-17.859	-4.885	-10.505		X9_1_3_Ar.N.H._LJ	-0.000885217	343	0.00189968	0.00928327	0.00967277	0.0038144	0.00295486	0.00246887	0.016766	0.0109537	0.0114848	0.0158091	0.00432429	0.00929921
9_1_6_SH_LJ	-1.944	-7.918	-7.488	-3.174	-2.644	-2.275	-11.663	-6.648	-8.163	-10.249	-4.216	-9.293		X9_1_6_SH_LJ	-0.000496569	344	0.000965331	0.00371831	0.00393184	0.00157611	0.00131293	0.0011297	0.00579149	0.00330119	0.0040535	0.00508934	0.00209354	0.00461462
9_1_6_Ar(N-H)_LJ	-0.96	-3.911	-3.699	-1.568	-1.306	-1.124	-5.758	-3.283	-4.032	-5.062	-2.083	-4.589		X9_1_6_Ar.N.H._LJ	-0.000245086	345	0.000235283	0.000906574	0.000958533	0.000384295	0.000320083	0.000275477	0.00141121	0.000804618	0.000988188	0.00124063	0.000510515	0.0011247
10_2_-2_Ar(N-H)_C	30.673	25.661	26.004	29.936	30.517	30.955	21.166	30.73	14.225	24.772	30.824	20.75		X10_2_.2_Ar.N.H._C	-0.000490044	346	-0.0150311	-0.0127431	-0.012575	-0.01467	-0.0149547	-0.0151693	-0.0103723	-0.0150591	-0.00697088	-0.0121394	-0.0151051	-0.0101684
10_4_-3_Ar(N-H)_C	29.135	20.33	21.558	24.058	27.699	30.267	16.45	29.529	16.626	19.795	30.671	16.276		X10_4_.3_Ar.N.H._C	-0.000805353	347	-0.023464	-0.0173618	-0.0163728	-0.0193752	-0.0223075	-0.0243756	-0.0132481	-0.0237813	-0.0133898	-0.015942	-0.024701	-0.0131079
8_2_2_SH_LJ	-7.037	-31.193	-34.642	-23.473	-10.352	-9.789	-47.512	-36.289	-43.809	-50.242	-18.007	-26.756		X8_2_2_SH_LJ	-0.00196454	348	0.0138245	0.0680556	0.0612799	0.0461137	0.0203369	0.0192309	0.0933393	0.0712912	0.0860646	0.0987025	0.0353755	0.0525633
8_2_2_Ar(N-H)_LJ	-3.476	-15.39	-17.088	-11.589	-5.112	-4.834	-23.39	-17.823	-21.599	-24.736	-8.893	-13.208		X8_2_2_Ar.N.H._LJ	-0.000966246	349	0.00335867	0.0165112	0.0148705	0.0111978	0.00493945	0.00467083	0.0226005	0.0172214	0.0208699	0.0239011	0.00859283	0.0127622
8_0_3_(H2O)HO_LJ	-4.668	-33.764	-31.914	-8.126	-9.559	-6.718	-48.744	-29.118	-44.359	-47.649	-11.485	-35.91		X8_0_3_.H2O.HO_LJ	-0.00220602	350	0.0102977	0.070403	0.0744841	0.0179261	0.0210874	0.0148201	0.10753	0.0642349	0.0978569	0.105115	0.0253362	0.0792183
10_0_6_(H2O)HO_LJ	-0.698	-3.21	-2.601	-1.114	-1.02	-0.867	-4.209	-2.328	-2.788	-3.739	-1.394	-3.408		X10_0_6_.H2O.HO_LJ	-0.00019872	351	0.000138707	0.000516871	0.000637892	0.000221374	0.000202695	0.00017229	0.000836413	0.000462621	0.000554032	0.000743015	0.000277016	0.000677238
10_1_5_SH_LJ	-1.675	-7.172	-6.331	-2.875	-2.305	-2.009	-10.205	-6.074	-6.944	-9.298	-3.483	-7.394		X10_1_5_SH_LJ	-0.00045959	352	0.000769813	0.00290966	0.00329618	0.00132132	0.00105935	0.000923316	0.00469011	0.00279155	0.00319139	0.00427327	0.00160075	0.00339821
10_1_5_Ar(N-H)_LJ	-0.827	-3.542	-3.127	-1.42	-1.139	-0.993	-5.039	-2.999	-3.43	-4.592	-1.721	-3.652		X10_1_5_Ar.N.H._LJ	-0.000226922	353	0.000187665	0.000709586	0.000803759	0.00032223	0.000258464	0.000225334	0.00114346	0.00068054	0.000778343	0.00104203	0.000390533	0.00082872
6_2_4_O-H_LJ	-9.746	-40.184	-46.947	-12.955	-8.373	-7.86	-68.83	-43.448	-56.943	-55.484	-35.05	-45.737		X6_2_4_O.H_LJ	-0.00235372	354	0.0229393	0.1105	0.0945818	0.0304924	0.0197077	0.0185002	0.162006	0.102264	0.134028	0.130594	0.0824978	0.107652
8_4_-3_Ar(N-H)_C	30.336	22.183	25.117	23.134	30.191	30.804	17.667	30.365	21.468	22.171	31.096	17.533		X8_4_.3_Ar.N.H._C	-0.000894591	355	-0.0271383	-0.0224694	-0.0198447	-0.0206955	-0.0270086	-0.027557	-0.0158047	-0.0271642	-0.0192051	-0.019834	-0.0278182	-0.0156849
7_1_6_(H2O)HO_LJ	-2.197	-8.599	-9.638	-3.825	-3.353	-2.76	-15.06	-8.032	-10.816	-12.642	-5.526	-12.385		X7_1_6_.H2O.HO_LJ	-0.000608788	356	0.00133751	0.0058675	0.00523497	0.00232861	0.00204127	0.00168025	0.00916834	0.00488978	0.00658465	0.0076963	0.00336416	0.00753984
9_1_-2_Ar(N-H)_C	31.03	30.133	30.003	30.885	30.945	31.225	25.368	31.041	13.444	29.829	31.046	24.666		X9_1_.2_Ar.N.H._C	-0.000331011	357	-0.0102713	-0.00993133	-0.00997436	-0.0102233	-0.0102431	-0.0103358	-0.00839709	-0.0102749	-0.00445011	-0.00987373	-0.0102766	-0.00816472
9_2_6_COO-_LJ	-0.828	-2.989	-3.084	-2.459	-1.752	-1.585	-4.382	-2.518	-3.365	-4.107	-1.83	-3.437		X9_2_6_COO._LJ	-0.000203967	358	0.000168885	0.000629034	0.000609657	0.000501555	0.00035735	0.000323288	0.000893783	0.000513589	0.000686349	0.000837692	0.00037326	0.000701035
1_5_3_Ar(N-H)_LJ	-8.532	-54.97	-71.869	-29.307	-8.837	-11.7	31.856	-26.703	31.552	-85.307	-31.793	-51.535		X1_5_3_Ar.N.H._LJ	0.00474901	359	-0.0405185	-0.341307	-0.261053	-0.139179	-0.041967	-0.0555634	0.151284	-0.126813	0.149841	-0.405124	-0.150985	-0.24474
7_2_2_O-H_LJ	-10.138	-48.693	-57.116	-22.007	-8.803	-8.634	-71.668	-54.612	-73.815	-70.564	-30.204	-40.265		X7_2_2_O.H_LJ	-0.00231125	360	0.0234315	0.13201	0.112542	0.0508638	0.020346	0.0199554	0.165643	0.126222	0.170605	0.163091	0.0698091	0.0930626
1_1_1_Ar(N-H)_C	31.97	22.716	31.678	31.72	31.957	31.994	31.52	31.873	31.8	31.83	31.959	31.693		X1_1_1_Ar.N.H._C	-0.000318858	361	-0.0101939	-0.0101008	-0.00724317	-0.0101142	-0.0101897	-0.0102015	-0.0100504	-0.010163	-0.0101397	-0.0101492	-0.0101904	-0.0101056
11_1_5_COO-_LJ	-0.561	-2.273	-1.938	-1.55	-1.203	-1.08	-2.936	-1.751	-2.085	-2.844	-1.102	-2.189		X11_1_5_COO._LJ	-0.000152219	362	8.53947e-05	0.000295	0.000345993	0.000235939	0.000183119	0.000164396	0.000446914	0.000266535	0.000317376	0.00043291	0.000167745	0.000333207
11_0_5_COO-_LJ	-0.628	-2.97	-2.292	-1.562	-1.387	-1.199	-3.738	-2.107	-2.464	-3.528	-1.207	-2.766		X11_0_5_COO._LJ	-0.000203416	363	0.000127745	0.00046623	0.000604146	0.000317736	0.000282138	0.000243896	0.00076037	0.000428598	0.000501218	0.000717653	0.000245523	0.000562649
11_0_6_COO-_LJ	-0.495	-2.162	-1.706	-1.197	-1.052	-0.924	-2.601	-1.462	-1.812	-2.453	-0.942	-2.105		X11_0_6_COO._LJ	-0.000137232	364	6.79301e-05	0.000234119	0.000296697	0.000164267	0.000144369	0.000126803	0.000356942	0.000200634	0.000248665	0.000336631	0.000129273	0.000288874
8_1_1_Ar(N-H)_LJ	-5.468	-29.117	-33.857	-15.024	-8.915	-7.727	-42.558	-26.412	-46.125	-42.139	-13.074	-23.366		X8_1_1_Ar.N.H._LJ	-0.00156461	365	0.00855527	0.0529729	0.0455566	0.0235066	0.0139485	0.0120897	0.0665865	0.0413244	0.0721675	0.0659309	0.0204557	0.0365586
9_3_4_(H2O)HO_LJ	-1.046	-3.602	-3.757	-3.029	-1.469	-1.428	-5.095	-3.436	-4.167	-5.026	-2.439	-3.588		X9_3_4_.H2O.HO_LJ	-0.000212601	366	0.00022238	0.000798741	0.000765788	0.000643968	0.00031231	0.000303594	0.0010832	0.000730496	0.000885907	0.00106853	0.000518533	0.000762811
7_3_4_SH_LJ	-5.088	-18.551	-21.33	-15.382	-6.821	-6.779	-28.364	-18.194	-24.68	-26.534	-14.922	-19.392		X7_3_4_SH_LJ	-0.00109753	367	0.00558421	0.0234102	0.0203602	0.0168821	0.00748622	0.00744013	0.0311302	0.0199684	0.0270869	0.0291218	0.0163773	0.0212832
10_1_4_(H2O)HO_LJ	-1.009	-4.59	-4.057	-1.98	-1.548	-1.339	-6.897	-4.223	-4.561	-6.453	-2.12	-4.477		X10_1_4_.H2O.HO_LJ	-0.000326	368	0.000328934	0.00132258	0.00149634	0.00064548	0.000504648	0.000436514	0.00224842	0.0013767	0.00148689	0.00210368	0.00069112	0.0014595
11_3_-3_Ar(N-H)_C	29.539	20.903	21.164	26.493	27.604	30.37	16.943	29.645	14.495	19.901	30.43	16.658		X11_3_.3_Ar.N.H._C	-0.000716107	369	-0.0211531	-0.0151557	-0.0149688	-0.0189718	-0.0197674	-0.0217482	-0.012133	-0.021229	-0.01038	-0.0142513	-0.0217912	-0.0119289
10_1_-3_Ar(N-H)_C	30.79	26.833	25.769	30.688	30.499	31.03	21.124	30.727	13.822	24.639	30.843	20.542		X10_1_.3_Ar.N.H._C	-0.000434993	370	-0.0133934	-0.0112093	-0.0116722	-0.0133491	-0.0132669	-0.0134978	-0.0091888	-0.013366	-0.00601248	-0.0107178	-0.0134165	-0.00893563
7_3_4_Ar(N-H)_LJ	-2.513	-9.16	-10.532	-7.596	-3.369	-3.348	-13.998	-8.974	-12.186	-13.101	-7.369	-9.576		X7_3_4_Ar.N.H._LJ	-0.000541473	371	0.00136072	0.00570279	0.00495989	0.00411303	0.00182422	0.00181285	0.00757954	0.00485918	0.00659839	0.00709384	0.00399012	0.00518515
8_1_2_(H2O)HO_LJ	-4.49	-25.714	-28.406	-11.242	-8.131	-6.727	-45.982	-30.902	-41.037	-46.427	-11.2	-22.712		X8_1_2_.H2O.HO_LJ	-0.00200179	372	0.00898802	0.0568627	0.0514739	0.0225041	0.0162765	0.013466	0.0920461	0.0618592	0.0821473	0.0929369	0.02242	0.0454646
9_2_-1_Ar(N-H)_C	30.93	29.027	29.821	30.297	30.926	31.147	25.007	31.016	14.228	29.313	31.01	24.51		X9_2_.1_Ar.N.H._C	-0.000381775	373	-0.0118083	-0.0113849	-0.0110818	-0.0115666	-0.0118068	-0.0118912	-0.00954706	-0.0118411	-0.0054319	-0.011191	-0.0118389	-0.00935732
9_4_-2_Ar(N-H)_C	30.229	22.171	24.822	22.94	30.249	30.738	18.672	30.493	18.343	22.591	30.922	18.619		X9_4_.2_Ar.N.H._C	-0.000804585	374	-0.0243218	-0.0199714	-0.0178385	-0.0184572	-0.0243379	-0.0247313	-0.0150232	-0.0245342	-0.0147585	-0.0181764	-0.0248794	-0.0149806
10_0_7_COO-_LJ	-0.561	-2.32	-1.961	-1.314	-1.171	-1.02	-2.883	-1.569	-2.074	-2.676	-1.093	-2.538		X10_0_7_COO._LJ	-0.000144335	375	8.0972e-05	0.000283041	0.000334857	0.000189656	0.000169016	0.000147222	0.000416118	0.000226462	0.000299351	0.000386241	0.000157758	0.000366322
7_3_4_COO-_LJ	-2.606	-9.516	-10.944	-12.796	-5.665	-5.631	-14.582	-9.372	-12.661	-13.614	-7.651	-9.945		X7_3_4_COO._LJ	-0.000707506	376	0.00184376	0.00774294	0.00673263	0.00905325	0.00400802	0.00398397	0.0103169	0.00663075	0.00895773	0.00963199	0.00541313	0.00703615
9_0_6_O-H_LJ	-1.89	-8.914	-7.523	-1.596	-1.526	-1.253	-12.829	-7.049	-8.133	-10.645	-3.986	-10.589		X9_0_6_O.H_LJ	-0.000547248	377	0.0010343	0.00411695	0.00487817	0.000873408	0.000835101	0.000685702	0.00702065	0.00385755	0.00445077	0.00582546	0.00218133	0.00579481
7_0_3_COO-_LJ	-9.793	-67.728	-68.092	-25.576	-33.719	-22.518	32.885	32.884	-68.41	32.025	-27.36	-65.299		X7_0_3_COO._LJ	0.00341881	378	-0.0334804	-0.232794	-0.231549	-0.0874396	-0.115279	-0.0769849	0.112428	0.112424	-0.233881	0.109488	-0.0935388	-0.223245
10_0_6_SH_LJ	-1.467	-6.732	-5.456	-2.175	-1.992	-1.693	-8.807	-4.876	-5.851	-7.838	-2.927	-7.14		X10_0_6_SH_LJ	-0.000408438	379	0.000599178	0.00222844	0.0027496	0.000888352	0.000813608	0.000691485	0.00359711	0.00199154	0.00238977	0.00320134	0.0011955	0.00291625
10_0_6_Ar(N-H)_LJ	-0.725	-3.325	-2.695	-1.074	-0.984	-0.836	-4.349	-2.408	-2.89	-3.871	-1.446	-3.526		X10_0_6_Ar.N.H._LJ	-0.000201639	380	0.000146188	0.000543418	0.00067045	0.000216561	0.000198413	0.00016857	0.000876929	0.000485547	0.000582737	0.000780545	0.00029157	0.00071098
1_1_2_Ar(N-H)_C	31.899	31.423	31.698	31.688	31.922	31.902	31.581	31.843	31.767	31.795	31.862	31.698		X1_1_2_Ar.N.H._C	-2.58554e-05	381	-0.00082476	-0.000819563	-0.000812453	-0.000819305	-0.000825355	-0.000824838	-0.000816538	-0.000823312	-0.000821347	-0.000822071	-0.000823803	-0.000819563
7_0_-2_Ar(N-H)_C	31.405	31.2	31.157	31.382	31.357	31.562	30.727	31.386	11.814	31.111	31.351	30.62		X7_0_.2_Ar.N.H._C	-4.08958e-05	382	-0.00128433	-0.00127419	-0.00127595	-0.00128339	-0.00128237	-0.00129075	-0.00125661	-0.00128356	-0.000483143	-0.00127231	-0.00128213	-0.00125223
6_2_3_O-H_LJ	-13.716	-62.425	-71.941	-22.904	-12.037	-12.064	-91.628	-62.249	-87.641	-77.713	-52.221	-59.598		X6_2_3_O.H_LJ	-0.00287606	383	0.0394481	0.206907	0.179538	0.0658733	0.0346191	0.0346968	0.263528	0.179032	0.252061	0.223507	0.150191	0.171407
10_2_4_(H2O)HO_LJ	-0.847	-3.239	-3.083	-1.946	-1.227	-1.13	-4.601	-2.989	-3.414	-4.503	-1.811	-3.155		X10_2_4_.H2O.HO_LJ	-0.000202022	384	0.000171113	0.000622835	0.00065435	0.000393135	0.000247881	0.000228285	0.000929505	0.000603845	0.000689704	0.000909706	0.000365862	0.00063738
11_2_-3_Ar(N-H)_C	30.152	22.621	22.269	29.287	29.081	30.67	18.195	30.092	13.767	21.187	30.52	17.803		X11_2_.3_Ar.N.H._C	-0.000573927	385	-0.017305	-0.0127808	-0.0129828	-0.0168086	-0.0166904	-0.0176023	-0.0104426	-0.0172706	-0.00790125	-0.0121598	-0.0175163	-0.0102176
10_0_4_(H2O)HO_LJ	-1.172	-6.532	-5.18	-1.992	-1.899	-1.543	-10.009	-5.585	-5.839	-9.008	-2.403	-6.262		X10_0_4_.H2O.HO_LJ	-0.00051194	386	0.000599994	0.00265185	0.00334399	0.00101978	0.000972174	0.000789923	0.00512401	0.00285918	0.00298922	0.00461155	0.00123019	0.00320577
10_1_4_SH_LJ	-2.119	-9.62	-8.504	-3.866	-3.022	-2.614	-14.375	-8.806	-9.564	-13.481	-4.451	-9.377		X10_1_4_SH_LJ	-0.000666906	387	0.00141317	0.00567137	0.00641563	0.00257826	0.00201539	0.00174329	0.00958677	0.00587277	0.00637829	0.00899056	0.0029684	0.00625357
10_1_4_Ar(N-H)_LJ	-1.047	-4.751	-4.2	-1.91	-1.492	-1.291	-7.095	-4.347	-4.723	-6.655	-2.199	-4.631		X10_1_4_Ar.N.H._LJ	-0.000329037	388	0.000344502	0.00138195	0.00156325	0.00062846	0.000490923	0.000424787	0.00233452	0.00143032	0.00155404	0.00218974	0.000723552	0.00152377
6_1_2_COO-_LJ	-17.806	-11.259	-51.036	-70.285	-53.132	-48.089	32.937	33.279	32.484	32.365	-60.314	-85.215		X6_1_2_COO._LJ	0.00363537	389	-0.0647314	-0.185535	-0.0409306	-0.255512	-0.193154	-0.174821	0.119738	0.120981	0.118091	0.117659	-0.219264	-0.309788
6_2_0_Ar(N-H)_C	31.364	30.886	31.269	29.726	31.438	31.535	30.882	31.411	19.072	31.158	31.389	30.847		X6_2_0_Ar.N.H._C	-7.52687e-05	390	-0.00236073	-0.00235358	-0.00232475	-0.00223744	-0.0023663	-0.0023736	-0.00232445	-0.00236427	-0.00143553	-0.00234522	-0.00236261	-0.00232181
0_5_4_(H2O)HO_LJ	-5.827	-64.268	31.822	-14.463	-6.52	-7.499	34.141	-15.344	33.343	33.251	-38.629	-66.268		X0_5_4_.H2O.HO_LJ	-0.00200047	391	0.0116567	-0.0636589	0.128566	0.0289328	0.0130431	0.0150015	-0.068298	0.0306952	-0.0667016	-0.0665176	0.0772761	0.132567
0_5_4_O-H_LJ	-10.15	-111.476	32.201	-13.49	-6.066	-6.978	34.397	-26.715	33.604	33.514	-66.916	-114.45		X0_5_4_O.H_LJ	-0.00322431	392	0.0327267	-0.103826	0.359433	0.0434959	0.0195587	0.0224992	-0.110907	0.0861374	-0.10835	-0.108059	0.215758	0.369022
0_5_4_COO-_LJ	-6.261	-66.934	32.227	-23.49	-10.566	-12.155	34.269	-16.436	33.491	33.406	-39.831	-66.757		X0_5_4_COO._LJ	-0.0023189	393	0.0145187	-0.0747313	0.155214	0.0544711	0.0245015	0.0281863	-0.0794665	0.0381135	-0.0776624	-0.0774653	0.0923643	0.154803
0_5_4_SH_LJ	-12.217	-127.494	32.698	-28.177	-12.725	-14.635	34.622	-31.999	33.853	33.772	-75.259	-123.72		X0_5_4_SH_LJ	-0.004019	394	0.0491001	-0.131413	0.512398	0.113243	0.0511418	0.0588181	-0.139146	0.128604	-0.136055	-0.13573	0.302466	0.497231
0_5_4_Ar(N-H)_LJ	-6.034	-62.585	32.395	-13.911	-6.285	-7.228	34.329	-15.795	33.561	33.48	-36.867	-60.3		X0_5_4_Ar.N.H._LJ	-0.00194134	395	0.011714	-0.0628897	0.121499	0.027006	0.0122013	0.014032	-0.0666443	0.0306635	-0.0651533	-0.0649961	0.0715714	0.117063
9_3_4_SH_LJ	-2.196	-7.557	-7.879	-5.913	-2.869	-2.788	-10.667	-7.186	-8.742	-10.535	-5.121	-7.527		X9_3_4_SH_LJ	-0.000431463	396	0.000947492	0.0033995	0.00326056	0.00255124	0.00123787	0.00120292	0.00460241	0.00310049	0.00377185	0.00454546	0.00220952	0.00324762
9_0_3_(H2O)HO_LJ	-2.528	-16.695	-14.499	-4.455	-4.667	-3.507	-31.658	-18.581	-18.428	-28.741	-5.601	-16.264		X9_0_3_.H2O.HO_LJ	-0.00163169	397	0.0041249	0.0236578	0.027241	0.00726917	0.00761508	0.00572233	0.0516559	0.0303184	0.0300687	0.0468963	0.00913908	0.0265378
6_1_3_Ar(N-H)_LJ	-12.682	-55.434	-66.345	-25.692	-22.854	-19.478	32.512	32.598	-67.33	-26.298	-44.117	-65.526		X6_1_3_Ar.N.H._LJ	0.00433033	398	-0.0549172	-0.287296	-0.240048	-0.111255	-0.0989654	-0.0843462	0.140788	0.14116	-0.291561	-0.113879	-0.191041	-0.283749
9_3_4_Ar(N-H)_LJ	-1.085	-3.732	-3.892	-2.921	-1.417	-1.377	-5.267	-3.548	-4.318	-5.203	-2.529	-3.718		X9_3_4_Ar.N.H._LJ	-0.000212944	399	0.000231045	0.000828779	0.000794708	0.00062201	0.000301742	0.000293224	0.00112158	0.000755526	0.000919493	0.00110795	0.000538536	0.000791727
9_0_3_Ar(N-H)_LJ	-2.62	-17.117	-14.857	-4.295	-4.491	-3.38	-29.863	-17.9	-18.826	-27.779	-5.795	-16.581		X9_0_3_Ar.N.H._LJ	-0.0014954	400	0.00391794	0.0222171	0.0255967	0.00642273	0.00671583	0.00505444	0.044657	0.0267676	0.0281523	0.0415406	0.00866583	0.0247952
9_0_3_SH_LJ	-5.305	-34.69	-30.113	-8.695	-9.097	-6.844	-61.036	-36.505	-38.168	-56.632	-11.735	-33.623		X9_0_3_SH_LJ	-0.00306275	401	0.0162479	0.0922285	0.106247	0.0266306	0.0278618	0.0209614	0.186938	0.111806	0.116899	0.173449	0.0359413	0.102979
11_1_6_COO-_LJ	-0.446	-1.71	-1.483	-1.178	-0.927	-0.839	-2.14	-1.248	-1.578	-2.067	-0.866	-1.716		X11_1_6_COO._LJ	-0.000107427	402	4.79124e-05	0.000159314	0.0001837	0.000126549	9.95848e-05	9.01313e-05	0.000229894	0.000134069	0.00016952	0.000222052	9.30318e-05	0.000184345
10_4_-2_Ar(N-H)_C	29.913	21.033	22.773	23.451	29.493	30.472	17.676	30.097	16.34	21.061	30.688	17.597		X10_4_.2_Ar.N.H._C	-0.000768504	403	-0.0229883	-0.0175011	-0.0161639	-0.0180222	-0.0226655	-0.0234179	-0.0135841	-0.0231297	-0.0125574	-0.0161855	-0.0235839	-0.0135234
7_1_6_SH_LJ	-4.609	-17.99	-20.166	-7.466	-6.542	-5.387	-31.244	-16.617	-22.633	-26.427	-11.577	-25.781		X7_1_6_SH_LJ	-0.00123356	404	0.00568548	0.024876	0.0221917	0.00920976	0.00806995	0.00664519	0.0385413	0.0204981	0.0279192	0.0325993	0.0142809	0.0318024
0_4_4_Ar(N-H)_LJ	-10.204	-58.702	34.193	-22.101	-9.868	-10.603	37.25	-23.901	36.151	35.76	27.327	32.796		X0_4_4_Ar.N.H._LJ	-0.00169742	405	0.0173205	-0.0580398	0.0996418	0.0375146	0.0167501	0.0179977	-0.0632288	0.04057	-0.0613634	-0.0606997	-0.0463853	-0.0556685
0_4_4_SH_LJ	-20.669	-128.822	34.486	-44.829	-19.983	-21.473	37.543	-48.451	36.444	36.053	31.192	33.091		X0_4_4_SH_LJ	-0.00389478	406	0.0805011	-0.134315	0.501733	0.174599	0.0778293	0.0836325	-0.146222	0.188706	-0.141941	-0.140418	-0.121486	-0.128882
0_4_4_COO-_LJ	-10.611	-86.566	34.131	-37.813	-16.623	-17.872	37.195	-24.948	36.095	35.704	3.196	32.69		X0_4_4_COO._LJ	-0.00301592	407	0.0320019	-0.102936	0.261076	0.114041	0.0501336	0.0539005	-0.112177	0.0752411	-0.108859	-0.10768	-0.00963887	-0.0985903
0_4_4_O-H_LJ	-17.236	-178.482	34.255	-21.737	-9.545	-10.262	37.328	-40.664	36.228	35.836	-32.225	32.76		X0_4_4_O.H_LJ	-0.00511109	408	0.0880947	-0.17508	0.912237	0.1111	0.0487853	0.05245	-0.190787	0.207837	-0.185164	-0.183161	0.164705	-0.167439
0_4_4_(H2O)HO_LJ	-9.899	-105.897	33.998	-23.137	-10.247	-11.014	37.074	-23.366	35.973	35.581	-21.861	32.471		X0_4_4_.H2O.HO_LJ	-0.00328981	409	0.0325658	-0.111847	0.348381	0.0761163	0.0337107	0.036234	-0.121966	0.0768697	-0.118344	-0.117055	0.0719185	-0.106823
7_1_6_Ar(N-H)_LJ	-2.276	-8.883	-9.957	-3.687	-3.231	-2.66	-15.414	-8.195	-11.176	-13.048	-5.717	-12.723		X7_1_6_Ar.N.H._LJ	-0.000608316	410	0.00138453	0.00605701	0.00540367	0.00224286	0.00196547	0.00161812	0.00937659	0.00498515	0.00679854	0.00793731	0.00347774	0.00773961
8_1_1_SH_LJ	-11.071	-59.13	-68.821	-30.431	-18.06	-15.649	-87.205	-54.895	-94.322	-88.291	-26.479	-47.372		X8_1_1_SH_LJ	-0.00322179	411	0.0356685	0.221727	0.190505	0.0980424	0.0581856	0.0504178	0.280956	0.17686	0.303886	0.284455	0.0853098	0.152623
8_2_6_COO-_LJ	-1.221	-4.434	-4.941	-3.64	-2.632	-2.347	-7.051	-3.881	-5.488	-6.507	-2.906	-5.495		X8_2_6_COO._LJ	-0.000315558	412	0.000385296	0.00155917	0.00139918	0.00114863	0.000830548	0.000740614	0.002225	0.00122468	0.00173178	0.00205333	0.000917011	0.00173399
10_2_5_(H2O)HO_LJ	-0.675	-2.498	-2.387	-1.42	-0.957	-0.878	-3.478	-2.154	-2.603	-3.326	-1.429	-2.57		X10_2_5_.H2O.HO_LJ	-0.00014792	413	9.98463e-05	0.000353086	0.000369505	0.000210047	0.00014156	0.000129874	0.000514467	0.000318621	0.000385037	0.000491984	0.000211378	0.000380156
10_0_4_SH_LJ	-2.46	-13.672	-10.847	-3.89	-3.706	-3.012	-20.716	-11.605	-12.232	-18.733	-5.043	-13.087		X10_0_4_SH_LJ	-0.00104372	414	0.00256755	0.0113212	0.0142697	0.00406007	0.00386802	0.00314368	0.0216217	0.0121124	0.0127668	0.019552	0.00526347	0.0136592
10_0_4_Ar(N-H)_LJ	-1.215	-6.751	-5.356	-1.921	-1.83	-1.488	-10.217	-5.726	-6.041	-9.244	-2.491	-6.461		X10_0_4_Ar.N.H._LJ	-0.000514573	415	0.000625206	0.00275605	0.00347388	0.000988494	0.000941668	0.000765684	0.00525739	0.00294644	0.00310853	0.00475671	0.0012818	0.00332465
5_1_0_Ar(N-H)_C	31.597	31.311	31.581	31.123	31.644	31.749	31.342	31.604	14.725	31.49	31.504	31.31		X5_1_0_Ar.N.H._C	-3.64983e-05	416	-0.00115324	-0.00115265	-0.0011428	-0.00113594	-0.00115495	-0.00115878	-0.00114393	-0.00115349	-0.000537437	-0.00114933	-0.00114984	-0.00114276
10_1_6_(H2O)HO_LJ	-0.614	-2.451	-2.205	-1.08	-0.873	-0.77	-3.323	-1.913	-2.373	-3.064	-1.255	-2.641		X10_1_6_.H2O.HO_LJ	-0.000144833	417	8.89275e-05	0.000319357	0.000354986	0.00015642	0.000126439	0.000111521	0.00048128	0.000277066	0.000343689	0.000443768	0.000181765	0.000382504
6_0_6_SH_LJ	-9.543	-36.97	-41.387	-14.106	-14.181	-10.661	-64.706	-32.626	-45.889	-53.405	-24.251	-62.521		X6_0_6_SH_LJ	-0.00258837	418	0.0247008	0.107125	0.0956919	0.0365115	0.0367056	0.0275946	0.167483	0.0844481	0.118778	0.138232	0.0627705	0.161827
8_1_0_SH_LJ	-12.296	-57.61	-69.123	-40.17	-18.746	-17.399	-76.36	-56.27	-89.139	-81.811	-28.32	-43.154		X8_1_0_SH_LJ	-0.00256884	419	0.0315865	0.177566	0.147991	0.10319	0.0481555	0.0446953	0.196157	0.144549	0.228984	0.210159	0.0727496	0.110856
10_2_6_COO-_LJ	-0.566	-2.002	-1.953	-1.667	-1.174	-1.08	-2.722	-1.6	-2.101	-2.628	-1.177	-2.155		X10_2_6_COO._LJ	-0.000129609	420	7.33589e-05	0.000253127	0.000259478	0.000216059	0.000152161	0.000139978	0.000352797	0.000207375	0.000272309	0.000340613	0.00015255	0.000279308
8_2_5_O-H_LJ	-2.725	-10.598	-11.278	-3.156	-2.177	-1.942	-17.28	-10.632	-12.809	-14.948	-6.782	-12.306		X8_2_5_O.H_LJ	-0.000623541	421	0.00169915	0.0070323	0.00660829	0.0019679	0.00135745	0.00121092	0.0107748	0.00662949	0.00798694	0.0093207	0.00422886	0.0076733
9_3_3_(H2O)HO_LJ	-1.3	-4.5	-4.683	-4.5	-1.837	-1.823	-6.186	-4.5	-5.226	-6.408	-3.052	-4.168		X9_3_3_.H2O.HO_LJ	-0.000269251	422	0.000350026	0.0012609	0.00121163	0.00121163	0.000494613	0.000490844	0.00166558	0.00121163	0.0014071	0.00172536	0.000821753	0.00112224
6_0_6_Ar(N-H)_LJ	-4.712	-18.243	-20.423	-6.965	-7.001	-5.264	-31.844	-16.05	-22.647	-26.351	-11.969	-30.751		X6_0_6_Ar.N.H._LJ	-0.00127181	423	0.00599275	0.0259741	0.0232016	0.00885814	0.00890392	0.00669479	0.0404994	0.0204125	0.0288026	0.0335134	0.0152223	0.0391093
10_2_4_SH_LJ	-1.779	-6.795	-6.466	-3.8	-2.397	-2.207	-9.627	-6.253	-7.162	-9.433	-3.802	-6.618		X10_2_4_SH_LJ	-0.000412627	424	0.000734063	0.00266804	0.0028038	0.00156798	0.000989066	0.000910667	0.00397236	0.00258016	0.00295523	0.00389231	0.00156881	0.00273076
10_2_4_Ar(N-H)_LJ	-0.879	-3.356	-3.194	-1.877	-1.184	-1.09	-4.753	-3.088	-3.538	-4.658	-1.878	-3.269		X10_2_4_Ar.N.H._LJ	-0.000203641	425	0.000179001	0.00065043	0.00068342	0.000382235	0.000241111	0.000221969	0.000967907	0.000628844	0.000720483	0.000948561	0.000382438	0.000665703
6_1_3_SH_LJ	-25.693	-114.137	-136.247	-52.068	-46.381	-39.521	32.814	32.9	-140.977	-58.49	-89.8	-133.873		X6_1_3_SH_LJ	0.00675863	426	-0.17365	-0.920843	-0.77141	-0.351908	-0.313472	-0.267108	0.221778	0.222359	-0.952812	-0.395312	-0.606925	-0.904798
1_5_3_SH_LJ	-17.276	-111.804	-147.226	-59.448	-17.892	-23.693	32.192	-54.142	31.93	-180.452	-67.724	-104.673		X1_5_3_SH_LJ	0.00768358	427	-0.132741	-1.13122	-0.859055	-0.456773	-0.137475	-0.182047	0.24735	-0.416004	0.245337	-1.38652	-0.520363	-0.804263
11_4_-3_Ar(N-H)_C	27.611	19.223	19.97	23.69	26.099	29.884	15.672	28.124	15.041	18.573	30.264	15.508		X11_4_.3_Ar.N.H._C	-0.000755996	428	-0.0208738	-0.0150972	-0.0145325	-0.0179095	-0.0197307	-0.0225922	-0.011848	-0.0212616	-0.0113709	-0.0140411	-0.0228795	-0.011724
9_2_4_O-H_LJ	-2.296	-9.231	-9.209	-2.924	-1.842	-1.669	-14.327	-9.5	-10.501	-13.142	-5.317	-9.412		X9_2_4_O.H_LJ	-0.000544471	429	0.0012501	0.00501403	0.00502601	0.00159203	0.00100291	0.000908721	0.00780063	0.00517247	0.00571749	0.00715543	0.00289495	0.00512456
11_3_-2_Ar(N-H)_C	29.162	21.605	22.223	26.129	29.06	30.499	18.037	30.057	14.145	21.054	30.453	17.827		X11_3_.2_Ar.N.H._C	-0.00060579	430	-0.017666	-0.0134625	-0.0130881	-0.0158287	-0.0176043	-0.018476	-0.0109266	-0.0182082	-0.0085689	-0.0127543	-0.0184481	-0.0107994
7_3_3_O-H_LJ	-5.562	-21.179	-23.727	-13.031	-4.308	-4.467	-29.869	-22.006	-27.181	-28.553	-16.703	-19.501		X7_3_3_O.H_LJ	-0.000988133	431	0.005496	0.0234454	0.0209277	0.0128764	0.00425688	0.00441399	0.0295146	0.0217449	0.0268585	0.0282142	0.0165048	0.0192696
10_3_-1_Ar(N-H)_C	30.46	23.903	25.519	26.646	30.459	30.828	20.685	30.684	14.866	24.175	30.757	20.493		X10_3_.1_Ar.N.H._C	-0.00059858	432	-0.0182327	-0.0152752	-0.0143078	-0.0159498	-0.0182321	-0.018453	-0.0123816	-0.0183668	-0.00889848	-0.0144707	-0.0184105	-0.0122667
5_3_-3_Ar(N-H)_C	31.106	27.55	30.738	30.884	31.233	31.482	20.873	30.958	30.882	27.955	31.623	20.81		X5_3_.3_Ar.N.H._C	-0.000743583	433	-0.0231299	-0.0228563	-0.0204857	-0.0229648	-0.0232243	-0.0234095	-0.0155208	-0.0230199	-0.0229633	-0.0207869	-0.0235143	-0.015474
8_1_2_SH_LJ	-9.412	-52.791	-58.028	-21.922	-15.833	-13.118	-84.648	-50.483	-81.253	-84.469	-23.415	-46.937		X8_1_2_SH_LJ	-0.00345863	434	0.0325526	0.200697	0.182584	0.0758201	0.0547605	0.0453703	0.292766	0.174602	0.281024	0.292147	0.0809838	0.162338
9_3_3_SH_LJ	-2.73	-9.434	-9.815	-8.782	-3.587	-3.56	-12.935	-9.395	-10.956	-13.411	-6.407	-8.741		X9_3_3_SH_LJ	-0.000543708	435	0.00148432	0.0053365	0.00512934	0.00477485	0.00195028	0.0019356	0.00703287	0.00510814	0.00595687	0.00729167	0.00348354	0.00475255
9_3_3_Ar(N-H)_LJ	-1.349	-4.659	-4.848	-4.337	-1.772	-1.759	-6.387	-4.638	-5.411	-6.622	-3.165	-4.317		X9_3_3_Ar.N.H._LJ	-0.000268341	436	0.000361992	0.00130092	0.0012502	0.00116379	0.0004755	0.000472011	0.00171389	0.00124456	0.00145199	0.00177695	0.000849298	0.00115843
7_2_0_Ar(N-H)_C	31.243	30.726	31.073	30.412	31.307	31.418	30.558	31.317	15.126	30.975	31.268	30.454		X7_2_0_Ar.N.H._C	-6.83229e-05	437	-0.00213461	-0.002123	-0.00209929	-0.00207783	-0.00213898	-0.00214657	-0.00208781	-0.00213967	-0.00103345	-0.0021163	-0.00213632	-0.0020807
8_1_2_Ar(N-H)_LJ	-4.648	-26.014	-28.579	-10.825	-7.816	-6.478	-41.186	-24.177	-39.877	-41.038	-11.561	-23.146		X8_1_2_Ar.N.H._LJ	-0.00167239	438	0.00777326	0.0477952	0.0435055	0.0181036	0.0130714	0.0108337	0.068879	0.0404333	0.0666899	0.0686315	0.0193345	0.0387091
1_0_0_Ar(N-H)_C	32.2	-27.886	31.528	31.969	32.093	32.228	31.688	31.93	31.674	31.832	32.011	31.673		X1_0_0_Ar.N.H._C	-0.00196668	439	-0.0633272	-0.0620056	0.0548429	-0.0628729	-0.0631168	-0.0633823	-0.0623203	-0.0627962	-0.0622927	-0.0626035	-0.0629555	-0.0622908
10_2_5_SH_LJ	-1.419	-5.243	-5.01	-2.773	-1.868	-1.715	-7.287	-4.513	-5.464	-6.977	-3.001	-5.392		X10_2_5_SH_LJ	-0.000302189	440	0.000428805	0.00151396	0.00158437	0.000837969	0.000564488	0.000518253	0.00220205	0.00136378	0.00165116	0.00210837	0.000906868	0.0016294
10_2_5_Ar(N-H)_LJ	-0.701	-2.59	-2.475	-1.37	-0.923	-0.847	-3.599	-2.229	-2.699	-3.446	-1.482	-2.663		X10_2_5_Ar.N.H._LJ	-0.000149246	441	0.000104621	0.000369383	0.000386547	0.000204467	0.000137754	0.000126411	0.000537136	0.000332669	0.000402814	0.000514301	0.000221182	0.000397442
9_0_-3_Ar(N-H)_C	31.087	30.396	29.176	31.091	30.921	31.265	24.828	31.03	13.404	29.017	31.044	24.044		X9_0_.3_Ar.N.H._C	-0.000305026	442	-0.00948235	-0.00889944	-0.00927157	-0.00948357	-0.00943171	-0.00953664	-0.00757319	-0.00946496	-0.00408857	-0.00885094	-0.00946923	-0.00733405
9_3_4_COO-_LJ	-1.125	-3.872	-4.037	-4.908	-2.38	-2.313	-5.47	-3.686	-4.479	-5.4	-2.623	-3.857		X9_3_4_COO._LJ	-0.000278023	443	0.000312775	0.00112238	0.0010765	0.00136453	0.000661694	0.000643066	0.00152078	0.00102479	0.00124526	0.00150132	0.000729253	0.00107233
10_1_6_SH_LJ	-1.29	-5.145	-4.628	-2.108	-1.704	-1.504	-6.962	-4.01	-4.982	-6.428	-2.635	-5.54		X10_1_6_SH_LJ	-0.00029695	444	0.000383066	0.00137429	0.00152781	0.000625971	0.000506003	0.000446613	0.00206737	0.00119077	0.00147941	0.0019088	0.000782464	0.0016451
10_1_6_Ar(N-H)_LJ	-0.637	-2.541	-2.286	-1.041	-0.842	-0.743	-3.438	-1.98	-2.461	-3.175	-1.302	-2.736		X10_1_6_Ar.N.H._LJ	-0.000146632	445	9.34046e-05	0.000335201	0.000372592	0.000152644	0.000123464	0.000108948	0.000504121	0.000290332	0.000360862	0.000465557	0.000190915	0.000401185
10_0_5_O-H_LJ	-1.598	-8.149	-6.455	-1.4	-1.315	-1.091	-11.525	-6.413	-7.061	-10.042	-3.247	-8.29		X10_0_5_O.H_LJ	-0.000520427	446	0.000831642	0.00335935	0.00424096	0.000728597	0.000684361	0.000567785	0.00599792	0.0033375	0.00367473	0.00522612	0.00168983	0.00431434
8_1_1_COO-_LJ	-5.675	-30.662	-35.823	-25.368	-15.08	-13.02	-46.825	-31.054	-50.256	-51.371	-13.586	-24.403		X8_1_1_COO._LJ	-0.00209724	447	0.0119018	0.0751294	0.0643055	0.0532028	0.0316264	0.0273061	0.0982032	0.0651277	0.105399	0.107737	0.0284931	0.0511789
11_1_4_COO-_LJ	-0.69	-2.91	-2.473	-2.009	-1.517	-1.358	-3.871	-2.356	-2.694	-3.873	-1.361	-2.669		X11_1_4_COO._LJ	-0.000204536	448	0.00014113	0.000505818	0.0005952	0.000410913	0.000310281	0.00027776	0.00079176	0.000481887	0.000551021	0.000792169	0.000278374	0.000545907
8_4_-2_Ar(N-H)_C	30.545	23.085	27.079	21.308	30.649	30.92	19.562	30.707	21.081	24.111	31.104	19.579		X8_4_.2_Ar.N.H._C	-0.000906339	449	-0.0276841	-0.0245428	-0.0209228	-0.0193123	-0.0277784	-0.028024	-0.0177298	-0.027831	-0.0191065	-0.0218527	-0.0281908	-0.0177452
8_1_6_O-H_LJ	-2.471	-10.028	-10.158	-2.306	-1.978	-1.662	-16.137	-9.045	-11.215	-13.592	-5.743	-13.004		X8_1_6_O.H_LJ	-0.000604576	450	0.00149391	0.00614128	0.00606269	0.00139415	0.00119585	0.00100481	0.00975604	0.00546839	0.00678032	0.0082174	0.00347208	0.00786191
9_1_3_O-H_LJ	-3.606	-18.462	-17.731	-4.157	-3.226	-2.691	-32.802	-21.516	-21.973	-30.731	-8.216	-17.768		X9_1_3_O.H_LJ	-0.0014246	451	0.00513709	0.0252595	0.0263009	0.00592204	0.00459574	0.00383359	0.0467296	0.0306516	0.0313026	0.0437792	0.0117045	0.0253122
11_2_5_COO-_LJ	-0.49	-1.73	-1.59	-1.513	-1.015	-0.949	-2.226	-1.383	-1.704	-2.224	-0.976	-1.691		X11_2_5_COO._LJ	-0.000111374	452	5.45734e-05	0.000177085	0.000192678	0.000168509	0.000113045	0.000105694	0.000247919	0.000154031	0.000189782	0.000247696	0.000108701	0.000188334
7_2_5_O-H_LJ	-4.23	-16.355	-18.797	-4.91	-3.444	-3.064	-28.506	-16.818	-21.888	-24.158	-11.802	-20.25		X7_2_5_O.H_LJ	-0.0009888	453	0.00418262	0.0185865	0.0161718	0.00485501	0.00340543	0.00302968	0.0281867	0.0166296	0.0216429	0.0238874	0.0116698	0.0200232
9_0_7_(H2O)HO_LJ	-0.775	-3.234	-2.874	-1.196	-1.097	-0.93	-4.326	-2.302	-3.05	-3.881	-1.579	-3.917		X9_0_7_.H2O.HO_LJ	-0.000187381	454	0.00014522	0.000538532	0.00060599	0.000224107	0.000205557	0.000174264	0.000810609	0.000431351	0.000571511	0.000727225	0.000295874	0.000733971
10_2_3_COO-_LJ	-1.111	-4.294	-4.13	-4.272	-2.456	-2.285	-6.1	-4.144	-4.643	-6.373	-2.379	-3.934		X10_2_3_COO._LJ	-0.000317742	455	0.000353011	0.00131227	0.00136438	0.00135739	0.000780373	0.00072604	0.00193822	0.00131672	0.00147527	0.00202497	0.000755907	0.00125
9_1_7_COO-_LJ	-0.724	-2.711	-2.685	-1.835	-1.515	-1.327	-3.815	-2.045	-2.869	-3.567	-1.518	-3.284		X9_1_7_COO._LJ	-0.000175704	456	0.00012721	0.000471765	0.000476333	0.000322416	0.000266191	0.000233159	0.00067031	0.000359314	0.000504094	0.000626735	0.000266718	0.000577011
8_3_5_COO-_LJ	-1.296	-4.464	-5.042	-5.051	-2.736	-2.617	-6.808	-4.068	-5.669	-6.541	-3.242	-4.968		X8_3_5_COO._LJ	-0.000315566	457	0.000408974	0.00159108	0.00140869	0.00159392	0.000863389	0.000825836	0.00214837	0.00128372	0.00178894	0.00206412	0.00102307	0.00156773
-1_5_3_(H2O)HO_LJ	-9.405	-95.869	-102.325	-21.455	-11.555	-13.495	32.889	-34.56	32.358	32.155	-68.144	-85.558		X.1_5_3_.H2O.HO_LJ	0.00558473	458	-0.0525244	-0.571457	-0.535402	-0.11982	-0.0645315	-0.0753659	0.183676	-0.193008	0.180711	0.179577	-0.380566	-0.477818
11_0_7_COO-_LJ	-0.383	-1.536	-1.257	-0.904	-0.782	-0.699	-1.788	-0.995	-1.323	-1.72	-0.718	-1.551		X11_0_7_COO._LJ	-9.01546e-05	459	3.45292e-05	0.000113324	0.000138477	8.14997e-05	7.05009e-05	6.3018e-05	0.000161196	8.97038e-05	0.000119274	0.000155066	6.4731e-05	0.00013983
4_0_3_Ar(N-H)_LJ	-74.669	33.431	32.952	31.012	32.512	32.686	34.707	34.258	32.778	32.409	34.279	33.983		X4_0_3_Ar.N.H._LJ	0.0076267	460	-0.569478	0.251315	0.254968	0.236519	0.247959	0.249286	0.2647	0.261276	0.249988	0.247174	0.261436	0.259178
11_2_-2_Ar(N-H)_C	30.305	23.44	23.416	28.959	29.742	30.736	19.399	30.455	13.265	22.472	30.537	19.068		X11_2_.2_Ar.N.H._C	-0.000532506	461	-0.0161376	-0.0124692	-0.0124819	-0.0154208	-0.0158378	-0.0163671	-0.0103301	-0.0162175	-0.00706369	-0.0119665	-0.0162611	-0.0101538
4_0_3_SH_LJ	-153.429	33.723	33.243	31.539	32.812	32.985	35	34.551	33.067	32.702	34.572	34.275		X4_0_3_SH_LJ	0.0131812	462	-2.02238	0.438184	0.444511	0.415723	0.432503	0.434783	0.461343	0.455425	0.435864	0.431053	0.455702	0.451787
4_0_3_O-H_LJ	-143.538	33.459	32.887	-44.828	32.033	32.357	34.778	34.323	32.611	31.907	34.344	34.04		X4_0_3_O.H_LJ	0.010886	463	-1.56256	0.358009	0.364236	-0.487999	0.348713	0.35224	0.378595	0.373642	0.355005	0.347341	0.37387	0.370561
8_1_-1_Ar(N-H)_C	31.207	30.82	30.899	30.999	31.201	31.379	30.078	31.258	11.356	30.841	31.189	29.264		X8_1_.1_Ar.N.H._C	-7.34461e-05	464	-0.00229203	-0.00226941	-0.00226361	-0.00227676	-0.00229159	-0.00230467	-0.00220911	-0.00229578	-0.000834054	-0.00226515	-0.00229071	-0.00214933
10_1_7_COO-_LJ	-0.499	-1.851	-1.726	-1.269	-1.025	-0.918	-2.416	-1.338	-1.831	-2.309	-0.997	-2.061		X10_1_7_COO._LJ	-0.00011423	465	5.7001e-05	0.000197162	0.00021144	0.000144958	0.000117086	0.000104864	0.000275981	0.00015284	0.000209156	0.000263758	0.000113888	0.000235429
9_3_5_COO-_LJ	-0.881	-2.967	-3.152	-3.323	-1.835	-1.758	-4.245	-2.633	-3.467	-4.154	-2.02	-3.158		X9_3_5_COO._LJ	-0.000203216	466	0.000179034	0.000640538	0.000602943	0.000675288	0.000372902	0.000357254	0.000862653	0.000535069	0.000704551	0.000844161	0.000410497	0.000641757
8_3_0_Ar(N-H)_C	30.954	28.075	30.475	26.354	31.052	31.173	26.271	31.092	17.425	29.913	31.099	26.067		X8_3_0_Ar.N.H._C	-0.000453893	467	-0.0140498	-0.0138324	-0.0127431	-0.0119619	-0.0140943	-0.0141492	-0.0119242	-0.0141124	-0.00790909	-0.0135773	-0.0141156	-0.0118316
11_4_-2_Ar(N-H)_C	28.219	19.825	20.938	23.328	27.52	29.87	16.66	29.497	14.821	19.598	30.302	16.581		X11_4_.2_Ar.N.H._C	-0.000716132	468	-0.0202085	-0.0149944	-0.0141973	-0.0167059	-0.0197079	-0.0213909	-0.0119308	-0.0211237	-0.0106138	-0.0140348	-0.0217002	-0.0118742
6_2_5_COO-_LJ	-4.068	-15.227	-19.662	-13.24	-9.435	-8.45	-28.4	-14.665	-23.885	-25.229	-13.08	-20.309		X6_2_5_COO._LJ	-0.00120373	469	0.00489675	0.0236676	0.0183291	0.0159373	0.0113571	0.0101715	0.0341858	0.0176526	0.028751	0.0303688	0.0157447	0.0244465
-1_5_3_O-H_LJ	-16.382	-166.097	-173.832	-20.023	-10.758	-12.566	33.159	-60.066	32.657	32.482	-117.793	-148.294		X.1_5_3_O.H_LJ	0.00844683	470	-0.138376	-1.46833	-1.40299	-0.169131	-0.090871	-0.106143	0.280088	-0.507367	0.275848	0.27437	-0.994977	-1.25261
1_0_-1_Ar(N-H)_C	32.084	31.524	30.029	32.018	32.084	32.163	30.888	31.749	31.199	31.347	32.036	17.974		X1_0_.1_Ar.N.H._C	3.55384e-05	471	0.00114021	0.00106718	0.00112031	0.00113787	0.00114021	0.00114302	0.00109771	0.00112831	0.00110876	0.00111402	0.00113851	0.000638767
4_0_3_COO-_LJ	-83.249	33.354	32.837	-67.928	32.371	32.651	34.649	34.197	32.627	32.169	34.219	33.918		X4_0_3_COO._LJ	0.00617463	472	-0.514032	0.202756	0.205949	-0.419431	0.199879	0.201608	0.213945	0.211154	0.20146	0.198632	0.21129	0.209431
0_7_-2_O-H_LJ	-102.264	33.295	33.412	-7.088	-51.812	34.287	34.841	34.065	35.04	34.217	-178.278	33.187		X0_7_.2_O.H_LJ	0.004517	473	-0.461926	0.150922	0.150393	-0.0320165	-0.234035	0.154874	0.157377	0.153871	0.158276	0.154558	-0.805281	0.149906
9_0_3_O-H_LJ	-4.404	-29.059	-25.237	-4.144	-4.35	-3.264	-54.8	-32.208	-32.067	-49.829	-9.755	-28.298		X9_0_3_O.H_LJ	-0.0026468	474	0.0116565	0.0667974	0.0769135	0.0109684	0.0115136	0.00863917	0.145045	0.0852483	0.0848751	0.131888	0.0258196	0.0748993
8_0_7_(H2O)HO_LJ	-1.167	-4.758	-4.563	-1.789	-1.675	-1.384	-6.88	-3.549	-4.855	-6.066	-2.491	-6.49		X8_0_7_.H2O.HO_LJ	-0.000287642	475	0.000335678	0.00131251	0.0013686	0.000514592	0.0004818	0.000398097	0.00197898	0.00102084	0.0013965	0.00174484	0.000716516	0.0018668
10_1_-2_Ar(N-H)_C	30.84	28.04	27.395	30.642	30.701	31.066	22.836	30.88	12.809	26.524	30.852	22.274		X10_1_.2_Ar.N.H._C	-0.000388721	476	-0.0119882	-0.010649	-0.0108997	-0.0119112	-0.0119341	-0.012076	-0.00887684	-0.0120037	-0.00497913	-0.0103104	-0.0119928	-0.00865838
8_3_3_O-H_LJ	-3.525	-12.845	-13.923	-7.366	-2.707	-2.721	-18.175	-13.464	-15.836	-18.034	-9.18	-11.926		X8_3_3_O.H_LJ	-0.000615717	477	0.0021704	0.00857262	0.00790888	0.00453537	0.00166674	0.00167536	0.0111906	0.00829001	0.00975049	0.0111038	0.00565228	0.00734304
11_0_5_(H2O)HO_LJ	-0.584	-2.763	-2.132	-0.964	-0.856	-0.74	-3.482	-1.962	-2.292	-3.284	-1.122	-2.574		X11_0_5_.H2O.HO_LJ	-0.000169505	478	9.8991e-05	0.000361385	0.000468343	0.000163403	0.000145096	0.000125434	0.000590217	0.000332569	0.000388506	0.000556655	0.000190185	0.000436306
4_0_3_(H2O)HO_LJ	-83.179	33.195	32.599	-1.865	32.365	32.579	34.523	34.066	32.29	31.247	34.087	33.782		X4_0_3_.H2O.HO_LJ	0.00754253	479	-0.62738	0.245879	0.250374	-0.0140668	0.244114	0.245728	0.260391	0.256944	0.243548	0.235682	0.257102	0.254802
10_1_3_COO-_LJ	-1.331	-6.24	-5.626	-4.232	-3.147	-2.725	-9.599	-6.052	-6.506	-9.789	-2.793	-5.69		X10_1_3_COO._LJ	-0.000508462	480	0.000676763	0.00286061	0.0031728	0.00215181	0.00160013	0.00138556	0.00488073	0.00307721	0.00330806	0.00497734	0.00142014	0.00289315
11_1_-3_Ar(N-H)_C	30.498	24.28	23.218	30.273	29.657	30.829	19.36	30.454	12.926	22.354	30.566	18.884		X11_1_.3_Ar.N.H._C	-0.000488096	481	-0.0148859	-0.0113326	-0.011851	-0.0147761	-0.0144755	-0.0150475	-0.00944953	-0.0148645	-0.00630913	-0.0109109	-0.0149191	-0.0092172
9_4_-1_Ar(N-H)_C	30.396	22.809	26.09	22.414	30.552	30.811	20.124	30.694	17.834	23.991	30.909	20.147		X9_4_.1_Ar.N.H._C	-0.00078442	482	-0.0238432	-0.0204655	-0.0178918	-0.017582	-0.0239656	-0.0241688	-0.0157857	-0.024077	-0.0139893	-0.018819	-0.0242456	-0.0158037
12_3_-3_Ar(N-H)_C	27.711	19.464	19.477	25.243	25.884	28.507	15.899	28.02	13.363	18.471	29.083	15.662		X12_3_.3_Ar.N.H._C	-0.000644948	483	-0.0178722	-0.0125617	-0.0125533	-0.0162804	-0.0166938	-0.0183855	-0.010254	-0.0180714	-0.00861844	-0.0119128	-0.018757	-0.0101012
-1_5_3_COO-_LJ	-10.102	-98.965	-89.899	-34.862	-18.737	-21.886	33.061	-36.54	32.605	32.482	-69.12	-88.601		X.1_5_3_COO._LJ	0.00436715	484	-0.044117	-0.392603	-0.432195	-0.152248	-0.0818273	-0.0955795	0.144382	-0.159576	0.142391	0.141854	-0.301858	-0.386934
1_0_0_O-H_LJ	37.091	39.768	38.22	35.716	34.628	36.828	41.229	36.559	34.806	36.153	37.596	37.258		X1_0_0_O.H_LJ	0.000131483	485	0.00487685	0.0050253	0.00522883	0.00469606	0.00455301	0.00484227	0.00542093	0.0048069	0.00457641	0.00475352	0.00494325	0.00489881
1_0_0_Ar(N-H)_LJ	37.013	39.69	38.142	35.894	34.815	37.004	41.151	36.482	34.742	36.077	37.518	37.18		X1_0_0_Ar.N.H._LJ	0.000142065	486	0.00525826	0.00541865	0.00563857	0.00509929	0.004946	0.00525698	0.00584613	0.00518282	0.00493563	0.00512529	0.00533	0.00528198
1_0_0_SH_LJ	37.306	39.983	38.435	36.187	35.107	37.297	41.444	36.775	35.034	36.37	37.811	37.473		X1_0_0_SH_LJ	0.000142016	487	0.00529803	0.00545837	0.00567821	0.00513912	0.00498574	0.00529676	0.00588569	0.00522262	0.00497537	0.00516511	0.00536975	0.00532175
10_2_-1_Ar(N-H)_C	30.717	26.39	27.191	29.507	30.678	30.981	22.579	30.851	13.395	26.2	30.809	22.195		X10_2_.1_Ar.N.H._C	-0.000459059	488	-0.0141009	-0.0124823	-0.0121146	-0.0135455	-0.014083	-0.0142221	-0.0103651	-0.0141624	-0.0061491	-0.0120274	-0.0141432	-0.0101888
1_0_0_(H2O)HO_LJ	36.836	39.514	37.965	35.839	34.756	36.949	40.975	36.305	34.55	35.898	37.342	37.003		X1_0_0_.H2O.HO_LJ	0.000146763	489	0.00540615	0.00557185	0.00579919	0.00525983	0.00510089	0.00542274	0.00601361	0.00532822	0.00507065	0.00526849	0.00548042	0.00543066
1_0_0_COO-_LJ	36.958	39.635	38.087	35.97	34.883	37.082	41.096	36.427	34.681	36.021	37.463	37.125		X1_0_0_COO._LJ	0.000146761	490	0.005424	0.0055897	0.00581688	0.005279	0.00511947	0.0054422	0.0060313	0.00534607	0.00508983	0.00528649	0.00549812	0.00544851
7_0_3_O-H_LJ	-15.907	-114.773	-116.34	-14.689	-19.398	-12.936	32.976	32.987	-133.92	32.03	-44.757	-117.242		X7_0_3_O.H_LJ	0.00606595	491	-0.0964911	-0.705713	-0.696208	-0.0891028	-0.117667	-0.0784692	0.200031	0.200098	-0.812352	0.194292	-0.271494	-0.711184
9_0_7_SH_LJ	-1.627	-6.784	-6.031	-2.336	-2.141	-1.815	-9.058	-4.822	-6.402	-8.14	-3.315	-8.205		X9_0_7_SH_LJ	-0.000384476	492	0.000625543	0.00231878	0.00260829	0.000898136	0.000823163	0.000697824	0.00348258	0.00185394	0.00246142	0.00312964	0.00127454	0.00315463
9_0_7_Ar(N-H)_LJ	-0.804	-3.351	-2.979	-1.154	-1.058	-0.897	-4.473	-2.381	-3.162	-4.02	-1.638	-4.052		X9_0_7_Ar.N.H._LJ	-0.000189825	493	0.00015262	0.00056549	0.000636105	0.000219058	0.000200835	0.000170273	0.000849089	0.000451974	0.000600228	0.000763098	0.000310934	0.000769172
11_1_5_(H2O)HO_LJ	-0.522	-2.114	-1.802	-0.957	-0.743	-0.667	-2.733	-1.63	-1.939	-2.646	-1.024	-2.036		X11_1_5_.H2O.HO_LJ	-0.0001235	494	6.44669e-05	0.000222547	0.000261079	0.000118189	9.17604e-05	8.23744e-05	0.000337525	0.000201305	0.000239466	0.000326781	0.000126464	0.000251446
11_0_4_COO-_LJ	-0.777	-3.913	-3.004	-1.998	-1.776	-1.517	-5.154	-2.909	-3.276	-5.047	-1.498	-3.455		X11_0_4_COO._LJ	-0.00028506	495	0.000221491	0.00085632	0.00111544	0.000569549	0.000506266	0.000432436	0.0014692	0.000829239	0.000933856	0.0014387	0.00042702	0.000984882
6_1_2_O-H_LJ	-28.981	-59.196	-124.528	-40.403	-30.577	-27.672	33.032	33.394	32.502	32.416	-100.792	-144.696		X6_1_2_O.H_LJ	0.00870411	496	-0.252254	-1.08391	-0.515248	-0.351672	-0.266146	-0.24086	0.287514	0.290665	0.282901	0.282152	-0.877305	-1.25945
11_0_6_(H2O)HO_LJ	-0.46	-2.011	-1.587	-0.739	-0.649	-0.57	-2.421	-1.36	-1.685	-2.282	-0.876	-1.958		X11_0_6_.H2O.HO_LJ	-0.000112635	497	5.18123e-05	0.000178752	0.00022651	8.32376e-05	7.31004e-05	6.42022e-05	0.00027269	0.000153184	0.000189791	0.000257034	9.86686e-05	0.00022054
5_2_-1_Ar(N-H)_C	31.454	30.957	31.36	15.008	31.529	31.653	30.807	31.415	30.231	31.161	31.582	30.839		X5_2_.1_Ar.N.H._C	-0.000393884	498	-0.0123892	-0.0123522	-0.0121935	-0.00591141	-0.0124188	-0.0124676	-0.0121344	-0.0123739	-0.0119075	-0.0122738	-0.0124396	-0.012147
9_3_5_(H2O)HO_LJ	-0.82	-2.76	-2.932	-2.052	-1.132	-1.085	-3.951	-2.452	-3.225	-3.865	-1.879	-2.938		X9_3_5_.H2O.HO_LJ	-0.000156143	499	0.000128037	0.000457812	0.000430955	0.000320406	0.000176754	0.000169415	0.000616921	0.000382863	0.000503561	0.000603493	0.000293393	0.000458748
9_2_6_(H2O)HO_LJ	-0.769	-2.78	-2.869	-1.518	-1.081	-0.979	-4.08	-2.345	-3.13	-3.822	-1.702	-3.198		X9_2_6_.H2O.HO_LJ	-0.000162213	500	0.000124742	0.00046539	0.000450953	0.00024624	0.000175353	0.000158807	0.00066183	0.00038039	0.000507728	0.000619979	0.000276087	0.000518758
10_4_-1_Ar(N-H)_C	29.708	21.578	23.769	23.104	29.969	30.573	18.823	30.432	15.954	22.176	30.675	18.816		X10_4_.1_Ar.N.H._C	-0.000715401	501	-0.0212531	-0.0170044	-0.0154369	-0.0165286	-0.0214399	-0.021872	-0.013466	-0.0217711	-0.0114135	-0.0158647	-0.0219449	-0.013461
8_1_2_O-H_LJ	-7.82	-44.716	-49.379	-10.472	-7.588	-6.266	-79.337	-52.909	-71.171	-80.042	-19.504	-39.515		X8_1_2_O.H_LJ	-0.00309748	502	0.0242223	0.15295	0.138507	0.0324368	0.0235037	0.0194088	0.245745	0.163884	0.220451	0.247928	0.0604132	0.122397
11_2_4_COO-_LJ	-0.599	-2.158	-1.973	-1.989	-1.262	-1.185	-2.807	-1.808	-2.132	-2.882	-1.201	-2.016		X11_2_4_COO._LJ	-0.000144218	503	8.63863e-05	0.000284541	0.000311221	0.000286849	0.000182002	0.000170898	0.000404819	0.000260745	0.000307472	0.000415635	0.000173205	0.000290742
10_3_4_(H2O)HO_LJ	-0.699	-2.307	-2.305	-1.887	-0.962	-0.938	-3.08	-2.069	-2.506	-3.153	-1.51	-2.235		X10_3_4_.H2O.HO_LJ	-0.000128409	504	8.9758e-05	0.000295983	0.00029624	0.000242308	0.00012353	0.000120448	0.0003955	0.000265678	0.000321793	0.000404874	0.000193898	0.000286994
7_3_0_Ar(N-H)_C	31.097	29.644	30.861	24.26	31.206	31.3	28.789	31.206	20.444	30.609	31.241	28.683		X7_3_0_Ar.N.H._C	-0.000319428	505	-0.00993325	-0.00985787	-0.00946912	-0.00774932	-0.00996807	-0.0099981	-0.00919601	-0.00996807	-0.00653039	-0.00977737	-0.00997925	-0.00916215
12_0_6_COO-_LJ	-0.334	-1.366	-1.062	-0.811	-0.687	-0.622	-1.531	-0.879	-1.118	-1.51	-0.609	-1.25		X12_0_6_COO._LJ	-8.02594e-05	506	2.68066e-05	8.52355e-05	0.000109634	6.50904e-05	5.51382e-05	4.99214e-05	0.000122877	7.0548e-05	8.973e-05	0.000121192	4.8878e-05	0.000100324
7_0_3_(H2O)HO_LJ	-9.136	-66.341	-67.328	-15.738	-20.536	-13.835	32.701	32.714	-78.954	31.616	-25.732	-68.334		X7_0_3_.H2O.HO_LJ	0.00394606	507	-0.0360512	-0.265681	-0.261786	-0.0621031	-0.0810363	-0.0545938	0.12904	0.129092	-0.311557	0.124759	-0.10154	-0.26965
-1_5_3_SH_LJ	-19.708	-187.164	-145.894	-41.782	-22.542	-26.323	33.438	-70.429	33.018	32.923	-128.843	-167.994		X.1_5_3_SH_LJ	0.00559616	508	-0.110289	-0.816447	-1.0474	-0.233819	-0.126149	-0.147308	0.187124	-0.394132	0.184774	0.184242	-0.721026	-0.940122
11_0_5_SH_LJ	-1.226	-5.797	-4.475	-1.883	-1.672	-1.446	-7.29	-4.111	-4.81	-6.883	-2.357	-5.398		X11_0_5_SH_LJ	-0.000348752	509	0.00042757	0.00156067	0.00202172	0.000656701	0.000583114	0.000504296	0.0025424	0.00143372	0.0016775	0.00240046	0.000822009	0.00188256
11_0_5_Ar(N-H)_LJ	-0.606	-2.863	-2.21	-0.93	-0.826	-0.714	-3.6	-2.03	-2.376	-3.399	-1.164	-2.666		X11_0_5_Ar.N.H._LJ	-0.000172206	510	0.000104357	0.000380574	0.000493025	0.000160151	0.000142242	0.000122955	0.00061994	0.000349577	0.000409161	0.000585327	0.000200447	0.0004591
4_0_4_Ar(N-H)_LJ	-46.619	-61.835	-121.359	-54.984	-44.554	-41.329	33.007	32.52	-138.118	-147.161	32.357	32.067		X4_0_4_Ar.N.H._LJ	0.00907743	511	-0.423181	-1.10163	-0.561303	-0.499113	-0.404436	-0.375161	0.299619	0.295198	-1.25376	-1.33584	0.293718	0.291086
-1_5_3_Ar(N-H)_LJ	-9.733	-91.707	-68.43	-20.625	-11.133	-12.999	33.145	-34.677	32.723	32.628	-62.893	-82.369		X.1_5_3_Ar.N.H._LJ	0.00359572	512	-0.0349972	-0.246055	-0.329753	-0.0741618	-0.0400312	-0.0467408	0.11918	-0.124689	0.117663	0.117321	-0.226146	-0.296176
12_2_-3_Ar(N-H)_C	29.211	20.814	20.337	27.396	27.073	30.27	16.893	29.316	12.814	19.481	29.795	16.576		X12_2_.3_Ar.N.H._C	-0.000650298	513	-0.0189958	-0.0132251	-0.0135353	-0.0178156	-0.0176055	-0.0196845	-0.0109855	-0.0190641	-0.00833291	-0.0126684	-0.0193756	-0.0107793
9_2_3_O-H_LJ	-2.876	-11.903	-12.071	-4.187	-2.346	-2.153	-18.523	-13.042	-14.175	-18.234	-6.686	-11.201		X9_2_3_O.H_LJ	-0.000705561	514	0.00202919	0.00851682	0.00839829	0.00295418	0.00165525	0.00151907	0.0130691	0.00920192	0.0100013	0.0128652	0.00471738	0.00790299
8_0_3_O-H_LJ	-8.131	-58.691	-55.462	-7.566	-8.942	-6.26	-81.427	-48.472	-76.951	-81.423	-19.997	-62.317		X8_0_3_O.H_LJ	-0.00327868	515	0.026659	0.181842	0.192429	0.0248065	0.029318	0.0205246	0.266973	0.158924	0.252298	0.26696	0.0655638	0.204318
9_1_6_O-H_LJ	-1.613	-6.577	-6.218	-1.511	-1.259	-1.083	-9.713	-5.538	-6.776	-8.517	-3.499	-7.728		X9_1_6_O.H_LJ	-0.000369474	516	0.000595962	0.00229739	0.00243003	0.000558275	0.000465168	0.00040014	0.0035887	0.00204615	0.00250356	0.00314681	0.00129279	0.0028553
8_0_7_SH_LJ	-2.45	-9.974	-9.567	-3.493	-3.27	-2.701	-14.379	-7.418	-10.184	-12.715	-5.226	-13.56		X8_0_7_SH_LJ	-0.000588798	517	0.00144255	0.00563303	0.00587267	0.00205667	0.00192537	0.00159034	0.00846632	0.0043677	0.00599631	0.00748656	0.00307706	0.0079841
8_0_7_Ar(N-H)_LJ	-1.21	-4.926	-4.725	-1.726	-1.615	-1.334	-7.099	-3.662	-5.03	-6.279	-2.581	-6.695		X8_0_7_Ar.N.H._LJ	-0.000290655	518	0.000351693	0.00137335	0.00143177	0.000501671	0.000469408	0.000387734	0.00206336	0.00106438	0.001462	0.00182502	0.000750181	0.00194594
10_0_4_O-H_LJ	-2.041	-11.375	-9.022	-1.853	-1.767	-1.435	-17.417	-9.721	-10.17	-15.68	-4.186	-10.905		X10_0_4_O.H_LJ	-0.000819514	519	0.00167263	0.00739366	0.00932198	0.00151856	0.00144808	0.001176	0.0142735	0.0079665	0.00833446	0.01285	0.00343049	0.0089368
9_2_5_O-H_LJ	-1.777	-6.795	-6.815	-2.033	-1.383	-1.248	-10.262	-6.36	-7.579	-9.321	-4.041	-7.413		X9_2_5_O.H_LJ	-0.00037282	520	0.000662501	0.00254077	0.00253331	0.000757943	0.00051561	0.000465279	0.00382588	0.00237113	0.0028256	0.00347505	0.00150656	0.00276371
6_2_3_SH_LJ	-16.479	-72.363	-83.641	-47.612	-25.075	-25.059	-97.95	-59.923	-101.677	-90.49	-61.361	-70.516		X6_2_3_SH_LJ	-0.00340463	521	0.0561048	0.284766	0.246369	0.162101	0.085371	0.0853165	0.333483	0.204015	0.346172	0.308085	0.208911	0.240081
8_3_5_(H2O)HO_LJ	-1.205	-4.154	-4.692	-3.117	-1.689	-1.615	-6.342	-3.793	-5.275	-6.088	-3.016	-4.623		X8_3_5_.H2O.HO_LJ	-0.000244232	522	0.0002943	0.00114594	0.00101454	0.000761272	0.000412508	0.000394435	0.00154892	0.000926373	0.00128832	0.00148689	0.000736604	0.00112909
6_1_2_(H2O)HO_LJ	-16.649	-37.664	-75.248	-43.006	-32.274	-29.232	32.759	33.131	32.182	32.097	-58.138	-83.662		X6_1_2_.H2O.HO_LJ	0.00525661	523	-0.0875173	-0.395549	-0.197985	-0.226066	-0.169652	-0.153661	0.172201	0.174157	0.169168	0.168721	-0.305609	-0.439778
6_0_6_O-H_LJ	-7.938	-30.956	-34.637	-6.745	-6.791	-5.095	-55.405	-28.035	-38.371	-44.734	-20.262	-53.794		X6_0_6_O.H_LJ	-0.00201044	524	0.0159588	0.0696355	0.0622351	0.0135604	0.0136529	0.0102432	0.111388	0.0563626	0.0771425	0.0899349	0.0407355	0.108149
8_0_-2_Ar(N-H)_C	31.269	30.977	30.889	31.234	31.204	31.429	30.014	31.274	11.328	30.839	31.209	29.97		X8_0_.2_Ar.N.H._C	-7.25533e-05	525	-0.00226867	-0.0022411	-0.00224748	-0.00226613	-0.00226395	-0.00228028	-0.00217762	-0.00226903	-0.000821884	-0.00223747	-0.00226432	-0.00217442
10_0_7_(H2O)HO_LJ	-0.521	-2.158	-1.824	-0.811	-0.723	-0.629	-2.683	-1.46	-1.928	-2.489	-1.017	-2.362		X10_0_7_.H2O.HO_LJ	-0.000117619	526	6.12796e-05	0.000214537	0.000253822	9.53891e-05	8.50386e-05	7.39824e-05	0.000315572	0.000171724	0.00022677	0.000292754	0.000119619	0.000277816
9_3_0_Ar(N-H)_C	30.771	26.198	29.34	26.788	30.862	31.025	23.896	30.955	15.573	27.813	30.932	23.705		X9_3_0_Ar.N.H._C	-0.000573872	527	-0.0176586	-0.0168374	-0.0150343	-0.0153729	-0.0177108	-0.0178044	-0.0137132	-0.0177642	-0.00893691	-0.0159611	-0.017751	-0.0136036
8_2_2_O-H_LJ	-5.843	-26.142	-29.087	-11.236	-4.943	-4.669	-40.56	-31.594	-36.949	-42.867	-14.975	-22.327		X8_2_2_O.H_LJ	-0.00144274	528	0.00842992	0.0419649	0.0377161	0.0162106	0.00713146	0.00673615	0.0585175	0.0455819	0.0533078	0.0618459	0.021605	0.032212
12_4_-3_Ar(N-H)_C	26.156	18.116	18.53	23.072	24.659	28.096	14.873	26.749	13.787	17.404	29.438	14.73		X12_4_.3_Ar.N.H._C	-0.000676086	529	-0.0176837	-0.0125279	-0.012248	-0.0155986	-0.0166716	-0.0189953	-0.0100554	-0.0180846	-0.00932119	-0.0117666	-0.0199026	-0.00995874
10_1_5_O-H_LJ	-1.389	-5.956	-5.257	-1.369	-1.098	-0.957	-8.499	-5.058	-5.764	-7.73	-2.89	-6.145		X10_1_5_O.H_LJ	-0.00034381	530	0.000477552	0.00180741	0.00204773	0.000470676	0.000377503	0.000329026	0.00292204	0.00173899	0.00198172	0.00265765	0.000993611	0.00211271
9_0_2_Ar(N-H)_LJ	-3.186	-21.217	-19.521	-5.534	-5.583	-4.21	-34.324	-21.777	-26.269	-35.294	-6.909	-18.476		X9_0_2_Ar.N.H._LJ	-0.0016225	531	0.00516927	0.0316727	0.0344245	0.00897889	0.00905839	0.0068307	0.0556905	0.0353331	0.0426213	0.0572643	0.0112098	0.0299772
11_1_5_SH_LJ	-1.096	-4.438	-3.783	-1.869	-1.45	-1.302	-5.728	-3.417	-4.071	-5.55	-2.151	-4.272		X11_1_5_SH_LJ	-0.000253358	532	0.000277681	0.000958454	0.0011244	0.000473527	0.00036737	0.000329873	0.00145124	0.000865725	0.00103142	0.00140614	0.000544974	0.00108235
11_1_5_Ar(N-H)_LJ	-0.541	-2.192	-1.869	-0.923	-0.716	-0.643	-2.829	-1.688	-2.011	-2.741	-1.063	-2.11		X11_1_5_Ar.N.H._LJ	-0.000125109	533	6.76841e-05	0.000233829	0.00027424	0.000115476	8.95783e-05	8.04453e-05	0.000353934	0.000211184	0.000251595	0.000342925	0.000132991	0.000263981
8_2_0_Ar(N-H)_C	31.106	30.383	30.794	30.407	31.159	31.29	29.855	31.208	13.677	30.679	31.131	29.183		X8_2_0_Ar.N.H._C	-9.94467e-05	534	-0.00309339	-0.00306236	-0.00302149	-0.00302388	-0.00309866	-0.00311169	-0.00296898	-0.00310353	-0.00136013	-0.00305093	-0.00309588	-0.00290215
4_0_4_SH_LJ	-94.972	-133.957	-251.007	-114.886	-95.35	-86.526	33.3	32.821	-287.047	-302.894	32.659	32.368		X4_0_4_SH_LJ	0.0161338	535	-1.53226	-4.0497	-2.16124	-1.85355	-1.53836	-1.396	0.537257	0.529528	-4.63117	-4.88684	0.526915	0.52222
12_0_5_COO-_LJ	-0.412	-1.787	-1.36	-1.026	-0.871	-0.78	-2.051	-1.182	-1.441	-2.044	-0.755	-1.568		X12_0_5_COO._LJ	-0.000110597	536	4.55659e-05	0.000150412	0.000197636	0.000113472	9.63298e-05	8.62655e-05	0.000226834	0.000130725	0.00015937	0.00022606	8.35006e-05	0.000173416
11_0_6_SH_LJ	-0.967	-4.22	-3.331	-1.443	-1.268	-1.114	-5.076	-2.853	-3.539	-4.788	-1.839	-4.109		X11_0_6_SH_LJ	-0.000231572	537	0.00022393	0.000771367	0.000977234	0.000334159	0.000293633	0.000257971	0.00117546	0.000660675	0.000819534	0.00110877	0.000425861	0.00095153
11_0_6_Ar(N-H)_LJ	-0.478	-2.085	-1.645	-0.713	-0.626	-0.55	-2.507	-1.409	-1.748	-2.365	-0.909	-2.029		X11_0_6_Ar.N.H._LJ	-0.000114379	538	5.4673e-05	0.000188153	0.000238479	8.15519e-05	7.1601e-05	6.29082e-05	0.000286747	0.000161159	0.000199934	0.000270505	0.00010397	0.000232074
10_2_3_(H2O)HO_LJ	-1.033	-3.996	-3.844	-2.637	-1.516	-1.411	-5.688	-3.865	-4.321	-5.941	-2.212	-3.661		X10_2_3_.H2O.HO_LJ	-0.000252679	539	0.000261017	0.000971297	0.0010097	0.000666313	0.000383061	0.00035653	0.00143724	0.000976603	0.00109182	0.00150116	0.000558925	0.000925056
0_2_4_Ar(N-H)_LJ	-34.132	34.661	37.428	20.341	-32.296	-26.892	39.802	-51.873	37.837	37.099	33.923	38.892		X0_2_4_Ar.N.H._LJ	0.00326109	540	-0.111307	0.122056	0.113033	0.0663338	-0.10532	-0.0876972	0.129798	-0.169162	0.12339	0.120983	0.110626	0.12683
0_2_4_SH_LJ	-69.851	34.954	37.721	30.385	-65.766	-54.652	40.095	-105.422	38.131	37.392	34.215	39.185		X0_2_4_SH_LJ	0.0051852	541	-0.362191	0.195591	0.181244	0.157552	-0.34101	-0.283382	0.207901	-0.546634	0.197717	0.193885	0.177412	0.203182
0_2_4_COO-_LJ	-37.328	34.602	37.373	-35.864	-57.315	-46.853	39.748	-54.834	37.783	37.044	33.86	38.837		X0_2_4_COO._LJ	0.0016965	542	-0.0633269	0.0634033	0.0587023	-0.0608432	-0.0972348	-0.0794861	0.0674324	-0.0930258	0.0640988	0.0628451	0.0574435	0.0658869
0_2_4_O-H_LJ	-63.358	34.729	37.506	-23.602	-33.035	-26.969	39.88	-90.395	37.915	37.177	33.984	38.97		X0_2_4_O.H_LJ	0.00437017	543	-0.276885	0.163908	0.151772	-0.103145	-0.144368	-0.117859	0.174282	-0.395041	0.165695	0.16247	0.148516	0.170305
0_2_4_(H2O)HO_LJ	-36.631	34.473	37.251	-1.442	-34.473	-28.424	39.626	-52.033	37.661	36.922	33.726	38.715		X0_2_4_.H2O.HO_LJ	0.00291895	544	-0.106924	0.108734	0.100625	-0.00420912	-0.100625	-0.0829681	0.115666	-0.151882	0.10993	0.107773	0.0984444	0.113007
11_2_6_COO-_LJ	-0.392	-1.34	-1.253	-1.139	-0.795	-0.744	-1.7	-1.017	-1.332	-1.693	-0.773	-1.364		X11_2_6_COO._LJ	-8.19722e-05	545	3.21331e-05	0.000102711	0.000109843	9.33663e-05	6.51679e-05	6.09873e-05	0.000139353	8.33657e-05	0.000109187	0.000138779	6.33645e-05	0.00011181
10_3_4_SH_LJ	-1.469	-4.843	-4.837	-3.684	-1.878	-1.831	-6.459	-4.336	-5.261	-6.613	-3.17	-4.691		X10_3_4_SH_LJ	-0.00026066	546	0.000382909	0.00126081	0.00126238	0.000960271	0.000489519	0.000477268	0.0016836	0.00113022	0.00137133	0.00172374	0.000826292	0.00122276
10_3_4_Ar(N-H)_LJ	-0.725	-2.392	-2.389	-1.82	-0.928	-0.904	-3.19	-2.141	-2.599	-3.266	-1.566	-2.317		X10_3_4_Ar.N.H._LJ	-0.000128815	547	9.33909e-05	0.000307739	0.000308126	0.000234443	0.00011954	0.000116449	0.00041092	0.000275793	0.00033479	0.00042071	0.000201724	0.000298465
11_3_-1_Ar(N-H)_C	29.758	22.127	23.075	25.83	29.373	30.566	19.034	30.38	13.74	22.044	30.433	18.888		X11_3_.1_Ar.N.H._C	-0.000615811	548	-0.0183253	-0.0142098	-0.013626	-0.0159064	-0.0180882	-0.0188229	-0.0117213	-0.0187083	-0.00846124	-0.0135749	-0.018741	-0.0116314
12_1_5_COO-_LJ	-0.376	-1.425	-1.186	-1.028	-0.778	-0.718	-1.694	-1.022	-1.256	-1.714	-0.703	-1.303		X12_1_5_COO._LJ	-8.74877e-05	549	3.28954e-05	0.00010376	0.00012467	8.99373e-05	6.80654e-05	6.28162e-05	0.000148204	8.94124e-05	0.000109885	0.000149954	6.15038e-05	0.000113996
7_3_2_O-H_LJ	-7.045	-27.175	-30.51	-24.144	-5.384	-5.851	-34.121	-28.06	-34.403	-36.02	-20.913	-22.118		X7_3_2_O.H_LJ	-0.00114972	550	0.00809976	0.0350779	0.0312436	0.0277588	0.00619008	0.006727	0.0392295	0.0322611	0.0395537	0.0414128	0.0240441	0.0254295
10_0_6_O-H_LJ	-1.217	-5.591	-4.53	-1.035	-0.949	-0.806	-7.331	-4.055	-4.856	-6.512	-2.428	-5.935		X10_0_6_O.H_LJ	-0.00030805	551	0.000374897	0.00139547	0.00172231	0.000318832	0.00029234	0.000248288	0.00225832	0.00124914	0.00149589	0.00200602	0.000747946	0.00182828
9_3_5_SH_LJ	-1.721	-5.793	-6.153	-4.006	-2.211	-2.119	-8.282	-5.136	-6.769	-8.107	-3.945	-6.164		X9_3_5_SH_LJ	-0.000317612	552	0.00054661	0.00195427	0.00183993	0.00127235	0.00070224	0.00067302	0.00263046	0.00163126	0.00214992	0.00257488	0.00125298	0.00195776
6_3_3_(H2O)HO_LJ	-5.084	-19.917	-22.779	-23.89	-7.302	-8.008	-27.195	-18.87	-26.083	-25.853	-18.665	-18.125		X6_3_3_.H2O.HO_LJ	-0.00113786	553	0.0057849	0.0259194	0.0226628	0.0271836	0.00830868	0.00911201	0.0309442	0.0214715	0.0296789	0.0294172	0.0212382	0.0206238
9_3_5_Ar(N-H)_LJ	-0.85	-2.861	-3.039	-1.979	-1.092	-1.047	-4.09	-2.536	-3.343	-4.004	-1.948	-3.045		X9_3_5_Ar.N.H._LJ	-0.000156826	554	0.000133302	0.000476595	0.00044868	0.000310359	0.000171254	0.000164197	0.00064142	0.000397712	0.000524271	0.000627933	0.000305498	0.000477536
9_2_6_SH_LJ	-1.616	-5.834	-6.02	-2.964	-2.112	-1.911	-8.549	-4.912	-6.57	-8.017	-3.573	-6.708		X9_2_6_SH_LJ	-0.000331575	555	0.000535825	0.00199608	0.00193441	0.000982788	0.000700286	0.00063364	0.00283463	0.0016287	0.00217845	0.00265824	0.00118472	0.0022242
9_2_6_Ar(N-H)_LJ	-0.798	-2.882	-2.974	-1.464	-1.043	-0.944	-4.222	-2.426	-3.245	-3.96	-1.765	-3.313		X9_2_6_Ar.N.H._LJ	-0.000163717	556	0.000130646	0.000486893	0.000471831	0.000239681	0.000170756	0.000154548	0.000691211	0.000397176	0.00053126	0.000648317	0.00028896	0.000542393
11_1_6_(H2O)HO_LJ	-0.415	-1.59	-1.379	-0.728	-0.572	-0.518	-1.991	-1.161	-1.468	-1.923	-0.805	-1.596		X11_1_6_.H2O.HO_LJ	-8.60624e-05	557	3.57159e-05	0.00011868	0.000136839	6.26534e-05	4.92277e-05	4.45803e-05	0.00017135	9.99185e-05	0.00012634	0.000165498	6.92802e-05	0.000137356
4_0_0_Ar(N-H)_C	31.82	31.65	31.94	31.669	31.846	31.967	31.674	31.805	30.697	31.758	31.623	31.645		X4_0_0_Ar.N.H._C	-2.88439e-05	558	-0.000917813	-0.000921274	-0.000912909	-0.000913457	-0.000918563	-0.000922053	-0.000913602	-0.00091738	-0.000885421	-0.000916025	-0.000912131	-0.000912765
10_0_-3_Ar(N-H)_C	30.907	28.808	26.747	30.888	30.668	31.108	22.433	30.867	12.661	25.925	30.85	21.776		X10_0_.3_Ar.N.H._C	-0.000349554	559	-0.0108037	-0.00934953	-0.01007	-0.010797	-0.0107201	-0.0108739	-0.00784155	-0.0107897	-0.00442571	-0.0090622	-0.0107838	-0.00761189
11_1_7_COO-_LJ	-0.348	-1.256	-1.123	-0.886	-0.701	-0.641	-1.534	-0.871	-1.183	-1.507	-0.665	-1.305		X11_1_7_COO._LJ	-7.35873e-05	560	2.56084e-05	8.26385e-05	9.24256e-05	6.51983e-05	5.15847e-05	4.71694e-05	0.000112883	6.40945e-05	8.70537e-05	0.000110896	4.89355e-05	9.60314e-05
2_0_0_O-H_LJ	35.6	41.14	39.898	34.243	34.222	37.926	43.402	35.111	35.248	37.316	38.8	43.005		X2_0_0_O.H_LJ	0.000224252	561	0.00798338	0.00894721	0.00922574	0.00767907	0.00767436	0.00850499	0.00973299	0.00787372	0.00790444	0.0083682	0.00870099	0.00964397
2_0_0_Ar(N-H)_LJ	35.525	41.062	39.819	34.441	34.42	38.103	43.324	35.041	35.176	37.239	38.722	42.927		X2_0_0_Ar.N.H._LJ	0.000235617	562	0.00837029	0.00938203	0.0096749	0.00811488	0.00810993	0.00897771	0.0102079	0.00825625	0.00828806	0.00877413	0.00912355	0.0101143
2_0_0_SH_LJ	35.818	41.355	40.113	34.733	34.712	38.396	43.617	35.334	35.468	37.532	39.015	43.22		X2_0_0_SH_LJ	0.000235482	563	0.00843449	0.00944589	0.00973836	0.008179	0.00817405	0.00904157	0.010271	0.00832052	0.00835208	0.00883811	0.00918733	0.0101775
2_0_0_(H2O)HO_LJ	35.345	40.885	39.643	34.378	34.357	38.048	43.148	34.856	34.993	37.062	38.546	42.751		X2_0_0_.H2O.HO_LJ	0.000240064	564	0.00848505	0.00951685	0.009815	0.00825291	0.00824787	0.00913394	0.0103583	0.00836766	0.00840055	0.00889724	0.0092535	0.010263
2_0_0_COO-_LJ	35.469	41.007	39.765	34.5	34.479	38.181	43.269	34.983	35.118	37.184	38.667	42.872		X2_0_0_COO._LJ	0.00023952	565	0.00849553	0.00952451	0.009822	0.00826344	0.00825841	0.00914511	0.0103638	0.00837913	0.00841146	0.00890631	0.00926152	0.0102687
12_3_-2_Ar(N-H)_C	28.193	20.049	20.317	25.035	27.042	29.826	16.774	29.212	13.117	19.391	29.397	16.608		X12_3_.2_Ar.N.H._C	-0.000646744	566	-0.0182337	-0.0131399	-0.0129666	-0.0161912	-0.0174893	-0.0192898	-0.0108485	-0.0188927	-0.00848334	-0.012541	-0.0190123	-0.0107411
0_3_4_Ar(N-H)_C	31.422	31.218	31.688	31.199	31.548	31.415	31.832	31.622	31.83	31.296	31.591	31.286		X0_3_4_Ar.N.H._C	3.68567e-06	567	0.000115811	0.000116791	0.000115059	0.000114989	0.000116275	0.000115785	0.000117322	0.000116548	0.000117315	0.000115347	0.000116434	0.00011531
7_1_6_O-H_LJ	-3.826	-14.975	-16.785	-3.559	-3.121	-2.568	-26.21	-13.976	-18.837	-22.015	-9.625	-21.56		X7_1_6_O.H_LJ	-0.000929342	568	0.00355566	0.015599	0.0139169	0.00330753	0.00290048	0.00238655	0.0243581	0.0129885	0.017506	0.0204595	0.00894492	0.0200366
-1_6_-3_O-H_LJ	31.294	36.779	36.558	-97.96	-137.166	36.04	40.653	35.172	38.132	36.451	35.498	36.035		X.1_6_.3_O.H_LJ	-0.0107537	569	-0.336526	-0.393133	-0.39551	1.05343	1.47504	-0.387563	-0.437169	-0.378228	-0.410059	-0.391982	-0.381734	-0.387509
-1_6_-3_Ar(N-H)_LJ	32.159	36.701	36.48	-82.325	-60.122	36.218	40.575	35.098	38.054	36.374	35.422	35.959		X.1_6_.3_Ar.N.H._LJ	-0.00667726	570	-0.214734	-0.243586	-0.245062	0.549705	0.40145	-0.241837	-0.27093	-0.234358	-0.254096	-0.242879	-0.236522	-0.240108
-1_6_-3_SH_LJ	32.466	36.995	36.773	-170.426	-137.753	36.511	40.868	35.391	38.347	36.667	35.715	36.252		X.1_6_.3_SH_LJ	-0.0123742	571	-0.401742	-0.455038	-0.457785	2.10889	1.70459	-0.451796	-0.505711	-0.437937	-0.474515	-0.453727	-0.441946	-0.448591
-1_6_-3_(H2O)HO_LJ	18.059	36.525	36.303	-95.045	-103.628	36.163	40.399	34.917	37.878	36.197	35.243	35.781		X.1_6_.3_.H2O.HO_LJ	-0.0081124	572	-0.146502	-0.294504	-0.296305	0.771043	0.840672	-0.293369	-0.327733	-0.283261	-0.307282	-0.293645	-0.285905	-0.29027
-1_6_-3_COO-_LJ	31.86	36.646	36.425	-168.387	-229.32	36.295	40.521	35.041	37.999	36.319	35.366	35.903		X.1_6_.3_COO._LJ	-0.0168349	573	-0.536361	-0.613212	-0.616933	2.83478	3.86059	-0.611024	-0.682168	-0.589913	-0.639711	-0.611428	-0.595384	-0.604424
12_1_6_COO-_LJ	-0.307	-1.116	-0.944	-0.806	-0.62	-0.575	-1.304	-0.773	-0.995	-1.307	-0.57	-1.061		X12_1_6_COO._LJ	-6.53945e-05	574	2.00761e-05	6.17324e-05	7.29803e-05	5.2708e-05	4.05446e-05	3.76019e-05	8.52745e-05	5.055e-05	6.50676e-05	8.54707e-05	3.72749e-05	6.93836e-05
10_2_6_(H2O)HO_LJ	-0.527	-1.862	-1.816	-1.029	-0.725	-0.667	-2.532	-1.489	-1.953	-2.444	-1.094	-2.005		X10_2_6_.H2O.HO_LJ	-0.000102005	575	5.37564e-05	0.00018524	0.000189932	0.000104963	7.39533e-05	6.8037e-05	0.000258275	0.000151885	0.000199215	0.000249299	0.000111593	0.000204519
10_1_4_O-H_LJ	-1.758	-7.994	-7.066	-1.841	-1.44	-1.245	-12.008	-7.352	-7.945	-11.237	-3.693	-7.797		X10_1_4_O.H_LJ	-0.000505517	576	0.000888699	0.00357198	0.0040411	0.000930657	0.000727945	0.000629369	0.00607025	0.00371656	0.00401633	0.0056805	0.00186687	0.00394152
11_2_5_(H2O)HO_LJ	-0.455	-1.609	-1.479	-0.934	-0.627	-0.586	-2.071	-1.287	-1.585	-2.069	-0.908	-1.573		X11_2_5_.H2O.HO_LJ	-8.73249e-05	577	3.97328e-05	0.000129154	0.000140506	8.15615e-05	5.47527e-05	5.11724e-05	0.00018085	0.000112387	0.00013841	0.000180675	7.9291e-05	0.000137362
8_2_6_(H2O)HO_LJ	-1.135	-4.126	-4.598	-2.247	-1.624	-1.449	-6.571	-3.618	-5.107	-6.057	-2.703	-5.116		X8_2_6_.H2O.HO_LJ	-0.000252532	578	0.000286623	0.00116114	0.00104195	0.000567439	0.000410111	0.000365918	0.00165939	0.000913659	0.00128968	0.00152958	0.000682593	0.00129195
10_0_7_SH_LJ	-1.095	-4.529	-3.829	-1.584	-1.412	-1.229	-5.626	-3.063	-4.049	-5.224	-2.135	-4.954		X10_0_7_SH_LJ	-0.000241522	579	0.000264466	0.000924787	0.00109385	0.00038257	0.000341029	0.00029683	0.0013588	0.000739781	0.000977921	0.00126171	0.000515649	0.0011965
10_0_7_Ar(N-H)_LJ	-0.541	-2.237	-1.891	-0.783	-0.697	-0.607	-2.779	-1.513	-2	-2.581	-1.055	-2.447		X10_0_7_Ar.N.H._LJ	-0.000119303	580	6.45429e-05	0.000225602	0.000266881	9.34142e-05	8.31542e-05	7.24169e-05	0.000331543	0.000180505	0.000238606	0.000307921	0.000125865	0.000291934
7_0_7_COO-_LJ	-1.903	-7.297	-7.879	-4.382	-4.142	-3.334	-11.496	-5.564	-8.4	-10.355	-4.247	-11.285		X7_0_7_COO._LJ	-0.000509959	581	0.000970452	0.00401797	0.00372117	0.00223464	0.00211225	0.0017002	0.00586249	0.00283741	0.00428366	0.00528063	0.0021658	0.00575489
8_3_4_O-H_LJ	-2.761	-9.851	-10.765	-4.563	-2.107	-2.057	-14.613	-9.798	-12.184	-13.895	-7.11	-10.062		X8_3_4_O.H_LJ	-0.000484722	582	0.00133832	0.00521803	0.004775	0.00221179	0.00102131	0.000997073	0.00708324	0.00474931	0.00590585	0.00673521	0.00344637	0.00487727
-1_1_-3_COO-_LJ	37.994	36.728	39.064	36.979	38.504	37.25	47.619	39.174	38.428	36.885	41.709	39.657		X.1_1_.3_COO._LJ	0.000519708	583	0.0197458	0.0203019	0.0190878	0.0192183	0.0200108	0.0193591	0.024748	0.020359	0.0199713	0.0191694	0.0216765	0.0206101
-1_1_-3_(H2O)HO_LJ	37.872	36.606	38.943	36.847	38.372	37.117	47.498	39.052	38.307	36.763	41.587	39.535		X.1_1_.3_.H2O.HO_LJ	0.000519344	584	0.0196686	0.0202248	0.0190111	0.0191363	0.0199283	0.0192765	0.0246678	0.0202814	0.0198945	0.0190926	0.0215979	0.0205322
-1_1_-3_Ar(N-H)_LJ	38.048	36.783	39.119	36.902	38.426	37.172	47.674	39.228	38.483	36.94	41.763	39.711		X.1_1_.3_Ar.N.H._LJ	0.000514565	585	0.0195782	0.0201293	0.0189273	0.0189885	0.0197727	0.0191274	0.0245314	0.0201854	0.019802	0.019008	0.0214898	0.0204339
-1_1_-3_SH_LJ	38.342	37.076	39.412	37.195	38.72	37.465	47.967	39.521	38.776	37.233	42.057	40.004		X.1_1_.3_SH_LJ	0.000514545	586	0.0197287	0.0202792	0.0190773	0.0191385	0.0199232	0.0192774	0.0246812	0.0203353	0.019952	0.0191581	0.0216402	0.0205839
-1_1_-3_O-H_LJ	38.126	36.86	39.197	36.725	38.25	36.996	47.752	39.306	38.561	37.018	41.841	39.789		X.1_1_.3_O.H_LJ	0.000504517	587	0.0192352	0.0197756	0.0185965	0.0185284	0.0192978	0.0186651	0.0240917	0.0198306	0.0194547	0.0186762	0.0211095	0.0200742
0_1_5_COO-_LJ	-32.597	35.755	41.245	-77.942	-57.432	-34.531	49.259	-35.267	40.932	45.065	-90.312	45.588		X0_1_5_COO._LJ	0.000488969	588	-0.0159389	0.0201675	0.0174831	-0.0381113	-0.0280825	-0.0168846	0.0240861	-0.0172445	0.0200145	0.0220354	-0.0441598	0.0222911
0_1_5_O-H_LJ	-54.292	35.887	41.378	-45.684	-33.213	-19.857	49.392	-57.621	41.065	45.198	-168.262	45.72		X0_1_5_O.H_LJ	0.00343111	589	-0.186282	0.141972	0.123132	-0.156747	-0.113957	-0.0681315	0.169469	-0.197704	0.140898	0.155079	-0.577325	0.15687
0_1_5_(H2O)HO_LJ	-31.3	35.633	41.124	-41.654	-33.779	-21.083	49.138	-33.122	40.811	44.944	-98.566	45.466		X0_1_5_.H2O.HO_LJ	0.00190264	590	-0.0595526	0.0782441	0.0677967	-0.0792525	-0.0642692	-0.0401133	0.0934919	-0.0630192	0.0776486	0.0855122	-0.187536	0.0865054
0_1_5_Ar(N-H)_LJ	-30.476	35.811	41.3	-33.392	-30.823	-20.089	49.314	-33.698	40.987	45.12	-72.872	45.642		X0_1_5_Ar.N.H._LJ	0.00213728	591	-0.0651358	0.0882698	0.0765382	-0.0713682	-0.0658775	-0.0429359	0.105398	-0.0720222	0.0876008	0.0964342	-0.155748	0.0975499
0_1_5_SH_LJ	-62.085	36.104	41.593	-70.333	-63.107	-40.768	49.607	-68.347	41.28	45.413	-153.258	45.935		X0_1_5_SH_LJ	0.00263906	592	-0.163846	0.109766	0.0952806	-0.185613	-0.166543	-0.107589	0.130916	-0.180372	0.10894	0.119848	-0.404457	0.121225
2_5_7_SH_LJ	-2.931	-20.778	-81.572	-5.873	-3.165	-3.173	-93.965	-5.062	-76.817	31.363	-9.916	-37.401		X2_5_7_SH_LJ	-0.00127717	593	0.00374337	0.104181	0.0265369	0.00750079	0.00404223	0.00405244	0.120009	0.00646501	0.098108	-0.0400557	0.0126644	0.0477672
9_0_2_SH_LJ	-6.45	-43.015	-39.586	-11.205	-11.309	-8.524	-70.482	-44.563	-53.329	-72.874	-13.99	-37.461		X9_0_2_SH_LJ	-0.00334502	594	0.0215754	0.132416	0.143886	0.0374809	0.0378288	0.028513	0.235764	0.149064	0.178387	0.243765	0.0467968	0.125308
3_2_-2_Ar(N-H)_C	31.565	31.247	31.461	31.324	31.714	31.845	29.593	31.241	31.576	30.898	31.934	30.491		X3_2_.2_Ar.N.H._C	-0.000133494	595	-0.00421375	-0.00419987	-0.0041713	-0.00418158	-0.00423364	-0.00425113	-0.0039505	-0.0041705	-0.00421522	-0.00412471	-0.00426301	-0.00407038
6_1_3_COO-_LJ	-13.199	-62.402	-73.767	-43.598	-39.305	-33.418	32.385	32.493	-81.834	-40.785	-46.994	-71.076		X6_1_3_COO._LJ	0.00385423	596	-0.050872	-0.284315	-0.240512	-0.168037	-0.151491	-0.128801	0.124819	0.125236	-0.315407	-0.157195	-0.181126	-0.273943
8_3_5_SH_LJ	-2.53	-8.713	-9.84	-6.086	-3.298	-3.154	-13.276	-7.929	-11.063	-12.763	-6.329	-9.695		X8_3_5_SH_LJ	-0.000496276	597	0.00125558	0.00488336	0.00432406	0.00302034	0.00163672	0.00156526	0.00658857	0.00393498	0.00549031	0.00633398	0.00314093	0.0048114
8_3_5_Ar(N-H)_LJ	-1.25	-4.303	-4.86	-3.006	-1.629	-1.558	-6.555	-3.915	-5.464	-6.303	-3.126	-4.788		X8_3_5_Ar.N.H._LJ	-0.000244942	598	0.000306178	0.00119042	0.00105399	0.000736296	0.000399011	0.00038162	0.0016056	0.000958949	0.00133836	0.00154387	0.000765689	0.00117278
10_2_3_SH_LJ	-2.17	-8.381	-8.06	-5.148	-2.959	-2.755	-11.886	-8.072	-9.06	-12.42	-4.644	-7.677		X10_2_3_SH_LJ	-0.000514577	599	0.00111663	0.00414749	0.00431267	0.00264904	0.00152263	0.00141766	0.00611626	0.00415366	0.00466206	0.00639104	0.00238969	0.00395041
10_2_3_Ar(N-H)_LJ	-1.072	-4.139	-3.981	-2.543	-1.462	-1.361	-5.868	-3.985	-4.475	-6.132	-2.294	-3.792		X10_2_3_Ar.N.H._LJ	-0.00025398	600	0.000272266	0.00101109	0.00105122	0.00064587	0.000371318	0.000345666	0.00149035	0.00101211	0.00113656	0.0015574	0.000582629	0.000963091
11_4_-1_Ar(N-H)_C	28.676	20.287	21.73	23.093	28.678	30.127	17.571	29.82	14.536	20.491	30.283	17.562		X11_4_.1_Ar.N.H._C	-0.000682522	601	-0.019572	-0.0148312	-0.0138463	-0.0157615	-0.0195734	-0.0205623	-0.0119926	-0.0203528	-0.00992114	-0.0139856	-0.0206688	-0.0119865
9_0_1_COO-_LJ	-3.807	-24.126	-23.524	-11.556	-10.633	-8.269	-38.545	-24.793	-32.107	-42.043	-7.969	-19.103		X9_0_1_COO._LJ	-0.00192977	602	0.00734663	0.0453959	0.0465576	0.0223004	0.0205192	0.0159573	0.074383	0.0478448	0.0619591	0.0811333	0.0153783	0.0368644
10_3_5_(H2O)HO_LJ	-0.562	-1.834	-1.854	-1.351	-0.763	-0.736	-2.465	-1.555	-2.004	-2.477	-1.201	-1.872		X10_3_5_.H2O.HO_LJ	-9.84012e-05	603	5.53015e-05	0.000182436	0.000180468	0.00013294	7.50801e-05	7.24233e-05	0.000242559	0.000153014	0.000197196	0.00024374	0.00011818	0.000184207
11_1_4_(H2O)HO_LJ	-0.642	-2.707	-2.301	-1.241	-0.937	-0.838	-3.606	-2.194	-2.506	-3.607	-1.266	-2.484		X11_1_4_.H2O.HO_LJ	-0.000167184	604	0.000107332	0.000384691	0.000452568	0.000207476	0.000156652	0.0001401	0.000602866	0.000366802	0.000418964	0.000603033	0.000211655	0.000415286
12_4_-2_Ar(N-H)_C	26.638	18.627	19.309	22.855	25.793	28.76	15.674	27.855	13.624	18.238	29.58	15.606		X12_4_.2_Ar.N.H._C	-0.000662098	605	-0.017637	-0.0127845	-0.0123329	-0.0151322	-0.0170775	-0.0190419	-0.0103777	-0.0184427	-0.00902042	-0.0120753	-0.0195849	-0.0103327
2_0_1_Ar(N-H)_C	32.107	19.862	31.857	31.901	32.087	32.289	31.842	31.927	31.54	31.837	31.756	31.846		X2_0_1_Ar.N.H._C	-0.000412223	606	-0.0132352	-0.0131322	-0.00818757	-0.0131503	-0.013227	-0.0133103	-0.013126	-0.013161	-0.0130015	-0.0131239	-0.0130906	-0.0131277
11_2_4_(H2O)HO_LJ	-0.557	-2.007	-1.835	-1.228	-0.779	-0.731	-2.613	-1.683	-1.982	-2.682	-1.116	-1.875		X11_2_4_.H2O.HO_LJ	-0.000113312	607	6.3115e-05	0.000207928	0.000227418	0.000139148	8.82703e-05	8.28313e-05	0.000296085	0.000190705	0.000224585	0.000303904	0.000126457	0.000212461
6_3_3_SH_LJ	-10.658	-41.286	-47.151	-46.322	-14.24	-15.604	-55.954	-38.377	-54.123	-53.775	-38.728	-37.8		X6_3_3_SH_LJ	-0.00224854	608	0.0239649	0.106021	0.0928333	0.104157	0.0320192	0.0350862	0.125815	0.0862923	0.121698	0.120915	0.0870815	0.0849948
11_1_6_SH_LJ	-0.871	-3.339	-2.896	-1.421	-1.118	-1.012	-4.176	-2.436	-3.082	-4.036	-1.691	-3.35		X11_1_6_SH_LJ	-0.000176428	609	0.000153668	0.000510934	0.000589092	0.000250704	0.000197246	0.000178545	0.000736762	0.000429778	0.00054375	0.000712062	0.000298339	0.000591032
11_1_6_Ar(N-H)_LJ	-0.43	-1.649	-1.431	-0.702	-0.552	-0.5	-2.063	-1.203	-1.522	-1.994	-0.835	-1.655		X11_1_6_Ar.N.H._LJ	-8.71223e-05	610	3.74626e-05	0.000124672	0.000143665	6.11598e-05	4.80915e-05	4.35611e-05	0.000179733	0.000104808	0.0001326	0.000173722	7.27471e-05	0.000144187
2_5_7_COO-_LJ	-1.501	-10.665	-43.633	-4.874	-2.626	-2.632	-50.666	-2.593	-42.869	4.259	-5.082	-19.279		X2_5_7_COO._LJ	-0.000751669	611	0.00112826	0.0327976	0.00801655	0.00366364	0.00197388	0.00197839	0.0380841	0.00194908	0.0322233	-0.00320136	0.00381998	0.0144914
4_0_4_COO-_LJ	-49.864	-86.704	-139.53	-120.946	-116.062	-92.286	32.913	32.387	-162.341	-165.383	32.162	31.557		X4_0_4_COO._LJ	0.00632244	612	-0.315262	-0.88217	-0.548181	-0.764674	-0.733795	-0.583473	0.20809	0.204765	-1.02639	-1.04562	0.203342	0.199517
6_2_3_Ar(N-H)_LJ	-8.137	-35.58	-41.14	-23.493	-12.376	-12.364	-47.67	-28.737	-49.998	-44.517	-30.22	-34.757		X6_2_3_Ar.N.H._LJ	-0.00164262	613	0.013366	0.0675772	0.0584442	0.03859	0.020329	0.0203093	0.0783035	0.0472038	0.0821275	0.0731243	0.0496398	0.0570924
6_3_3_Ar(N-H)_LJ	-5.264	-20.365	-23.255	-22.842	-7.032	-7.704	-27.579	-18.891	-26.701	-26.536	-19.106	-18.658		X6_3_3_Ar.N.H._LJ	-0.00110754	614	0.00583011	0.0257559	0.0225551	0.0252985	0.00778825	0.00853252	0.030545	0.0209226	0.0295725	0.0293898	0.0211607	0.0206646
10_5_-3_Ar(N-H)_C	26.813	18.408	20.032	20.657	25.912	28.751	14.945	27.875	17.002	18.189	30.525	14.937		X10_5_.3_Ar.N.H._C	-0.000813222	615	-0.0218049	-0.0162905	-0.0149698	-0.0167987	-0.0210722	-0.0233809	-0.0121536	-0.0226686	-0.0138264	-0.0147917	-0.0248236	-0.0121471
11_5_-3_Ar(N-H)_C	25.725	17.648	18.745	21.07	24.633	27.451	14.437	26.7	15.367	17.259	29.897	14.404		X11_5_.3_Ar.N.H._C	-0.000725126	616	-0.0186539	-0.0135925	-0.012797	-0.0152784	-0.017862	-0.0199054	-0.0104686	-0.0193609	-0.011143	-0.012515	-0.0216791	-0.0104447
8_1_7_COO-_LJ	-1.059	-3.92	-4.241	-2.67	-2.247	-1.927	-6.007	-3.055	-4.567	-5.595	-2.342	-5.236		X8_1_7_COO._LJ	-0.000263692	617	0.00027925	0.00111832	0.00103367	0.000704057	0.000592515	0.000508134	0.001584	0.000805578	0.00120428	0.00147536	0.000617566	0.00138069
12_0_7_COO-_LJ	-0.267	-1.017	-0.817	-0.632	-0.531	-0.487	-1.121	-0.638	-0.855	-1.113	-0.481	-0.968		X12_0_7_COO._LJ	-5.63995e-05	618	1.50587e-05	4.60784e-05	5.73583e-05	3.56445e-05	2.99481e-05	2.74666e-05	6.32239e-05	3.59829e-05	4.82216e-05	6.27727e-05	2.71282e-05	5.45947e-05
8_4_-1_Ar(N-H)_C	30.661	23.823	28.709	20.482	30.823	30.982	21.405	30.868	20.44	25.877	31.088	21.511		X8_4_.1_Ar.N.H._C	-0.000890459	619	-0.0273024	-0.0255642	-0.0212134	-0.0182384	-0.0274466	-0.0275882	-0.0190603	-0.0274867	-0.018201	-0.0230424	-0.0276826	-0.0191547
6_1_4_(H2O)HO_LJ	-8.436	-39.905	-43.351	-16.622	-15.533	-12.708	-51.643	-31.305	-53.642	-49.362	-29.202	-49.977		X6_1_4_.H2O.HO_LJ	-0.00187299	620	0.0158005	0.0811958	0.0747415	0.0311328	0.0290931	0.0238019	0.0967266	0.0586338	0.100471	0.0924543	0.0546949	0.0936062
9_1_-1_Ar(N-H)_C	31.053	30.389	30.44	30.831	31.028	31.239	27.484	31.129	11.608	30.314	31.031	26.709		X9_1_.1_Ar.N.H._C	-0.000217337	621	-0.00674895	-0.00661572	-0.00660464	-0.0067007	-0.00674352	-0.00678937	-0.00597328	-0.00676547	-0.00252284	-0.00658834	-0.00674417	-0.00580484
10_2_6_SH_LJ	-1.106	-3.909	-3.812	-2.01	-1.415	-1.302	-5.312	-3.123	-4.102	-5.13	-2.298	-4.207		X10_2_6_SH_LJ	-0.000208595	622	0.000230706	0.000795165	0.000815399	0.000419276	0.000295162	0.000271591	0.00110806	0.000651443	0.000855658	0.00107009	0.000479352	0.00087756
10_2_6_Ar(N-H)_LJ	-0.546	-1.931	-1.883	-0.993	-0.699	-0.643	-2.624	-1.542	-2.026	-2.534	-1.135	-2.078		X10_2_6_Ar.N.H._LJ	-0.000103077	623	5.628e-05	0.000194094	0.000199041	0.000102355	7.20508e-05	6.62784e-05	0.000270474	0.000158945	0.000208834	0.000261197	0.000116992	0.000214194
11_2_5_SH_LJ	-0.956	-3.377	-3.105	-1.824	-1.223	-1.144	-4.344	-2.7	-3.328	-4.342	-1.907	-3.301		X11_2_5_SH_LJ	-0.000178211	624	0.00017037	0.000553346	0.00060182	0.000325058	0.000217953	0.000203874	0.00077415	0.000481171	0.000593088	0.000773794	0.000339849	0.000588276
9_0_2_COO-_LJ	-3.305	-22.158	-20.411	-9.304	-9.429	-7.082	-38.15	-23.806	-27.618	-40.256	-7.172	-19.305		X9_0_2_COO._LJ	-0.00200709	625	0.00663345	0.0409668	0.0444732	0.018674	0.0189249	0.0142142	0.0765707	0.0477809	0.0554319	0.0807976	0.0143949	0.038747
11_2_5_Ar(N-H)_LJ	-0.472	-1.668	-1.534	-0.901	-0.604	-0.565	-2.146	-1.333	-1.644	-2.145	-0.942	-1.631		X11_2_5_Ar.N.H._LJ	-8.80378e-05	626	4.15538e-05	0.00013505	0.000146847	7.93221e-05	5.31748e-05	4.97414e-05	0.000188929	0.000117354	0.000144734	0.000188841	8.29316e-05	0.00014359
7_4_-3_Ar(N-H)_C	30.533	22.529	26.993	21.037	30.601	30.954	17.862	30.575	25.257	23.114	31.257	17.796		X7_4_.3_Ar.N.H._C	-0.00103368	627	-0.0315614	-0.0279022	-0.0232878	-0.0217455	-0.0316317	-0.0319966	-0.0184636	-0.0316048	-0.0261077	-0.0238925	-0.0323098	-0.0183954
10_3_5_COO-_LJ	-0.605	-1.972	-1.994	-2.188	-1.236	-1.192	-2.649	-1.672	-2.155	-2.663	-1.291	-2.013		X10_3_5_COO._LJ	-0.000129072	628	7.80884e-05	0.000257369	0.00025453	0.000282409	0.000159533	0.000153854	0.000341911	0.000215808	0.00027815	0.000343718	0.000166632	0.000259822
8_2_6_SH_LJ	-2.384	-8.653	-9.644	-4.387	-3.172	-2.829	-13.747	-7.563	-10.711	-12.697	-5.672	-10.719		X8_2_6_SH_LJ	-0.000515327	629	0.00122854	0.00496981	0.00445912	0.00226074	0.00163462	0.00145786	0.0070842	0.00389742	0.00551967	0.00654311	0.00292293	0.00552379
12_2_-2_Ar(N-H)_C	29.687	21.481	21.234	27.217	28.24	30.393	17.841	29.771	12.475	20.487	29.871	17.586		X12_2_.2_Ar.N.H._C	-0.000610013	630	-0.0181094	-0.012953	-0.0131037	-0.0166027	-0.0172268	-0.0185401	-0.0108832	-0.0181607	-0.00760991	-0.0124973	-0.0182217	-0.0107277
8_2_6_Ar(N-H)_LJ	-1.178	-4.274	-4.763	-2.167	-1.567	-1.397	-6.788	-3.734	-5.29	-6.271	-2.802	-5.294		X8_2_6_Ar.N.H._LJ	-0.00025443	631	0.000299718	0.00121185	0.00108743	0.000551349	0.000398691	0.000355438	0.00172707	0.00095004	0.00134593	0.00159553	0.000712912	0.00134695
11_1_-2_Ar(N-H)_C	30.573	25.234	24.444	30.211	30.282	30.873	20.668	30.66	12.271	23.768	30.58	20.234		X11_1_.2_Ar.N.H._C	-0.000430956	632	-0.0131756	-0.0105343	-0.0108747	-0.0130196	-0.0130502	-0.0133049	-0.008907	-0.0132131	-0.00528826	-0.010243	-0.0131786	-0.00871997
9_2_2_COO-_LJ	-2.144	-8.791	-9.17	-10.319	-4.925	-4.629	-13.071	-9.682	-10.976	-14.645	-4.939	-7.617		X9_2_2_COO._LJ	-0.000679034	633	0.00145585	0.00622674	0.00596939	0.00700695	0.00334424	0.00314325	0.00887566	0.00657441	0.00745308	0.00994446	0.00335375	0.0051722
6_3_-1_Ar(N-H)_C	31.182	29.81	31.003	17.644	31.298	31.411	28.137	31.231	27.491	30.664	31.428	28.391		X6_3_.1_Ar.N.H._C	-0.0005059	634	-0.015775	-0.0156844	-0.0150809	-0.0089261	-0.0158337	-0.0158908	-0.0142345	-0.0157998	-0.0139077	-0.0155129	-0.0158994	-0.014363
10_3_0_Ar(N-H)_C	30.503	24.277	26.261	26.407	30.592	30.843	21.752	30.779	14.313	25.136	30.715	21.613		X10_3_0_Ar.N.H._C	-0.000569217	635	-0.0173628	-0.0149482	-0.0138189	-0.0150313	-0.0174135	-0.0175564	-0.0123816	-0.0175199	-0.0081472	-0.0143078	-0.0174835	-0.0123025
7_3_4_O-H_LJ	-4.223	-15.445	-17.765	-7.347	-3.252	-3.233	-23.724	-15.281	-20.55	-22.099	-12.41	-16.136		X7_3_4_O.H_LJ	-0.000762288	636	0.00321914	0.013542	0.0117735	0.00560053	0.00247896	0.00246448	0.0180845	0.0116485	0.015665	0.0168458	0.00945999	0.0123003
12_1_-3_Ar(N-H)_C	29.767	22.097	21.065	29.399	28.17	30.542	17.806	29.773	12.189	20.382	29.969	17.425		X12_1_.3_Ar.N.H._C	-0.000549631	637	-0.0163609	-0.011578	-0.0121452	-0.0161586	-0.0154831	-0.0167868	-0.00978674	-0.0163642	-0.00669946	-0.0112026	-0.0164719	-0.00957733
11_1_4_SH_LJ	-1.348	-5.68	-4.828	-2.423	-1.829	-1.637	-7.549	-4.596	-5.26	-7.556	-2.658	-5.21		X11_1_4_SH_LJ	-0.000342863	638	0.00046218	0.00165534	0.00194746	0.000830758	0.000627097	0.000561267	0.00258828	0.0015758	0.00180346	0.00259068	0.000911331	0.00178632
11_1_4_Ar(N-H)_LJ	-0.666	-2.806	-2.385	-1.197	-0.903	-0.809	-3.728	-2.27	-2.598	-3.731	-1.313	-2.573		X11_1_4_Ar.N.H._LJ	-0.000169262	639	0.000112729	0.00040369	0.00047495	0.000202607	0.000152844	0.000136933	0.000631009	0.000384225	0.000439743	0.000631517	0.000222241	0.000435512
6_2_5_(H2O)HO_LJ	-3.787	-14.213	-18.365	-8.164	-5.815	-5.208	-26.711	-13.848	-22.344	-23.581	-12.212	-18.983		X6_2_5_.H2O.HO_LJ	-0.000983836	640	0.00372579	0.0180681	0.0139833	0.00803203	0.005721	0.00512382	0.0262792	0.0136242	0.0219828	0.0231998	0.0120146	0.0186762
2_5_7_Ar(N-H)_LJ	-1.448	-10.258	-39.849	-2.901	-1.563	-1.567	-45.806	-2.501	-37.1	30.227	-4.897	-18.445		X2_5_7_Ar.N.H._LJ	-0.00062119	641	0.000899484	0.0247538	0.00637217	0.00180207	0.00097092	0.000973405	0.0284542	0.0015536	0.0230462	-0.0187767	0.00304197	0.0114579
11_2_-1_Ar(N-H)_C	30.382	24.038	24.327	28.627	30.237	30.77	20.482	30.623	12.719	23.563	30.518	20.203		X11_2_.1_Ar.N.H._C	-0.00049266	642	-0.014968	-0.011985	-0.0118426	-0.0141034	-0.0148966	-0.0151592	-0.0100907	-0.0150867	-0.00626615	-0.0116086	-0.015035	-0.00995322
10_3_3_(H2O)HO_LJ	-0.849	-2.783	-2.777	-2.622	-1.174	-1.164	-3.643	-2.596	-3.029	-3.908	-1.841	-2.548		X10_3_3_.H2O.HO_LJ	-0.000157015	643	0.000133305	0.00043603	0.000436972	0.000411693	0.000184335	0.000182765	0.000572005	0.00040761	0.000475598	0.000613613	0.000289064	0.000400073
10_3_5_SH_LJ	-1.181	-3.85	-3.893	-2.638	-1.49	-1.438	-5.171	-3.262	-4.208	-5.199	-2.522	-3.931		X10_3_5_SH_LJ	-0.000199859	644	0.000236034	0.000778052	0.000769458	0.000527229	0.00029779	0.000287398	0.00103347	0.000651941	0.000841008	0.00103907	0.000504045	0.000785647
10_3_5_Ar(N-H)_LJ	-0.583	-1.902	-1.923	-1.303	-0.736	-0.71	-2.554	-1.611	-2.079	-2.568	-1.246	-1.942		X10_3_5_Ar.N.H._LJ	-9.87472e-05	645	5.75696e-05	0.000189891	0.000187817	0.000128668	7.2678e-05	7.01105e-05	0.0002522	0.000159082	0.000205295	0.000253583	0.000123039	0.000191767
13_3_-3_Ar(N-H)_C	26.06	18.142	17.991	24.04	24.36	28.016	14.924	26.489	12.438	17.174	27.937	14.732		X13_3_.3_Ar.N.H._C	-0.00062282	646	-0.0162307	-0.0112052	-0.0112992	-0.0149726	-0.0151719	-0.0174489	-0.00929497	-0.0164979	-0.00774664	-0.0106963	-0.0173997	-0.00917538
10_1_3_(H2O)HO_LJ	-1.238	-5.811	-5.24	-2.612	-1.942	-1.682	-8.982	-5.661	-6.059	-9.154	-2.598	-5.299		X10_1_3_.H2O.HO_LJ	-0.000426176	647	0.000527606	0.00223316	0.00247651	0.00111317	0.000827634	0.000716828	0.00382791	0.00241258	0.0025822	0.00390122	0.00110721	0.00225831
11_0_4_(H2O)HO_LJ	-0.722	-3.641	-2.795	-1.233	-1.096	-0.937	-4.807	-2.711	-3.048	-4.704	-1.393	-3.216		X11_0_4_.H2O.HO_LJ	-0.000240152	648	0.00017339	0.000671224	0.000874392	0.000296107	0.000263206	0.000225022	0.00115441	0.000651051	0.000731982	0.00112967	0.000334531	0.000772328
11_2_4_SH_LJ	-1.169	-4.213	-3.853	-2.399	-1.522	-1.428	-5.478	-3.528	-4.162	-5.624	-2.345	-3.935		X11_2_4_SH_LJ	-0.000231341	649	0.000270438	0.000891358	0.00097464	0.000554988	0.000352101	0.000330355	0.00126729	0.000816172	0.000962842	0.00130106	0.000542495	0.000910328
11_2_4_Ar(N-H)_LJ	-0.578	-2.081	-1.903	-1.185	-0.752	-0.706	-2.706	-1.743	-2.056	-2.778	-1.158	-1.944		X11_2_4_Ar.N.H._LJ	-0.000114242	650	6.60321e-05	0.000217403	0.000237738	0.000135377	8.59103e-05	8.06551e-05	0.00030914	0.000199125	0.000234882	0.000317365	0.000132293	0.000222087
11_0_7_(H2O)HO_LJ	-0.356	-1.428	-1.169	-0.558	-0.483	-0.432	-1.664	-0.925	-1.23	-1.6	-0.667	-1.443		X11_0_7_.H2O.HO_LJ	-7.26954e-05	651	2.58796e-05	8.4981e-05	0.000103809	4.0564e-05	3.51119e-05	3.14044e-05	0.000120965	6.72433e-05	8.94154e-05	0.000116313	4.84879e-05	0.0001049
9_2_0_Ar(N-H)_C	30.944	29.495	30.223	30.156	30.986	31.149	26.552	31.079	13.075	29.84	30.971	26.045		X9_2_0_Ar.N.H._C	-0.000296608	652	-0.00917824	-0.00896439	-0.00874846	-0.00894452	-0.0091907	-0.00923905	-0.00787554	-0.00921829	-0.00387815	-0.00885079	-0.00918625	-0.00772516
10_3_3_SH_LJ	-1.784	-5.841	-5.827	-5.118	-2.292	-2.272	-7.634	-5.437	-6.356	-8.191	-3.867	-5.347		X10_3_3_SH_LJ	-0.000317524	653	0.000566462	0.00185021	0.00185466	0.00162509	0.000727765	0.000721414	0.00242398	0.00172638	0.00201818	0.00260084	0.00122786	0.0016978
10_3_3_Ar(N-H)_LJ	-0.881	-2.885	-2.878	-2.528	-1.132	-1.123	-3.77	-2.685	-3.139	-4.045	-1.91	-2.641		X10_3_3_Ar.N.H._LJ	-0.000156784	654	0.000138127	0.000451226	0.000452323	0.000396351	0.00017748	0.000176069	0.000591078	0.000420966	0.000492147	0.000634193	0.000299458	0.000414068
9_1_7_(H2O)HO_LJ	-0.673	-2.522	-2.498	-1.133	-0.935	-0.819	-3.551	-1.904	-2.669	-3.318	-1.411	-3.056		X9_1_7_.H2O.HO_LJ	-0.000141047	655	9.49246e-05	0.000352335	0.00035572	0.000159806	0.000131879	0.000115517	0.000500858	0.000268553	0.000376454	0.000467994	0.000199017	0.000431039
9_2_2_(H2O)HO_LJ	-1.994	-8.195	-8.553	-6.364	-3.039	-2.857	-12.245	-9.094	-10.243	-13.73	-4.595	-7.096		X9_2_2_.H2O.HO_LJ	-0.00053752	656	0.00107181	0.00459741	0.00440498	0.00342078	0.00163352	0.00153569	0.00658193	0.00488821	0.00550582	0.00738015	0.0024699	0.00381424
-1_4_4_(H2O)HO_LJ	-9.653	32.239	34.801	-20.182	-10.154	-10.579	37.366	-24.75	36.055	36.422	-64.672	32.777		X.1_4_4_.H2O.HO_LJ	0.00123387	657	-0.0119105	0.0429398	0.0397787	-0.0249019	-0.0125287	-0.0130531	0.0461047	-0.0305382	0.0444871	0.0449399	-0.0797967	0.0404425
-1_4_4_O-H_LJ	-16.81	32.553	35.056	-18.91	-9.454	-9.849	37.621	-43.064	36.31	36.676	-111.094	33.051		X.1_4_4_O.H_LJ	0.00178455	658	-0.0299982	0.062559	0.0580923	-0.0337457	-0.0168711	-0.017576	0.0671364	-0.0768496	0.0647968	0.06545	-0.198252	0.058981
-1_4_4_COO-_LJ	-10.356	32.531	34.926	-32.907	-16.466	-17.154	37.488	-26.384	36.177	36.544	-62.418	32.961		X.1_4_4_COO._LJ	0.000919265	659	-0.00951991	0.0321063	0.0299046	-0.0302503	-0.0151366	-0.0157691	0.0344614	-0.0242539	0.0332563	0.0335936	-0.0573787	0.0302999
-1_4_4_Ar(N-H)_LJ	-9.966	32.666	34.983	-19.327	-9.783	-10.192	37.543	-25.237	36.232	36.599	-53.734	33.052		X.1_4_4_Ar.N.H._LJ	0.00129329	660	-0.0128889	0.0452432	0.0422467	-0.0249955	-0.0126523	-0.0131812	0.0485541	-0.0326388	0.0468586	0.0473332	-0.0694938	0.0427459
-1_4_4_SH_LJ	-20.185	32.961	35.276	-39.181	-19.81	-20.638	37.836	-51.176	36.526	36.892	-111.387	33.345		X.1_4_4_SH_LJ	0.00143459	661	-0.0289572	0.0506066	0.0472855	-0.0562087	-0.0284192	-0.0296071	0.0542791	-0.0734166	0.0523998	0.0529249	-0.159795	0.0478364
10_1_3_Ar(N-H)_LJ	-1.284	-6.011	-5.419	-2.52	-1.872	-1.623	-9.205	-5.805	-6.266	-9.392	-2.693	-5.479		X10_1_3_Ar.N.H._LJ	-0.000428362	662	0.000550016	0.00232129	0.00257488	0.00107947	0.000801893	0.000695231	0.00394307	0.00248664	0.00268411	0.00402317	0.00115358	0.00234699
10_1_3_SH_LJ	-2.6	-12.171	-10.973	-5.101	-3.791	-3.285	-18.657	-11.765	-12.689	-19.033	-5.452	-11.096		X10_1_3_SH_LJ	-0.000868503	663	0.00225811	0.00953008	0.0105705	0.00443023	0.00329249	0.00285303	0.0162037	0.0102179	0.0110204	0.0165302	0.00473508	0.0096369
10_1_7_(H2O)HO_LJ	-0.464	-1.721	-1.605	-0.784	-0.633	-0.567	-2.248	-1.244	-1.703	-2.148	-0.927	-1.917		X10_1_7_.H2O.HO_LJ	-9.10947e-05	664	4.2268e-05	0.000146207	0.000156774	7.14183e-05	5.7663e-05	5.16507e-05	0.000204781	0.000113322	0.000155134	0.000195671	8.44448e-05	0.000174629
11_5_-2_Ar(N-H)_C	26.327	18.167	19.624	20.736	25.997	28.337	15.327	27.951	15.249	18.167	29.992	15.379		X11_5_.2_Ar.N.H._C	-0.000718069	665	-0.0189046	-0.0140914	-0.0130452	-0.0148899	-0.0186676	-0.0203479	-0.0110058	-0.0200708	-0.0109498	-0.0130452	-0.0215363	-0.0110432
9_0_-2_Ar(N-H)_C	31.12	30.642	30.408	31.07	31.03	31.29	27.358	31.145	11.393	30.292	31.051	26.492		X9_0_.2_Ar.N.H._C	-0.000216114	666	-0.00672546	-0.00657159	-0.00662216	-0.00671465	-0.00670601	-0.0067622	-0.00591244	-0.00673086	-0.00246218	-0.00654652	-0.00671055	-0.00572528
13_4_-3_Ar(N-H)_C	24.791	17.052	17.234	22.324	23.353	26.469	14.09	25.429	12.767	16.313	27.383	13.97		X13_4_.3_Ar.N.H._C	-0.000610408	667	-0.0151326	-0.0105198	-0.0104087	-0.0136267	-0.0142548	-0.0161569	-0.00860064	-0.0155221	-0.00779307	-0.00995758	-0.0167148	-0.00852739
11_0_4_Ar(N-H)_LJ	-0.749	-3.771	-2.896	-1.19	-1.057	-0.903	-4.957	-2.801	-3.159	-4.857	-1.445	-3.329		X11_0_4_Ar.N.H._LJ	-0.000243618	668	0.00018247	0.000705519	0.000918685	0.000289906	0.000257505	0.000219987	0.00120762	0.000682375	0.000769591	0.00118325	0.000352029	0.000811006
11_0_4_SH_LJ	-1.517	-7.635	-5.863	-2.409	-2.14	-1.829	-10.041	-5.672	-6.395	-9.837	-2.926	-6.741		X11_0_4_SH_LJ	-0.000493499	669	0.000748639	0.00289339	0.00376787	0.00118884	0.00105609	0.00090261	0.00495523	0.00279913	0.00315593	0.00485455	0.00144398	0.00332668
13_2_-3_Ar(N-H)_C	27.273	19.214	18.671	25.73	25.327	29.469	15.72	27.549	12.02	17.978	28.348	15.468		X13_2_.3_Ar.N.H._C	-0.000628914	670	-0.0171524	-0.0117425	-0.012084	-0.016182	-0.0159285	-0.0185335	-0.00988653	-0.017326	-0.00755955	-0.0113066	-0.0178285	-0.00972804
8_3_2_O-H_LJ	-4.352	-15.713	-17.171	-12.06	-3.311	-3.448	-20.551	-16.611	-19.467	-22.511	-11.279	-13.27		X8_3_2_O.H_LJ	-0.000695491	671	0.00302678	0.0119423	0.0109283	0.00838762	0.00230277	0.00239805	0.014293	0.0115528	0.0135391	0.0156562	0.00784445	0.00922917
12_5_-3_Ar(N-H)_C	24.61	16.823	17.54	21.009	23.447	26.157	13.859	25.533	14.057	16.328	28.603	13.816		X12_5_.3_Ar.N.H._C	-0.000652332	672	-0.0160539	-0.0114419	-0.0109742	-0.0137048	-0.0152952	-0.017063	-0.00904067	-0.016656	-0.00916983	-0.0106513	-0.0186587	-0.00901262
10_5_-2_Ar(N-H)_C	27.586	19.005	21.118	20.123	27.626	29.926	16.034	29.427	16.862	19.29	30.554	16.126		X10_5_.2_Ar.N.H._C	-0.00081224	673	-0.0224065	-0.0171529	-0.0154366	-0.0163447	-0.022439	-0.0243071	-0.0130235	-0.0239018	-0.013696	-0.0156681	-0.0248172	-0.0130982
5_2_0_Ar(N-H)_C	31.474	30.914	31.42	19.548	31.556	31.643	31.056	31.49	27.843	31.282	31.501	31.064		X5_2_0_Ar.N.H._C	-0.000289267	674	-0.00910438	-0.00908876	-0.00894239	-0.00565459	-0.0091281	-0.00915327	-0.00898347	-0.00910901	-0.00805405	-0.00904884	-0.00911219	-0.00898578
12_1_4_COO-_LJ	-0.452	-1.757	-1.452	-1.291	-0.951	-0.877	-2.118	-1.301	-1.546	-2.21	-0.846	-1.54		X12_1_4_COO._LJ	-0.000111521	675	5.04077e-05	0.000161929	0.000195943	0.000143974	0.000106057	9.78043e-05	0.000236202	0.000145089	0.000172412	0.000246462	9.43471e-05	0.000171743
9_4_0_Ar(N-H)_C	30.478	23.246	26.985	22.482	30.682	30.843	21.386	30.8	17.282	25.105	30.871	21.462		X9_4_0_Ar.N.H._C	-0.000747706	676	-0.0227886	-0.0201768	-0.0173812	-0.0168099	-0.0229411	-0.0230615	-0.0159904	-0.0230293	-0.0129218	-0.0187711	-0.0230824	-0.0160473
11_2_6_(H2O)HO_LJ	-0.365	-1.246	-1.165	-0.703	-0.491	-0.46	-1.581	-0.946	-1.238	-1.574	-0.719	-1.268		X11_2_6_.H2O.HO_LJ	-6.36984e-05	677	2.32499e-05	7.42087e-05	7.93683e-05	4.478e-05	3.12759e-05	2.93013e-05	0.000100707	6.02587e-05	7.88587e-05	0.000100261	4.57992e-05	8.07696e-05
10_0_3_COO-_LJ	-1.554	-9.13	-7.41	-4.157	-3.937	-3.162	-14.592	-8.256	-8.664	-14.596	-3.177	-8.117		X10_0_3_COO._LJ	-0.000809151	678	0.00125742	0.00599581	0.00738755	0.00336364	0.00318563	0.00255854	0.0118071	0.00668035	0.00701049	0.0118104	0.00257067	0.00656788
9_2_2_Ar(N-H)_LJ	-2.067	-8.46	-8.82	-6.131	-2.929	-2.755	-12.52	-9.251	-10.552	-14.016	-4.762	-7.335		X9_2_2_Ar.N.H._LJ	-0.000533943	679	0.00110366	0.00470938	0.00451716	0.00327361	0.00156392	0.00147101	0.00668497	0.00493951	0.00563417	0.00748375	0.00254264	0.00391647
10_3_4_COO-_LJ	-0.752	-2.481	-2.478	-3.057	-1.558	-1.519	-3.31	-2.222	-2.695	-3.388	-1.623	-2.403		X10_3_4_COO._LJ	-0.000169437	680	0.000127417	0.000419865	0.000420373	0.000517969	0.000263983	0.000257375	0.000560836	0.000376489	0.000456632	0.000574052	0.000274996	0.000407157
9_2_2_SH_LJ	-4.185	-17.135	-17.865	-12.415	-5.93	-5.578	-25.381	-18.763	-21.375	-28.419	-9.64	-14.854		X9_2_2_SH_LJ	-0.00108282	681	0.00453161	0.0193446	0.0185542	0.0134432	0.00642113	0.00603998	0.0274831	0.020317	0.0231453	0.0307727	0.0104384	0.0160842
11_0_-3_Ar(N-H)_C	30.666	25.77	23.941	30.612	30.215	30.925	20.363	30.643	12.073	23.312	30.579	19.83		X11_0_.3_Ar.N.H._C	-0.000403212	682	-0.0123649	-0.00965329	-0.0103908	-0.0123431	-0.012183	-0.0124693	-0.0082106	-0.0123556	-0.00486798	-0.00939967	-0.0123298	-0.00799569
10_4_0_Ar(N-H)_C	29.947	21.939	24.477	23.06	30.294	30.616	19.808	30.581	15.546	23.058	30.63	19.862		X10_4_0_Ar.N.H._C	-0.00069047	683	-0.0206775	-0.0169006	-0.0151482	-0.0159222	-0.0209171	-0.0211394	-0.0136768	-0.0211153	-0.0107341	-0.0159209	-0.0211491	-0.0137141
12_0_6_(H2O)HO_LJ	-0.311	-1.27	-0.988	-0.501	-0.424	-0.384	-1.424	-0.817	-1.04	-1.405	-0.567	-1.163		X12_0_6_.H2O.HO_LJ	-6.47071e-05	684	2.01239e-05	6.39307e-05	8.21781e-05	3.24183e-05	2.74358e-05	2.48475e-05	9.2143e-05	5.28657e-05	6.72954e-05	9.09135e-05	3.6689e-05	7.52544e-05
12_3_-1_Ar(N-H)_C	28.527	20.484	20.993	24.838	27.989	30.036	17.561	29.329	12.833	20.176	29.237	17.461		X12_3_.1_Ar.N.H._C	-0.000613888	685	-0.0175124	-0.0128874	-0.0125749	-0.0152478	-0.0171821	-0.0184388	-0.0107805	-0.0180047	-0.00787803	-0.0123858	-0.0179483	-0.0107191
10_0_8_COO-_LJ	-0.414	-1.555	-1.388	-0.949	-0.824	-0.733	-1.882	-0.996	-1.45	-1.831	-0.786	-1.744		X10_0_8_COO._LJ	-8.79981e-05	686	3.64312e-05	0.000122141	0.000136837	8.35102e-05	7.25104e-05	6.45026e-05	0.000165612	8.76461e-05	0.000127597	0.000161125	6.91665e-05	0.000153469
6_0_-1_Ar(N-H)_C	31.553	31.423	31.478	31.464	31.552	31.699	31.241	31.575	2.156	31.484	31.461	31.184		X6_0_.1_Ar.N.H._C	-2.53736e-05	687	-0.000800614	-0.00079871	-0.000797315	-0.000798355	-0.000800588	-0.000804318	-0.000792697	-0.000801172	-5.47055e-05	-0.000798863	-0.000798279	-0.000791251
11_0_7_SH_LJ	-0.749	-2.999	-2.455	-1.091	-0.943	-0.843	-3.491	-1.943	-2.583	-3.359	-1.402	-3.029		X11_0_7_SH_LJ	-0.000149127	688	0.000111696	0.000366107	0.000447232	0.000162698	0.000140627	0.000125714	0.000520602	0.000289754	0.000385195	0.000500918	0.000209076	0.000451706
11_0_7_Ar(N-H)_LJ	-0.37	-1.481	-1.213	-0.539	-0.466	-0.416	-1.724	-0.959	-1.276	-1.659	-0.692	-1.496		X11_0_7_Ar.N.H._LJ	-7.36255e-05	689	2.72414e-05	8.93077e-05	0.000109039	3.96841e-05	3.43095e-05	3.06282e-05	0.00012693	7.06069e-05	9.39462e-05	0.000122145	5.09489e-05	0.000110144
-1_4_5_(H2O)HO_LJ	-5.843	32.886	36.954	-11.483	-6.17	-6.106	38.152	-12.106	35.493	36.505	-33.666	32.872		X.1_4_5_.H2O.HO_LJ	0.00113721	690	-0.00664471	0.0420244	0.0373983	-0.0130586	-0.00701658	-0.0069438	0.0433868	-0.0137671	0.040363	0.0415138	-0.0382853	0.0373823
-1_4_5_O-H_LJ	-10.177	33.155	37.208	-10.718	-5.742	-5.681	38.407	-21.081	35.748	36.759	-58.483	33.142		X.1_4_5_O.H_LJ	0.00147376	691	-0.0149984	0.0548355	0.0488624	-0.0157957	-0.00846231	-0.00837241	0.0566025	-0.0310683	0.0526838	0.0541738	-0.0861897	0.0488432
-1_4_5_COO-_LJ	-6.276	33.055	37.075	-18.661	-10.001	-9.895	38.274	-12.985	35.616	36.627	-35.46	33.044		X.1_4_5_COO._LJ	0.000951584	692	-0.00597214	0.03528	0.0314546	-0.0177575	-0.00951679	-0.00941592	0.0364209	-0.0123563	0.0338916	0.0348537	-0.0337432	0.0314441
-1_4_5_SH_LJ	-12.243	33.43	37.423	-22.359	-12.041	-11.917	38.622	-25.308	35.965	36.975	-68.148	33.421		X.1_4_5_SH_LJ	0.0012669	693	-0.0155107	0.0474112	0.0423525	-0.0283266	-0.0152548	-0.0150977	0.0489303	-0.0320627	0.0455641	0.0468437	-0.0863368	0.0423411
-1_4_5_Ar(N-H)_LJ	-6.046	33.137	37.13	-11.037	-5.947	-5.886	38.328	-12.495	35.672	36.682	-33.529	33.128		X.1_4_5_Ar.N.H._LJ	0.00117283	694	-0.00709094	0.0435472	0.0388641	-0.0129445	-0.00697483	-0.00690328	0.0449523	-0.0146545	0.0418372	0.0430218	-0.0393239	0.0388535
10_1_6_O-H_LJ	-1.07	-4.27	-3.841	-1.004	-0.812	-0.716	-5.787	-3.333	-4.134	-5.337	-2.186	-4.6		X10_1_6_O.H_LJ	-0.000218219	695	0.000233494	0.00083818	0.000931796	0.000219092	0.000177194	0.000156245	0.00126283	0.000727324	0.000902118	0.00116464	0.000477027	0.00100381
12_2_5_COO-_LJ	-0.336	-1.125	-1.004	-1.01	-0.678	-0.646	-1.351	-0.847	-1.061	-1.395	-0.637	-1.055		X12_2_5_COO._LJ	-6.76303e-05	696	2.27238e-05	6.79008e-05	7.6084e-05	6.83066e-05	4.58533e-05	4.36891e-05	9.13685e-05	5.72828e-05	7.17557e-05	9.43442e-05	4.30805e-05	7.13499e-05
12_1_5_(H2O)HO_LJ	-0.35	-1.325	-1.102	-0.635	-0.48	-0.443	-1.576	-0.951	-1.168	-1.595	-0.654	-1.212		X12_1_5_.H2O.HO_LJ	-6.96616e-05	697	2.43816e-05	7.67671e-05	9.23016e-05	4.42351e-05	3.34376e-05	3.08601e-05	0.000109787	6.62482e-05	8.13647e-05	0.00011111	4.55587e-05	8.44299e-05
12_0_5_(H2O)HO_LJ	-0.383	-1.662	-1.265	-0.634	-0.537	-0.482	-1.909	-1.1	-1.34	-1.901	-0.702	-1.458		X12_0_5_.H2O.HO_LJ	-9.03168e-05	698	3.45913e-05	0.000114251	0.000150107	5.72609e-05	4.85001e-05	4.35327e-05	0.000172415	9.93485e-05	0.000121025	0.000171692	6.34024e-05	0.000131682
12_1_7_COO-_LJ	-0.246	-0.853	-0.741	-0.625	-0.485	-0.453	-0.984	-0.572	-0.775	-0.991	-0.452	-0.839		X12_1_7_COO._LJ	-4.74537e-05	699	1.16736e-05	3.51632e-05	4.0478e-05	2.96586e-05	2.3015e-05	2.14965e-05	4.66945e-05	2.71435e-05	3.67766e-05	4.70266e-05	2.14491e-05	3.98137e-05
10_2_4_O-H_LJ	-1.476	-5.642	-5.369	-1.81	-1.141	-1.051	-8.012	-5.206	-5.946	-7.843	-3.154	-5.496		X10_2_4_O.H_LJ	-0.00029805	700	0.000439922	0.00160023	0.0016816	0.000539471	0.000340075	0.000313251	0.00238798	0.00155165	0.00177221	0.00233761	0.00094005	0.00163808
9_1_7_SH_LJ	-1.414	-5.293	-5.242	-2.212	-1.826	-1.6	-7.444	-3.991	-5.602	-6.963	-2.964	-6.409		X9_1_7_SH_LJ	-0.000288896	701	0.000408499	0.00151439	0.00152913	0.000639039	0.000527525	0.000462234	0.00215054	0.00115299	0.0016184	0.00201158	0.000856289	0.00185154
9_1_7_Ar(N-H)_LJ	-0.699	-2.614	-2.589	-1.093	-0.902	-0.79	-3.676	-1.971	-2.767	-3.439	-1.464	-3.165		X9_1_7_Ar.N.H._LJ	-0.000142624	702	9.96942e-05	0.000369254	0.000372819	0.000155888	0.000128647	0.000112673	0.000524286	0.000281112	0.000394641	0.000490484	0.000208802	0.000451405
12_4_-1_Ar(N-H)_C	26.993	19.017	19.944	22.691	26.729	29.226	16.404	28.792	13.415	18.959	29.528	16.404		X12_4_.1_Ar.N.H._C	-0.000640903	703	-0.0172999	-0.0127822	-0.0121881	-0.0145427	-0.0171307	-0.018731	-0.0105134	-0.0184529	-0.00859772	-0.0121509	-0.0189246	-0.0105134
8_3_3_COO-_LJ	-2.176	-7.916	-8.578	-12.829	-4.716	-4.739	-11.176	-8.263	-9.758	-11.104	-5.663	-7.353		X8_3_3_COO._LJ	-0.000605871	704	0.00131838	0.00519716	0.00479607	0.00777272	0.00285729	0.00287122	0.00677121	0.00500631	0.00591209	0.00672759	0.00343105	0.00445497
11_3_4_(H2O)HO_LJ	-0.475	-1.492	-1.436	-1.195	-0.638	-0.627	-1.877	-1.257	-1.534	-1.978	-0.962	-1.406		X11_3_4_.H2O.HO_LJ	-7.73967e-05	705	3.67634e-05	0.000111142	0.000115476	9.24891e-05	4.93791e-05	4.85277e-05	0.000145274	9.72877e-05	0.000118727	0.000153091	7.44556e-05	0.00010882
9_3_4_O-H_LJ	-1.822	-6.275	-6.544	-2.818	-1.366	-1.328	-8.873	-5.983	-7.258	-8.755	-4.249	-6.25		X9_3_4_O.H_LJ	-0.000296062	706	0.000539426	0.00193743	0.00185779	0.000834304	0.000404421	0.000393171	0.00262696	0.00177134	0.00214882	0.00259203	0.00125797	0.00185039
13_0_6_COO-_LJ	-0.231	-0.875	-0.676	-0.56	-0.46	-0.427	-0.928	-0.546	-0.707	-0.945	-0.405	-0.768		X13_0_6_COO._LJ	-4.81319e-05	707	1.11185e-05	3.25371e-05	4.21154e-05	2.69538e-05	2.21407e-05	2.05523e-05	4.46664e-05	2.628e-05	3.40292e-05	4.54846e-05	1.94934e-05	3.69653e-05
13_3_-2_Ar(N-H)_C	26.447	18.628	18.667	23.921	25.29	28.522	15.629	27.451	12.265	17.916	28.049	15.504		X13_3_.2_Ar.N.H._C	-0.000605544	708	-0.0160148	-0.0113037	-0.0112801	-0.0144852	-0.0153142	-0.0172713	-0.00946405	-0.0166228	-0.007427	-0.0108489	-0.0169849	-0.00938836
10_1_7_SH_LJ	-0.975	-3.614	-3.37	-1.531	-1.236	-1.107	-4.717	-2.611	-3.575	-4.508	-1.946	-4.024		X10_1_7_SH_LJ	-0.000186621	709	0.000181956	0.000628914	0.000674449	0.000285717	0.000230664	0.00020659	0.000880293	0.000487268	0.000667171	0.000841289	0.000363165	0.000750964
10_1_7_Ar(N-H)_LJ	-0.482	-1.785	-1.665	-0.756	-0.611	-0.547	-2.33	-1.29	-1.766	-2.227	-0.961	-1.987		X10_1_7_Ar.N.H._LJ	-9.21392e-05	710	4.44111e-05	0.000153412	0.000164468	6.96572e-05	5.6297e-05	5.04001e-05	0.000214684	0.00011886	0.000162718	0.000205194	8.85457e-05	0.000183081
12_0_4_COO-_LJ	-0.497	-2.249	-1.697	-1.276	-1.074	-0.958	-2.642	-1.528	-1.807	-2.722	-0.911	-1.883		X12_0_4_COO._LJ	-0.000144764	711	7.19477e-05	0.000245665	0.000325574	0.000184719	0.000155477	0.000138684	0.000382466	0.000221199	0.000261589	0.000394048	0.00013188	0.000272591
9_3_3_O-H_LJ	-2.265	-7.837	-8.157	-4.189	-1.708	-1.696	-10.772	-7.835	-9.103	-11.159	-5.317	-7.259		X9_3_3_O.H_LJ	-0.000364939	712	0.000826588	0.00297681	0.00286003	0.00152873	0.000623316	0.000618937	0.00393113	0.0028593	0.00332204	0.00407236	0.00194038	0.0026491
6_2_2_(H2O)HO_LJ	-10.395	-48.795	-59.685	-45.549	-16.782	-17.98	-61.338	-38.754	-72.391	-60.709	-38.466	-40.895		X6_2_2_.H2O.HO_LJ	-0.00207779	713	0.0215987	0.124013	0.101386	0.0946415	0.0348696	0.0373588	0.127448	0.0805229	0.150414	0.126141	0.0799245	0.0849714
12_1_6_(H2O)HO_LJ	-0.285	-1.038	-0.878	-0.498	-0.383	-0.355	-1.213	-0.719	-0.925	-1.216	-0.53	-0.986		X12_1_6_.H2O.HO_LJ	-5.16209e-05	714	1.4712e-05	4.53232e-05	5.35825e-05	2.57072e-05	1.97708e-05	1.83254e-05	6.26162e-05	3.71154e-05	4.77494e-05	6.27711e-05	2.73591e-05	5.08982e-05
11_0_8_COO-_LJ	-0.293	-1.08	-0.926	-0.677	-0.576	-0.523	-1.236	-0.676	-0.966	-1.223	-0.538	-1.125		X11_0_8_COO._LJ	-5.88563e-05	715	1.72449e-05	5.45009e-05	6.35648e-05	3.98457e-05	3.39012e-05	3.07818e-05	7.27463e-05	3.97868e-05	5.68552e-05	7.19812e-05	3.16647e-05	6.62133e-05
8_3_2_SH_LJ	-5.245	-18.858	-20.584	-25.103	-6.945	-7.234	-24.563	-19.762	-23.34	-26.922	-13.578	-15.957		X8_3_2_SH_LJ	-0.00110005	716	0.00576978	0.0226435	0.0207448	0.0276147	0.00763988	0.00795779	0.0270206	0.0217393	0.0256753	0.0296157	0.0149365	0.0175536
8_3_2_Ar(N-H)_LJ	-2.591	-9.311	-10.161	-12.388	-3.43	-3.573	-12.121	-9.747	-11.522	-13.286	-6.706	-7.88		X8_3_2_Ar.N.H._LJ	-0.000542642	717	0.00140599	0.00551379	0.00505254	0.00672225	0.00186126	0.00193886	0.00657736	0.00528913	0.00625232	0.00720954	0.00363896	0.00427602
-1_8_-2_O-H_LJ	-42.297	-80.725	-109.84	-36.234	-29.018	32.716	33.622	-108.667	32.749	31.964	-98.273	-133.443		X.1_8_.2_O.H_LJ	0.00631711	718	-0.267195	-0.693872	-0.509949	-0.228894	-0.18331	0.206671	0.212394	-0.686462	0.206879	0.20192	-0.620802	-0.842975
7_3_5_COO-_LJ	-1.913	-6.684	-8.196	-7.602	-4.073	-3.916	-10.961	-6.003	-9.521	-10.594	-5.345	-7.825		X7_3_5_COO._LJ	-0.000480489	719	0.000919175	0.00393809	0.00321159	0.00365268	0.00195703	0.00188159	0.00526664	0.00288437	0.00457473	0.0050903	0.00256821	0.00375982
12_5_-2_Ar(N-H)_C	25.087	17.27	18.257	20.799	24.541	26.836	14.588	26.55	13.964	17.079	28.762	14.622		X12_5_.2_Ar.N.H._C	-0.000642901	720	-0.0161285	-0.0117375	-0.0111029	-0.0133717	-0.0157774	-0.0172529	-0.00937865	-0.017069	-0.00897748	-0.0109801	-0.0184911	-0.0094005
2_4_8_Ar(N-H)_LJ	-1.303	-10.016	-43.75	-2.264	-1.419	-1.31	-47.032	-2.079	-38.366	20.303	-3.876	-22.705		X2_4_8_Ar.N.H._LJ	-0.000436147	721	0.0005683	0.0190814	0.00436845	0.000987437	0.000618893	0.000571353	0.0205129	0.00090675	0.0167332	-0.00885509	0.00169051	0.00990272
11_3_5_(H2O)HO_LJ	-0.39	-1.223	-1.189	-0.896	-0.519	-0.506	-1.548	-0.988	-1.266	-1.597	-0.786	-1.203		X11_3_5_.H2O.HO_LJ	-6.15376e-05	722	2.39997e-05	7.31682e-05	7.52605e-05	5.51377e-05	3.1938e-05	3.1138e-05	9.52602e-05	6.07991e-05	7.79066e-05	9.82755e-05	4.83685e-05	7.40297e-05
13_4_-2_Ar(N-H)_C	25.178	17.485	17.867	22.194	24.267	26.991	14.744	26.328	12.648	16.996	27.505	14.693		X13_4_.2_Ar.N.H._C	-0.000596804	723	-0.0150263	-0.0106631	-0.0104351	-0.0132455	-0.0144826	-0.0161083	-0.00879927	-0.0157126	-0.00754837	-0.0101433	-0.0164151	-0.00876884
9_1_2_COO-_LJ	-2.695	-13.87	-13.96	-9.765	-6.857	-5.81	-23.653	-16.102	-18.102	-26.302	-6.046	-12.127		X9_1_2_COO._LJ	-0.00120816	724	0.00325599	0.0168659	0.0167572	0.0117977	0.00828434	0.0070194	0.0285766	0.0194538	0.0218701	0.031777	0.00730452	0.0146513
11_0_5_O-H_LJ	-1.017	-4.813	-3.714	-0.896	-0.796	-0.688	-6.065	-3.417	-3.992	-5.72	-1.955	-4.483		X11_0_5_O.H_LJ	-0.00026316	725	0.000267633	0.000977375	0.00126659	0.000235791	0.000209475	0.000181054	0.00159606	0.000899217	0.00105053	0.00150527	0.000514477	0.00117974
9_0_7_O-H_LJ	-1.35	-5.633	-5.007	-1.112	-1.02	-0.864	-7.534	-4.009	-5.314	-6.76	-2.751	-6.823		X9_0_7_O.H_LJ	-0.000285346	726	0.000385218	0.00142873	0.00160736	0.000317305	0.000291053	0.000246539	0.0021498	0.00114395	0.00151633	0.00192894	0.000784988	0.00194692
12_0_6_SH_LJ	-0.653	-2.667	-2.074	-0.978	-0.828	-0.749	-2.989	-1.716	-2.184	-2.949	-1.19	-2.441		X12_0_6_SH_LJ	-0.000133003	727	8.68512e-05	0.000275849	0.00035472	0.000130077	0.000110127	9.96195e-05	0.000397547	0.000228234	0.000290479	0.000392227	0.000158274	0.000324661
12_0_6_Ar(N-H)_LJ	-0.323	-1.317	-1.024	-0.483	-0.409	-0.37	-1.476	-0.848	-1.079	-1.456	-0.588	-1.206		X12_0_6_Ar.N.H._LJ	-6.56543e-05	728	2.12063e-05	6.723e-05	8.64667e-05	3.1711e-05	2.68526e-05	2.42921e-05	9.69057e-05	5.56748e-05	7.0841e-05	9.55927e-05	3.86047e-05	7.91791e-05
6_3_4_(H2O)HO_LJ	-3.721	-13.787	-16.897	-12.349	-5.342	-5.487	-22.01	-12.596	-20.339	-20.848	-13.065	-14.819		X6_3_4_.H2O.HO_LJ	-0.000829387	729	0.00308615	0.0140141	0.0114348	0.0102421	0.00443058	0.00455085	0.0182548	0.010447	0.0168689	0.0172911	0.0108359	0.0122907
11_2_6_SH_LJ	-0.766	-2.617	-2.447	-1.374	-0.959	-0.898	-3.318	-1.985	-2.601	-3.305	-1.51	-2.663		X11_2_6_SH_LJ	-0.000130061	730	9.9627e-05	0.00031826	0.000340371	0.000178704	0.000124729	0.000116795	0.000431544	0.000258172	0.00033829	0.000429853	0.000196393	0.000346354
11_2_6_Ar(N-H)_LJ	-0.379	-1.293	-1.209	-0.679	-0.474	-0.443	-1.639	-0.981	-1.285	-1.633	-0.746	-1.316		X11_2_6_Ar.N.H._LJ	-6.42342e-05	731	2.43448e-05	7.76592e-05	8.30548e-05	4.3615e-05	3.0447e-05	2.84558e-05	0.00010528	6.30138e-05	8.2541e-05	0.000104894	4.79187e-05	8.45322e-05
6_2_5_SH_LJ	-7.939	-29.648	-38.265	-15.924	-11.338	-10.156	-54.979	-28.303	-46.429	-49.074	-25.462	-39.5		X6_2_5_SH_LJ	-0.00196573	732	0.015606	0.0752188	0.0582801	0.0313023	0.0222875	0.019964	0.108074	0.0556361	0.091267	0.0964664	0.0500515	0.0776465
10_1_-1_Ar(N-H)_C	30.867	28.911	28.673	30.587	30.812	31.082	24.393	30.975	11.699	28.128	30.836	23.829		X10_1_.1_Ar.N.H._C	-0.000343168	733	-0.0105926	-0.00983967	-0.00992134	-0.0104965	-0.0105737	-0.0106664	-0.00837091	-0.0106296	-0.00401473	-0.00965264	-0.0105819	-0.00817736
10_2_5_O-H_LJ	-1.177	-4.351	-4.158	-1.321	-0.89	-0.817	-6.057	-3.752	-4.535	-5.794	-2.489	-4.477		X10_2_5_O.H_LJ	-0.000217126	734	0.000255557	0.000902808	0.000944713	0.000286823	0.000193242	0.000177392	0.00131513	0.000814655	0.000984665	0.00125803	0.000540426	0.000972071
12_0_5_SH_LJ	-0.804	-3.489	-2.656	-1.238	-1.05	-0.941	-4.004	-2.308	-2.813	-3.989	-1.475	-3.06		X12_0_5_SH_LJ	-0.000185788	735	0.000149374	0.000493454	0.000648216	0.000230006	0.000195078	0.000174827	0.000743897	0.0004288	0.000522623	0.00074111	0.000274038	0.000568513
12_0_5_Ar(N-H)_LJ	-0.397	-1.723	-1.312	-0.611	-0.518	-0.465	-1.977	-1.14	-1.39	-1.97	-0.729	-1.512		X12_0_5_Ar.N.H._LJ	-9.16652e-05	736	3.63911e-05	0.000120265	0.000157939	5.60074e-05	4.74826e-05	4.26243e-05	0.000181222	0.000104498	0.000127415	0.00018058	6.68239e-05	0.000138598
6_3_3_O-H_LJ	-8.855	-34.661	-39.637	-22.421	-6.802	-7.467	-47.3	-32.792	-45.395	-45.002	-32.484	-31.558		X6_3_3_O.H_LJ	-0.0014889	737	0.0131842	0.0590156	0.0516069	0.0333827	0.0101275	0.0111176	0.0704251	0.0488241	0.0675888	0.0670036	0.0483655	0.0469868
6_2_5_Ar(N-H)_LJ	-3.921	-14.635	-18.886	-7.864	-5.599	-5.015	-27.099	-13.94	-22.908	-24.218	-12.568	-19.493		X6_2_5_Ar.N.H._LJ	-0.000967978	738	0.00379544	0.0182812	0.0141664	0.00761218	0.00541971	0.00485441	0.0262312	0.0134936	0.0221744	0.0234425	0.0121655	0.0188688
10_2_7_COO-_LJ	-0.434	-1.462	-1.474	-1.204	-0.871	-0.806	-1.955	-1.087	-1.566	-1.938	-0.881	-1.633		X10_2_7_COO._LJ	-8.79265e-05	739	3.81601e-05	0.000129604	0.000128548	0.000105863	7.6584e-05	7.08687e-05	0.000171896	9.55761e-05	0.000137693	0.000170401	7.74632e-05	0.000143584
11_3_0_Ar(N-H)_C	29.9	22.442	23.663	25.63	30.036	30.59	19.862	30.524	13.353	22.8	30.368	19.779		X11_3_0_Ar.N.H._C	-0.000573547	740	-0.0171491	-0.0135718	-0.0128715	-0.0147	-0.0172271	-0.0175448	-0.0113918	-0.0175069	-0.00765857	-0.0130769	-0.0174175	-0.0113442
12_2_6_COO-_LJ	-0.276	-0.901	-0.817	-0.786	-0.546	-0.52	-1.075	-0.654	-0.859	-1.1	-0.519	-0.876		X12_2_6_COO._LJ	-5.20015e-05	741	1.43524e-05	4.24852e-05	4.68533e-05	4.08731e-05	2.83928e-05	2.70408e-05	5.59016e-05	3.4009e-05	4.46693e-05	5.72016e-05	2.69888e-05	4.55533e-05
13_0_5_COO-_LJ	-0.278	-1.1	-0.834	-0.69	-0.565	-0.522	-1.178	-0.697	-0.873	-1.215	-0.489	-0.929		X13_0_5_COO._LJ	-6.2622e-05	742	1.74089e-05	5.22268e-05	6.88842e-05	4.32092e-05	3.53814e-05	3.26887e-05	7.37687e-05	4.36475e-05	5.4669e-05	7.60858e-05	3.06222e-05	5.81759e-05
6_1_0_Ar(N-H)_C	31.476	31.229	31.417	31.134	31.519	31.628	31.187	31.521	5.885	31.376	31.4	31.126		X6_1_0_Ar.N.H._C	-3.20404e-05	743	-0.0010085	-0.00100661	-0.00100059	-0.000997547	-0.00100988	-0.00101337	-0.000999245	-0.00100995	-0.000188558	-0.0010053	-0.00100607	-0.00099729
11_1_7_(H2O)HO_LJ	-0.324	-1.168	-1.044	-0.547	-0.433	-0.396	-1.427	-0.81	-1.1	-1.401	-0.618	-1.214		X11_1_7_.H2O.HO_LJ	-5.80577e-05	744	1.88107e-05	6.06122e-05	6.78114e-05	3.17576e-05	2.5139e-05	2.29909e-05	8.28484e-05	4.70267e-05	6.38635e-05	8.13389e-05	3.58797e-05	7.04821e-05
12_1_5_SH_LJ	-0.735	-2.783	-2.315	-1.239	-0.938	-0.866	-3.306	-1.996	-2.452	-3.347	-1.373	-2.544		X12_1_5_SH_LJ	-0.00014259	745	0.000104804	0.000330096	0.000396828	0.000176669	0.00013375	0.000123483	0.000471403	0.00028461	0.000349631	0.000477249	0.000195776	0.000362749
12_1_5_Ar(N-H)_LJ	-0.363	-1.375	-1.144	-0.612	-0.463	-0.428	-1.633	-0.986	-1.211	-1.653	-0.678	-1.257		X12_1_5_Ar.N.H._LJ	-7.0391e-05	746	2.55519e-05	8.05273e-05	9.67876e-05	4.30793e-05	3.2591e-05	3.01273e-05	0.000114948	6.94055e-05	8.52435e-05	0.000116356	4.77251e-05	8.84815e-05
11_3_4_SH_LJ	-0.997	-3.134	-3.014	-2.333	-1.247	-1.224	-3.938	-2.638	-3.221	-4.152	-2.021	-2.951		X11_3_4_SH_LJ	-0.000157077	747	0.000156606	0.00047343	0.00049228	0.000366461	0.000195875	0.000192262	0.00061857	0.000414369	0.000505945	0.000652184	0.000317453	0.000463535
11_3_4_Ar(N-H)_LJ	-0.492	-1.548	-1.489	-1.152	-0.616	-0.605	-1.945	-1.303	-1.591	-2.051	-0.998	-1.458		X11_3_4_Ar.N.H._LJ	-7.75754e-05	748	3.81671e-05	0.00011551	0.000120087	8.93668e-05	4.77864e-05	4.69331e-05	0.000150884	0.000101081	0.000123422	0.000159107	7.74202e-05	0.000113105
-1_5_4_(H2O)HO_LJ	-5.986	-83.756	32.774	-12.729	-6.901	-7.593	34.249	-16.149	33.202	33.5	-37.86	-77.789		X.1_5_4_.H2O.HO_LJ	-0.002662	749	0.0159348	-0.0872446	0.222959	0.0338847	0.0183705	0.0202126	-0.091171	0.0429887	-0.0883839	-0.0891772	0.100784	0.207075
-1_5_4_COO-_LJ	-6.433	-84.118	32.953	-20.659	-11.184	-12.306	34.377	-17.288	33.357	33.643	-39.836	-77.564		X.1_5_4_COO._LJ	-0.00287678	750	0.0185063	-0.0947986	0.241989	0.0594315	0.0321739	0.0354017	-0.0988952	0.0497338	-0.0959609	-0.0967836	0.1146	0.223135
2_4_8_SH_LJ	-2.638	-20.29	-89.604	-4.583	-2.873	-2.652	-96.076	-4.21	-78.726	29.937	-7.847	-46.072		X2_4_8_SH_LJ	-0.000870645	751	0.00229676	0.0780133	0.0176654	0.00399017	0.00250136	0.00230895	0.0836481	0.00366541	0.0685424	-0.0260645	0.00683195	0.0401123
-1_5_4_O-H_LJ	-10.427	-144.597	33.047	-11.863	-6.421	-7.065	34.504	-28.114	33.466	33.76	-65.759	-134.172		X.1_5_4_O.H_LJ	-0.00431823	752	0.0450261	-0.142704	0.624403	0.0512271	0.0277273	0.0305083	-0.148996	0.121403	-0.144514	-0.145783	0.283962	0.579385
-1_5_4_SH_LJ	-12.553	-155.491	33.334	-24.813	-13.47	-14.82	34.728	-33.642	33.724	34.003	-76.496	-142.491		X.1_5_4_SH_LJ	-0.00490787	753	0.0616085	-0.163599	0.763129	0.121779	0.066109	0.0727346	-0.17044	0.165111	-0.165513	-0.166882	0.375432	0.699327
-1_5_4_Ar(N-H)_LJ	-6.2	-75.733	33.041	-12.252	-6.653	-7.32	34.435	-16.604	33.432	33.711	-37.628	-69.286		X.1_5_4_Ar.N.H._LJ	-0.00237618	754	0.0147323	-0.0785115	0.179956	0.029113	0.0158088	0.0173937	-0.0818239	0.0394542	-0.0794406	-0.0801036	0.0894111	0.164636
8_0_7_O-H_LJ	-2.033	-8.288	-7.947	-1.664	-1.558	-1.287	-11.981	-6.18	-8.457	-10.566	-4.338	-11.301		X8_0_7_O.H_LJ	-0.000438184	755	0.000890828	0.00348225	0.00363167	0.000729138	0.000682691	0.000563943	0.00524988	0.00270798	0.00370572	0.00462985	0.00190084	0.00495192
-1_4_8_(H2O)HO_LJ	-1.356	-35.121	31.643	-2.243	-1.475	-1.378	-82.805	-2.185	-56.428	32.279	-4.05	-46.786		X.1_4_8_.H2O.HO_LJ	-0.00836002	756	0.0113362	-0.264536	0.293612	0.0187515	0.012331	0.0115201	0.692251	0.0182666	0.471739	-0.269853	0.0338581	0.391132
12_2_5_(H2O)HO_LJ	-0.312	-1.046	-0.933	-0.624	-0.418	-0.399	-1.257	-0.788	-0.986	-1.297	-0.593	-0.981		X12_2_5_.H2O.HO_LJ	-5.21784e-05	757	1.62797e-05	4.86825e-05	5.45786e-05	3.25593e-05	2.18106e-05	2.08192e-05	6.55883e-05	4.11166e-05	5.14479e-05	6.76754e-05	3.09418e-05	5.1187e-05
11_4_0_Ar(N-H)_C	28.953	20.587	22.296	23.008	29.533	30.218	18.347	30.191	14.235	21.196	30.202	18.402		X11_4_0_Ar.N.H._C	-0.000642234	758	-0.0185946	-0.0143192	-0.0132217	-0.0147765	-0.0189671	-0.019407	-0.0117831	-0.0193897	-0.0091422	-0.0136128	-0.0193967	-0.0118184
9_5_-3_Ar(N-H)_C	27.801	19.011	21.378	19.441	27.304	29.997	15.312	29.041	19.086	19.065	30.806	15.356		X9_5_.3_Ar.N.H._C	-0.000921436	759	-0.0256168	-0.0196985	-0.0175174	-0.0179136	-0.0251589	-0.0276403	-0.014109	-0.0267594	-0.0175865	-0.0175672	-0.0283857	-0.0141496
7_0_7_(H2O)HO_LJ	-1.77	-6.796	-7.338	-2.704	-2.555	-2.057	-10.733	-5.195	-7.822	-9.647	-3.953	-10.545		X7_0_7_.H2O.HO_LJ	-0.000416078	760	0.000736458	0.00305318	0.00282767	0.00112508	0.00106308	0.000855873	0.00446577	0.00216153	0.00325456	0.00401391	0.00164476	0.00438754
12_1_-2_Ar(N-H)_C	30.022	22.854	22.009	29.273	29.328	30.608	18.819	30.288	11.76	21.466	30.019	18.493		X12_1_.2_Ar.N.H._C	-0.000487431	761	-0.0146336	-0.0107279	-0.0111397	-0.0142686	-0.0142954	-0.0149193	-0.00917296	-0.0147633	-0.00573219	-0.0104632	-0.0146322	-0.00901406
9_0_8_COO-_LJ	-0.589	-2.214	-2.102	-1.341	-1.187	-1.034	-2.861	-1.455	-2.196	-2.759	-1.159	-2.718		X9_0_8_COO._LJ	-0.000129343	762	7.61829e-05	0.000271878	0.000286365	0.000173449	0.00015353	0.00013374	0.000370049	0.000188194	0.000284037	0.000356857	0.000149908	0.000351553
10_2_0_Ar(N-H)_C	30.735	26.792	27.965	29.925	30.762	30.985	23.736	30.922	12.656	27.246	30.767	23.387		X10_2_0_Ar.N.H._C	-0.000411931	763	-0.0126607	-0.0115197	-0.0110365	-0.012327	-0.0126718	-0.0127637	-0.0097776	-0.0127377	-0.0052134	-0.0112235	-0.0126739	-0.00963384
13_2_-2_Ar(N-H)_C	27.656	19.759	19.383	25.634	26.262	29.955	16.475	28.568	11.789	18.776	28.453	16.285		X13_2_.2_Ar.N.H._C	-0.000607274	764	-0.0167948	-0.0117708	-0.0119991	-0.0155669	-0.0159482	-0.0181909	-0.0100048	-0.0173486	-0.00715915	-0.0114022	-0.0172788	-0.00988945
7_2_6_COO-_LJ	-1.809	-6.498	-8.11	-5.38	-3.949	-3.484	-11.376	-5.693	-9.242	-10.699	-4.695	-8.774		X7_2_6_COO._LJ	-0.000474438	765	0.000858258	0.00384769	0.0030829	0.00255248	0.00187356	0.00165294	0.00539721	0.00270098	0.00438476	0.00507601	0.00222749	0.00416272
13_1_-3_Ar(N-H)_C	28.378	20.22	19.237	27.305	26.214	29.88	16.444	28.571	11.547	18.683	28.604	16.144		X13_1_.3_Ar.N.H._C	-0.000600827	766	-0.0170503	-0.0115581	-0.0121487	-0.0164056	-0.0157501	-0.0179527	-0.00988	-0.0171662	-0.00693775	-0.0112253	-0.0171861	-0.00969975
11_5_-1_Ar(N-H)_C	26.804	18.58	20.354	20.579	27.12	29	16.158	29.02	15.058	18.97	29.974	16.281		X11_5_.1_Ar.N.H._C	-0.00070117	767	-0.0187942	-0.0142716	-0.0130277	-0.0144294	-0.0190157	-0.0203339	-0.0113295	-0.0203479	-0.0105582	-0.0133012	-0.0210169	-0.0114157
12_1_6_SH_LJ	-0.599	-2.18	-1.844	-0.972	-0.748	-0.693	-2.546	-1.51	-1.942	-2.553	-1.112	-2.071		X12_1_6_SH_LJ	-0.000105585	768	6.32457e-05	0.0001947	0.000230176	0.000102629	7.8978e-05	7.31708e-05	0.000268821	0.000159434	0.000205047	0.00026956	0.000117411	0.000218668
12_1_6_Ar(N-H)_LJ	-0.296	-1.077	-0.911	-0.48	-0.369	-0.342	-1.258	-0.746	-0.959	-1.261	-0.549	-1.023		X12_1_6_Ar.N.H._LJ	-5.21501e-05	769	1.54364e-05	4.75088e-05	5.61657e-05	2.50321e-05	1.92434e-05	1.78353e-05	6.56049e-05	3.8904e-05	5.0012e-05	6.57613e-05	2.86304e-05	5.33496e-05
12_2_-1_Ar(N-H)_C	29.996	21.969	21.946	27.005	29.183	30.452	18.684	30.218	12.109	21.336	29.812	18.49		X12_2_.1_Ar.N.H._C	-0.000568316	770	-0.0170472	-0.0124723	-0.0124853	-0.0153474	-0.0165852	-0.0173063	-0.0106184	-0.0171734	-0.00688173	-0.0121256	-0.0169426	-0.0105082
13_5_-3_Ar(N-H)_C	23.513	15.984	16.429	20.669	22.345	24.903	13.253	24.392	12.985	15.428	26.708	13.211		X13_5_.3_Ar.N.H._C	-0.000591931	771	-0.0139181	-0.00972484	-0.00946143	-0.0122346	-0.0132267	-0.0147409	-0.00784487	-0.0144384	-0.00768623	-0.00913232	-0.0158093	-0.00782
11_3_5_SH_LJ	-0.82	-2.569	-2.496	-1.751	-1.014	-0.988	-3.249	-2.073	-2.659	-3.353	-1.651	-2.527		X11_3_5_SH_LJ	-0.000124967	772	0.000102473	0.000311917	0.00032104	0.000218817	0.000126716	0.000123467	0.000406017	0.000259056	0.000332287	0.000419014	0.00020632	0.000315791
11_3_5_Ar(N-H)_LJ	-0.405	-1.269	-1.233	-0.865	-0.501	-0.488	-1.605	-1.024	-1.313	-1.656	-0.815	-1.248		X11_3_5_Ar.N.H._LJ	-6.17441e-05	773	2.50064e-05	7.61305e-05	7.83533e-05	5.34087e-05	3.09338e-05	3.01311e-05	9.90993e-05	6.3226e-05	8.107e-05	0.000102248	5.03215e-05	7.70567e-05
13_1_6_COO-_LJ	-0.215	-0.736	-0.613	-0.56	-0.424	-0.401	-0.813	-0.492	-0.64	-0.838	-0.384	-0.672		X13_1_6_COO._LJ	-4.0586e-05	774	8.72598e-06	2.48792e-05	2.98713e-05	2.27281e-05	1.72084e-05	1.6275e-05	3.29964e-05	1.99683e-05	2.5975e-05	3.4011e-05	1.5585e-05	2.72738e-05
13_0_7_COO-_LJ	-0.189	-0.679	-0.54	-0.448	-0.368	-0.344	-0.715	-0.417	-0.562	-0.728	-0.329	-0.618		X13_0_7_COO._LJ	-3.57842e-05	775	6.76322e-06	1.93235e-05	2.42975e-05	1.60313e-05	1.31686e-05	1.23098e-05	2.55857e-05	1.4922e-05	2.01107e-05	2.60509e-05	1.1773e-05	2.21146e-05
11_1_3_COO-_LJ	-0.826	-3.535	-3.035	-2.555	-1.844	-1.656	-4.769	-2.967	-3.343	-5.109	-1.625	-3.075		X11_1_3_COO._LJ	-0.000253737	776	0.000209587	0.000770093	0.000896962	0.000648299	0.000467892	0.000420189	0.00121007	0.000752839	0.000848244	0.00129634	0.000412323	0.000780243
14_3_-3_Ar(N-H)_C	24.569	16.938	16.684	22.897	22.999	26.242	14.025	25.065	11.658	16.009	26.055	13.874		X14_3_.3_Ar.N.H._C	-0.000565795	777	-0.013901	-0.00943973	-0.00958344	-0.012955	-0.0130127	-0.0148476	-0.00793528	-0.0141817	-0.00659604	-0.00905782	-0.0147418	-0.00784985
10_0_-2_Ar(N-H)_C	30.944	29.392	28.479	30.872	30.812	31.137	24.295	30.99	11.417	28.005	30.859	23.623		X10_0_.2_Ar.N.H._C	-0.000322247	778	-0.0099716	-0.00917727	-0.00947148	-0.0099484	-0.00992907	-0.0100338	-0.00782899	-0.00998643	-0.00367909	-0.00902452	-0.00994421	-0.00761244
13_1_5_COO-_LJ	-0.258	-0.909	-0.745	-0.694	-0.517	-0.488	-1.011	-0.621	-0.779	-1.054	-0.462	-0.801		X13_1_5_COO._LJ	-5.18105e-05	779	1.33671e-05	3.85988e-05	4.70958e-05	3.59565e-05	2.6786e-05	2.52835e-05	5.23804e-05	3.21743e-05	4.03604e-05	5.46083e-05	2.39365e-05	4.15002e-05
12_0_7_(H2O)HO_LJ	-0.248	-0.946	-0.76	-0.39	-0.328	-0.3	-1.042	-0.594	-0.795	-1.035	-0.447	-0.9		X12_0_7_.H2O.HO_LJ	-4.48472e-05	780	1.11221e-05	3.40839e-05	4.24254e-05	1.74904e-05	1.47099e-05	1.34542e-05	4.67308e-05	2.66392e-05	3.56535e-05	4.64168e-05	2.00467e-05	4.03625e-05
11_0_6_O-H_LJ	-0.802	-3.503	-2.764	-0.687	-0.604	-0.53	-4.217	-2.369	-2.936	-3.975	-1.526	-3.411		X11_0_6_O.H_LJ	-0.000171951	781	0.000137905	0.000475274	0.000602346	0.000118131	0.000103859	9.11342e-05	0.000725119	0.000407353	0.000504849	0.000683507	0.000262398	0.000586526
11_2_7_COO-_LJ	-0.309	-1.015	-0.975	-0.852	-0.611	-0.575	-1.273	-0.731	-1.027	-1.283	-0.6	-1.07		X11_2_7_COO._LJ	-5.85123e-05	782	1.80803e-05	5.70495e-05	5.939e-05	4.98525e-05	3.5751e-05	3.36446e-05	7.44861e-05	4.27725e-05	6.00921e-05	7.50712e-05	3.51074e-05	6.26081e-05
10_5_-1_Ar(N-H)_C	28.211	19.49	22.026	19.925	29.013	29.903	17.068	29.874	16.618	20.276	30.545	17.235		X10_5_.1_Ar.N.H._C	-0.000768658	783	-0.0216846	-0.0169305	-0.0149811	-0.0153155	-0.0223011	-0.0229852	-0.0131194	-0.0229629	-0.0127736	-0.0155853	-0.0234786	-0.0132478
6_1_6_COO-_LJ	-3.662	-13.361	-17.692	-9.615	-8.513	-6.872	-25.852	-11.978	-20.379	-23.318	-10.021	-21.511		X6_1_6_COO._LJ	-0.00106669	784	0.00390621	0.0188718	0.014252	0.0102562	0.00908071	0.00733027	0.027576	0.0127768	0.021738	0.024873	0.0106893	0.0229455
3_3_5_(H2O)HO_LJ	-7.24	-35.533	-35.7	-17.113	-9.358	-9.115	32.506	-12.981	32.784	32.047	-37.863	-63.425		X3_3_5_.H2O.HO_LJ	0.00314825	785	-0.0227934	-0.112393	-0.111867	-0.0538761	-0.0294614	-0.0286963	0.102337	-0.0408675	0.103212	0.100892	-0.119202	-0.199678
11_1_7_SH_LJ	-0.68	-2.453	-2.193	-1.069	-0.845	-0.773	-2.996	-1.7	-2.311	-2.942	-1.299	-2.548		X11_1_7_SH_LJ	-0.000118848	786	8.08163e-05	0.000260633	0.000291533	0.000127048	0.000100426	9.18691e-05	0.000356067	0.000202041	0.000274657	0.000349649	0.000154383	0.000302823
11_1_7_Ar(N-H)_LJ	-0.336	-1.212	-1.083	-0.528	-0.417	-0.382	-1.48	-0.84	-1.141	-1.453	-0.642	-1.259		X11_1_7_Ar.N.H._LJ	-5.87054e-05	787	1.9725e-05	6.35779e-05	7.11509e-05	3.09964e-05	2.44801e-05	2.24255e-05	8.6884e-05	4.93125e-05	6.69828e-05	8.52989e-05	3.76889e-05	7.39101e-05
8_3_1_Ar(N-H)_C	30.958	28.233	30.54	26.944	31.079	31.16	27.594	31.129	16.629	30.243	31.038	27.409		X8_3_1_Ar.N.H._C	-0.000356361	788	-0.0110322	-0.0108833	-0.0100611	-0.00960179	-0.0110753	-0.0111042	-0.00983343	-0.0110932	-0.00592593	-0.0107774	-0.0110607	-0.0097675
6_0_5_SH_LJ	-16.038	-72.443	-71.948	-24.687	-27.27	-19.62	-88.194	-53.347	-82.965	-88.935	-45.112	-96.893		X6_0_5_SH_LJ	-0.00338395	789	0.0542717	0.243468	0.245143	0.0835395	0.0922802	0.066393	0.298444	0.180523	0.280749	0.300951	0.152657	0.327881
12_0_-3_Ar(N-H)_C	30.246	23.236	21.61	30.057	29.119	30.681	18.584	30.253	11.549	21.111	30.015	18.162		X12_0_.3_Ar.N.H._C	-0.000476008	790	-0.0143973	-0.0102865	-0.0110605	-0.0143074	-0.0138609	-0.0146044	-0.00884614	-0.0144007	-0.00549742	-0.010049	-0.0142874	-0.00864526
12_2_5_SH_LJ	-0.656	-2.198	-1.96	-1.218	-0.817	-0.778	-2.638	-1.654	-2.072	-2.724	-1.245	-2.061		X12_2_5_SH_LJ	-0.000106338	791	6.97575e-05	0.000208422	0.00023373	0.000129519	8.68779e-05	8.27307e-05	0.000280519	0.000175883	0.000220332	0.000289664	0.00013239	0.000219162
7_2_1_(H2O)HO_LJ	-7.012	-32.736	-40.161	-39.315	-10.966	-11.309	-41.737	-34.189	-50.977	-50.061	-19.915	-24.146		X7_2_1_.H2O.HO_LJ	-0.00161054	792	0.0112931	0.064681	0.0527227	0.0633185	0.0176612	0.0182136	0.0672192	0.0550629	0.0821007	0.0806254	0.032074	0.0388882
12_2_5_Ar(N-H)_LJ	-0.324	-1.086	-0.968	-0.602	-0.404	-0.385	-1.303	-0.817	-1.023	-1.345	-0.615	-1.018		X12_2_5_Ar.N.H._LJ	-5.25518e-05	793	1.70268e-05	5.08702e-05	5.70713e-05	3.16362e-05	2.12309e-05	2.02325e-05	6.8475e-05	4.29349e-05	5.37605e-05	7.06822e-05	3.23194e-05	5.34978e-05
8_4_0_Ar(N-H)_C	30.725	24.364	29.852	20.83	30.91	31.008	23.031	30.958	19.705	27.296	31.049	23.182		X8_4_0_Ar.N.H._C	-0.000838425	794	-0.0257606	-0.0250287	-0.0204274	-0.0174644	-0.0259157	-0.0259979	-0.0193098	-0.025956	-0.0165212	-0.0228856	-0.0260323	-0.0194364
2_2_4_Ar(N-H)_LJ	-31.809	-64.938	33.882	-43.38	-35.475	-32.017	35.579	-45.389	35.997	33.839	33.079	33.794		X2_2_4_Ar.N.H._LJ	-0.00151731	795	0.0482642	-0.0514096	0.0985312	0.065821	0.0538266	0.0485798	-0.0539844	0.0688693	-0.0546187	-0.0513443	-0.0501912	-0.051276
2_2_4_SH_LJ	-64.773	-141.914	34.174	-90.921	-72.488	-65.631	35.872	-92.151	36.29	34.131	33.372	34.087		X2_2_4_SH_LJ	-0.0035035	796	0.226932	-0.119729	0.497196	0.318542	0.253962	0.229938	-0.125678	0.322851	-0.127142	-0.119578	-0.116919	-0.119424
2_2_4_COO-_LJ	-33.952	-94.232	33.816	-97.671	-64.952	-60.284	35.523	-47.738	35.941	33.767	32.989	33.729		X2_2_4_COO._LJ	-0.00403655	797	0.137049	-0.1365	0.380372	0.394254	0.262182	0.24334	-0.14339	0.192697	-0.145078	-0.136302	-0.133162	-0.136149
11_2_3_COO-_LJ	-0.715	-2.574	-2.366	-2.577	-1.519	-1.44	-3.341	-2.229	-2.569	-3.62	-1.433	-2.289		X11_2_3_COO._LJ	-0.000174815	798	0.000124993	0.000413613	0.000449974	0.000450499	0.000265544	0.000251734	0.000584058	0.000389663	0.0004491	0.000632831	0.00025051	0.000400152
2_2_4_O-H_LJ	-56.449	-192.687	33.935	-57.137	-37.517	-34.887	35.655	-78.342	36.073	33.878	33.078	33.848		X2_2_4_O.H_LJ	-0.00426576	799	0.240798	-0.144758	0.821956	0.243733	0.160038	0.148819	-0.152096	0.334188	-0.153879	-0.144515	-0.141103	-0.144387
10_0_3_Ar(N-H)_LJ	-1.499	-8.785	-7.131	-2.475	-2.341	-1.882	-13.9	-7.894	-8.338	-13.92	-3.063	-7.806		X10_0_3_Ar.N.H._LJ	-0.000702007	800	0.00105231	0.00500601	0.00616713	0.00173747	0.0016434	0.00132118	0.0097579	0.00554164	0.00585334	0.00977194	0.00215025	0.00547987
2_2_4_(H2O)HO_LJ	-32.535	-114.212	33.677	-52.959	-38.508	-35.29	35.4	-45.064	35.819	33.617	32.805	33.589		X2_2_4_.H2O.HO_LJ	-0.00332492	801	0.108176	-0.111973	0.379746	0.176085	0.128036	0.117337	-0.117702	0.149834	-0.119095	-0.111774	-0.109074	-0.111681
14_4_-3_Ar(N-H)_C	23.522	16.049	16.071	21.519	22.165	24.991	13.343	24.177	11.914	15.307	25.601	13.247		X14_4_.3_Ar.N.H._C	-0.000555741	802	-0.0130721	-0.00893131	-0.00891908	-0.011959	-0.012318	-0.0138885	-0.00741525	-0.0134361	-0.00662109	-0.00850672	-0.0142275	-0.0073619
8_3_2_(H2O)HO_LJ	-2.499	-9.024	-9.861	-12.905	-3.558	-3.706	-11.806	-9.546	-11.18	-12.931	-6.476	-7.619		X8_3_2_.H2O.HO_LJ	-0.000552272	803	0.00138013	0.00544596	0.00498371	0.00712708	0.00196499	0.00204672	0.00652013	0.00527199	0.00617441	0.00714143	0.00357652	0.00420776
10_0_3_SH_LJ	-3.035	-17.794	-14.442	-5.011	-4.739	-3.81	-28.209	-16.009	-16.888	-28.244	-6.201	-15.812		X10_0_3_SH_LJ	-0.00142542	804	0.00432615	0.0205859	0.0253639	0.00714278	0.00675507	0.00543085	0.0402097	0.0228196	0.0240725	0.0402596	0.00883904	0.0225388
8_1_7_(H2O)HO_LJ	-0.985	-3.647	-3.946	-1.649	-1.387	-1.189	-5.595	-2.846	-4.249	-5.207	-2.178	-4.875		X8_1_7_.H2O.HO_LJ	-0.000212224	805	0.000209041	0.000837436	0.000773981	0.000349957	0.000294355	0.000252334	0.00118739	0.000603989	0.000901739	0.00110505	0.000462224	0.00103459
9_3_6_COO-_LJ	-0.676	-2.208	-2.428	-2.272	-1.374	-1.306	-3.183	-1.807	-2.643	-3.175	-1.509	-2.486		X9_3_6_COO._LJ	-0.000142313	806	9.62035e-05	0.000345536	0.000314227	0.000323335	0.000195538	0.000185861	0.000452982	0.000257159	0.000376133	0.000451843	0.00021475	0.00035379
2_3_5_(H2O)HO_LJ	-9.027	-64.725	33.823	-20.47	-10.92	-10.263	34.819	-14.391	35.105	34.414	-50.032	32.066		X2_3_5_.H2O.HO_LJ	-0.00213453	807	0.0192684	-0.0721961	0.138157	0.0436938	0.023309	0.0219067	-0.0743221	0.030718	-0.0749326	-0.0734576	0.106795	-0.0684458
12_2_4_(H2O)HO_LJ	-0.374	-1.265	-1.121	-0.792	-0.507	-0.485	-1.525	-0.985	-1.188	-1.615	-0.712	-1.142		X12_2_4_.H2O.HO_LJ	-6.48833e-05	808	2.42663e-05	7.27342e-05	8.20773e-05	5.13876e-05	3.28958e-05	3.14684e-05	9.8947e-05	6.391e-05	7.70813e-05	0.000104786	4.61969e-05	7.40967e-05
2_3_5_O-H_LJ	-15.717	-112.261	34.08	-19.226	-10.206	-9.592	35.073	-25.059	35.359	34.669	-86.363	32.397		X2_3_5_O.H_LJ	-0.00318133	809	0.050001	-0.10842	0.35714	0.0611643	0.0324687	0.0305153	-0.111579	0.079721	-0.112489	-0.110294	0.274749	-0.103066
10_0_3_(H2O)HO_LJ	-1.445	-8.511	-6.907	-2.566	-2.429	-1.952	-13.749	-7.748	-8.076	-13.734	-2.955	-7.571		X10_0_3_.H2O.HO_LJ	-0.000705906	810	0.00102003	0.00487569	0.00600796	0.00181135	0.00171464	0.00137793	0.0097055	0.00546936	0.00570089	0.00969491	0.00208595	0.00534441
12_0_8_COO-_LJ	-0.21	-0.747	-0.624	-0.488	-0.406	-0.377	-0.816	-0.459	-0.649	-0.823	-0.374	-0.735		X12_0_8_COO._LJ	-3.9134e-05	811	8.21813e-06	2.44196e-05	2.92331e-05	1.90974e-05	1.58884e-05	1.47535e-05	3.19333e-05	1.79625e-05	2.53979e-05	3.22073e-05	1.46361e-05	2.87635e-05
10_3_6_COO-_LJ	-0.477	-1.52	-1.575	-1.567	-0.956	-0.917	-2.047	-1.21	-1.688	-2.067	-1.001	-1.626		X10_3_6_COO._LJ	-9.43512e-05	812	4.50055e-05	0.000148603	0.000143414	0.000147848	9.01998e-05	8.65201e-05	0.000193137	0.000114165	0.000159265	0.000195024	9.44456e-05	0.000153415
12_1_4_(H2O)HO_LJ	-0.42	-1.634	-1.351	-0.797	-0.587	-0.542	-1.971	-1.21	-1.438	-2.056	-0.787	-1.432		X12_1_4_.H2O.HO_LJ	-8.9136e-05	813	3.74371e-05	0.000120423	0.000145648	7.10414e-05	5.23229e-05	4.83117e-05	0.000175687	0.000107855	0.000128178	0.000183264	7.01501e-05	0.000127643
2_3_5_COO-_LJ	-9.671	-67.373	33.956	-33.446	-17.767	-16.698	34.943	-15.431	35.229	34.542	-50.189	32.375		X2_3_5_COO._LJ	-0.00258598	814	0.025009	-0.0878095	0.174225	0.0864906	0.0459451	0.0431807	-0.0903618	0.0399042	-0.0911014	-0.0893249	0.129788	-0.083721
12_2_4_COO-_LJ	-0.402	-1.361	-1.206	-1.283	-0.822	-0.786	-1.64	-1.058	-1.278	-1.737	-0.765	-1.228		X12_2_4_COO._LJ	-8.42539e-05	815	3.38701e-05	0.00010161	0.00011467	0.000108098	6.92567e-05	6.62236e-05	0.000138176	8.91406e-05	0.000107677	0.000146349	6.44542e-05	0.000103464
11_2_3_(H2O)HO_LJ	-0.664	-2.394	-2.201	-1.591	-0.938	-0.889	-3.11	-2.075	-2.389	-3.37	-1.332	-2.13		X11_2_3_.H2O.HO_LJ	-0.000136499	816	9.06351e-05	0.000300434	0.000326778	0.000217169	0.000128036	0.000121347	0.000424511	0.000283235	0.000326095	0.000460001	0.000181816	0.000290742
14_2_-3_Ar(N-H)_C	25.562	17.8	17.226	24.247	23.793	27.414	14.67	25.937	11.336	16.655	26.394	14.472		X14_2_.3_Ar.N.H._C	-0.000570798	817	-0.0145907	-0.00983256	-0.0101602	-0.0138401	-0.013581	-0.0156478	-0.0083736	-0.0148048	-0.00647056	-0.00950663	-0.0150656	-0.00826058
7_0_7_SH_LJ	-3.715	-14.232	-15.366	-5.279	-4.987	-4.016	-22.38	-10.829	-16.387	-20.193	-8.288	-21.955		X7_0_7_SH_LJ	-0.000847813	818	0.00314963	0.0130275	0.0120661	0.00447561	0.00422804	0.00340482	0.0189741	0.00918097	0.0138931	0.0171199	0.00702668	0.0186137
1_1_-1_Ar(N-H)_C	31.915	31.759	31.24	31.846	31.972	32.033	20.451	14.354	31.9	31.362	32.065	15.002		X1_1_.1_Ar.N.H._C	-0.00068189	819	-0.0217625	-0.0213022	-0.0216562	-0.0217155	-0.0218014	-0.021843	-0.0139453	-0.00978785	-0.0217523	-0.0213854	-0.0218648	-0.0102297
2_3_5_SH_LJ	-18.83	-128.271	34.311	-39.668	-21.241	-19.963	35.293	-30.064	35.578	34.894	-92.68	32.815		X2_3_5_SH_LJ	-0.00413771	820	0.077913	-0.141969	0.530748	0.164135	0.0878891	0.0826011	-0.146032	0.124396	-0.147211	-0.144381	0.383483	-0.135779
6_3_4_SH_LJ	-7.804	-28.766	-35.22	-24.06	-10.421	-10.701	-45.61	-25.968	-42.352	-43.498	-27.227	-30.957		X6_3_4_SH_LJ	-0.00166216	821	0.0129715	0.0585412	0.0478136	0.0399915	0.0173213	0.0177867	0.075811	0.0431629	0.0703957	0.0723005	0.0452555	0.0514554
11_1_5_O-H_LJ	-0.909	-3.683	-3.139	-0.89	-0.691	-0.62	-4.76	-2.839	-3.377	-4.609	-1.784	-3.546		X11_1_5_O.H_LJ	-0.000185882	822	0.000168967	0.000583483	0.000684603	0.000165435	0.000128444	0.000115247	0.000884797	0.000527718	0.000627723	0.000856729	0.000331613	0.000659137
2_3_5_Ar(N-H)_LJ	-9.295	-62.959	34.019	-19.558	-10.482	-9.851	35	-14.843	35.285	34.601	-45.128	32.515		X2_3_5_Ar.N.H._LJ	-0.00203135	823	0.0188814	-0.0691045	0.127892	0.0397292	0.0212926	0.0200108	-0.0710973	0.0301513	-0.0716762	-0.0702868	0.0916708	-0.0660494
7_2_1_SH_LJ	-14.69	-65.568	-80.034	-75.755	-21.361	-22.035	-81.849	-62.085	-99.244	-94.3	-41.51	-50.069		X7_2_1_SH_LJ	-0.00302444	824	0.0444291	0.242058	0.198307	0.229117	0.0646051	0.0666436	0.247548	0.187773	0.300158	0.285205	0.125545	0.151431
12_2_6_(H2O)HO_LJ	-0.256	-0.838	-0.759	-0.486	-0.337	-0.321	-1	-0.608	-0.799	-1.023	-0.482	-0.815		X12_2_6_.H2O.HO_LJ	-3.99687e-05	825	1.0232e-05	3.03363e-05	3.34938e-05	1.94248e-05	1.34695e-05	1.283e-05	3.99687e-05	2.4301e-05	3.1935e-05	4.0888e-05	1.92649e-05	3.25745e-05
7_0_7_Ar(N-H)_LJ	-1.835	-7.028	-7.588	-2.607	-2.463	-1.983	-11.047	-5.345	-8.093	-9.971	-4.093	-10.835		X7_0_7_Ar.N.H._LJ	-0.000418366	826	0.000767702	0.00317456	0.00294028	0.00109068	0.00103044	0.00082962	0.00462169	0.00223617	0.00338584	0.00417153	0.00171237	0.004533
7_3_5_(H2O)HO_LJ	-1.779	-6.222	-7.633	-4.69	-2.513	-2.417	-10.223	-5.605	-8.868	-9.867	-4.975	-7.286		X7_3_5_.H2O.HO_LJ	-0.000373589	827	0.000664614	0.0028516	0.00232447	0.00175213	0.000938828	0.000902964	0.0038192	0.00209396	0.00331298	0.0036862	0.0018586	0.00272197
3_3_5_O-H_LJ	-12.608	-61.819	-54.625	-16.002	-8.736	-8.515	32.791	-22.602	33.057	32.387	-65.727	-108.787		X3_3_5_O.H_LJ	0.00393885	828	-0.049661	-0.215159	-0.243496	-0.0630294	-0.0344098	-0.0335393	0.129159	-0.0890258	0.130206	0.127567	-0.258889	-0.428495
6_3_4_COO-_LJ	-3.998	-14.772	-18.094	-20.056	-8.663	-8.902	-23.491	-13.405	-21.768	-22.338	-13.989	-15.889		X6_3_4_COO._LJ	-0.00107635	829	0.00430325	0.0194755	0.0158999	0.0215873	0.00932443	0.00958168	0.0252846	0.0144285	0.02343	0.0240435	0.0150571	0.0171021
12_5_-1_Ar(N-H)_C	25.457	17.622	18.851	20.678	25.453	27.344	15.261	27.419	13.817	17.738	28.74	15.361		X12_5_.1_Ar.N.H._C	-0.000626529	830	-0.0159495	-0.0118107	-0.0110407	-0.0129554	-0.015947	-0.0171318	-0.00956145	-0.0171788	-0.00865675	-0.0111134	-0.0180064	-0.00962411
0_4_5_(H2O)HO_LJ	-6.002	-62.448	35.172	-12.908	-6.402	-6.386	37.677	-11.734	36.827	37.104	-36.619	32.514		X0_4_5_.H2O.HO_LJ	-0.00191967	831	0.0115219	-0.0675187	0.11988	0.0247791	0.0122897	0.012259	-0.0723275	0.0225254	-0.0706958	-0.0712275	0.0702965	-0.0624162
0_4_5_O-H_LJ	-10.453	-102.552	35.427	-12.06	-5.96	-5.944	37.932	-20.434	37.082	37.359	-63.434	32.799		X0_4_5_O.H_LJ	-0.00289476	832	0.030259	-0.102553	0.296864	0.0349109	0.0172528	0.0172065	-0.109804	0.0591516	-0.107344	-0.108145	0.183626	-0.0949454
0_4_5_COO-_LJ	-6.444	-38.74	35.296	-20.996	-10.381	-10.354	37.799	-12.59	36.949	37.226	-37.756	32.725		X0_4_5_COO._LJ	-0.00135492	833	0.00873111	-0.0478233	0.0524896	0.0284479	0.0140654	0.0140289	-0.0512147	0.0170585	-0.050063	-0.0504383	0.0511564	-0.0443398
0_4_5_SH_LJ	-12.568	-33.813	35.645	-25.113	-12.491	-12.461	38.147	-24.542	37.297	37.574	-71.336	33.123		X0_4_5_SH_LJ	-0.00088915	834	0.0111748	-0.0316938	0.0300648	0.0223292	0.0111064	0.0110797	-0.0339184	0.0218215	-0.0331626	-0.0334089	0.0634284	-0.0294513
0_4_5_Ar(N-H)_LJ	-6.206	-11.571	35.352	-12.394	-6.169	-6.154	37.854	-12.118	37.004	37.281	-34.944	32.828		X0_4_5_Ar.N.H._LJ	-0.000225316	835	0.00139831	-0.00796536	0.00260713	0.00279256	0.00138997	0.00138659	-0.0085291	0.00273038	-0.00833759	-0.0084	0.00787344	-0.00739667
6_3_4_Ar(N-H)_LJ	-3.854	-14.2	-17.384	-11.878	-5.146	-5.284	-22.498	-12.802	-20.902	-21.472	-13.438	-15.283		X6_3_4_Ar.N.H._LJ	-0.000819521	836	0.00315843	0.0142466	0.0116372	0.00973427	0.00421726	0.00433035	0.0184376	0.0104915	0.0171296	0.0175968	0.0110127	0.0125247
7_2_1_Ar(N-H)_LJ	-7.254	-32.221	-39.307	-37.296	-10.545	-10.879	-40.125	-30.156	-48.612	-46.011	-20.489	-24.699		X7_2_1_Ar.N.H._LJ	-0.00148143	837	0.0107463	0.0582308	0.0477333	0.0552516	0.0156217	0.0161165	0.0594426	0.0446742	0.0720155	0.0681623	0.0303531	0.03659
13_5_-2_Ar(N-H)_C	23.896	16.369	17.019	20.538	23.23	25.433	13.855	25.227	12.914	16.052	26.84	13.881		X13_5_.2_Ar.N.H._C	-0.000581807	838	-0.0139029	-0.00990178	-0.00952361	-0.0119492	-0.0135154	-0.0147971	-0.00806094	-0.0146773	-0.00751346	-0.00933917	-0.0156157	-0.00807607
13_3_-1_Ar(N-H)_C	26.712	18.991	19.21	23.787	26.058	28.853	16.258	28.258	12.064	18.548	28.001	16.197		X13_3_.1_Ar.N.H._C	-0.000582836	839	-0.0155687	-0.0111963	-0.0110686	-0.0138639	-0.0151876	-0.0168166	-0.00947575	-0.0164698	-0.00703134	-0.0108104	-0.01632	-0.0094402
13_4_-1_Ar(N-H)_C	25.459	17.814	18.383	22.078	25.028	27.357	15.333	27.09	12.494	17.583	27.473	15.346		X13_4_.1_Ar.N.H._C	-0.000578153	840	-0.0147192	-0.0106282	-0.0102992	-0.0127645	-0.01447	-0.0158165	-0.00886482	-0.0156622	-0.00722345	-0.0101657	-0.0158836	-0.00887234
9_2_7_COO-_LJ	-0.613	-2.097	-2.262	-1.708	-1.25	-1.138	-3.023	-1.603	-2.426	-2.968	-1.311	-2.511		X9_2_7_COO._LJ	-0.000131158	841	8.04002e-05	0.000296681	0.000275039	0.000224019	0.000163948	0.000149258	0.000396492	0.000210247	0.000318191	0.000389278	0.000171949	0.000329339
7_3_1_Ar(N-H)_C	31.103	29.881	30.894	25.944	31.225	31.285	29.737	31.241	19.322	30.722	31.175	29.61		X7_3_1_Ar.N.H._C	-0.000218545	842	-0.00679741	-0.00675173	-0.00653034	-0.00566993	-0.00682407	-0.00683718	-0.00649887	-0.00682756	-0.00422273	-0.00671414	-0.00681314	-0.00647112
6_1_1_Ar(N-H)_LJ	-21.003	32.47	32.284	-64.036	-35.304	-34.461	32.944	33.284	33.369	33.176	-63.249	-82.2		X6_1_1_Ar.N.H._LJ	0.00050722	843	-0.0106531	0.0163751	0.0164694	-0.0324804	-0.0179069	-0.0174793	0.0167099	0.0168823	0.0169254	0.0168275	-0.0320812	-0.0416935
10_0_7_O-H_LJ	-0.908	-3.759	-3.177	-0.754	-0.672	-0.585	-4.674	-2.543	-3.359	-4.336	-1.771	-4.114		X10_0_7_O.H_LJ	-0.000177925	844	0.000161556	0.000565268	0.00066882	0.000134156	0.000119566	0.000104086	0.000831622	0.000452464	0.00059765	0.000771483	0.000315105	0.000731984
9_3_1_Ar(N-H)_C	30.774	26.321	29.75	26.934	30.899	31.014	24.9	30.996	15.007	28.547	30.87	24.759		X9_3_1_Ar.N.H._C	-0.000528423	845	-0.0162617	-0.0157206	-0.0139086	-0.0142325	-0.0163277	-0.0163885	-0.0131577	-0.016379	-0.00793004	-0.0150849	-0.0163124	-0.0130832
12_0_7_SH_LJ	-0.521	-1.987	-1.595	-0.762	-0.641	-0.587	-2.188	-1.247	-1.67	-2.173	-0.939	-1.89		X12_0_7_SH_LJ	-9.201e-05	846	4.79372e-05	0.000146756	0.000182824	7.01116e-05	5.89784e-05	5.40099e-05	0.000201318	0.000114736	0.000153657	0.000199938	8.63974e-05	0.000173899
8_0_-1_SH_LJ	-16.253	-77.143	-89.274	-38.757	-25.078	-22.709	-91.996	-64.403	-102.39	32.15	-33.295	-57.325		X8_0_.1_SH_LJ	-0.00273002	847	0.044371	0.24372	0.210602	0.105807	0.0684635	0.0619961	0.251151	0.175822	0.279527	-0.0877702	0.0908961	0.156499
12_0_7_Ar(N-H)_LJ	-0.257	-0.981	-0.788	-0.376	-0.317	-0.29	-1.081	-0.616	-0.825	-1.073	-0.464	-0.933		X12_0_7_Ar.N.H._LJ	-4.54714e-05	848	1.16861e-05	3.58315e-05	4.46074e-05	1.70972e-05	1.44144e-05	1.31867e-05	4.91546e-05	2.80104e-05	3.75139e-05	4.87908e-05	2.10987e-05	4.24248e-05
6_1_1_SH_LJ	-42.573	32.774	32.587	-130.424	-71.755	-70.025	33.239	33.577	33.661	33.469	-128.751	-168.195		X6_1_1_SH_LJ	-5.17078e-05	849	0.00220135	-0.001685	-0.00169467	0.00674393	0.00371029	0.00362084	-0.00171871	-0.00173619	-0.00174054	-0.00173061	0.00665743	0.00869699
7_4_-2_Ar(N-H)_C	30.718	23.492	29.51	17.69	30.884	31.062	20.208	30.86	24.924	25.5	31.262	20.363		X7_4_.2_Ar.N.H._C	-0.00108925	850	-0.0334596	-0.0321438	-0.0255887	-0.0192689	-0.0336405	-0.0338343	-0.0220116	-0.0336143	-0.0271485	-0.0277759	-0.0340522	-0.0221804
10_3_6_(H2O)HO_LJ	-0.443	-1.413	-1.464	-0.967	-0.59	-0.566	-1.904	-1.125	-1.57	-1.922	-0.93	-1.512		X10_3_6_.H2O.HO_LJ	-7.17261e-05	851	3.17747e-05	0.000105007	0.000101349	6.93591e-05	4.23184e-05	4.0597e-05	0.000136566	8.06919e-05	0.00011261	0.000137858	6.67053e-05	0.00010845
3_2_8_COO-_LJ	-2.22	-11.524	-53.718	-5.647	-4.225	-3.412	-57.258	-3.393	-45.083	13.445	-5.917	-37.988		X3_2_8_COO._LJ	-0.000562657	852	0.0012491	0.0302248	0.00648406	0.00317732	0.00237722	0.00191979	0.0322166	0.00190909	0.0253663	-0.00756492	0.00332924	0.0213742
11_1_-1_Ar(N-H)_C	30.612	25.924	25.404	30.116	30.488	30.894	21.835	30.778	11.581	24.957	30.562	21.437		X11_1_.1_Ar.N.H._C	-0.000392353	853	-0.0120107	-0.00996733	-0.0101714	-0.0118161	-0.011962	-0.0121213	-0.00856702	-0.0120758	-0.00454384	-0.00979195	-0.0119911	-0.00841086
9_5_-2_Ar(N-H)_C	28.81	19.688	22.729	18.581	29.468	30.199	16.651	29.992	18.937	20.401	30.825	16.813		X9_5_.2_Ar.N.H._C	-0.000890148	854	-0.0256452	-0.0202322	-0.0175252	-0.0165398	-0.0262309	-0.0268816	-0.0148219	-0.0266973	-0.0168567	-0.0181599	-0.0274388	-0.0149661
12_4_0_Ar(N-H)_C	27.203	19.269	20.403	22.596	27.434	29.472	17.021	29.515	13.191	19.529	29.29	17.085		X12_4_0_Ar.N.H._C	-0.000612984	855	-0.016675	-0.0125067	-0.0118116	-0.013851	-0.0168166	-0.0180659	-0.0104336	-0.0180922	-0.00808588	-0.011971	-0.0179543	-0.0104728
9_3_2_SH_LJ	-3.297	-11.104	-11.642	-12.958	-4.299	-4.391	-14.414	-11.234	-12.964	-16.299	-7.724	-9.576		X9_3_2_SH_LJ	-0.000629425	856	0.00207521	0.00732777	0.00698914	0.00815609	0.0027059	0.00276381	0.00907253	0.00707096	0.00815987	0.010259	0.00486168	0.00602737
9_3_2_Ar(N-H)_LJ	-1.629	-5.484	-5.749	-6.399	-2.124	-2.169	-7.116	-5.545	-6.402	-8.047	-3.815	-4.729		X9_3_2_Ar.N.H._LJ	-0.0003107	857	0.000506129	0.00178621	0.00170388	0.00198817	0.000659926	0.000673907	0.00221094	0.00172283	0.0019891	0.0025002	0.00118532	0.0014693
14_3_-2_Ar(N-H)_C	24.884	17.345	17.233	22.831	23.754	26.648	14.599	25.849	11.536	16.614	26.152	14.51		X14_3_.2_Ar.N.H._C	-0.000550548	858	-0.0136998	-0.00948759	-0.00954925	-0.0125696	-0.0130777	-0.014671	-0.00803745	-0.0142311	-0.00635112	-0.0091468	-0.0143979	-0.00798845
9_0_0_Ar(N-H)_LJ	-3.997	-21.999	-22.249	-8.178	-6.427	-5.381	-30.954	-20.388	-28.218	-34.92	-8.022	-16.421		X9_0_0_Ar.N.H._LJ	-0.00126443	859	0.00505391	0.0281322	0.0278161	0.0103405	0.00812646	0.00680387	0.039139	0.0257791	0.0356795	0.0441537	0.0101432	0.0207631
12_1_7_(H2O)HO_LJ	-0.229	-0.793	-0.689	-0.386	-0.3	-0.28	-0.915	-0.532	-0.721	-0.921	-0.42	-0.78		X12_1_7_.H2O.HO_LJ	-3.69462e-05	860	8.46069e-06	2.5456e-05	2.92984e-05	1.42612e-05	1.10839e-05	1.03449e-05	3.38058e-05	1.96554e-05	2.66382e-05	3.40275e-05	1.55174e-05	2.88181e-05
11_2_3_Ar(N-H)_LJ	-0.689	-2.482	-2.281	-1.534	-0.905	-0.858	-3.219	-2.148	-2.477	-3.488	-1.382	-2.208		X11_2_3_Ar.N.H._LJ	-0.000137432	861	9.46909e-05	0.000313483	0.000341107	0.000210821	0.000124376	0.000117917	0.000442395	0.000295205	0.00034042	0.000479364	0.000189932	0.000303451
9_4_4_SH_LJ	-1.733	-5.242	-5.608	-5.588	-2.142	-2.206	-6.911	-4.667	-6.1	-7.24	-4.028	-5.146		X9_4_4_SH_LJ	-0.00027468	862	0.00047602	0.0015404	0.00143987	0.00153491	0.000588363	0.000605943	0.00189831	0.00128193	0.00167554	0.00198868	0.00110641	0.0014135
11_2_3_SH_LJ	-1.396	-5.024	-4.618	-3.106	-1.832	-1.736	-6.518	-4.35	-5.015	-7.062	-2.798	-4.469		X11_2_3_SH_LJ	-0.000278222	863	0.000388398	0.00128483	0.00139779	0.000864158	0.000509703	0.000482994	0.00181345	0.00121027	0.00139528	0.0019648	0.000778465	0.00124337
13_0_6_(H2O)HO_LJ	-0.214	-0.814	-0.629	-0.346	-0.284	-0.264	-0.863	-0.508	-0.657	-0.879	-0.377	-0.714		X13_0_6_.H2O.HO_LJ	-3.81742e-05	864	8.16929e-06	2.40116e-05	3.10738e-05	1.32083e-05	1.08415e-05	1.0078e-05	3.29444e-05	1.93925e-05	2.50805e-05	3.35552e-05	1.43917e-05	2.72564e-05
9_4_4_Ar(N-H)_LJ	-0.856	-2.589	-2.77	-2.76	-1.058	-1.09	-3.413	-2.305	-3.013	-3.576	-1.99	-2.542		X9_4_4_Ar.N.H._LJ	-0.000135614	865	0.000116086	0.000375652	0.000351106	0.000374296	0.00014348	0.00014782	0.000462852	0.000312591	0.000408606	0.000484957	0.000269873	0.000344732
11_3_5_COO-_LJ	-0.42	-1.316	-1.278	-1.452	-0.841	-0.819	-1.664	-1.062	-1.361	-1.717	-0.845	-1.294		X11_3_5_COO._LJ	-8.17964e-05	866	3.43545e-05	0.000104536	0.000107644	0.000118768	6.87907e-05	6.69912e-05	0.000136109	8.68677e-05	0.000111325	0.000140444	6.91179e-05	0.000105844
12_1_4_Ar(N-H)_LJ	-0.436	-1.694	-1.401	-0.769	-0.567	-0.523	-2.041	-1.254	-1.491	-2.13	-0.816	-1.485		X12_1_4_Ar.N.H._LJ	-9.01518e-05	867	3.93062e-05	0.000126303	0.000152717	6.93267e-05	5.11161e-05	4.71494e-05	0.000184	0.00011305	0.000134416	0.000192023	7.35638e-05	0.000133875
12_1_4_SH_LJ	-0.883	-3.43	-2.836	-1.556	-1.147	-1.058	-4.133	-2.539	-3.019	-4.313	-1.653	-3.007		X12_1_4_SH_LJ	-0.000182553	868	0.000161194	0.000517721	0.000626157	0.000284053	0.000209388	0.000193141	0.000754492	0.000463502	0.000551128	0.000787352	0.00030176	0.000548937
8_1_7_SH_LJ	-2.068	-7.651	-8.278	-3.219	-2.708	-2.322	-11.715	-5.957	-8.914	-10.919	-4.571	-10.212		X8_1_7_SH_LJ	-0.000434057	869	0.000897631	0.00359313	0.00332097	0.00139723	0.00117543	0.00100788	0.00508498	0.00258568	0.00386919	0.00473947	0.00198408	0.00443259
12_2_4_SH_LJ	-0.786	-2.657	-2.355	-1.547	-0.991	-0.947	-3.201	-2.066	-2.495	-3.39	-1.495	-2.397		X12_2_4_SH_LJ	-0.000132229	870	0.000103932	0.000311398	0.000351331	0.000204557	0.000131038	0.00012522	0.000423263	0.000273184	0.00032991	0.000448255	0.000197682	0.000316952
12_2_4_Ar(N-H)_LJ	-0.388	-1.313	-1.163	-0.764	-0.489	-0.468	-1.581	-1.021	-1.233	-1.675	-0.738	-1.184		X12_2_4_Ar.N.H._LJ	-6.53231e-05	871	2.53454e-05	7.59708e-05	8.57692e-05	4.99068e-05	3.1943e-05	3.05712e-05	0.000103276	6.66949e-05	8.05434e-05	0.000109416	4.82084e-05	7.73426e-05
9_2_6_O-H_LJ	-1.34	-4.843	-4.997	-1.412	-1.006	-0.91	-7.106	-4.084	-5.453	-6.657	-2.964	-5.571		X9_2_6_O.H_LJ	-0.000238119	872	0.000319079	0.00118988	0.00115321	0.000336224	0.000239548	0.000216688	0.00169207	0.000972478	0.00129846	0.00158516	0.000705785	0.00132656
8_1_7_Ar(N-H)_LJ	-1.022	-3.779	-4.088	-1.59	-1.338	-1.147	-5.785	-2.942	-4.403	-5.393	-2.258	-5.043		X8_1_7_Ar.N.H._LJ	-0.000214334	873	0.00021905	0.000876199	0.00080997	0.000340792	0.000286779	0.000245842	0.00123992	0.000630572	0.000943714	0.00115591	0.000483967	0.00108089
12_3_0_Ar(N-H)_C	28.696	20.748	21.465	24.673	28.689	30.099	18.212	29.987	12.557	20.78	29.901	18.178		X12_3_0_Ar.N.H._C	-0.000577439	874	-0.0165702	-0.0123947	-0.0119807	-0.0142472	-0.0165662	-0.0173803	-0.0105163	-0.0173157	-0.00725091	-0.0119992	-0.017266	-0.0104967
6_3_0_Ar(N-H)_C	31.216	29.612	31.085	18.677	31.338	31.412	30.099	31.302	25.556	30.868	31.369	30.173		X6_3_0_Ar.N.H._C	-0.000373811	875	-0.0116689	-0.0116199	-0.0110693	-0.00698166	-0.0117145	-0.0117421	-0.0112513	-0.011701	-0.00955311	-0.0115388	-0.0117261	-0.011279
14_4_-2_Ar(N-H)_C	23.837	16.416	16.591	21.442	22.908	25.406	13.88	24.916	11.828	15.871	25.705	13.847		X14_4_.2_Ar.N.H._C	-0.00054335	876	-0.0129518	-0.00901473	-0.00891964	-0.0116505	-0.0124471	-0.0138044	-0.0075417	-0.0135381	-0.00642675	-0.00862351	-0.0139668	-0.00752377
12_0_4_(H2O)HO_LJ	-0.462	-2.092	-1.578	-0.788	-0.663	-0.591	-2.459	-1.422	-1.681	-2.534	-0.847	-1.751		X12_0_4_.H2O.HO_LJ	-0.000119167	877	5.50551e-05	0.000188045	0.000249297	9.39034e-05	7.90076e-05	7.04276e-05	0.000293031	0.000169455	0.000200319	0.000301969	0.000100934	0.000208661
7_3_3_COO-_LJ	-3.433	-13.03	-14.592	-22.686	-7.503	-7.78	-18.316	-13.44	-16.722	-17.561	-10.292	-12.014		X7_3_3_COO._LJ	-0.000992497	878	0.00340724	0.0144825	0.0129322	0.0225158	0.0074467	0.00772163	0.0181786	0.0133392	0.0165965	0.0174292	0.0102148	0.0119239
11_0_4_O-H_LJ	-1.258	-6.342	-4.869	-1.147	-1.019	-0.871	-8.37	-4.721	-5.309	-8.191	-2.427	-5.601		X11_0_4_O.H_LJ	-0.000376743	879	0.000473943	0.00183436	0.00238931	0.000432125	0.000383902	0.000328144	0.00315334	0.00177861	0.00200013	0.00308591	0.000914356	0.00211014
9_1_2_Ar(N-H)_LJ	-2.598	-13.322	-13.396	-5.807	-4.072	-3.456	-22.361	-15.162	-17.329	-24.765	-5.826	-11.655		X9_1_2_Ar.N.H._LJ	-0.00100526	880	0.00261166	0.0134664	0.013392	0.00583753	0.00409341	0.00347417	0.0224786	0.0152417	0.0174201	0.0248952	0.00585663	0.0117163
9_3_3_COO-_LJ	-1.398	-4.835	-5.031	-7.296	-2.976	-2.954	-6.636	-4.823	-5.615	-6.878	-3.282	-4.479		X9_3_3_COO._LJ	-0.000358465	881	0.000501134	0.00180344	0.00173318	0.00261536	0.00106679	0.00105891	0.00237877	0.00172888	0.00201278	0.00246552	0.00117648	0.00160556
12_2_6_SH_LJ	-0.538	-1.76	-1.595	-0.948	-0.659	-0.627	-2.099	-1.278	-1.677	-2.148	-1.013	-1.711		X12_2_6_SH_LJ	-8.13182e-05	882	4.37492e-05	0.000129702	0.00014312	7.70896e-05	5.35887e-05	5.09865e-05	0.000170687	0.000103925	0.000136371	0.000174671	8.23753e-05	0.000139135
12_2_6_Ar(N-H)_LJ	-0.266	-0.87	-0.788	-0.468	-0.326	-0.31	-1.037	-0.631	-0.829	-1.061	-0.501	-0.845		X12_2_6_Ar.N.H._LJ	-4.01828e-05	883	1.06886e-05	3.16641e-05	3.4959e-05	1.88056e-05	1.30996e-05	1.24567e-05	4.16696e-05	2.53554e-05	3.33115e-05	4.2634e-05	2.01316e-05	3.39545e-05
11_2_0_Ar(N-H)_C	30.41	24.375	24.932	28.334	30.408	30.777	21.364	30.715	12.232	24.371	30.46	21.14		X11_2_0_Ar.N.H._C	-0.000465191	884	-0.0141464	-0.0115981	-0.011339	-0.0131807	-0.0141455	-0.0143172	-0.00993833	-0.0142883	-0.00569021	-0.0113372	-0.0141697	-0.00983413
9_1_2_SH_LJ	-5.261	-26.992	-27.147	-11.757	-8.245	-6.997	-45.451	-30.844	-35.134	-50.378	-11.797	-23.611		X9_1_2_SH_LJ	-0.00204544	885	0.0107611	0.0555276	0.0552105	0.0240482	0.0168647	0.0143119	0.0929673	0.0630896	0.0718645	0.103045	0.0241301	0.0482949
-1_4_3_(H2O)HO_LJ	-15.742	-82.062	32.402	-34.826	-17.203	-19.058	34.644	-54.307	34.813	34.411	-5.364	-72.804		X.1_4_3_.H2O.HO_LJ	-0.00248667	886	0.0391451	-0.080573	0.204061	0.0866007	0.0427781	0.0473909	-0.0861481	0.135043	-0.0865683	-0.0855687	0.0133385	0.181039
-1_4_3_O-H_LJ	-27.408	-126.997	32.705	-32.797	-16.03	-17.764	34.899	-94.078	35.068	34.667	3.803	-113.302		X.1_4_3_O.H_LJ	-0.00308218	887	0.0844765	-0.100803	0.391428	0.101086	0.0494074	0.0547519	-0.107565	0.289966	-0.108086	-0.10685	-0.0117215	0.349217
13_1_5_(H2O)HO_LJ	-0.24	-0.845	-0.692	-0.429	-0.319	-0.301	-0.94	-0.578	-0.725	-0.98	-0.43	-0.745		X13_1_5_.H2O.HO_LJ	-4.04316e-05	888	9.7036e-06	2.79787e-05	3.41647e-05	1.73452e-05	1.28977e-05	1.21699e-05	3.80058e-05	2.33695e-05	2.93129e-05	3.9623e-05	1.73856e-05	3.01216e-05
13_1_7_COO-_LJ	-0.177	-0.582	-0.496	-0.446	-0.341	-0.324	-0.64	-0.381	-0.516	-0.658	-0.313	-0.549		X13_1_7_COO._LJ	-3.08311e-05	889	5.45711e-06	1.52922e-05	1.79437e-05	1.37507e-05	1.05134e-05	9.98929e-06	1.97319e-05	1.17467e-05	1.59089e-05	2.02869e-05	9.65015e-06	1.69263e-05
11_3_3_(H2O)HO_LJ	-0.565	-1.751	-1.681	-1.574	-0.763	-0.76	-2.166	-1.523	-1.795	-2.379	-1.149	-1.576		X11_3_3_.H2O.HO_LJ	-9.17843e-05	890	5.18582e-05	0.000154289	0.000160714	0.000144469	7.00315e-05	6.97561e-05	0.000198805	0.000139788	0.000164753	0.000218355	0.00010546	0.000144652
10_1_3_O-H_LJ	-2.157	-10.121	-9.125	-2.43	-1.807	-1.565	-15.634	-9.853	-10.553	-15.935	-4.525	-9.23		X10_1_3_O.H_LJ	-0.000661902	891	0.00142772	0.00603986	0.00669911	0.00160842	0.00119606	0.00103588	0.0103482	0.00652172	0.00698505	0.0105474	0.00299511	0.00610936
13_1_6_(H2O)HO_LJ	-0.2	-0.685	-0.57	-0.345	-0.262	-0.248	-0.756	-0.458	-0.595	-0.779	-0.357	-0.625		X13_1_6_.H2O.HO_LJ	-3.14223e-05	892	6.28446e-06	1.79107e-05	2.15243e-05	1.08407e-05	8.23264e-06	7.79273e-06	2.37553e-05	1.43914e-05	1.86963e-05	2.4478e-05	1.12178e-05	1.96389e-05
7_3_5_SH_LJ	-3.734	-13.04	-15.988	-9.154	-4.906	-4.718	-21.356	-11.687	-18.569	-20.662	-10.43	-15.264		X7_3_5_SH_LJ	-0.000757705	893	0.00282927	0.0121142	0.00988047	0.00693603	0.0037173	0.00357485	0.0161815	0.0088553	0.0140698	0.0156557	0.00790286	0.0115656
6_2_1_Ar(N-H)_C	31.36	30.878	31.277	30.445	31.446	31.511	31.009	31.441	16.803	31.199	31.304	30.971		X6_2_1_Ar.N.H._C	-5.17756e-05	894	-0.00162368	-0.00161939	-0.00159873	-0.00157631	-0.00162814	-0.0016315	-0.00160551	-0.00162788	-0.000869986	-0.00161535	-0.00162078	-0.00160354
-1_4_3_COO-_LJ	-16.862	-15.497	32.683	-57.034	-27.917	-30.935	34.77	-56.013	34.938	34.539	31.384	-16.632		X.1_4_3_COO._LJ	-0.000862868	895	0.0145497	-0.0282011	0.0133719	0.0492128	0.0240887	0.0266928	-0.0300019	0.0483318	-0.0301469	-0.0298026	-0.0270802	0.0143512
7_3_5_Ar(N-H)_LJ	-1.844	-6.44	-7.895	-4.521	-2.423	-2.33	-10.544	-5.769	-9.17	-10.203	-5.151	-7.538		X7_3_5_Ar.N.H._LJ	-0.000374093	896	0.000689827	0.00295346	0.00240916	0.00169127	0.000906426	0.000871636	0.00394443	0.00215814	0.00343043	0.00381687	0.00192695	0.00281991
11_1_8_COO-_LJ	-0.269	-0.912	-0.847	-0.662	-0.524	-0.484	-1.099	-0.605	-0.884	-1.105	-0.503	-0.975		X11_1_8_COO._LJ	-4.98752e-05	897	1.34164e-05	4.22443e-05	4.54862e-05	3.30174e-05	2.61346e-05	2.41396e-05	5.48128e-05	3.01745e-05	4.40897e-05	5.51121e-05	2.50872e-05	4.86283e-05
13_0_5_(H2O)HO_LJ	-0.258	-1.023	-0.775	-0.426	-0.349	-0.322	-1.095	-0.649	-0.811	-1.13	-0.455	-0.864		X13_0_5_.H2O.HO_LJ	-5.0124e-05	898	1.2932e-05	3.88461e-05	5.12768e-05	2.13528e-05	1.74933e-05	1.61399e-05	5.48858e-05	3.25305e-05	4.06505e-05	5.66401e-05	2.28064e-05	4.33071e-05
12_3_5_(H2O)HO_LJ	-0.274	-0.822	-0.774	-0.602	-0.358	-0.352	-0.985	-0.635	-0.814	-1.038	-0.526	-0.783		X12_3_5_.H2O.HO_LJ	-3.87587e-05	899	1.06199e-05	2.99992e-05	3.18597e-05	2.33327e-05	1.38756e-05	1.36431e-05	3.81773e-05	2.46118e-05	3.15496e-05	4.02315e-05	2.03871e-05	3.03481e-05
-1_4_3_SH_LJ	-32.829	31.671	33.106	-67.353	-33.54	-37.147	35.12	-105.859	35.288	34.891	32.215	31.452		X.1_4_3_SH_LJ	0.00149644	900	-0.0491265	0.049541	0.0473937	-0.10079	-0.0501905	-0.0555881	0.0525549	-0.158411	0.0528063	0.0522122	0.0482077	0.0470659
-1_4_3_Ar(N-H)_LJ	-16.205	31.324	32.815	-33.19	-16.561	-18.341	34.828	-51.86	34.995	34.598	31.885	30.997		X.1_4_3_Ar.N.H._LJ	0.00128612	901	-0.0208416	0.0422041	0.0402865	-0.0426864	-0.0212994	-0.0235887	0.044793	-0.0666982	0.0450078	0.0444972	0.041008	0.0398659
6_1_1_COO-_LJ	-21.913	32.34	32.058	-113.858	-61.57	-59.972	32.855	33.211	33.289	33.096	-67.398	-89.823		X6_1_1_COO._LJ	-0.000969086	902	0.0212356	-0.031067	-0.0313402	0.110338	0.0596666	0.058118	-0.0318393	-0.0321843	-0.0322599	-0.0320729	0.0653145	0.0870462
11_0_-2_Ar(N-H)_C	30.716	26.868	25.224	30.598	30.487	30.958	21.757	30.794	11.293	24.834	30.593	21.251		X11_0_.2_Ar.N.H._C	-0.000354067	903	-0.0108755	-0.00893099	-0.00951307	-0.0108337	-0.0107944	-0.0109612	-0.00770344	-0.0109031	-0.00399848	-0.0087929	-0.010832	-0.00752428
13_1_-2_Ar(N-H)_C	28.754	20.825	19.978	27.246	27.142	30.087	17.24	29.641	11.261	19.531	28.705	16.999		X13_1_.2_Ar.N.H._C	-0.000566976	904	-0.0163028	-0.011327	-0.0118073	-0.0154478	-0.0153888	-0.0170586	-0.00977466	-0.0168057	-0.00638471	-0.0110736	-0.016275	-0.00963802
14_5_-3_Ar(N-H)_C	22.456	15.164	15.412	20.172	21.32	23.71	12.649	23.295	12.088	14.575	25.049	12.613		X14_5_.3_Ar.N.H._C	-0.000540979	905	-0.0121482	-0.00833757	-0.00820341	-0.0109126	-0.0115337	-0.0128266	-0.00684284	-0.0126021	-0.00653935	-0.00788477	-0.013551	-0.00682337
9_4_4_(H2O)HO_LJ	-0.825	-2.497	-2.672	-2.863	-1.097	-1.13	-3.295	-2.226	-2.906	-3.45	-1.918	-2.451		X9_4_4_.H2O.HO_LJ	-0.000136541	906	0.000112646	0.000364836	0.000340942	0.000390916	0.000149785	0.000154291	0.000449901	0.000303939	0.000396787	0.000471065	0.000261885	0.000334661
10_0_8_(H2O)HO_LJ	-0.384	-1.446	-1.291	-0.586	-0.509	-0.453	-1.75	-0.927	-1.348	-1.703	-0.731	-1.622		X10_0_8_.H2O.HO_LJ	-7.00532e-05	907	2.69004e-05	9.04387e-05	0.000101297	4.10512e-05	3.56571e-05	3.17341e-05	0.000122593	6.49394e-05	9.44318e-05	0.000119301	5.12089e-05	0.000113626
-1_4_8_O-H_LJ	-2.362	-60.835	32.07	-2.087	-1.371	-1.281	-141.375	-3.805	-96.864	32.582	-7.055	-81.215		X.1_4_8_O.H_LJ	-0.0128221	908	0.0302857	-0.411203	0.78003	0.0267596	0.017579	0.0164251	1.81272	0.0487879	1.242	-0.417768	0.0904596	1.04134
11_3_6_(H2O)HO_LJ	-0.315	-0.973	-0.963	-0.669	-0.413	-0.4	-1.233	-0.749	-1.02	-1.267	-0.627	-0.995		X11_3_6_.H2O.HO_LJ	-4.67923e-05	909	1.47396e-05	4.5061e-05	4.55289e-05	3.1304e-05	1.93252e-05	1.87169e-05	5.76949e-05	3.50474e-05	4.77281e-05	5.92858e-05	2.93388e-05	4.65583e-05
9_3_6_(H2O)HO_LJ	-0.628	-2.054	-2.258	-1.403	-0.849	-0.806	-2.961	-1.681	-2.458	-2.953	-1.403	-2.313		X9_3_6_.H2O.HO_LJ	-0.000109145	910	6.85434e-05	0.000246451	0.000224185	0.000153131	9.26645e-05	8.79713e-05	0.00032318	0.000183474	0.00026828	0.000322307	0.000153131	0.000252454
11_3_3_SH_LJ	-1.187	-3.676	-3.529	-3.073	-1.49	-1.484	-4.545	-3.194	-3.769	-4.991	-2.413	-3.309		X11_3_3_SH_LJ	-0.000185605	911	0.000220313	0.000655	0.000682284	0.000570364	0.000276552	0.000275438	0.000843575	0.000592823	0.000699546	0.000926355	0.000447865	0.000614167
11_3_3_Ar(N-H)_LJ	-0.586	-1.816	-1.743	-1.518	-0.736	-0.733	-2.245	-1.578	-1.862	-2.465	-1.192	-1.635		X11_3_3_Ar.N.H._LJ	-9.17227e-05	912	5.37495e-05	0.000159873	0.000166568	0.000139235	6.75079e-05	6.72327e-05	0.000205917	0.000144738	0.000170788	0.000226096	0.000109333	0.000149967
10_2_3_O-H_LJ	-1.8	-6.961	-6.696	-2.453	-1.41	-1.312	-9.905	-6.73	-7.527	-10.345	-3.853	-6.377		X10_2_3_O.H_LJ	-0.000370015	913	0.000666026	0.00247762	0.00257567	0.000907646	0.000521721	0.000485459	0.003665	0.0024902	0.0027851	0.0038278	0.00142567	0.00235958
5_2_1_Ar(N-H)_C	31.472	30.91	31.423	29.485	31.559	31.617	31.171	31.523	24.85	31.326	31.388	31.165		X5_2_1_Ar.N.H._C	-7.54297e-05	914	-0.00237392	-0.00237023	-0.00233153	-0.00222404	-0.00238048	-0.00238486	-0.00235122	-0.00237777	-0.00187443	-0.00236291	-0.00236759	-0.00235077
14_1_-3_Ar(N-H)_C	26.463	18.598	17.674	25.505	24.519	28.453	15.25	26.763	10.971	17.216	26.607	15.016		X14_1_.3_Ar.N.H._C	-0.000570603	915	-0.0150999	-0.0100848	-0.0106121	-0.0145532	-0.0139906	-0.0162354	-0.0087017	-0.015271	-0.00626009	-0.0098235	-0.015182	-0.00856817
10_3_6_SH_LJ	-0.931	-2.968	-3.075	-1.889	-1.153	-1.106	-3.995	-2.362	-3.297	-4.036	-1.954	-3.174		X10_3_6_SH_LJ	-0.000145704	916	0.00013565	0.000448039	0.000432448	0.000275234	0.000167996	0.000161148	0.000582086	0.000344152	0.000480385	0.00058806	0.000284705	0.000462463
10_3_6_Ar(N-H)_LJ	-0.46	-1.466	-1.519	-0.933	-0.569	-0.546	-1.974	-1.167	-1.629	-1.993	-0.965	-1.568		X10_3_6_Ar.N.H._LJ	-7.19769e-05	917	3.31094e-05	0.000109333	0.000105518	6.71545e-05	4.09549e-05	3.92994e-05	0.000142082	8.39971e-05	0.00011725	0.00014345	6.94577e-05	0.00011286
12_0_4_Ar(N-H)_LJ	-0.479	-2.169	-1.637	-0.76	-0.64	-0.57	-2.546	-1.473	-1.743	-2.623	-0.879	-1.815		X12_0_4_Ar.N.H._LJ	-0.000121066	918	5.79907e-05	0.000198185	0.000262592	9.20102e-05	7.74823e-05	6.90077e-05	0.000308234	0.00017833	0.000211018	0.000317556	0.000106417	0.000219735
12_0_4_SH_LJ	-0.97	-4.391	-3.313	-1.539	-1.295	-1.155	-5.154	-2.983	-3.529	-5.311	-1.779	-3.675		X12_0_4_SH_LJ	-0.000245065	919	0.000237713	0.000811901	0.00107608	0.000377155	0.000317359	0.00028305	0.00126307	0.000731029	0.000864835	0.00130154	0.000435971	0.000900614
11_1_4_O-H_LJ	-1.118	-4.715	-4.008	-1.153	-0.871	-0.779	-6.28	-3.822	-4.365	-6.282	-2.205	-4.326		X11_1_4_O.H_LJ	-0.000253584	920	0.000283507	0.00101637	0.00119565	0.000292383	0.000220872	0.000197542	0.00159251	0.0009692	0.0011069	0.00159302	0.000559154	0.00109701
1_9_-2_Ar(N-H)_LJ	-15.727	-21.626	-19.7	-42.808	-13.761	-0.984	-37.387	-28.574	-31.604	-35.043	-29.261	-32.729		X1_9_.2_Ar.N.H._LJ	-0.00221353	921	0.0348121	0.0436065	0.0478697	0.0947567	0.0304603	0.00217811	0.0827571	0.0632493	0.0699563	0.0775686	0.06477	0.0724465
14_2_-2_Ar(N-H)_C	25.874	18.248	17.8	24.199	24.552	27.805	15.277	26.761	11.178	17.298	26.485	15.14		X14_2_.2_Ar.N.H._C	-0.000552507	922	-0.0142956	-0.00983463	-0.0100822	-0.0133701	-0.0135652	-0.0153625	-0.00844065	-0.0147856	-0.00617593	-0.00955727	-0.0146332	-0.00836496
10_3_1_Ar(N-H)_C	30.505	24.381	26.606	26.369	30.653	30.832	22.524	30.828	13.903	25.723	30.641	22.45		X10_3_1_Ar.N.H._C	-0.000537279	923	-0.0163897	-0.0142948	-0.0130994	-0.0141675	-0.0164692	-0.0165654	-0.0121017	-0.0165632	-0.00746979	-0.0138204	-0.0164628	-0.0120619
6_1_1_O-H_LJ	-35.7	32.382	31.876	-65.633	-35.443	-34.518	32.947	33.323	33.391	33.198	-111.894	-152.35		X6_1_1_O.H_LJ	0.00152435	924	-0.0544194	0.0485902	0.0493616	-0.100048	-0.0540276	-0.0526176	0.0502228	0.050796	0.0508996	0.0506054	-0.170566	-0.232235
8_2_6_O-H_LJ	-1.978	-7.186	-8.01	-2.09	-1.511	-1.348	-11.443	-6.301	-8.895	-10.55	-4.708	-8.91		X8_2_6_O.H_LJ	-0.00037281	925	0.000737419	0.00298621	0.00267902	0.000779174	0.000563317	0.000502548	0.00426607	0.00234908	0.00331615	0.00393315	0.00175519	0.00332174
13_2_-1_Ar(N-H)_C	27.902	20.159	19.948	25.493	27.026	29.395	17.14	29.415	11.539	19.448	28.393	17.012		X13_2_.1_Ar.N.H._C	-0.000553939	926	-0.015456	-0.01105	-0.0111669	-0.0141216	-0.0149708	-0.016283	-0.00949452	-0.0162941	-0.00639191	-0.010773	-0.015728	-0.00942362
13_0_6_SH_LJ	-0.451	-1.709	-1.321	-0.675	-0.555	-0.515	-1.811	-1.066	-1.38	-1.846	-0.791	-1.5		X13_0_6_SH_LJ	-7.80503e-05	927	3.52007e-05	0.000103104	0.000133388	5.26839e-05	4.33179e-05	4.01959e-05	0.000141349	8.32016e-05	0.000107709	0.000144081	6.17378e-05	0.000117075
13_0_6_Ar(N-H)_LJ	-0.223	-0.844	-0.653	-0.333	-0.274	-0.254	-0.895	-0.527	-0.682	-0.912	-0.391	-0.741		X13_0_6_Ar.N.H._LJ	-3.85247e-05	928	8.59101e-06	2.51566e-05	3.25149e-05	1.28287e-05	1.05558e-05	9.78528e-06	3.44796e-05	2.03025e-05	2.62739e-05	3.51345e-05	1.50632e-05	2.85468e-05
10_1_8_COO-_LJ	-0.373	-1.291	-1.26	-0.917	-0.737	-0.669	-1.654	-0.875	-1.318	-1.644	-0.725	-1.476		X10_1_8_COO._LJ	-7.32154e-05	929	2.73093e-05	9.22514e-05	9.45211e-05	6.71385e-05	5.39597e-05	4.89811e-05	0.000121098	6.40635e-05	9.64979e-05	0.000120366	5.30812e-05	0.000108066
12_3_4_(H2O)HO_LJ	-0.327	-0.978	-0.911	-0.772	-0.431	-0.427	-1.162	-0.78	-0.96	-1.25	-0.63	-0.898		X12_3_4_.H2O.HO_LJ	-4.72122e-05	930	1.54384e-05	4.30103e-05	4.61735e-05	3.64478e-05	2.03484e-05	2.01596e-05	5.48605e-05	3.68255e-05	4.53237e-05	5.90152e-05	2.97437e-05	4.23965e-05
10_4_1_Ar(N-H)_C	30.005	22.096	24.855	23.257	30.413	30.618	20.558	30.655	15.189	23.648	30.55	20.673		X10_4_1_Ar.N.H._C	-0.000656893	931	-0.0197101	-0.0163271	-0.0145147	-0.0152774	-0.0199781	-0.0201128	-0.0135044	-0.0201371	-0.00997755	-0.0155342	-0.0200681	-0.01358
11_5_0_Ar(N-H)_C	27.127	18.869	20.895	20.609	27.966	29.406	16.882	29.853	14.827	19.624	29.83	17.065		X11_5_0_Ar.N.H._C	-0.000673932	932	-0.0182818	-0.0140818	-0.0127164	-0.0138891	-0.0188472	-0.0198177	-0.0113773	-0.0201189	-0.0099924	-0.0132252	-0.0201034	-0.0115007
13_0_4_COO-_LJ	-0.328	-1.335	-1.001	-0.837	-0.678	-0.625	-1.442	-0.86	-1.049	-1.53	-0.576	-1.082		X13_0_4_COO._LJ	-7.80264e-05	933	2.55927e-05	7.81044e-05	0.000104165	6.53081e-05	5.29019e-05	4.87665e-05	0.000112514	6.71027e-05	8.18497e-05	0.00011938	4.49432e-05	8.44246e-05
13_5_-1_Ar(N-H)_C	24.187	16.668	17.505	20.446	23.975	25.827	14.404	25.94	12.802	16.596	26.829	14.493		X13_5_.1_Ar.N.H._C	-0.000566574	934	-0.0137037	-0.00991788	-0.00944366	-0.0115842	-0.0135836	-0.0146329	-0.00816093	-0.0146969	-0.00725328	-0.00940287	-0.0152006	-0.00821136
12_1_7_SH_LJ	-0.481	-1.666	-1.447	-0.754	-0.585	-0.546	-1.921	-1.116	-1.514	-1.935	-0.883	-1.638		X12_1_7_SH_LJ	-7.54613e-05	935	3.62969e-05	0.000109192	0.000125719	5.68978e-05	4.41449e-05	4.12019e-05	0.000144961	8.42148e-05	0.000114248	0.000146018	6.66323e-05	0.000123606
12_1_7_Ar(N-H)_LJ	-0.238	-0.823	-0.715	-0.372	-0.289	-0.27	-0.949	-0.551	-0.748	-0.956	-0.436	-0.809		X12_1_7_Ar.N.H._LJ	-3.72226e-05	936	8.85898e-06	2.66142e-05	3.06342e-05	1.38468e-05	1.07573e-05	1.00501e-05	3.53243e-05	2.05097e-05	2.78425e-05	3.55848e-05	1.62291e-05	3.01131e-05
5_1_5_COO-_LJ	-9.709	-34.652	-47.699	-27.35	-24.909	-19.989	-67.282	-31.31	-58.465	-60.234	-33.971	-55.603		X5_1_5_COO._LJ	-0.00277252	937	0.0269184	0.132246	0.0960733	0.0758284	0.0690607	0.0554199	0.186541	0.0868075	0.162095	0.167	0.0941852	0.15416
9_4_1_Ar(N-H)_C	30.505	23.457	27.447	23.001	30.741	30.843	22.352	30.856	16.805	25.847	30.808	22.478		X9_4_1_Ar.N.H._C	-0.000698318	938	-0.0213022	-0.0191667	-0.0163804	-0.016062	-0.021467	-0.0215382	-0.0156088	-0.0215473	-0.0117352	-0.0180494	-0.0215138	-0.0156968
3_2_8_SH_LJ	-4.334	-22.454	-100.218	-6.8	-5.086	-4.11	-106.122	-6.622	-82.608	31.674	-11.545	-72.399		X3_2_8_SH_LJ	-0.000877361	939	0.00380248	0.0879274	0.0197003	0.00596605	0.00446226	0.00360595	0.0931073	0.00580988	0.072477	-0.0277895	0.0101291	0.0635201
1_1_0_Ar(N-H)_C	31.965	-49.737	31.508	31.754	31.966	32.03	31.211	31.801	31.85	31.861	32.002	31.5		X1_1_0_Ar.N.H._C	-0.00269872	940	-0.0862647	-0.0850314	0.134226	-0.0856953	-0.0862674	-0.0864401	-0.0842299	-0.0858221	-0.0859544	-0.085984	-0.0863646	-0.0850098
10_2_7_(H2O)HO_LJ	-0.403	-1.359	-1.371	-0.744	-0.538	-0.498	-1.819	-1.011	-1.456	-1.802	-0.819	-1.519		X10_2_7_.H2O.HO_LJ	-6.83496e-05	941	2.75449e-05	9.37072e-05	9.28871e-05	5.08521e-05	3.67721e-05	3.40381e-05	0.000124328	6.91014e-05	9.9517e-05	0.000123166	5.59783e-05	0.000103823
11_1_6_O-H_LJ	-0.722	-2.77	-2.403	-0.676	-0.532	-0.482	-3.468	-2.022	-2.557	-3.35	-1.402	-2.78		X11_1_6_O.H_LJ	-0.000127637	942	9.21536e-05	0.000306711	0.000353553	8.62823e-05	6.79027e-05	6.15208e-05	0.000442644	0.000258081	0.000326367	0.000427583	0.000178947	0.00035483
9_3_2_(H2O)HO_LJ	-1.57	-5.299	-5.559	-6.646	-2.202	-2.249	-6.897	-5.385	-6.189	-7.801	-3.68	-4.566		X9_3_2_.H2O.HO_LJ	-0.000313836	943	0.000492722	0.00174461	0.00166301	0.00208575	0.000691066	0.000705816	0.00216452	0.00169	0.00194233	0.00244823	0.00115491	0.00143297
13_0_-3_Ar(N-H)_C	29.326	21.104	19.657	28.687	26.98	30.26	17.056	29.51	11.057	19.249	28.698	16.725		X13_0_.3_Ar.N.H._C	-0.000572347	944	-0.0167846	-0.0112506	-0.0120788	-0.0164189	-0.0154419	-0.0173192	-0.00976195	-0.01689	-0.00632844	-0.0110171	-0.0164252	-0.0095725
11_0_8_(H2O)HO_LJ	-0.272	-1.004	-0.861	-0.418	-0.356	-0.323	-1.15	-0.629	-0.898	-1.138	-0.501	-1.046		X11_0_8_.H2O.HO_LJ	-4.65656e-05	945	1.26658e-05	4.0093e-05	4.67519e-05	1.94644e-05	1.65774e-05	1.50407e-05	5.35504e-05	2.92898e-05	4.18159e-05	5.29917e-05	2.33294e-05	4.87076e-05
6_3_2_O-H_LJ	-11.543	-46.828	-52.58	-46.702	-8.702	-10.188	-53.866	-43.314	-57.151	-55.941	-41.434	-36.544		X6_3_2_O.H_LJ	-0.00178765	946	0.0206349	0.0939948	0.0837122	0.083487	0.0155562	0.0182126	0.0962937	0.0774304	0.102166	0.100003	0.0740696	0.065328
8_4_4_SH_LJ	-2.516	-7.897	-8.82	-8.99	-3.129	-3.26	-10.806	-7.065	-9.772	-11.198	-6.392	-7.885		X8_4_4_SH_LJ	-0.000430144	947	0.00108224	0.00379387	0.00339685	0.00386699	0.00134592	0.00140227	0.00464814	0.00303897	0.00420337	0.00481675	0.00274948	0.00339169
12_2_7_COO-_LJ	-0.223	-0.706	-0.654	-0.607	-0.433	-0.413	-0.837	-0.494	-0.684	-0.858	-0.414	-0.709		X12_2_7_COO._LJ	-3.89485e-05	948	8.68552e-06	2.54723e-05	2.74977e-05	2.36418e-05	1.68647e-05	1.60857e-05	3.25999e-05	1.92406e-05	2.66408e-05	3.34178e-05	1.61247e-05	2.76145e-05
8_1_0_COO-_LJ	-6.303	-29.856	-35.987	-33.573	-15.642	-14.475	-40.139	-30.121	-47.137	-49.372	-14.529	-22.207		X8_1_0_COO._LJ	-0.00175019	949	0.0110315	0.0629841	0.0522537	0.0587592	0.0273765	0.025334	0.0702509	0.0527175	0.0824988	0.0864104	0.0254285	0.0388665
10_4_4_SH_LJ	-1.201	-3.494	-3.597	-3.493	-1.469	-1.505	-4.427	-3.029	-3.854	-4.712	-2.598	-3.368		X10_4_4_SH_LJ	-0.000173895	950	0.000208847	0.000625499	0.000607588	0.000607414	0.000255451	0.000261711	0.000769831	0.000526727	0.00067019	0.000819391	0.000451778	0.000585677
9_1_2_(H2O)HO_LJ	-2.507	-12.954	-13.051	-6.024	-4.227	-3.585	-22.46	-15.352	-16.968	-25.077	-5.627	-11.321		X9_1_2_.H2O.HO_LJ	-0.00103625	951	0.00259788	0.0135241	0.0134236	0.00624236	0.00438022	0.00371495	0.0232742	0.0159085	0.0175831	0.025986	0.00583097	0.0117314
10_4_4_Ar(N-H)_LJ	-0.593	-1.726	-1.777	-1.726	-0.726	-0.743	-2.187	-1.496	-1.904	-2.327	-1.283	-1.664		X10_4_4_Ar.N.H._LJ	-8.59616e-05	952	5.09752e-05	0.000152754	0.00014837	0.00014837	6.24081e-05	6.38695e-05	0.000187998	0.000128599	0.000163671	0.000200033	0.000110289	0.00014304
8_4_4_Ar(N-H)_LJ	-1.243	-3.9	-4.356	-4.44	-1.545	-1.61	-5.337	-3.489	-4.826	-5.531	-3.157	-3.895		X8_4_4_Ar.N.H._LJ	-0.0002124	953	0.000264013	0.000925215	0.000828361	0.000943057	0.000328158	0.000341964	0.00113358	0.000741064	0.00102504	0.00117479	0.000670547	0.000827299
15_3_-3_Ar(N-H)_C	23.222	15.849	15.53	21.824	21.776	24.671	13.204	23.749	10.985	14.964	24.414	13.087		X15_3_.3_Ar.N.H._C	-0.000518093	954	-0.0120312	-0.00804598	-0.00821125	-0.0113069	-0.011282	-0.0127819	-0.0068409	-0.0123042	-0.00569125	-0.00775274	-0.0126487	-0.00678028
9_3_5_O-H_LJ	-1.428	-4.808	-5.107	-1.908	-1.053	-1.009	-6.882	-4.27	-5.618	-6.732	-3.273	-5.117		X9_3_5_O.H_LJ	-0.000219208	955	0.000313029	0.0011195	0.00105395	0.000418249	0.000230826	0.000221181	0.00150859	0.000936019	0.00123151	0.00147571	0.000717468	0.00112169
12_6_-3_Ar(N-H)_C	23.127	15.618	16.545	19.157	22.288	24.305	12.889	24.385	14.166	15.276	27.653	12.948		X12_6_.3_Ar.N.H._C	-0.000622736	956	-0.014402	-0.0103032	-0.00972588	-0.0119297	-0.0138795	-0.0151356	-0.00802644	-0.0151854	-0.00882167	-0.00951291	-0.0172205	-0.00806318
13_2_5_(H2O)HO_LJ	-0.218	-0.69	-0.602	-0.424	-0.285	-0.276	-0.782	-0.497	-0.629	-0.825	-0.397	-0.627		X13_2_5_.H2O.HO_LJ	-3.17966e-05	957	6.93165e-06	1.91415e-05	2.19396e-05	1.34817e-05	9.06202e-06	8.77585e-06	2.48649e-05	1.58029e-05	2e-05	2.62322e-05	1.26232e-05	1.99364e-05
13_0_7_(H2O)HO_LJ	-0.175	-0.631	-0.502	-0.277	-0.227	-0.212	-0.664	-0.388	-0.522	-0.676	-0.306	-0.575		X13_0_7_.H2O.HO_LJ	-2.80046e-05	958	4.9008e-06	1.40583e-05	1.76709e-05	7.75727e-06	6.35704e-06	5.93697e-06	1.8595e-05	1.08658e-05	1.46184e-05	1.89311e-05	8.5694e-06	1.61026e-05
14_0_6_COO-_LJ	-0.162	-0.571	-0.441	-0.393	-0.316	-0.3	-0.58	-0.35	-0.458	-0.604	-0.276	-0.488		X14_0_6_COO._LJ	-2.97199e-05	959	4.81462e-06	1.31065e-05	1.697e-05	1.16799e-05	9.39148e-06	8.91596e-06	1.72375e-05	1.0402e-05	1.36117e-05	1.79508e-05	8.20268e-06	1.45033e-05
11_2_7_(H2O)HO_LJ	-0.288	-0.944	-0.907	-0.526	-0.377	-0.355	-1.184	-0.68	-0.955	-1.193	-0.558	-0.995		X11_2_7_.H2O.HO_LJ	-4.49278e-05	960	1.29392e-05	4.07496e-05	4.24119e-05	2.3632e-05	1.69378e-05	1.59494e-05	5.31946e-05	3.05509e-05	4.29061e-05	5.35989e-05	2.50697e-05	4.47032e-05
4_0_4_(H2O)HO_LJ	-47.883	-102.951	-143.295	-66.208	-59.46	-50.208	32.72	32.098	-169.879	-166.45	31.628	-23.478		X4_0_4_.H2O.HO_LJ	0.00852072	961	-0.407998	-1.22098	-0.877217	-0.56414	-0.506642	-0.427808	0.278798	0.273498	-1.44749	-1.41827	0.269493	-0.20005
8_3_5_O-H_LJ	-2.099	-7.236	-8.173	-2.9	-1.571	-1.502	-11.046	-6.605	-9.188	-10.604	-5.253	-8.053		X8_3_5_O.H_LJ	-0.000345556	962	0.000725323	0.00282423	0.00250045	0.00100211	0.000542869	0.000519026	0.00381701	0.0022824	0.00317497	0.00366428	0.00181521	0.00278276
13_0_5_SH_LJ	-0.542	-2.148	-1.628	-0.833	-0.681	-0.63	-2.3	-1.362	-1.704	-2.373	-0.955	-1.813		X13_0_5_SH_LJ	-0.000102816	963	5.57262e-05	0.000167384	0.000220849	8.56456e-05	7.00176e-05	6.4774e-05	0.000236477	0.000140035	0.000175198	0.000243982	9.81892e-05	0.000186405
13_0_5_Ar(N-H)_LJ	-0.268	-1.061	-0.804	-0.411	-0.337	-0.311	-1.136	-0.673	-0.842	-1.172	-0.472	-0.896		X13_0_5_Ar.N.H._LJ	-5.07976e-05	964	1.36138e-05	4.08413e-05	5.38963e-05	2.08778e-05	1.71188e-05	1.57981e-05	5.77061e-05	3.41868e-05	4.27716e-05	5.95348e-05	2.39765e-05	4.55146e-05
13_1_4_COO-_LJ	-0.304	-1.087	-0.883	-0.849	-0.617	-0.583	-1.214	-0.758	-0.925	-1.298	-0.544	-0.924		X13_1_4_COO._LJ	-6.34487e-05	965	1.92884e-05	5.60252e-05	6.89687e-05	5.3868e-05	3.91479e-05	3.69906e-05	7.70267e-05	4.80941e-05	5.86901e-05	8.23564e-05	3.45161e-05	5.86266e-05
11_1_3_(H2O)HO_LJ	-0.768	-3.289	-2.824	-1.577	-1.138	-1.023	-4.445	-2.765	-3.11	-4.762	-1.511	-2.861		X11_1_3_.H2O.HO_LJ	-0.0002074	966	0.000159283	0.000585697	0.000682138	0.000327069	0.000236021	0.00021217	0.000921892	0.00057346	0.000645013	0.000987638	0.000313381	0.000593371
13_1_5_SH_LJ	-0.504	-1.776	-1.454	-0.837	-0.623	-0.589	-1.974	-1.213	-1.522	-2.058	-0.903	-1.565		X13_1_5_SH_LJ	-8.25886e-05	967	4.16247e-05	0.000120084	0.000146677	6.91267e-05	5.14527e-05	4.86447e-05	0.00016303	0.00010018	0.0001257	0.000169967	7.45775e-05	0.000129251
13_1_5_Ar(N-H)_LJ	-0.249	-0.877	-0.718	-0.414	-0.308	-0.291	-0.975	-0.599	-0.752	-1.017	-0.446	-0.773		X13_1_5_Ar.N.H._LJ	-4.08154e-05	968	1.0163e-05	2.93055e-05	3.57951e-05	1.68976e-05	1.25712e-05	1.18773e-05	3.9795e-05	2.44484e-05	3.06932e-05	4.15093e-05	1.82037e-05	3.15503e-05
6_1_1_(H2O)HO_LJ	-20.512	32.056	31.275	-68.421	-37.335	-36.402	32.671	33.059	33.125	32.93	-64.478	-88.073		X6_1_1_.H2O.HO_LJ	0.000375732	969	-0.00770702	0.011751	0.0120445	-0.025708	-0.014028	-0.0136774	0.0122756	0.0124213	0.0124461	0.0123729	-0.0242265	-0.0330919
12_3_5_SH_LJ	-0.576	-1.727	-1.625	-1.176	-0.7	-0.688	-2.067	-1.334	-1.71	-2.179	-1.104	-1.645		X12_3_5_SH_LJ	-7.84982e-05	970	4.5215e-05	0.00012756	0.000135566	9.23139e-05	5.49488e-05	5.40068e-05	0.000162256	0.000104717	0.000134232	0.000171048	8.6662e-05	0.00012913
12_3_5_Ar(N-H)_LJ	-0.285	-0.853	-0.803	-0.581	-0.346	-0.34	-1.021	-0.659	-0.845	-1.076	-0.545	-0.813		X12_3_5_Ar.N.H._LJ	-3.87264e-05	971	1.1037e-05	3.10973e-05	3.30337e-05	2.25001e-05	1.33993e-05	1.3167e-05	3.95397e-05	2.55207e-05	3.27238e-05	4.16696e-05	2.11059e-05	3.14846e-05
13_1_6_SH_LJ	-0.42	-1.438	-1.197	-0.675	-0.511	-0.484	-1.588	-0.961	-1.25	-1.636	-0.749	-1.313		X13_1_6_SH_LJ	-6.41653e-05	972	2.69494e-05	7.68059e-05	9.22697e-05	4.33116e-05	3.27885e-05	3.1056e-05	0.000101895	6.16629e-05	8.02067e-05	0.000104974	4.80598e-05	8.42491e-05
13_1_6_Ar(N-H)_LJ	-0.207	-0.71	-0.591	-0.333	-0.252	-0.239	-0.785	-0.475	-0.618	-0.808	-0.37	-0.648		X13_1_6_Ar.N.H._LJ	-3.17449e-05	973	6.57119e-06	1.87612e-05	2.25389e-05	1.05711e-05	7.99971e-06	7.58703e-06	2.49197e-05	1.50788e-05	1.96183e-05	2.56499e-05	1.17456e-05	2.05707e-05
14_5_-2_Ar(N-H)_C	22.768	15.494	15.901	20.091	22.042	24.13	13.148	23.986	12.035	15.097	25.159	13.174		X14_5_.2_Ar.N.H._C	-0.000531248	974	-0.0120955	-0.00844738	-0.00823116	-0.0106733	-0.0117098	-0.012819	-0.00698486	-0.0127425	-0.00639358	-0.00802026	-0.0133657	-0.00699867
10_3_4_O-H_LJ	-1.218	-4.019	-4.015	-1.755	-0.894	-0.872	-5.365	-3.603	-4.366	-5.492	-2.63	-3.893		X10_3_4_O.H_LJ	-0.000176747	975	0.000215278	0.000709639	0.000710346	0.000310191	0.000158012	0.000154123	0.000948248	0.000636819	0.000771677	0.000970695	0.000464845	0.000688076
0_5_8_SH_LJ	-2.159	-28.489	-95.003	-3.584	-2.245	-2.192	-95.06	-3.563	-71.135	31.595	-6.475	-41.247		X0_5_8_SH_LJ	-0.000723066	976	0.0015611	0.0686935	0.0205994	0.00259147	0.00162328	0.00158496	0.0687347	0.00257628	0.0514353	-0.0228453	0.00468185	0.0298243
6_2_5_O-H_LJ	-6.595	-24.747	-31.972	-7.602	-5.417	-4.852	-46.459	-24.073	-38.891	-41.049	-21.262	-33.045		X6_2_5_O.H_LJ	-0.00147018	977	0.00969587	0.0470048	0.0363827	0.0111763	0.00796399	0.00713334	0.0683033	0.0353918	0.057177	0.0603496	0.0312591	0.0485823
3_3_5_COO-_LJ	-7.766	-37.849	-3.896	-27.855	-15.21	-14.825	32.714	-13.912	32.965	32.392	-39.671	-60.458		X3_3_5_COO._LJ	0.000734251	978	-0.0057022	-0.00286064	-0.0277907	-0.0204526	-0.011168	-0.0108853	0.0240203	-0.0102149	0.0242046	0.0237839	-0.0291285	-0.0443914
15_4_-3_Ar(N-H)_C	22.349	15.118	15.03	20.7	21.079	23.645	12.641	23.002	11.185	14.387	24.039	12.567		X15_4_.3_Ar.N.H._C	-0.000509828	979	-0.0113941	-0.00766271	-0.00770758	-0.0105534	-0.0107467	-0.0120549	-0.00644473	-0.0117271	-0.00570242	-0.00733489	-0.0122557	-0.006407
4_0_4_O-H_LJ	-83.054	-174.075	-246.425	-70.661	-68.401	-53.962	32.996	32.421	-291.467	-286.969	32.071	-20.875		X4_0_4_O.H_LJ	0.0149137	980	-1.23864	-3.6751	-2.59609	-1.05381	-1.02011	-0.80477	0.492091	0.483515	-4.34684	-4.27976	0.478296	-0.311322
10_5_0_Ar(N-H)_C	28.647	19.841	22.697	20.076	28.512	30.125	17.978	30.248	16.317	21.084	30.497	18.203		X10_5_0_Ar.N.H._C	-0.000802663	981	-0.0229939	-0.0182181	-0.0159256	-0.0161143	-0.0228855	-0.0241802	-0.0144303	-0.024279	-0.0130971	-0.0169234	-0.0244788	-0.0146109
7_1_0_Ar(N-H)_C	31.349	31.08	31.222	31.07	31.385	31.504	30.957	31.422	6.214	31.204	31.282	30.866		X7_1_0_Ar.N.H._C	-3.39595e-05	982	-0.0010646	-0.00106028	-0.00105546	-0.00105512	-0.00106582	-0.00106986	-0.00105129	-0.00106708	-0.000211025	-0.00105967	-0.00106232	-0.00104819
13_0_8_COO-_LJ	-0.152	-0.518	-0.426	-0.355	-0.29	-0.274	-0.545	-0.315	-0.442	-0.558	-0.263	-0.488		X13_0_8_COO._LJ	-2.61907e-05	983	3.98098e-06	1.11572e-05	1.35668e-05	9.29769e-06	7.59529e-06	7.17624e-06	1.42739e-05	8.25006e-06	1.15763e-05	1.46144e-05	6.88815e-06	1.2781e-05
10_0_8_SH_LJ	-0.808	-3.036	-2.711	-1.144	-0.994	-0.884	-3.674	-1.945	-2.832	-3.575	-1.535	-3.404		X10_0_8_SH_LJ	-0.000143499	984	0.000115947	0.000389025	0.000435662	0.000164163	0.000142638	0.000126853	0.000527214	0.000279105	0.000406388	0.000513008	0.000220271	0.00048847
5_1_5_(H2O)HO_LJ	-9.059	-32.592	-44.991	-16.804	-15.275	-12.268	-65.436	-30.684	-55.751	-56.978	-32.146	-52.854		X5_1_5_.H2O.HO_LJ	-0.00235259	985	0.0213121	0.105845	0.0766757	0.039533	0.0359358	0.0288616	0.153944	0.0721869	0.131159	0.134046	0.0756264	0.124344
10_0_8_Ar(N-H)_LJ	-0.399	-1.5	-1.339	-0.565	-0.491	-0.437	-1.815	-0.961	-1.399	-1.766	-0.758	-1.681		X10_0_8_Ar.N.H._LJ	-7.09099e-05	986	2.82931e-05	9.49484e-05	0.000106365	4.00641e-05	3.48168e-05	3.09876e-05	0.000128702	6.81444e-05	9.9203e-05	0.000125227	5.37497e-05	0.0001192
12_3_4_SH_LJ	-0.687	-2.053	-1.914	-1.508	-0.841	-0.834	-2.44	-1.638	-2.015	-2.626	-1.323	-1.885		X12_3_4_SH_LJ	-9.54448e-05	987	6.55706e-05	0.000182681	0.000195948	0.000143931	8.02691e-05	7.9601e-05	0.000232885	0.000156339	0.000192321	0.000250638	0.000126274	0.000179914
12_3_4_Ar(N-H)_LJ	-0.339	-1.014	-0.946	-0.745	-0.416	-0.412	-1.205	-0.809	-0.996	-1.297	-0.653	-0.931		X12_3_4_Ar.N.H._LJ	-4.71445e-05	988	1.5982e-05	4.45987e-05	4.78045e-05	3.51227e-05	1.96121e-05	1.94235e-05	5.68091e-05	3.81399e-05	4.69559e-05	6.11464e-05	3.07854e-05	4.38915e-05
7_3_2_SH_LJ	-8.485	-32.429	-36.333	-49.514	-11.283	-12.257	-40.504	-32.98	-41.016	-42.905	-25.111	-26.542		X7_3_2_SH_LJ	-0.00186452	989	0.0158205	0.0677436	0.0604645	0.0923198	0.0210374	0.0228534	0.0755205	0.0614919	0.0764752	0.0799972	0.04682	0.0494881
11_3_6_COO-_LJ	-0.339	-1.046	-1.036	-1.083	-0.669	-0.648	-1.326	-0.805	-1.098	-1.363	-0.675	-1.071		X11_3_6_COO._LJ	-6.22068e-05	990	2.10881e-05	6.44462e-05	6.50683e-05	6.73699e-05	4.16163e-05	4.031e-05	8.24862e-05	5.00764e-05	6.8303e-05	8.47878e-05	4.19896e-05	6.66234e-05
10_4_4_(H2O)HO_LJ	-0.572	-1.664	-1.713	-1.789	-0.752	-0.771	-2.109	-1.443	-1.835	-2.245	-1.237	-1.604		X10_4_4_.H2O.HO_LJ	-8.63776e-05	991	4.9408e-05	0.000147965	0.000143732	0.00015453	6.4956e-05	6.65972e-05	0.00018217	0.000124643	0.000158503	0.000193918	0.000106849	0.00013855
7_2_1_O-H_LJ	-12.213	-56.822	-69.685	-37.201	-10.231	-10.547	-72.335	-58.936	-88.302	-86.513	-34.672	-42.021		X7_2_1_O.H_LJ	-0.00198883	992	0.0242896	0.138592	0.113009	0.0739865	0.0203477	0.0209762	0.143862	0.117214	0.175618	0.17206	0.0689568	0.0835727
15_2_-3_Ar(N-H)_C	24.043	16.548	15.968	22.917	22.436	25.627	13.731	24.471	10.734	15.489	24.695	13.578		X15_2_.3_Ar.N.H._C	-0.000522319	993	-0.0125581	-0.0083404	-0.00864334	-0.01197	-0.0117188	-0.0133855	-0.00717197	-0.0127817	-0.00560658	-0.00809021	-0.0128987	-0.00709205
11_3_6_SH_LJ	-0.662	-2.043	-2.023	-1.306	-0.807	-0.782	-2.59	-1.572	-2.143	-2.661	-1.317	-2.091		X11_3_6_SH_LJ	-9.49739e-05	994	6.28727e-05	0.000192132	0.000194032	0.000124036	7.6644e-05	7.42696e-05	0.000245982	0.000149299	0.000203529	0.000252726	0.000125081	0.00019859
11_3_6_Ar(N-H)_LJ	-0.327	-1.009	-0.999	-0.645	-0.399	-0.386	-1.279	-0.777	-1.059	-1.315	-0.651	-1.033		X11_3_6_Ar.N.H._LJ	-4.69288e-05	995	1.53457e-05	4.68819e-05	4.73512e-05	3.02691e-05	1.87246e-05	1.81145e-05	6.00219e-05	3.64637e-05	4.96976e-05	6.17114e-05	3.05507e-05	4.84775e-05
9_3_6_SH_LJ	-1.32	-4.312	-4.741	-2.739	-1.657	-1.575	-6.213	-3.526	-5.161	-6.199	-2.947	-4.854		X9_3_6_SH_LJ	-0.00022191	996	0.000292921	0.00105208	0.000956877	0.000607812	0.000367705	0.000349509	0.00137873	0.000782455	0.00114528	0.00137562	0.000653969	0.00107715
9_3_6_Ar(N-H)_LJ	-0.652	-2.13	-2.342	-1.353	-0.819	-0.778	-3.068	-1.742	-2.549	-3.062	-1.456	-2.398		X9_3_6_Ar.N.H._LJ	-0.000109574	997	7.14423e-05	0.000256623	0.000233393	0.000148254	8.97412e-05	8.52486e-05	0.000336173	0.000190878	0.000279304	0.000335516	0.00015954	0.000262759
12_1_8_COO-_LJ	-0.195	-0.642	-0.577	-0.481	-0.375	-0.353	-0.736	-0.418	-0.599	-0.75	-0.353	-0.651		X12_1_8_COO._LJ	-3.38319e-05	998	6.59722e-06	1.9521e-05	2.17201e-05	1.62731e-05	1.2687e-05	1.19427e-05	2.49003e-05	1.41417e-05	2.02653e-05	2.53739e-05	1.19427e-05	2.20246e-05
7_3_2_Ar(N-H)_LJ	-4.191	-16	-17.922	-24.396	-5.572	-6.053	-19.972	-16.243	-20.235	-21.164	-12.399	-13.104		X7_3_2_Ar.N.H._LJ	-0.000918503	999	0.00384945	0.0164614	0.014696	0.0224078	0.0051179	0.0055597	0.0183443	0.0149192	0.0185859	0.0194392	0.0113885	0.0120361
12_5_0_Ar(N-H)_C	25.7	17.862	19.292	20.653	26.153	27.655	15.842	28.101	13.639	18.271	28.543	16.003		X12_5_0_Ar.N.H._C	-0.000603223	1000	-0.0155028	-0.0116374	-0.0107748	-0.0124584	-0.0157761	-0.0166821	-0.00955626	-0.0169512	-0.00822736	-0.0110215	-0.0172178	-0.00965338
7_0_-1_Ar(N-H)_C	31.422	31.26	31.274	31.34	31.413	31.57	31.014	31.471	3.817	31.292	31.332	30.927		X7_0_.1_Ar.N.H._C	-2.80378e-05	1001	-0.000881003	-0.000876853	-0.000876461	-0.000878704	-0.00088075	-0.000885152	-0.000869563	-0.000882377	-0.00010702	-0.000877358	-0.000878479	-0.000867124
7_2_6_(H2O)HO_LJ	-1.683	-6.049	-7.553	-3.321	-2.437	-2.15	-10.614	-5.316	-8.608	-9.967	-4.37	-8.175		X7_2_6_.H2O.HO_LJ	-0.000380455	1002	0.000640305	0.00287357	0.00230137	0.00126349	0.000927168	0.000817977	0.00403814	0.0020225	0.00327495	0.00379199	0.00166259	0.00311022
8_1_1_(H2O)HO_LJ	-5.283	-28.982	-34.025	-15.62	-9.277	-8.025	-46.212	-32.504	-49.14	-55.361	-12.665	-22.869		X8_1_1_.H2O.HO_LJ	-0.00181229	1003	0.00957431	0.061663	0.0525237	0.0283079	0.0168126	0.0145436	0.0837494	0.0589065	0.0890557	0.10033	0.0229526	0.0414452
14_4_-1_Ar(N-H)_C	24.062	16.694	17.015	21.358	23.531	25.696	14.361	25.541	11.715	16.354	25.686	14.387		X14_4_.1_Ar.N.H._C	-0.000527095	1004	-0.012683	-0.00896852	-0.00879933	-0.0112577	-0.0124031	-0.0135442	-0.00756961	-0.0134625	-0.00617492	-0.00862011	-0.013539	-0.00758332
12_1_-1_Ar(N-H)_C	30.124	23.402	22.749	29.068	29.407	30.64	19.712	30.485	11.315	22.372	29.974	19.439		X12_1_.1_Ar.N.H._C	-0.000469784	1005	-0.0141518	-0.0106871	-0.0109939	-0.0136557	-0.0138149	-0.0143942	-0.00926038	-0.0143214	-0.00531561	-0.01051	-0.0140813	-0.00913213
7_2_1_Ar(N-H)_C	31.238	30.721	31.087	30.519	31.32	31.397	30.743	31.346	13.561	31.022	31.199	30.667		X7_2_1_Ar.N.H._C	-5.39392e-05	1006	-0.00168495	-0.00167681	-0.00165706	-0.00164617	-0.00168937	-0.00169353	-0.00165825	-0.00169078	-0.000731469	-0.0016733	-0.00168285	-0.00165415
11_6_-3_Ar(N-H)_C	23.95	16.22	17.535	18.789	23.254	25.175	13.281	25.383	15.472	15.999	29.596	13.378		X11_6_.3_Ar.N.H._C	-0.00068678	1007	-0.0164484	-0.0120427	-0.0111396	-0.0129039	-0.0159704	-0.0172897	-0.00912112	-0.0174325	-0.0106259	-0.0109878	-0.0203259	-0.00918774
6_1_6_(H2O)HO_LJ	-3.408	-12.463	-16.52	-5.929	-5.247	-4.237	-24.28	-11.27	-19.048	-21.798	-9.345	-20.153		X6_1_6_.H2O.HO_LJ	-0.000875521	1008	0.00298378	0.0144636	0.0109116	0.00519097	0.00459386	0.00370958	0.0212577	0.00986712	0.0166769	0.0190846	0.00818175	0.0176444
13_2_6_(H2O)HO_LJ	-0.183	-0.568	-0.503	-0.339	-0.236	-0.228	-0.643	-0.399	-0.525	-0.672	-0.33	-0.533		X13_2_6_.H2O.HO_LJ	-2.52361e-05	1009	4.6182e-06	1.26937e-05	1.43341e-05	8.55502e-06	5.95571e-06	5.75382e-06	1.62268e-05	1.00692e-05	1.32489e-05	1.69586e-05	8.3279e-06	1.34508e-05
13_6_-3_Ar(N-H)_C	22.266	14.968	15.607	19.148	21.365	23.382	12.439	23.397	13.084	14.548	25.939	12.476		X13_6_.3_Ar.N.H._C	-0.00056862	1010	-0.0126609	-0.00887445	-0.0085111	-0.0108879	-0.0121486	-0.0132955	-0.00707306	-0.013304	-0.00743982	-0.00827228	-0.0147494	-0.0070941
11_4_1_Ar(N-H)_C	29.034	20.71	22.608	23.046	28.839	30.224	18.936	30.329	13.963	21.672	30.025	19.056		X11_4_1_Ar.N.H._C	-0.00066095	1011	-0.01919	-0.0149428	-0.0136883	-0.0152323	-0.0190611	-0.0199766	-0.0125158	-0.020046	-0.00922885	-0.0143241	-0.019845	-0.0125951
14_3_-1_Ar(N-H)_C	25.097	17.647	17.675	22.738	24.382	26.914	15.107	26.507	11.392	17.127	26.121	15.079		X14_3_.1_Ar.N.H._C	-0.00053133	1012	-0.0133348	-0.00939126	-0.00937638	-0.0120814	-0.0129549	-0.0143002	-0.0080268	-0.014084	-0.00605291	-0.00910009	-0.0138789	-0.00801192
10_2_6_O-H_LJ	-0.917	-3.243	-3.163	-0.957	-0.674	-0.62	-4.411	-2.594	-3.403	-4.258	-1.906	-3.492		X10_2_6_O.H_LJ	-0.000148052	1013	0.000135763	0.000468288	0.000480132	0.000141685	9.97868e-05	9.17921e-05	0.000653056	0.000384046	0.00050382	0.000630404	0.000282187	0.000516997
11_1_3_Ar(N-H)_LJ	-0.797	-3.408	-2.926	-1.521	-1.098	-0.986	-4.59	-2.857	-3.223	-4.917	-1.567	-2.964		X11_1_3_Ar.N.H._LJ	-0.000209762	1014	0.000167181	0.000613764	0.00071487	0.000319048	0.000230319	0.000206826	0.000962809	0.000599291	0.000676064	0.0010314	0.000328698	0.000621735
11_1_3_SH_LJ	-1.614	-6.9	-5.925	-3.08	-2.222	-1.997	-9.295	-5.786	-6.525	-9.959	-3.173	-6.002		X11_1_3_SH_LJ	-0.000424666	1015	0.000685411	0.00251615	0.0029302	0.00130797	0.000943608	0.000848058	0.00394727	0.00245712	0.00277095	0.00422925	0.00134747	0.00254885
0_5_8_Ar(N-H)_LJ	-1.066	-14.052	-45.831	-1.77	-1.109	-1.083	-46.394	-1.76	-34.755	30.997	-3.198	-20.341		X0_5_8_Ar.N.H._LJ	-0.000392089	1016	0.000417967	0.0179698	0.00550963	0.000693997	0.000434827	0.000424632	0.0181906	0.000690076	0.013627	-0.0121536	0.0012539	0.00797548
13_4_0_Ar(N-H)_C	25.619	18.025	18.758	21.985	25.611	27.55	15.829	27.68	12.326	18.048	27.294	15.905		X13_4_0_Ar.N.H._C	-0.000554594	1017	-0.0142081	-0.0104031	-0.00999656	-0.0121927	-0.0142037	-0.0152791	-0.00877867	-0.0153512	-0.00683593	-0.0100093	-0.0151371	-0.00882082
12_6_-2_Ar(N-H)_C	23.593	16.012	17.201	18.964	23.328	24.985	13.55	25.313	14.127	15.95	27.83	13.684		X12_6_.2_Ar.N.H._C	-0.000616948	1018	-0.0145557	-0.0106121	-0.00987857	-0.0116998	-0.0143922	-0.0154145	-0.00835965	-0.0156168	-0.00871563	-0.00984032	-0.0171697	-0.00844232
8_4_4_(H2O)HO_LJ	-1.198	-3.764	-4.205	-4.608	-1.602	-1.669	-5.156	-3.374	-4.658	-5.339	-3.045	-3.758		X8_4_4_.H2O.HO_LJ	-0.000213993	1019	0.000256364	0.000899842	0.000805471	0.000986082	0.000342817	0.000357155	0.00110335	0.000722014	0.000996781	0.00114251	0.00065161	0.000804187
14_0_5_COO-_LJ	-0.192	-0.694	-0.527	-0.474	-0.378	-0.358	-0.706	-0.43	-0.547	-0.745	-0.326	-0.573		X14_0_5_COO._LJ	-3.69409e-05	1020	7.09265e-06	1.94678e-05	2.5637e-05	1.751e-05	1.39636e-05	1.32248e-05	2.60802e-05	1.58846e-05	2.02067e-05	2.75209e-05	1.20427e-05	2.11671e-05
10_0_3_O-H_LJ	-2.518	-14.822	-12.028	-2.387	-2.26	-1.815	-23.908	-13.48	-14.064	-23.887	-5.148	-13.184		X10_0_3_O.H_LJ	-0.00113524	1021	0.00285853	0.0136547	0.0168265	0.00270982	0.00256564	0.00206046	0.0271413	0.015303	0.015966	0.0271175	0.00584422	0.014967
11_0_8_SH_LJ	-0.572	-2.109	-1.809	-0.816	-0.694	-0.631	-2.414	-1.32	-1.886	-2.389	-1.052	-2.197		X11_0_8_SH_LJ	-9.51564e-05	1022	5.44295e-05	0.000172138	0.000200685	7.76477e-05	6.60386e-05	6.00437e-05	0.000229708	0.000125607	0.000179465	0.000227329	0.000100105	0.000209059
11_0_8_Ar(N-H)_LJ	-0.283	-1.042	-0.893	-0.403	-0.343	-0.312	-1.192	-0.652	-0.932	-1.18	-0.519	-1.085		X11_0_8_Ar.N.H._LJ	-4.69885e-05	1023	1.32977e-05	4.19607e-05	4.8962e-05	1.89364e-05	1.6117e-05	1.46604e-05	5.60103e-05	3.06365e-05	4.37933e-05	5.54464e-05	2.4387e-05	5.09825e-05
10_2_7_SH_LJ	-0.847	-2.854	-2.879	-1.452	-1.051	-0.972	-3.817	-2.122	-3.057	-3.784	-1.72	-3.188		X10_2_7_SH_LJ	-0.000139403	1024	0.000118074	0.000401341	0.000397856	0.000202413	0.000146512	0.0001355	0.0005321	0.000295813	0.000426154	0.0005275	0.000239773	0.000444416
10_2_7_Ar(N-H)_LJ	-0.419	-1.41	-1.422	-0.717	-0.519	-0.48	-1.886	-1.048	-1.51	-1.869	-0.85	-1.575		X10_2_7_Ar.N.H._LJ	-6.88576e-05	1025	2.88513e-05	9.79155e-05	9.70892e-05	4.93709e-05	3.57371e-05	3.30516e-05	0.000129865	7.21627e-05	0.000103975	0.000128695	5.85289e-05	0.000108451
11_0_3_COO-_LJ	-0.933	-4.854	-3.767	-2.495	-2.182	-1.858	-6.578	-3.739	-4.167	-6.984	-1.79	-4.038		X11_0_3_COO._LJ	-0.000364751	1026	0.000340313	0.00137402	0.0017705	0.000910055	0.000795888	0.000677708	0.00239933	0.00136381	0.00151992	0.00254742	0.000652905	0.00147287
9_0_2_(H2O)HO_LJ	-3.075	-20.764	-19.151	-5.741	-5.805	-4.368	-38.009	-23.351	-26.061	-41.055	-6.679	-18.101		X9_0_2_.H2O.HO_LJ	-0.00188056	1027	0.00578272	0.0360146	0.0390479	0.0107963	0.0109166	0.00821428	0.0714782	0.0439129	0.0490092	0.0772063	0.0125603	0.03404
5_2_4_COO-_LJ	-9.914	-37.935	-48.214	-36.449	-23.774	-23.481	-64.239	-33.285	-60.829	-57.839	-43.184	-45.782		X5_2_4_COO._LJ	-0.00266585	1028	0.0264292	0.128531	0.101129	0.0971674	0.0633778	0.0625967	0.171251	0.0887327	0.162161	0.15419	0.115122	0.122048
9_0_8_(H2O)HO_LJ	-0.548	-2.059	-1.955	-0.828	-0.733	-0.638	-2.662	-1.353	-2.042	-2.567	-1.078	-2.529		X9_0_8_.H2O.HO_LJ	-0.000103284	1029	5.65996e-05	0.00020192	0.000212662	8.55192e-05	7.57072e-05	6.58952e-05	0.000274942	0.000139743	0.000210906	0.00026513	0.00011134	0.000261205
-1_5_8_Ar(N-H)_LJ	-1.071	-18.747	-37.644	-1.681	-1.099	-1.076	-47.484	-1.777	-33.734	-18.571	-3.156	-22.019		X.1_5_8_Ar.N.H._LJ	-0.00113986	1030	0.00122079	0.0429088	0.0213689	0.0019161	0.0012527	0.00122649	0.054125	0.00202553	0.0384519	0.0211683	0.00359739	0.0250985
1_6_6_Ar(N-H)_LJ	-1.646	-12.599	-39.878	-3.608	-1.755	-1.92	-39.469	-3.168	-35.645	-0.968	-6.159	-16.737		X1_6_6_Ar.N.H._LJ	-0.000298358	1031	0.000491098	0.0118979	0.00375902	0.00107648	0.000523619	0.000572848	0.0117759	0.000945199	0.010635	0.000288811	0.00183759	0.00499362
1_0_3_Ar(N-H)_C	31.904	31.528	31.712	31.803	31.985	31.875	31.663	31.831	31.609	31.9	31.708	31.778		X1_0_3_Ar.N.H._C	-1.2193e-05	1032	-0.000389004	-0.000386663	-0.00038442	-0.000387773	-0.000389992	-0.000388651	-0.000386066	-0.000388114	-0.000385407	-0.000388955	-0.000386614	-0.000387468
13_1_7_(H2O)HO_LJ	-0.164	-0.541	-0.461	-0.275	-0.211	-0.2	-0.595	-0.354	-0.48	-0.612	-0.291	-0.511		X13_1_7_.H2O.HO_LJ	-2.36906e-05	1033	3.88526e-06	1.09214e-05	1.28166e-05	6.51491e-06	4.99871e-06	4.73812e-06	1.40959e-05	8.38647e-06	1.13715e-05	1.44986e-05	6.89396e-06	1.21059e-05
14_0_7_COO-_LJ	-0.136	-0.458	-0.363	-0.322	-0.259	-0.247	-0.465	-0.279	-0.376	-0.483	-0.229	-0.405		X14_0_7_COO._LJ	-2.30186e-05	1034	3.13053e-06	8.35574e-06	1.05425e-05	7.41198e-06	5.96181e-06	5.68559e-06	1.07036e-05	6.42218e-06	8.65499e-06	1.1118e-05	5.27125e-06	9.32252e-06
10_4_5_(H2O)HO_LJ	-0.463	-1.356	-1.425	-1.261	-0.605	-0.61	-1.765	-1.122	-1.527	-1.851	-0.991	-1.374		X10_4_5_.H2O.HO_LJ	-6.77382e-05	1035	3.13628e-05	9.6527e-05	9.1853e-05	8.54179e-05	4.09816e-05	4.13203e-05	0.000119558	7.60023e-05	0.000103436	0.000125383	6.71286e-05	9.30723e-05
13_0_7_SH_LJ	-0.368	-1.325	-1.054	-0.54	-0.443	-0.415	-1.395	-0.815	-1.097	-1.421	-0.642	-1.207		X13_0_7_SH_LJ	-5.72216e-05	1036	2.10575e-05	6.03115e-05	7.58186e-05	3.08996e-05	2.53492e-05	2.3747e-05	7.98241e-05	4.66356e-05	6.27721e-05	8.13119e-05	3.67362e-05	6.90664e-05
13_0_7_Ar(N-H)_LJ	-0.182	-0.655	-0.521	-0.267	-0.219	-0.205	-0.689	-0.403	-0.542	-0.702	-0.317	-0.596		X13_0_7_Ar.N.H._LJ	-2.82517e-05	1037	5.1418e-06	1.47191e-05	1.85048e-05	7.54319e-06	6.18711e-06	5.79159e-06	1.94654e-05	1.13854e-05	1.53124e-05	1.98327e-05	8.95578e-06	1.6838e-05
13_2_5_SH_LJ	-0.459	-1.449	-1.265	-0.827	-0.557	-0.539	-1.641	-1.043	-1.321	-1.733	-0.833	-1.316		X13_2_5_SH_LJ	-6.44471e-05	1038	2.95812e-05	8.15256e-05	9.33839e-05	5.32978e-05	3.58971e-05	3.4737e-05	0.000105758	6.72184e-05	8.51347e-05	0.000111687	5.36845e-05	8.48124e-05
13_2_5_Ar(N-H)_LJ	-0.227	-0.716	-0.625	-0.409	-0.275	-0.266	-0.811	-0.515	-0.653	-0.856	-0.412	-0.65		X13_2_5_Ar.N.H._LJ	-3.18513e-05	1039	7.23023e-06	1.9907e-05	2.28055e-05	1.30272e-05	8.75909e-06	8.47243e-06	2.58314e-05	1.64034e-05	2.07989e-05	2.72647e-05	1.31227e-05	2.07033e-05
8_4_3_O-H_LJ	-2.644	-8.24	-8.924	-7.223	-1.883	-2.029	-10.48	-7.741	-9.738	-11.182	-6.798	-7.561		X8_4_3_O.H_LJ	-0.000344969	1040	0.000912098	0.0030785	0.00284255	0.00249171	0.000649577	0.000699942	0.00361528	0.00267041	0.00335931	0.00385744	0.0023451	0.00260831
9_5_-1_Ar(N-H)_C	29.645	20.26	23.866	18.351	30.071	30.438	17.944	30.418	18.635	21.616	30.816	18.188		X9_5_.1_Ar.N.H._C	-0.000904672	1041	-0.026819	-0.0215909	-0.0183287	-0.0166016	-0.0272044	-0.0275364	-0.0162334	-0.0275183	-0.0168586	-0.0195554	-0.0278784	-0.0164542
12_0_-2_Ar(N-H)_C	30.345	24.085	22.587	30.035	29.4	30.728	19.649	30.506	11.049	22.257	30.06	19.273		X12_0_.2_Ar.N.H._C	-0.000439471	1042	-0.0133357	-0.00992632	-0.0105847	-0.0131995	-0.0129204	-0.0135041	-0.00863516	-0.0134065	-0.00485571	-0.0097813	-0.0132105	-0.00846992
11_2_7_SH_LJ	-0.604	-1.983	-1.904	-1.028	-0.737	-0.693	-2.486	-1.428	-2.006	-2.506	-1.171	-2.089		X11_2_7_SH_LJ	-9.17702e-05	1043	5.54292e-05	0.00017473	0.00018198	9.43397e-05	6.76346e-05	6.35967e-05	0.000228141	0.000131048	0.000184091	0.000229976	0.000107463	0.000191708
11_2_7_Ar(N-H)_LJ	-0.298	-0.979	-0.941	-0.508	-0.364	-0.342	-1.228	-0.705	-0.991	-1.238	-0.579	-1.032		X11_2_7_Ar.N.H._LJ	-4.53187e-05	1044	1.3505e-05	4.26449e-05	4.4367e-05	2.30219e-05	1.6496e-05	1.5499e-05	5.56514e-05	3.19497e-05	4.49109e-05	5.61046e-05	2.62395e-05	4.67689e-05
12_2_0_Ar(N-H)_C	29.077	22.25	22.427	26.782	29.866	30.466	19.366	30.387	11.777	21.971	29.549	19.237		X12_2_0_Ar.N.H._C	-0.0004541	1045	-0.0132039	-0.0101841	-0.0101037	-0.0121617	-0.0135622	-0.0138346	-0.0087941	-0.0137987	-0.00534794	-0.00997703	-0.0134182	-0.00873552
13_3_0_Ar(N-H)_C	26.843	19.212	19.593	23.65	26.635	28.994	16.776	28.872	11.863	19.035	27.798	16.781		X13_3_0_Ar.N.H._C	-0.000555651	1046	-0.0149153	-0.0108869	-0.0106752	-0.0131411	-0.0147998	-0.0161105	-0.0093216	-0.0160428	-0.00659169	-0.0105768	-0.015446	-0.00932438
12_0_8_(H2O)HO_LJ	-0.195	-0.695	-0.581	-0.301	-0.251	-0.232	-0.759	-0.427	-0.604	-0.765	-0.347	-0.684		X12_0_8_.H2O.HO_LJ	-3.06171e-05	1047	5.97034e-06	1.77885e-05	2.12789e-05	9.21575e-06	7.6849e-06	7.10317e-06	2.32384e-05	1.30735e-05	1.84927e-05	2.34221e-05	1.06241e-05	2.09421e-05
11_2_5_O-H_LJ	-0.793	-2.802	-2.576	-0.869	-0.583	-0.545	-3.607	-2.241	-2.76	-3.604	-1.581	-2.739		X11_2_5_O.H_LJ	-0.000125821	1048	9.9776e-05	0.000324115	0.00035255	0.000109338	7.33536e-05	6.85724e-05	0.000453836	0.000281965	0.000347266	0.000453459	0.000198923	0.000344623
11_3_1_Ar(N-H)_C	29.9	22.532	23.954	25.517	30.202	30.577	20.463	30.594	13.05	23.275	30.242	20.452		X11_3_1_Ar.N.H._C	-0.000545438	1049	-0.0163086	-0.0130654	-0.0122898	-0.0139179	-0.0164733	-0.0166778	-0.0111613	-0.0166871	-0.00711796	-0.0126951	-0.0164951	-0.0111553
15_3_-2_Ar(N-H)_C	23.481	16.189	15.981	21.789	22.396	25	13.675	24.395	10.899	15.462	24.498	13.615		X15_3_.2_Ar.N.H._C	-0.000504904	1050	-0.0118557	-0.00806888	-0.0081739	-0.0110014	-0.0113078	-0.0126226	-0.00690457	-0.0123171	-0.00550295	-0.00780683	-0.0123692	-0.00687427
12_3_6_(H2O)HO_LJ	-0.226	-0.672	-0.643	-0.465	-0.292	-0.286	-0.808	-0.501	-0.674	-0.844	-0.43	-0.662		X12_3_6_.H2O.HO_LJ	-3.05157e-05	1051	6.89654e-06	1.96216e-05	2.05065e-05	1.41898e-05	8.91058e-06	8.72748e-06	2.46567e-05	1.52884e-05	2.05676e-05	2.57552e-05	1.31217e-05	2.02014e-05
9_2_2_O-H_LJ	-3.473	-14.27	-14.893	-5.924	-2.827	-2.658	-21.309	-15.821	-17.835	-23.891	-8.004	-12.358		X9_2_2_O.H_LJ	-0.000777763	1052	0.00270117	0.0115832	0.0110987	0.00460747	0.00219874	0.00206729	0.0165734	0.012305	0.0138714	0.0185815	0.00622522	0.0096116
13_1_4_(H2O)HO_LJ	-0.283	-1.011	-0.821	-0.524	-0.381	-0.36	-1.129	-0.705	-0.86	-1.208	-0.506	-0.859		X13_1_4_.H2O.HO_LJ	-4.95784e-05	1053	1.40307e-05	4.07039e-05	5.01238e-05	2.59791e-05	1.88894e-05	1.78482e-05	5.5974e-05	3.49528e-05	4.26374e-05	5.98907e-05	2.50867e-05	4.25879e-05
3_2_8_Ar(N-H)_LJ	-2.141	-11.086	-48.931	-3.359	-2.512	-2.03	-51.723	-3.271	-40.14	31.158	-5.702	-35.545		X3_2_8_Ar.N.H._LJ	-0.000426478	1054	0.00091309	0.020868	0.00472794	0.00143254	0.00107131	0.000865751	0.0220587	0.00139501	0.0171188	-0.0132882	0.00243178	0.0151592
12_2_7_(H2O)HO_LJ	-0.207	-0.656	-0.608	-0.375	-0.267	-0.255	-0.778	-0.459	-0.636	-0.798	-0.385	-0.659		X12_2_7_.H2O.HO_LJ	-2.95604e-05	1055	6.11899e-06	1.79727e-05	1.93916e-05	1.10851e-05	7.89262e-06	7.53789e-06	2.2998e-05	1.35682e-05	1.88004e-05	2.35892e-05	1.13807e-05	1.94803e-05
-1_0_-3_Ar(N-H)_C	32.045	-12.503	30.429	32.238	32.186	32.232	31.385	19.442	31.724	31.636	32.122	31.002		X.1_0_.3_Ar.N.H._C	-0.00139022	1056	-0.0445496	-0.042303	0.0173819	-0.0448179	-0.0447456	-0.0448095	-0.043632	-0.0270286	-0.0441033	-0.043981	-0.0446566	-0.0430996
9_3_2_O-H_LJ	-2.735	-9.229	-9.682	-6.191	-2.048	-2.091	-12.01	-9.376	-10.779	-13.583	-6.411	-7.954		X9_3_2_O.H_LJ	-0.000402767	1057	0.00110157	0.00389959	0.00371714	0.00249353	0.000824868	0.000842187	0.00483724	0.00377635	0.00434143	0.00547079	0.00258214	0.00320361
9_1_7_O-H_LJ	-1.173	-4.393	-4.351	-1.053	-0.87	-0.762	-6.185	-3.316	-4.649	-5.78	-2.459	-5.323		X9_1_7_O.H_LJ	-0.000209505	1058	0.000245749	0.000911555	0.000920354	0.000220608	0.000182269	0.000159643	0.00129579	0.000694717	0.000973987	0.00121094	0.000515172	0.00111519
13_2_4_(H2O)HO_LJ	-0.257	-0.813	-0.704	-0.522	-0.339	-0.329	-0.919	-0.599	-0.736	-0.993	-0.467	-0.714		X13_2_4_.H2O.HO_LJ	-3.81526e-05	1059	9.80522e-06	2.68594e-05	3.10181e-05	1.99157e-05	1.29337e-05	1.25522e-05	3.50622e-05	2.28534e-05	2.80803e-05	3.78855e-05	1.78173e-05	2.7241e-05
13_2_6_COO-_LJ	-0.196	-0.611	-0.541	-0.549	-0.382	-0.369	-0.692	-0.429	-0.564	-0.723	-0.355	-0.573		X13_2_6_COO._LJ	-3.35742e-05	1060	6.58054e-06	1.81636e-05	2.05138e-05	1.84322e-05	1.28253e-05	1.23889e-05	2.32333e-05	1.44033e-05	1.89358e-05	2.42741e-05	1.19188e-05	1.9238e-05
15_4_-2_Ar(N-H)_C	22.608	15.429	15.461	20.656	21.69	23.98	13.086	23.616	11.124	14.856	24.127	13.069		X15_4_.2_Ar.N.H._C	-0.000498746	1061	-0.0112756	-0.0077111	-0.00769514	-0.0103021	-0.0108178	-0.0119599	-0.00652658	-0.0117784	-0.00554804	-0.00740936	-0.0120332	-0.0065181
9_4_5_(H2O)HO_LJ	-0.653	-1.978	-2.181	-1.896	-0.862	-0.87	-2.713	-1.666	-2.376	-2.817	-1.494	-2.067		X9_4_5_.H2O.HO_LJ	-0.000103213	1062	6.73983e-05	0.000225108	0.000204156	0.000195692	8.89699e-05	8.97956e-05	0.000280018	0.000171953	0.000245235	0.000290752	0.000154201	0.000213342
11_0_7_O-H_LJ	-0.621	-2.488	-2.037	-0.519	-0.449	-0.401	-2.898	-1.612	-2.143	-2.787	-1.163	-2.513		X11_0_7_O.H_LJ	-0.000108546	1063	6.74074e-05	0.000221109	0.000270064	5.63356e-05	4.87374e-05	4.35271e-05	0.000314568	0.000174977	0.000232615	0.000302519	0.00012624	0.000272777
10_4_5_SH_LJ	-0.973	-2.848	-2.992	-2.463	-1.182	-1.192	-3.705	-2.354	-3.208	-3.887	-2.081	-2.886		X10_4_5_SH_LJ	-0.000136684	1064	0.000132994	0.00040896	0.000389277	0.000336654	0.000161561	0.000162928	0.000506416	0.000321755	0.000438484	0.000531292	0.00028444	0.000394471
10_4_5_Ar(N-H)_LJ	-0.481	-1.407	-1.478	-1.217	-0.584	-0.589	-1.83	-1.163	-1.585	-1.92	-1.028	-1.426		X10_4_5_Ar.N.H._LJ	-6.7493e-05	1065	3.24641e-05	9.97547e-05	9.49627e-05	8.2139e-05	3.94159e-05	3.97534e-05	0.000123512	7.84944e-05	0.000106976	0.000129587	6.93828e-05	9.6245e-05
13_2_5_COO-_LJ	-0.235	-0.742	-0.648	-0.686	-0.462	-0.447	-0.841	-0.534	-0.677	-0.888	-0.427	-0.674		X13_2_5_COO._LJ	-4.19445e-05	1066	9.85696e-06	2.71801e-05	3.11228e-05	2.87739e-05	1.93784e-05	1.87492e-05	3.52753e-05	2.23984e-05	2.83964e-05	3.72467e-05	1.79103e-05	2.82706e-05
13_6_-2_Ar(N-H)_C	22.641	15.31	16.152	19.022	22.211	23.91	12.99	24.166	13.052	15.115	26.082	13.094		X13_6_.2_Ar.N.H._C	-0.000561402	1067	-0.0127107	-0.00906776	-0.00859506	-0.010679	-0.0124693	-0.0134231	-0.00729261	-0.0135668	-0.00732742	-0.00848559	-0.0146425	-0.007351
6_0_5_Ar(N-H)_LJ	-7.918	-35.671	-35.453	-12.184	-13.451	-9.683	-42.023	-25.451	-40.901	-43.789	-22.239	-47.027		X6_0_5_Ar.N.H._LJ	-0.00157625	1068	0.0124808	0.0558828	0.0562264	0.019205	0.0212022	0.0152628	0.0662388	0.0401172	0.0644702	0.0690225	0.0350542	0.0741264
5_3_-2_Ar(N-H)_C	31.204	28.285	31.028	13.673	31.359	31.505	24.99	31.186	30.878	30.393	31.614	25.579		X5_3_.2_Ar.N.H._C	-0.000838255	1069	-0.0261569	-0.0260094	-0.02371	-0.0114615	-0.0262868	-0.0264092	-0.020948	-0.0261418	-0.0258836	-0.0254771	-0.0265006	-0.0214417
11_6_-2_Ar(N-H)_C	24.538	16.671	18.328	18.494	24.544	26.068	14.079	26.513	15.429	16.803	29.82	14.26		X11_6_.2_Ar.N.H._C	-0.000684259	1070	-0.0167903	-0.0125411	-0.0114073	-0.0126547	-0.0167944	-0.0178373	-0.00963368	-0.0181417	-0.0105574	-0.0114976	-0.0204046	-0.00975753
15_5_-3_Ar(N-H)_C	21.453	14.379	14.486	19.589	20.366	22.587	12.062	22.249	11.324	13.779	23.581	12.034		X15_5_.3_Ar.N.H._C	-0.000497906	1071	-0.0106816	-0.00721267	-0.0071594	-0.00975349	-0.0101404	-0.0112462	-0.00600575	-0.0110779	-0.00563829	-0.00686065	-0.0117411	-0.00599181
14_0_6_(H2O)HO_LJ	-0.151	-0.531	-0.41	-0.243	-0.195	-0.185	-0.539	-0.326	-0.426	-0.562	-0.256	-0.453		X14_0_6_.H2O.HO_LJ	-2.30668e-05	1072	3.48309e-06	9.4574e-06	1.22485e-05	5.60524e-06	4.49803e-06	4.26737e-06	1.2433e-05	7.51979e-06	9.82647e-06	1.29636e-05	5.90511e-06	1.04493e-05
14_1_-2_Ar(N-H)_C	26.769	19.087	18.266	25.483	25.271	28.828	15.885	27.622	10.778	17.891	26.695	15.71		X14_1_.2_Ar.N.H._C	-0.00054927	1073	-0.0147034	-0.010033	-0.0104839	-0.013997	-0.0138806	-0.0158344	-0.00872515	-0.0151719	-0.00592003	-0.00982699	-0.0146628	-0.00862903
5_2_3_(H2O)HO_LJ	-13.801	-57.093	-66.537	-41.592	-21.838	-23.932	-75.782	-46.504	-79.148	-69.525	-59.733	-56.335		X5_2_3_.H2O.HO_LJ	-0.00255745	1074	0.0352953	0.170165	0.146012	0.106369	0.0558495	0.0612048	0.193809	0.118932	0.202417	0.177807	0.152764	0.144074
3_4_6_COO-_LJ	-2.959	-15.977	-50.352	-10.511	-5.456	-5.367	-54.072	-5.298	-34.614	2.784	-11.787	-32.324		X3_4_6_COO._LJ	-0.000775469	1075	0.00229461	0.0390464	0.0123897	0.00815096	0.00423096	0.00416194	0.0419312	0.00410844	0.0268421	-0.00215891	0.00914046	0.0250663
11_2_4_O-H_LJ	-0.97	-3.496	-3.197	-1.142	-0.724	-0.68	-4.551	-2.931	-3.453	-4.671	-1.945	-3.266		X11_2_4_O.H_LJ	-0.000163644	1076	0.000158734	0.000523169	0.000572098	0.000186881	0.000118478	0.000111278	0.000744742	0.000479639	0.000565061	0.000764379	0.000318287	0.00053446
12_0_5_O-H_LJ	-0.667	-2.895	-2.204	-0.589	-0.5	-0.448	-3.325	-1.916	-2.334	-3.312	-1.223	-2.54		X12_0_5_O.H_LJ	-0.000137136	1077	9.14698e-05	0.000302248	0.000397009	8.07732e-05	6.85681e-05	6.1437e-05	0.000455978	0.000262753	0.000320076	0.000454195	0.000167718	0.000348326
14_5_-1_Ar(N-H)_C	23.001	15.749	16.303	20.02	22.654	24.439	13.6	24.575	11.95	15.549	25.154	13.683		X14_5_.1_Ar.N.H._C	-0.000517569	1078	-0.0119046	-0.00843793	-0.0081512	-0.0103617	-0.011725	-0.0126489	-0.00703894	-0.0127193	-0.00618495	-0.00804769	-0.0130189	-0.0070819
7_2_6_SH_LJ	-3.533	-12.678	-15.82	-6.482	-4.757	-4.197	-22.158	-11.081	-18.023	-20.863	-9.162	-17.107		X7_2_6_SH_LJ	-0.000774427	1079	0.00273605	0.0122514	0.00981819	0.00501984	0.00368395	0.00325027	0.0171598	0.00858143	0.0139575	0.0161569	0.0070953	0.0132481
3_3_5_SH_LJ	-15.136	-73.372	31.12	-33.276	-18.218	-17.738	33.11	-27.097	33.347	32.841	-75.923	-106.647		X3_3_5_SH_LJ	-0.00231719	1080	0.035073	-0.0721111	0.170017	0.0771069	0.0422146	0.0411024	-0.0767223	0.062789	-0.0772715	-0.076099	0.175928	0.247122
9_4_5_SH_LJ	-1.373	-4.153	-4.578	-3.703	-1.683	-1.699	-5.692	-3.494	-4.988	-5.913	-3.138	-4.34		X9_4_5_SH_LJ	-0.000208289	1081	0.000285981	0.000953546	0.000865023	0.000771293	0.00035055	0.000353883	0.00118558	0.000727761	0.00103894	0.00123161	0.00065361	0.000903973
13_2_6_SH_LJ	-0.384	-1.194	-1.057	-0.662	-0.46	-0.445	-1.351	-0.838	-1.102	-1.411	-0.694	-1.12		X13_2_6_SH_LJ	-5.13019e-05	1082	1.96999e-05	5.42261e-05	6.12545e-05	3.39619e-05	2.35989e-05	2.28294e-05	6.93089e-05	4.2991e-05	5.65347e-05	7.2387e-05	3.56035e-05	5.74582e-05
13_2_6_Ar(N-H)_LJ	-0.19	-0.59	-0.522	-0.327	-0.227	-0.22	-0.668	-0.414	-0.545	-0.697	-0.343	-0.553		X13_2_6_Ar.N.H._LJ	-2.53576e-05	1083	4.81794e-06	1.32367e-05	1.4961e-05	8.29193e-06	5.75617e-06	5.57867e-06	1.69389e-05	1.0498e-05	1.38199e-05	1.76742e-05	8.69765e-06	1.40227e-05
9_4_5_Ar(N-H)_LJ	-0.678	-2.051	-2.261	-1.829	-0.832	-0.839	-2.812	-1.726	-2.464	-2.921	-1.55	-2.144		X9_4_5_Ar.N.H._LJ	-0.000102971	1084	6.98144e-05	0.000232818	0.000211194	0.000188334	8.5672e-05	8.63928e-05	0.000289555	0.000177728	0.000253721	0.000300779	0.000159605	0.00022077
9_2_7_(H2O)HO_LJ	-0.57	-1.95	-2.104	-1.054	-0.772	-0.702	-2.812	-1.492	-2.256	-2.761	-1.219	-2.336		X9_2_7_.H2O.HO_LJ	-0.000102587	1085	5.84748e-05	0.000215844	0.000200045	0.000108127	7.91975e-05	7.20164e-05	0.000288476	0.00015306	0.000231437	0.000283244	0.000125054	0.000239644
7_2_6_Ar(N-H)_LJ	-1.745	-6.261	-7.812	-3.202	-2.349	-2.073	-10.939	-5.469	-8.9	-10.302	-4.525	-8.447		X7_2_6_Ar.N.H._LJ	-0.000382242	1086	0.000667012	0.00298608	0.00239322	0.00122394	0.000897887	0.000792388	0.00418135	0.00209048	0.00340195	0.00393786	0.00172965	0.0032288
15_1_-3_Ar(N-H)_C	24.786	17.189	16.327	23.935	23.035	26.475	14.202	25.145	10.448	15.941	24.874	14.021		X15_1_.3_Ar.N.H._C	-0.000522614	1087	-0.0129535	-0.00853273	-0.00898322	-0.0125088	-0.0120384	-0.0138362	-0.00742217	-0.0131411	-0.00546028	-0.008331	-0.0129995	-0.00732758
8_2_1_Ar(N-H)_C	31.1	30.381	30.82	30.407	31.178	31.272	30.104	31.236	12.648	30.751	31.07	29.754		X8_2_1_Ar.N.H._C	-8.36721e-05	1088	-0.0026022	-0.00257877	-0.00254204	-0.00254422	-0.00260873	-0.00261659	-0.00251886	-0.00261358	-0.00105828	-0.002573	-0.00259969	-0.00248958
10_3_3_O-H_LJ	-1.48	-4.848	-4.838	-2.439	-1.092	-1.082	-6.345	-4.521	-5.276	-6.806	-3.208	-4.438		X10_3_3_O.H_LJ	-0.000211263	1089	0.000312669	0.00102209	0.0010242	0.000515269	0.000230699	0.000228586	0.00134046	0.000955118	0.00111462	0.00143785	0.00067773	0.000937583
8_4_1_Ar(N-H)_C	30.749	24.671	29.623	22.002	30.949	31.006	24.29	31.005	19.057	28.243	30.989	24.469		X8_4_1_Ar.N.H._C	-0.000710146	1090	-0.0218363	-0.0210366	-0.01752	-0.0156246	-0.0219783	-0.0220188	-0.0172494	-0.0220181	-0.0135332	-0.0200566	-0.0220067	-0.0173766
9_0_8_SH_LJ	-1.15	-4.323	-4.105	-1.617	-1.431	-1.246	-5.585	-2.839	-4.288	-5.387	-2.264	-5.304		X9_0_8_SH_LJ	-0.000211639	1091	0.000243385	0.00086878	0.000914918	0.000342221	0.000302856	0.000263703	0.00118201	0.000600845	0.00090751	0.0011401	0.000479152	0.00112254
9_0_8_Ar(N-H)_LJ	-0.568	-2.135	-2.028	-0.799	-0.707	-0.616	-2.758	-1.402	-2.118	-2.661	-1.118	-2.62		X9_0_8_Ar.N.H._LJ	-0.000104462	1092	5.93344e-05	0.000211849	0.000223026	8.34651e-05	7.38546e-05	6.43485e-05	0.000288106	0.000146456	0.00022125	0.000277973	0.000116788	0.00027369
14_0_-3_Ar(N-H)_C	27.236	19.294	18.003	26.615	25.145	29.315	15.739	27.509	10.589	17.663	26.689	15.482		X14_0_.3_Ar.N.H._C	-0.000565329	1093	-0.0153973	-0.0101776	-0.0109075	-0.0150462	-0.0142152	-0.0165726	-0.00889771	-0.0155516	-0.00598626	-0.0099854	-0.0150881	-0.00875242
11_3_4_COO-_LJ	-0.51	-1.605	-1.544	-1.935	-1.034	-1.015	-2.017	-1.351	-1.649	-2.127	-1.035	-1.512		X11_3_4_COO._LJ	-0.000103396	1094	5.27321e-05	0.000159644	0.000165951	0.000200072	0.000106912	0.000104947	0.00020855	0.000139688	0.0001705	0.000219924	0.000107015	0.000156335
8_1_0_Ar(N-H)_C	31.213	30.86	30.973	30.952	31.24	31.374	30.561	31.31	8.423	30.96	31.149	30.378		X8_1_0_Ar.N.H._C	-4.59632e-05	1095	-0.00143465	-0.00142362	-0.00141842	-0.00142265	-0.00143589	-0.00144205	-0.00140468	-0.00143911	-0.000387148	-0.00142302	-0.00143171	-0.00139627
12_1_3_COO-_LJ	-0.53	-2.068	-1.716	-1.59	-1.127	-1.045	-2.503	-1.567	-1.83	-2.751	-0.989	-1.736		X12_1_3_COO._LJ	-0.000133029	1096	7.05055e-05	0.000228278	0.000275105	0.000211517	0.000149924	0.000139016	0.000332972	0.000208457	0.000243444	0.000365964	0.000131566	0.000230939
14_1_6_(H2O)HO_LJ	-0.142	-0.458	-0.378	-0.243	-0.182	-0.176	-0.484	-0.299	-0.392	-0.508	-0.246	-0.406		X14_1_6_.H2O.HO_LJ	-1.95625e-05	1097	2.77788e-06	7.39463e-06	8.95963e-06	4.75369e-06	3.56038e-06	3.443e-06	9.46825e-06	5.84919e-06	7.6685e-06	9.93775e-06	4.81237e-06	7.94238e-06
14_2_-1_Ar(N-H)_C	26.073	18.576	18.257	24.102	25.175	28.044	15.809	27.447	11.003	17.838	26.446	15.733		X14_2_.1_Ar.N.H._C	-0.000530415	1098	-0.0138295	-0.00968379	-0.00985299	-0.0127841	-0.0133532	-0.014875	-0.00838533	-0.0145583	-0.00583616	-0.00946154	-0.0140274	-0.00834502
13_5_0_Ar(N-H)_C	24.373	16.87	17.868	20.398	24.554	26.066	14.875	26.501	12.663	17.035	26.678	15.022		X13_5_0_Ar.N.H._C	-0.000546617	1099	-0.0133227	-0.00976695	-0.00922143	-0.0111499	-0.0134216	-0.0142481	-0.00813092	-0.0144859	-0.00692181	-0.00931162	-0.0145826	-0.00821128
3_1_8_SH_LJ	-5.781	-26.132	-106.956	-8.487	-6.904	-5.19	-102.382	-8.33	-87.894	31.151	-14.097	-91.187		X3_1_8_SH_LJ	-0.000318826	1100	0.00184314	0.0341004	0.00833157	0.00270588	0.00220118	0.00165471	0.0326421	0.00265582	0.0280229	-0.00993176	0.0044945	0.0290728
14_1_6_COO-_LJ	-0.153	-0.493	-0.406	-0.394	-0.295	-0.284	-0.52	-0.322	-0.421	-0.546	-0.264	-0.437		X14_1_6_COO._LJ	-2.57729e-05	1101	3.94326e-06	1.04638e-05	1.2706e-05	1.01545e-05	7.60301e-06	7.31951e-06	1.34019e-05	8.29888e-06	1.08504e-05	1.4072e-05	6.80405e-06	1.12628e-05
12_2_3_(H2O)HO_LJ	-0.438	-1.469	-1.304	-0.988	-0.598	-0.577	-1.761	-1.172	-1.381	-1.947	-0.833	-1.274		X12_2_3_.H2O.HO_LJ	-7.57684e-05	1102	3.31866e-05	9.8802e-05	0.000111304	7.48592e-05	4.53095e-05	4.37184e-05	0.000133428	8.88005e-05	0.000104636	0.000147521	6.31151e-05	9.65289e-05
15_2_-2_Ar(N-H)_C	24.3	16.918	16.437	22.897	23.057	25.946	14.226	25.146	10.624	16.014	24.776	14.129		X15_2_.2_Ar.N.H._C	-0.000506997	1103	-0.01232	-0.0083335	-0.00857737	-0.0116087	-0.0116898	-0.0131545	-0.00721254	-0.0127489	-0.00538633	-0.00811905	-0.0125614	-0.00716336
14_6_-3_Ar(N-H)_C	21.402	14.305	14.73	18.907	20.487	22.448	11.963	22.433	12.173	13.837	24.417	11.989		X14_6_.3_Ar.N.H._C	-0.000522518	1104	-0.0111829	-0.00769669	-0.00747462	-0.00987924	-0.0107048	-0.0117295	-0.00625088	-0.0117216	-0.00636061	-0.00723008	-0.0127583	-0.00626446
13_0_4_(H2O)HO_LJ	-0.305	-1.242	-0.931	-0.517	-0.418	-0.386	-1.342	-0.799	-0.975	-1.424	-0.536	-1.006		X13_0_4_.H2O.HO_LJ	-6.27253e-05	1105	1.91312e-05	5.83973e-05	7.79048e-05	3.2429e-05	2.62192e-05	2.4212e-05	8.41774e-05	5.01175e-05	6.11572e-05	8.93208e-05	3.36208e-05	6.31017e-05
3_3_5_Ar(N-H)_LJ	-7.473	-36.178	27.557	-16.42	-8.993	-8.754	32.815	-13.377	33.054	32.544	-37.315	-51.281		X3_3_5_Ar.N.H._LJ	-0.000897543	1106	0.00670734	-0.0247336	0.0324713	0.0147377	0.00807161	0.00785709	-0.0294529	0.0120064	-0.0296674	-0.0292096	0.0334918	0.0460269
10_1_7_O-H_LJ	-0.809	-2.999	-2.796	-0.729	-0.589	-0.527	-3.916	-2.168	-2.966	-3.741	-1.614	-3.34		X10_1_7_O.H_LJ	-0.000134261	1107	0.000108617	0.000375394	0.000402649	9.78763e-05	7.90797e-05	7.07555e-05	0.000525766	0.000291078	0.000398218	0.00050227	0.000216697	0.000448432
13_1_7_SH_LJ	-0.345	-1.137	-0.969	-0.537	-0.411	-0.391	-1.25	-0.744	-1.008	-1.286	-0.611	-1.073		X13_1_7_SH_LJ	-4.81777e-05	1108	1.66213e-05	4.66842e-05	5.4778e-05	2.58714e-05	1.9801e-05	1.88375e-05	6.02221e-05	3.58442e-05	4.85631e-05	6.19565e-05	2.94366e-05	5.16947e-05
13_1_7_Ar(N-H)_LJ	-0.17	-0.562	-0.479	-0.265	-0.203	-0.193	-0.617	-0.367	-0.498	-0.635	-0.302	-0.53		X13_1_7_Ar.N.H._LJ	-2.37862e-05	1109	4.04366e-06	1.13936e-05	1.33679e-05	6.30336e-06	4.82861e-06	4.59075e-06	1.46761e-05	8.72955e-06	1.18456e-05	1.51043e-05	7.18345e-06	1.26067e-05
12_0_6_O-H_LJ	-0.541	-2.212	-1.72	-0.466	-0.394	-0.357	-2.481	-1.424	-1.811	-2.447	-0.987	-2.026		X12_0_6_O.H_LJ	-9.69982e-05	1110	5.2476e-05	0.000166837	0.00021456	4.52012e-05	3.82173e-05	3.46284e-05	0.000240653	0.000138125	0.000175664	0.000237355	9.57372e-05	0.000196518
14_1_5_(H2O)HO_LJ	-0.168	-0.55	-0.447	-0.295	-0.217	-0.209	-0.581	-0.365	-0.463	-0.617	-0.29	-0.473		X14_1_5_.H2O.HO_LJ	-2.41641e-05	1111	4.05957e-06	1.08013e-05	1.32902e-05	7.1284e-06	5.24361e-06	5.05029e-06	1.40393e-05	8.81989e-06	1.1188e-05	1.49092e-05	7.00758e-06	1.14296e-05
14_0_5_(H2O)HO_LJ	-0.178	-0.646	-0.49	-0.293	-0.233	-0.221	-0.657	-0.4	-0.509	-0.693	-0.303	-0.533		X14_0_5_.H2O.HO_LJ	-2.89713e-05	1112	5.15688e-06	1.41959e-05	1.87154e-05	8.48858e-06	6.7503e-06	6.40265e-06	1.90341e-05	1.15885e-05	1.47464e-05	2.00771e-05	8.77829e-06	1.54417e-05
12_0_8_SH_LJ	-0.41	-1.459	-1.22	-0.588	-0.49	-0.454	-1.594	-0.897	-1.268	-1.607	-0.73	-1.436		X12_0_8_SH_LJ	-6.25315e-05	1113	2.56379e-05	7.62885e-05	9.12335e-05	3.67686e-05	3.06405e-05	2.83893e-05	9.96753e-05	5.60908e-05	7.929e-05	0.000100488	4.5648e-05	8.97953e-05
12_0_8_Ar(N-H)_LJ	-0.203	-0.721	-0.602	-0.29	-0.242	-0.224	-0.787	-0.443	-0.626	-0.794	-0.361	-0.709		X12_0_8_Ar.N.H._LJ	-3.0879e-05	1114	6.26843e-06	1.85891e-05	2.22637e-05	8.9549e-06	7.47271e-06	6.91689e-06	2.43017e-05	1.36794e-05	1.93302e-05	2.45179e-05	1.11473e-05	2.18932e-05
1_5_3_COO-_LJ	-8.857	-58.334	-78.974	-50.164	-14.864	-19.709	31.37	-27.901	22.095	-108.405	-41.616	-54.317		X1_5_3_COO._LJ	0.00460669	1115	-0.0408014	-0.363809	-0.268727	-0.23109	-0.0684738	-0.0907932	0.144512	-0.128531	0.101785	-0.499388	-0.191712	-0.250221
12_4_1_Ar(N-H)_C	27.254	19.37	20.662	22.556	27.893	29.491	17.489	29.993	12.981	19.917	28.885	17.619		X12_4_1_Ar.N.H._C	-0.000579308	1116	-0.0157885	-0.0119697	-0.0112212	-0.0130669	-0.0161586	-0.0170844	-0.0101315	-0.0173752	-0.00751999	-0.0115381	-0.0167333	-0.0102068
6_3_1_Ar(N-H)_C	31.224	29.928	31.108	23.257	31.35	31.394	30.555	31.337	23.985	30.954	31.291	30.571		X6_3_1_Ar.N.H._C	-0.000240913	1117	-0.00752226	-0.00749432	-0.00721004	-0.00560291	-0.00755262	-0.00756322	-0.00736109	-0.00754949	-0.0057783	-0.00745722	-0.00753841	-0.00736495
13_1_4_Ar(N-H)_LJ	-0.293	-1.048	-0.852	-0.506	-0.367	-0.347	-1.17	-0.731	-0.892	-1.252	-0.525	-0.891		X13_1_4_Ar.N.H._LJ	-4.99908e-05	1118	1.46473e-05	4.25922e-05	5.23904e-05	2.52954e-05	1.83466e-05	1.73468e-05	5.84893e-05	3.65433e-05	4.45918e-05	6.25885e-05	2.62452e-05	4.45418e-05
13_1_4_SH_LJ	-0.593	-2.122	-1.725	-1.024	-0.744	-0.703	-2.37	-1.481	-1.806	-2.535	-1.063	-1.804		X13_1_4_SH_LJ	-0.000101331	1119	6.00895e-05	0.000174797	0.000215025	0.000103763	7.53906e-05	7.1236e-05	0.000240155	0.000150072	0.000183005	0.000256875	0.000107715	0.000182802
5_2_4_(H2O)HO_LJ	-9.246	-35.787	-45.495	-22.402	-14.601	-14.383	-61.948	-32.505	-57.818	-54.456	-41.629	-43.109		X5_2_4_.H2O.HO_LJ	-0.00221011	1120	0.0204347	0.100549	0.0790933	0.0495109	0.0322698	0.031788	0.136912	0.0718397	0.127784	0.120354	0.0920048	0.0952757
12_6_-1_Ar(N-H)_C	23.969	16.329	17.751	18.886	24.204	25.52	14.169	26.113	14.03	16.55	27.84	14.365		X12_6_.1_Ar.N.H._C	-0.000604416	1121	-0.0144873	-0.010729	-0.00986951	-0.011415	-0.0146293	-0.0154247	-0.00856397	-0.0157831	-0.00847996	-0.0100031	-0.0168269	-0.00868244
13_3_5_(H2O)HO_LJ	-0.195	-0.559	-0.512	-0.411	-0.251	-0.249	-0.637	-0.416	-0.534	-0.682	-0.359	-0.518		X13_3_5_.H2O.HO_LJ	-2.47278e-05	1122	4.82192e-06	1.26606e-05	1.38228e-05	1.01631e-05	6.20668e-06	6.15722e-06	1.57516e-05	1.02868e-05	1.32047e-05	1.68644e-05	8.87728e-06	1.2809e-05
8_0_-1_Ar(N-H)_LJ	-8.026	-37.977	-43.854	-19.133	-12.374	-11.212	-45.082	-31.53	-50.084	31.801	-16.437	-28.258		X8_0_.1_Ar.N.H._LJ	-0.00133689	1123	0.0107299	0.0586281	0.0507712	0.0255788	0.0165427	0.0149893	0.0602699	0.0421523	0.066957	-0.0425146	0.0219745	0.037778
12_3_6_SH_LJ	-0.475	-1.412	-1.35	-0.909	-0.57	-0.558	-1.696	-1.052	-1.416	-1.773	-0.903	-1.391		X12_3_6_SH_LJ	-6.18284e-05	1124	2.93685e-05	8.34683e-05	8.73017e-05	5.6202e-05	3.52422e-05	3.45002e-05	0.000104861	6.50435e-05	8.7549e-05	0.000109622	5.5831e-05	8.60033e-05
12_3_6_Ar(N-H)_LJ	-0.235	-0.698	-0.667	-0.449	-0.282	-0.276	-0.838	-0.52	-0.7	-0.876	-0.446	-0.687		X12_3_6_Ar.N.H._LJ	-3.05478e-05	1125	7.17873e-06	2.03754e-05	2.13224e-05	1.3716e-05	8.61447e-06	8.43119e-06	2.5599e-05	1.58848e-05	2.13834e-05	2.67599e-05	1.36243e-05	2.09863e-05
13_2_4_SH_LJ	-0.539	-1.707	-1.479	-1.019	-0.661	-0.643	-1.93	-1.258	-1.545	-2.085	-0.981	-1.5		X13_2_4_SH_LJ	-7.74867e-05	1126	4.17653e-05	0.000114603	0.00013227	7.89589e-05	5.12187e-05	4.98239e-05	0.000149549	9.74783e-05	0.000119717	0.00016156	7.60145e-05	0.00011623
13_2_4_Ar(N-H)_LJ	-0.266	-0.843	-0.73	-0.503	-0.327	-0.318	-0.954	-0.622	-0.763	-1.03	-0.484	-0.741		X13_2_4_Ar.N.H._LJ	-3.83694e-05	1127	1.02063e-05	2.80097e-05	3.23454e-05	1.92998e-05	1.25468e-05	1.22015e-05	3.66044e-05	2.38658e-05	2.92759e-05	3.95205e-05	1.85708e-05	2.84317e-05
10_2_2_(H2O)HO_LJ	-1.222	-4.627	-4.537	-3.504	-1.789	-1.699	-6.396	-4.541	-5.13	-7.4	-2.6	-3.982		X10_2_2_.H2O.HO_LJ	-0.000282283	1128	0.00034495	0.00128072	0.00130612	0.000989121	0.000505005	0.000479599	0.00180548	0.00128185	0.00144811	0.0020889	0.000733937	0.00112405
1_9_-2_SH_LJ	-31.914	-43.972	-39.955	-91.946	-27.874	-8.776	-78.04	-58.123	-64.601	-71.375	-59.432	-66.695		X1_9_.2_SH_LJ	-0.00452489	1129	0.144407	0.180792	0.198968	0.416045	0.126127	0.0397104	0.353122	0.263	0.292312	0.322964	0.268923	0.301787
11_4_5_(H2O)HO_LJ	-0.33	-0.933	-0.943	-0.843	-0.427	-0.431	-1.157	-0.751	-0.998	-1.229	-0.668	-0.919		X11_4_5_.H2O.HO_LJ	-4.42991e-05	1130	1.46187e-05	4.1774e-05	4.1331e-05	3.73441e-05	1.89157e-05	1.90929e-05	5.1254e-05	3.32686e-05	4.42105e-05	5.44436e-05	2.95918e-05	4.07109e-05
8_3_6_COO-_LJ	-0.962	-3.198	-3.813	-3.284	-1.978	-1.867	-4.995	-2.64	-4.239	-4.995	-2.313	-3.822		X8_3_6_COO._LJ	-0.000212329	1131	0.00020426	0.00080961	0.000679028	0.000697288	0.000419987	0.000396418	0.00106058	0.000560548	0.000900062	0.00106058	0.000491117	0.000811521
6_1_6_SH_LJ	-7.145	-26.029	-34.439	-11.566	-10.231	-8.266	-50.102	-23.181	-39.638	-45.351	-19.526	-41.768		X6_1_6_SH_LJ	-0.00175772	1132	0.0125589	0.0605341	0.0457517	0.0203298	0.0179832	0.0145293	0.0880653	0.0407457	0.0696725	0.0797144	0.0343212	0.0734164
11_4_4_SH_LJ	-0.84	-2.345	-2.333	-2.218	-1.014	-1.038	-2.85	-1.963	-2.468	-3.08	-1.712	-2.218		X11_4_4_SH_LJ	-0.000109881	1133	9.23005e-05	0.000256354	0.000257672	0.000243717	0.00011142	0.000114057	0.000313162	0.000215697	0.000271188	0.000338435	0.000188117	0.000243717
11_4_4_Ar(N-H)_LJ	-0.415	-1.158	-1.152	-1.096	-0.501	-0.513	-1.408	-0.97	-1.219	-1.521	-0.846	-1.096		X11_4_4_Ar.N.H._LJ	-5.43067e-05	1134	2.25373e-05	6.25614e-05	6.28872e-05	5.95202e-05	2.72077e-05	2.78594e-05	7.64639e-05	5.26775e-05	6.61999e-05	8.26006e-05	4.59435e-05	5.95202e-05
7_0_7_O-H_LJ	-3.084	-11.836	-12.78	-2.516	-2.378	-1.914	-18.687	-9.045	-13.623	-16.801	-6.886	-18.357		X7_0_7_O.H_LJ	-0.00062766	1135	0.0019357	0.00802149	0.00742898	0.00157919	0.00149258	0.00120134	0.0117291	0.00567718	0.00855061	0.0105453	0.00432207	0.011522
10_3_5_O-H_LJ	-0.98	-3.194	-3.23	-1.256	-0.71	-0.684	-4.293	-2.709	-3.491	-4.315	-2.092	-3.262		X10_3_5_O.H_LJ	-0.000136309	1136	0.000133583	0.000440277	0.00043537	0.000171204	9.67792e-05	9.32352e-05	0.000585174	0.000369261	0.000475854	0.000588172	0.000285158	0.000444639
16_3_-3_Ar(N-H)_C	22.001	14.864	14.508	20.82	20.673	23.271	12.456	22.537	10.393	14.028	22.97	12.368		X16_3_.3_Ar.N.H._C	-0.000477689	1137	-0.0105096	-0.00693031	-0.00710037	-0.00994549	-0.00987527	-0.0111163	-0.0059501	-0.0107657	-0.00496462	-0.00670102	-0.0109725	-0.00590806
0_0_-3_Ar(N-H)_C	32.053	31.894	30.981	32.261	32.123	32.233	29.987	-28.371	31.154	28.438	32.169	17.644		X0_0_.3_Ar.N.H._C	-6.32368e-05	1138	-0.00202693	-0.00195914	-0.00201687	-0.00204008	-0.00203135	-0.00203831	-0.00189628	0.00179409	-0.00197008	-0.00179833	-0.00203426	-0.00111575
15_5_-2_Ar(N-H)_C	21.709	14.662	14.894	19.54	20.961	22.924	12.479	22.826	11.286	14.217	23.674	12.507		X15_5_.2_Ar.N.H._C	-0.000488759	1139	-0.0106105	-0.00727958	-0.00716618	-0.00955035	-0.0102449	-0.0112043	-0.00609922	-0.0111564	-0.00551613	-0.00694869	-0.0115709	-0.00611291
14_0_7_(H2O)HO_LJ	-0.126	-0.426	-0.337	-0.199	-0.16	-0.152	-0.433	-0.259	-0.35	-0.449	-0.213	-0.376		X14_0_7_.H2O.HO_LJ	-1.78296e-05	1140	2.24653e-06	6.00857e-06	7.5954e-06	3.54808e-06	2.85273e-06	2.71009e-06	7.7202e-06	4.61786e-06	6.24035e-06	8.00548e-06	3.7977e-06	6.70392e-06
12_2_7_SH_LJ	-0.435	-1.378	-1.277	-0.732	-0.522	-0.498	-1.634	-0.964	-1.336	-1.677	-0.809	-1.384		X12_2_7_SH_LJ	-6.01604e-05	1141	2.61698e-05	7.68248e-05	8.2901e-05	4.40374e-05	3.14037e-05	2.99599e-05	9.83021e-05	5.79946e-05	8.03743e-05	0.000100889	4.86698e-05	8.3262e-05
12_2_7_Ar(N-H)_LJ	-0.215	-0.681	-0.631	-0.362	-0.258	-0.246	-0.807	-0.476	-0.66	-0.828	-0.4	-0.684		X12_2_7_Ar.N.H._LJ	-2.97126e-05	1142	6.38821e-06	1.87487e-05	2.02343e-05	1.0756e-05	7.66585e-06	7.3093e-06	2.39781e-05	1.41432e-05	1.96103e-05	2.4602e-05	1.1885e-05	2.03234e-05
1_6_6_SH_LJ	-3.333	-25.524	-81.695	-7.305	-3.552	-3.886	-82.433	-6.414	-74.128	-9.568	-12.472	-33.925		X1_6_6_SH_LJ	-0.000700819	1143	0.00233583	0.0572534	0.0178877	0.00511948	0.00248931	0.00272338	0.0577706	0.00449505	0.0519503	0.00670543	0.00874061	0.0237753
6_1_6_Ar(N-H)_LJ	-3.529	-12.85	-16.999	-5.712	-5.052	-4.082	-24.703	-11.425	-19.561	-22.38	-9.64	-20.603		X6_1_6_Ar.N.H._LJ	-0.000865917	1144	0.00305582	0.0147197	0.011127	0.00494612	0.00437461	0.00353467	0.0213907	0.0098931	0.0169382	0.0193792	0.00834744	0.0178405
3_1_8_Ar(N-H)_LJ	-2.855	-12.901	-51.898	-4.191	-3.409	-2.563	-49.268	-4.114	-42.701	27.719	-6.962	-44.545		X3_1_8_Ar.N.H._LJ	-0.000135771	1145	0.000387627	0.00704626	0.00175159	0.000569018	0.000462845	0.000347982	0.00668919	0.000558564	0.00579757	-0.00376345	0.00094524	0.00604794
13_1_-1_Ar(N-H)_C	28.979	21.265	20.561	27.111	27.891	30.169	17.936	29.717	10.966	20.238	28.637	17.754		X13_1_.1_Ar.N.H._C	-0.000530576	1146	-0.0153756	-0.0109092	-0.0112827	-0.0143844	-0.0147983	-0.0160069	-0.00951641	-0.0157671	-0.0058183	-0.0107378	-0.0151941	-0.00941985
14_0_6_Ar(N-H)_LJ	-0.157	-0.551	-0.426	-0.234	-0.188	-0.178	-0.559	-0.338	-0.442	-0.583	-0.266	-0.47		X14_0_6_Ar.N.H._LJ	-2.32039e-05	1147	3.64301e-06	9.88484e-06	1.27853e-05	5.4297e-06	4.36233e-06	4.13029e-06	1.2971e-05	7.8429e-06	1.02561e-05	1.35279e-05	6.17223e-06	1.09058e-05
14_0_6_SH_LJ	-0.317	-1.115	-0.862	-0.474	-0.38	-0.361	-1.132	-0.684	-0.894	-1.18	-0.539	-0.952		X14_0_6_SH_LJ	-4.70222e-05	1148	1.49061e-05	4.05332e-05	5.24298e-05	2.22885e-05	1.78685e-05	1.6975e-05	5.32292e-05	3.21632e-05	4.20379e-05	5.54862e-05	2.5345e-05	4.47652e-05
11_1_8_(H2O)HO_LJ	-0.25	-0.848	-0.788	-0.409	-0.323	-0.299	-1.022	-0.562	-0.822	-1.028	-0.468	-0.907		X11_1_8_.H2O.HO_LJ	-3.86157e-05	1149	9.65393e-06	3.04292e-05	3.27461e-05	1.57938e-05	1.24729e-05	1.15461e-05	3.94653e-05	2.1702e-05	3.17421e-05	3.9697e-05	1.80722e-05	3.50245e-05
9_0_2_O-H_LJ	-5.356	-36.133	-33.321	-5.341	-5.415	-4.066	-65.613	-40.391	-45.309	-70.663	-11.632	-31.496		X9_0_2_O.H_LJ	-0.00302002	1150	0.0161752	0.10063	0.109122	0.0161299	0.0163534	0.0122794	0.198153	0.121982	0.136834	0.213404	0.0351289	0.0951186
14_1_5_COO-_LJ	-0.181	-0.591	-0.48	-0.478	-0.352	-0.339	-0.625	-0.392	-0.498	-0.664	-0.312	-0.508		X14_1_5_COO._LJ	-3.16819e-05	1151	5.73441e-06	1.52073e-05	1.8724e-05	1.51439e-05	1.1152e-05	1.07401e-05	1.98012e-05	1.24193e-05	1.57776e-05	2.10367e-05	9.88474e-06	1.60944e-05
16_4_-3_Ar(N-H)_C	21.268	14.258	14.096	19.893	20.085	22.42	11.988	21.906	10.552	13.549	22.657	11.933		X16_4_.3_Ar.N.H._C	-0.000470819	1152	-0.0100134	-0.00663666	-0.00671293	-0.009366	-0.0094564	-0.0105558	-0.00564418	-0.0103138	-0.00496808	-0.00637912	-0.0106673	-0.00561828
11_4_5_SH_LJ	-0.694	-1.96	-1.98	-1.647	-0.833	-0.842	-2.43	-1.577	-2.096	-2.581	-1.403	-1.931		X11_4_5_SH_LJ	-8.92591e-05	1153	6.19458e-05	0.000176733	0.000174948	0.00014701	7.43528e-05	7.51561e-05	0.0002169	0.000140762	0.000187087	0.000230378	0.00012523	0.000172359
11_4_5_Ar(N-H)_LJ	-0.343	-0.968	-0.978	-0.813	-0.412	-0.416	-1.2	-0.779	-1.035	-1.275	-0.693	-0.954		X11_4_5_Ar.N.H._LJ	-4.40663e-05	1154	1.51148e-05	4.30969e-05	4.26562e-05	3.58259e-05	1.81553e-05	1.83316e-05	5.28796e-05	3.43277e-05	4.56087e-05	5.61846e-05	3.0538e-05	4.20393e-05
8_0_8_COO-_LJ	-0.844	-3.095	-3.225	-1.906	-1.708	-1.456	-4.333	-2.07	-3.359	-4.216	-1.718	-4.225		X8_0_8_COO._LJ	-0.000184502	1155	0.00015572	0.00059502	0.000571035	0.000351661	0.00031513	0.000268635	0.000799448	0.00038192	0.000619743	0.000777862	0.000316975	0.000779522
9_2_1_Ar(N-H)_C	30.937	29.523	30.304	30.085	31.011	31.132	27.6	31.11	12.393	30.144	30.91	27.126		X9_2_1_Ar.N.H._C	-0.000234487	1156	-0.00725432	-0.00710588	-0.00692275	-0.00705453	-0.00727167	-0.00730004	-0.00647183	-0.00729488	-0.00290599	-0.00706837	-0.00724798	-0.00636069
9_4_3_O-H_LJ	-1.779	-5.292	-5.559	-4.077	-1.261	-1.332	-6.643	-4.925	-6	-7.196	-4.17	-4.865		X9_4_3_O.H_LJ	-0.000211527	1157	0.000376306	0.00117588	0.0011194	0.000862394	0.000266735	0.000281753	0.00140517	0.00104177	0.00126916	0.00152215	0.000882066	0.00102908
10_2_2_Ar(N-H)_LJ	-1.268	-4.79	-4.694	-3.379	-1.725	-1.639	-6.594	-4.677	-5.308	-7.619	-2.696	-4.124		X10_2_2_Ar.N.H._LJ	-0.000282756	1158	0.000358535	0.00132726	0.0013544	0.000955433	0.000487754	0.000463437	0.00186449	0.00132245	0.00150087	0.00215432	0.00076231	0.00116609
13_0_8_(H2O)HO_LJ	-0.142	-0.482	-0.396	-0.219	-0.179	-0.169	-0.506	-0.293	-0.411	-0.519	-0.245	-0.454		X13_0_8_.H2O.HO_LJ	-2.01355e-05	1159	2.85924e-06	7.97366e-06	9.70532e-06	4.40968e-06	3.60426e-06	3.4029e-06	1.01886e-05	5.8997e-06	8.27569e-06	1.04503e-05	4.9332e-06	9.14152e-06
14_6_-2_Ar(N-H)_C	21.707	14.602	15.185	18.827	21.181	22.866	12.424	23.075	12.148	14.317	24.534	12.51		X14_6_.2_Ar.N.H._C	-0.000514869	1160	-0.0111763	-0.00781828	-0.00751811	-0.00969343	-0.0109054	-0.011773	-0.00639673	-0.0118806	-0.00625462	-0.00737137	-0.0126318	-0.00644101
10_2_2_SH_LJ	-2.567	-9.699	-9.506	-6.841	-3.493	-3.317	-13.357	-9.475	-10.749	-15.436	-5.459	-8.35		X10_2_2_SH_LJ	-0.000572848	1161	0.0014705	0.00544549	0.00555605	0.00391885	0.00200096	0.00190014	0.00765153	0.00542774	0.00615754	0.00884248	0.00312718	0.00478328
9_1_0_Ar(N-H)_C	31.06	30.477	30.582	30.783	31.075	31.236	29.208	31.181	9.982	30.557	30.993	28.357		X9_1_0_Ar.N.H._C	-0.000114692	1162	-0.00356234	-0.00350752	-0.00349547	-0.00353057	-0.00356406	-0.00358253	-0.00334993	-0.00357622	-0.00114486	-0.00350465	-0.00355466	-0.00325233
11_4_4_(H2O)HO_LJ	-0.4	-1.116	-1.111	-1.136	-0.519	-0.531	-1.358	-0.935	-1.175	-1.467	-0.815	-1.056		X11_4_4_.H2O.HO_LJ	-5.46625e-05	1163	2.1865e-05	6.073e-05	6.10033e-05	6.20966e-05	2.83698e-05	2.90258e-05	7.42316e-05	5.11094e-05	6.42284e-05	8.01899e-05	4.45499e-05	5.77236e-05
9_2_7_SH_LJ	-1.198	-4.094	-4.417	-2.059	-1.507	-1.372	-5.9	-3.129	-4.737	-5.795	-2.561	-4.902		X9_2_7_SH_LJ	-0.000209397	1164	0.000250858	0.000924907	0.000857272	0.000431149	0.000315561	0.000287293	0.00123544	0.000655204	0.000991914	0.00121346	0.000536266	0.00102646
13_0_-2_Ar(N-H)_C	29.691	21.768	20.417	28.674	27.888	30.354	17.884	29.792	10.729	20.134	28.796	17.608		X13_0_.2_Ar.N.H._C	-0.000531553	1165	-0.0157823	-0.0108527	-0.0115709	-0.0152418	-0.014824	-0.0161348	-0.0095063	-0.015836	-0.00570304	-0.0107023	-0.0153066	-0.00935959
9_2_7_Ar(N-H)_LJ	-0.592	-2.022	-2.182	-1.017	-0.744	-0.678	-2.914	-1.546	-2.34	-2.863	-1.265	-2.421		X9_2_7_Ar.N.H._LJ	-0.000103344	1166	6.11797e-05	0.000225497	0.000208962	0.000105101	7.6888e-05	7.00673e-05	0.000301145	0.00015977	0.000241825	0.000295874	0.00013073	0.000250196
7_4_-1_Ar(N-H)_C	30.827	24.343	30.209	16.333	31.014	31.118	22.544	31.002	24.174	27.726	31.241	22.828		X7_4_.1_Ar.N.H._C	-0.000991225	1167	-0.0305565	-0.0299439	-0.0241294	-0.0161897	-0.0307418	-0.0308449	-0.0223462	-0.03073	-0.0239619	-0.0274827	-0.0309669	-0.0226277
13_6_-1_Ar(N-H)_C	22.937	15.583	16.607	18.955	22.929	24.322	13.499	24.827	12.974	15.616	26.092	13.662		X13_6_.1_Ar.N.H._C	-0.000549254	1168	-0.0125983	-0.00912147	-0.00855903	-0.0104111	-0.0125939	-0.013359	-0.00741439	-0.0136363	-0.00712603	-0.00857716	-0.0143311	-0.00750391
16_2_-3_Ar(N-H)_C	22.688	15.438	14.867	21.717	21.225	24.059	12.891	23.139	10.195	14.459	23.206	12.775		X16_2_.3_Ar.N.H._C	-0.000481481	1169	-0.0109238	-0.00715818	-0.00743311	-0.0104563	-0.0102194	-0.011584	-0.00620678	-0.011141	-0.0049087	-0.00696174	-0.0111733	-0.00615092
12_2_3_Ar(N-H)_LJ	-0.455	-1.524	-1.352	-0.954	-0.577	-0.557	-1.825	-1.215	-1.433	-2.018	-0.864	-1.321		X12_2_3_Ar.N.H._LJ	-7.61605e-05	1170	3.4653e-05	0.000102969	0.000116069	7.26571e-05	4.39446e-05	4.24214e-05	0.000138993	9.2535e-05	0.000109138	0.000153692	6.58027e-05	0.000100608
12_2_3_SH_LJ	-0.921	-3.085	-2.737	-1.93	-1.168	-1.127	-3.696	-2.459	-2.9	-4.086	-1.749	-2.675		X12_2_3_SH_LJ	-0.00015426	1171	0.000142073	0.000422209	0.000475891	0.000297721	0.000180175	0.000173851	0.000570144	0.000379325	0.000447353	0.000630305	0.0002698	0.000412645
13_0_4_Ar(N-H)_LJ	-0.316	-1.288	-0.966	-0.499	-0.404	-0.372	-1.391	-0.829	-1.012	-1.476	-0.556	-1.044		X13_0_4_Ar.N.H._LJ	-6.36361e-05	1172	2.0109e-05	6.14725e-05	8.19633e-05	3.17544e-05	2.5709e-05	2.36726e-05	8.85178e-05	5.27543e-05	6.43998e-05	9.39269e-05	3.53817e-05	6.64361e-05
13_0_4_SH_LJ	-0.64	-2.608	-1.955	-1.01	-0.817	-0.754	-2.815	-1.678	-2.048	-2.988	-1.126	-2.113		X13_0_4_SH_LJ	-0.000128726	1173	8.2385e-05	0.00025166	0.000335719	0.000130014	0.00010517	9.70598e-05	0.000362365	0.000216003	0.000263632	0.000384635	0.000144946	0.000271999
8_0_-1_Ar(N-H)_C	31.286	31.054	31.023	31.202	31.264	31.438	30.647	31.353	6.953	31.037	31.194	30.479		X8_0_.1_Ar.N.H._C	-3.81883e-05	1174	-0.00119476	-0.00118472	-0.0011859	-0.00119155	-0.00119392	-0.00120057	-0.00117036	-0.00119732	-0.000265524	-0.00118525	-0.00119125	-0.00116394
14_4_0_Ar(N-H)_C	24.186	16.873	17.324	21.272	24.014	25.848	14.764	26.027	11.586	16.737	25.547	14.849		X14_4_0_Ar.N.H._C	-0.000507168	1175	-0.0122664	-0.00878618	-0.00855745	-0.0107885	-0.0121791	-0.0131093	-0.00748783	-0.0132001	-0.00587605	-0.00848847	-0.0129566	-0.00753094
12_3_1_Ar(N-H)_C	28.688	20.828	21.71	24.534	29.124	30.073	18.687	30.162	12.327	21.168	29.456	18.725		X12_3_1_Ar.N.H._C	-0.000540814	1176	-0.0155149	-0.0117411	-0.0112641	-0.0132683	-0.0157507	-0.0162639	-0.0101062	-0.016312	-0.00666662	-0.011448	-0.0159302	-0.0101267
13_1_8_COO-_LJ	-0.143	-0.453	-0.397	-0.352	-0.271	-0.259	-0.497	-0.29	-0.411	-0.514	-0.251	-0.44		X13_1_8_COO._LJ	-2.30192e-05	1177	3.29174e-06	9.13861e-06	1.04277e-05	8.10274e-06	6.23819e-06	5.96196e-06	1.14405e-05	6.67556e-06	9.46087e-06	1.18318e-05	5.77781e-06	1.01284e-05
15_4_-1_Ar(N-H)_C	22.79	15.665	15.812	20.594	22.204	24.212	13.482	24.133	11.039	15.257	24.116	13.52		X15_4_.1_Ar.N.H._C	-0.000484615	1178	-0.0110444	-0.00766273	-0.00759149	-0.00998016	-0.0107604	-0.0117335	-0.00653358	-0.0116952	-0.00534966	-0.00739377	-0.011687	-0.00655199
7_1_3_(H2O)HO_LJ	-6.534	-37.414	-41.073	-14.365	-12.391	-10.052	-49.692	-19.307	-56.227	-48.413	-19.388	-38.688		X7_1_3_.H2O.HO_LJ	-0.00182939	1179	0.0119532	0.0751385	0.0684448	0.0262792	0.022668	0.018389	0.090906	0.03532	0.102861	0.0885662	0.0354682	0.0707754
14_2_5_(H2O)HO_LJ	-0.155	-0.462	-0.397	-0.292	-0.198	-0.195	-0.499	-0.322	-0.411	-0.535	-0.271	-0.41		X14_2_5_.H2O.HO_LJ	-1.97148e-05	1180	3.05579e-06	7.82678e-06	9.10824e-06	5.75672e-06	3.90353e-06	3.84439e-06	9.83769e-06	6.34817e-06	8.10278e-06	1.05474e-05	5.34271e-06	8.08307e-06
9_0_0_SH_LJ	-8.093	-44.598	-45.13	-16.559	-13.02	-10.896	-63.074	-41.502	-57.314	-73.666	-16.243	-33.278		X9_0_0_SH_LJ	-0.00258209	1181	0.0208968	0.11653	0.115156	0.0427568	0.0336188	0.0281344	0.162863	0.107162	0.14799	0.190212	0.0419408	0.0859267
11_5_1_Ar(N-H)_C	27.277	19.02	21.221	20.785	28.52	29.548	17.455	29.622	14.585	20.094	29.332	17.695		X11_5_1_Ar.N.H._C	-0.000637937	1182	-0.017401	-0.0135377	-0.0121336	-0.0132595	-0.018194	-0.0188498	-0.0111352	-0.018897	-0.00930431	-0.0128187	-0.018712	-0.0112883
13_2_7_(H2O)HO_LJ	-0.151	-0.458	-0.414	-0.269	-0.191	-0.185	-0.518	-0.313	-0.43	-0.54	-0.27	-0.443		X13_2_7_.H2O.HO_LJ	-1.94438e-05	1183	2.93602e-06	8.04974e-06	8.90527e-06	5.23039e-06	3.71377e-06	3.59711e-06	1.00719e-05	6.08592e-06	8.36084e-06	1.04997e-05	5.24983e-06	8.61361e-06
14_1_6_SH_LJ	-0.299	-0.962	-0.793	-0.475	-0.356	-0.343	-1.016	-0.628	-0.823	-1.067	-0.516	-0.854		X14_1_6_SH_LJ	-3.98511e-05	1184	1.19155e-05	3.16019e-05	3.83368e-05	1.89293e-05	1.4187e-05	1.36689e-05	4.04887e-05	2.50265e-05	3.27975e-05	4.25211e-05	2.05632e-05	3.40328e-05
14_1_6_Ar(N-H)_LJ	-0.148	-0.475	-0.392	-0.235	-0.176	-0.169	-0.502	-0.31	-0.406	-0.527	-0.255	-0.422		X14_1_6_Ar.N.H._LJ	-1.96754e-05	1185	2.91196e-06	7.71275e-06	9.34581e-06	4.62372e-06	3.46287e-06	3.32514e-06	9.87705e-06	6.09937e-06	7.98821e-06	1.03689e-05	5.01722e-06	8.30301e-06
15_3_-1_Ar(N-H)_C	23.654	16.443	16.345	21.722	22.913	25.215	14.09	24.936	10.794	15.884	24.478	14.087		X15_3_.1_Ar.N.H._C	-0.00048863	1186	-0.0115581	-0.00798666	-0.00803454	-0.010614	-0.011196	-0.0123208	-0.0068848	-0.0121845	-0.00527427	-0.0077614	-0.0119607	-0.00688333
13_2_0_Ar(N-H)_C	27.999	20.392	20.338	25.319	27.589	29.525	17.678	28.674	11.306	19.956	28.173	17.617		X13_2_0_Ar.N.H._C	-0.000524294	1187	-0.0146797	-0.0106631	-0.0106914	-0.0132746	-0.0144647	-0.0154798	-0.00926846	-0.0150336	-0.00592766	-0.0104628	-0.0147709	-0.00923648
12_1_8_(H2O)HO_LJ	-0.181	-0.597	-0.536	-0.297	-0.232	-0.218	-0.684	-0.388	-0.557	-0.698	-0.328	-0.605		X12_1_8_.H2O.HO_LJ	-2.60058e-05	1188	4.70705e-06	1.39391e-05	1.55255e-05	7.72372e-06	6.03334e-06	5.66926e-06	1.7788e-05	1.00902e-05	1.44852e-05	1.8152e-05	8.5299e-06	1.57335e-05
14_0_5_Ar(N-H)_LJ	-0.185	-0.67	-0.509	-0.282	-0.225	-0.213	-0.681	-0.415	-0.528	-0.719	-0.314	-0.553		X14_0_5_Ar.N.H._LJ	-2.91659e-05	1189	5.3957e-06	1.48455e-05	1.95412e-05	8.22479e-06	6.56233e-06	6.21234e-06	1.9862e-05	1.21039e-05	1.53996e-05	2.09703e-05	9.1581e-06	1.61288e-05
14_0_5_SH_LJ	-0.374	-1.356	-1.03	-0.572	-0.456	-0.432	-1.379	-0.84	-1.068	-1.455	-0.637	-1.119		X14_0_5_SH_LJ	-5.91429e-05	1190	2.21195e-05	6.09172e-05	8.01978e-05	3.38298e-05	2.69692e-05	2.55497e-05	8.15581e-05	4.96801e-05	6.31646e-05	8.60529e-05	3.7674e-05	6.61809e-05
7_3_2_(H2O)HO_LJ	-4.044	-15.613	-17.532	-25.618	-5.783	-6.283	-19.613	-16.141	-19.768	-20.698	-12.009	-12.702		X7_3_2_.H2O.HO_LJ	-0.00094749	1191	0.00383165	0.0166114	0.0147932	0.0242728	0.00547934	0.00595308	0.0185831	0.0152934	0.01873	0.0196112	0.0113784	0.012035
11_6_-1_Ar(N-H)_C	25.023	17.042	18.999	18.411	25.616	26.77	14.836	27.486	15.308	17.525	29.83	15.082		X11_6_.1_Ar.N.H._C	-0.000672328	1192	-0.0168237	-0.0127736	-0.0114578	-0.0123782	-0.0172223	-0.0179982	-0.00997466	-0.0184796	-0.010292	-0.0117825	-0.0200555	-0.01014
9_1_8_COO-_LJ	-0.521	-1.813	-1.901	-1.275	-1.04	-0.927	-2.497	-1.253	-1.993	-2.478	-1.054	-2.247		X9_1_8_COO._LJ	-0.000105813	1193	5.51287e-05	0.000201151	0.00019184	0.000134912	0.000110046	9.80889e-05	0.000264216	0.000132584	0.000210886	0.000262205	0.000111527	0.000237762
13_3_5_SH_LJ	-0.411	-1.173	-1.076	-0.802	-0.49	-0.486	-1.338	-0.874	-1.122	-1.432	-0.753	-1.088		X13_3_5_SH_LJ	-4.97976e-05	1194	2.04668e-05	5.35822e-05	5.84125e-05	3.99376e-05	2.44008e-05	2.42016e-05	6.66291e-05	4.35231e-05	5.58729e-05	7.13101e-05	3.74976e-05	5.41797e-05
13_3_5_Ar(N-H)_LJ	-0.203	-0.58	-0.532	-0.396	-0.242	-0.24	-0.661	-0.432	-0.554	-0.707	-0.372	-0.537		X13_3_5_Ar.N.H._LJ	-2.4588e-05	1195	4.99137e-06	1.30808e-05	1.42611e-05	9.73687e-06	5.95031e-06	5.90113e-06	1.62527e-05	1.0622e-05	1.36218e-05	1.73838e-05	9.14675e-06	1.32038e-05
14_1_5_Ar(N-H)_LJ	-0.174	-0.571	-0.463	-0.285	-0.21	-0.202	-0.603	-0.378	-0.481	-0.64	-0.301	-0.491		X14_1_5_Ar.N.H._LJ	-2.44384e-05	1196	4.25228e-06	1.1315e-05	1.39543e-05	6.96494e-06	5.13206e-06	4.93655e-06	1.47363e-05	9.23771e-06	1.17549e-05	1.56406e-05	7.35596e-06	1.19992e-05
14_1_5_SH_LJ	-0.353	-1.155	-0.938	-0.576	-0.425	-0.409	-1.22	-0.766	-0.973	-1.297	-0.609	-0.993		X14_1_5_SH_LJ	-4.92715e-05	1197	1.73928e-05	4.62166e-05	5.69085e-05	2.83804e-05	2.09404e-05	2.0152e-05	6.01112e-05	3.77419e-05	4.79411e-05	6.39051e-05	3.00063e-05	4.89266e-05
12_1_5_O-H_LJ	-0.609	-2.309	-1.921	-0.59	-0.447	-0.412	-2.744	-1.657	-2.034	-2.778	-1.139	-2.111		X12_1_5_O.H_LJ	-0.000102399	1198	6.23609e-05	0.000196708	0.000236439	6.04153e-05	4.57723e-05	4.21883e-05	0.000280982	0.000169675	0.000208279	0.000284464	0.000116632	0.000216164
13_3_4_(H2O)HO_LJ	-0.229	-0.65	-0.591	-0.51	-0.296	-0.296	-0.735	-0.497	-0.615	-0.801	-0.422	-0.584		X13_3_4_.H2O.HO_LJ	-2.91886e-05	1199	6.68419e-06	1.72505e-05	1.89726e-05	1.48862e-05	8.63983e-06	8.63983e-06	2.14536e-05	1.45067e-05	1.7951e-05	2.33801e-05	1.23176e-05	1.70462e-05
14_1_7_(H2O)HO_LJ	-0.119	-0.373	-0.314	-0.198	-0.15	-0.145	-0.394	-0.24	-0.325	-0.412	-0.205	-0.341		X14_1_7_.H2O.HO_LJ	-1.53272e-05	1200	1.82394e-06	4.81274e-06	5.71704e-06	3.03478e-06	2.29908e-06	2.22244e-06	6.03891e-06	3.67853e-06	4.98134e-06	6.3148e-06	3.14207e-06	5.22657e-06
10_3_2_Ar(N-H)_LJ	-1.044	-3.3	-3.31	-3.455	-1.334	-1.353	-4.143	-3.129	-3.595	-4.777	-2.261	-2.858		X10_3_2_Ar.N.H._LJ	-0.000176518	1201	0.000184285	0.000584275	0.00058251	0.00060987	0.000235475	0.000238829	0.000731315	0.000552325	0.000634583	0.000843227	0.000399108	0.000504489
10_3_2_SH_LJ	-2.113	-6.681	-6.702	-6.996	-2.7	-2.739	-8.39	-6.337	-7.278	-9.673	-4.578	-5.786		X10_3_2_SH_LJ	-0.000357503	1202	0.000755405	0.00239599	0.00238848	0.00250109	0.000965259	0.000979202	0.00299945	0.0022655	0.00260191	0.00345813	0.00163665	0.00206851
3_1_-2_Ar(N-H)_C	31.756	31.821	31.54	31.804	31.805	31.957	30.919	31.399	31.448	30.933	31.911	31.03		X3_1_.2_Ar.N.H._C	-3.91618e-05	1203	-0.00124362	-0.00123516	-0.00124617	-0.0012455	-0.00124554	-0.00125149	-0.00121084	-0.00122964	-0.00123156	-0.00121139	-0.00124969	-0.00121519
2_1_1_Ar(N-H)_C	31.915	-0.738	31.729	31.628	31.931	32.012	31.583	31.81	31.611	31.739	31.635	31.655		X2_1_1_Ar.N.H._C	-0.0010859	1204	-0.0346565	-0.0344545	0.000801393	-0.0343448	-0.0346738	-0.0347618	-0.0342959	-0.0345424	-0.0343264	-0.0344653	-0.0343524	-0.0343741
14_2_6_(H2O)HO_LJ	-0.132	-0.39	-0.339	-0.24	-0.167	-0.164	-0.422	-0.267	-0.352	-0.448	-0.23	-0.356		X14_2_6_.H2O.HO_LJ	-1.62368e-05	1205	2.14326e-06	5.50427e-06	6.33235e-06	3.89683e-06	2.71154e-06	2.66283e-06	6.85193e-06	4.33522e-06	5.71535e-06	7.27408e-06	3.73446e-06	5.7803e-06
14_3_0_Ar(N-H)_C	25.199	17.834	17.991	22.623	24.859	27.028	15.525	27.009	11.243	17.526	25.966	15.559		X14_3_0_Ar.N.H._C	-0.00050883	1206	-0.012822	-0.00915437	-0.00907448	-0.0115113	-0.012649	-0.0137527	-0.00789959	-0.013743	-0.00572078	-0.00891776	-0.0132123	-0.00791689
2_4_4_Ar(N-H)_LJ	-8.579	-54.14	31.683	-24.212	-8.943	-10.273	33.295	-17.194	33.731	32.599	-26.947	-62.783		X2_4_4_Ar.N.H._LJ	-0.00175599	1207	0.0150647	-0.0556352	0.0950696	0.0425162	0.0157039	0.0180393	-0.0584659	0.0301926	-0.0592315	-0.0572437	0.0473188	0.110247
12_3_3_(H2O)HO_LJ	-0.383	-1.122	-1.042	-0.975	-0.506	-0.507	-1.314	-0.919	-1.095	-1.463	-0.738	-0.993		X12_3_3_.H2O.HO_LJ	-5.45114e-05	1208	2.08779e-05	5.68009e-05	6.11618e-05	5.31486e-05	2.75828e-05	2.76373e-05	7.1628e-05	5.0096e-05	5.969e-05	7.97502e-05	4.02294e-05	5.41298e-05
2_4_4_SH_LJ	-17.376	-110.116	32.046	-49.091	-18.112	-20.811	33.587	-34.827	34.024	32.893	-58.26	-128.857		X2_4_4_SH_LJ	-0.00361992	1209	0.0628998	-0.116004	0.398611	0.177706	0.065564	0.0753342	-0.121582	0.126071	-0.123164	-0.11907	0.210897	0.466452
14_1_7_COO-_LJ	-0.128	-0.401	-0.338	-0.321	-0.244	-0.235	-0.424	-0.258	-0.35	-0.443	-0.22	-0.367		X14_1_7_COO._LJ	-2.03661e-05	1210	2.60686e-06	6.88373e-06	8.16679e-06	6.53751e-06	4.96932e-06	4.78602e-06	8.63521e-06	5.25444e-06	7.12812e-06	9.02216e-06	4.48053e-06	7.47434e-06
10_1_8_(H2O)HO_LJ	-0.347	-1.201	-1.172	-0.566	-0.455	-0.413	-1.538	-0.814	-1.226	-1.529	-0.674	-1.373		X10_1_8_.H2O.HO_LJ	-5.71754e-05	1211	1.98399e-05	6.70095e-05	6.86676e-05	3.23613e-05	2.60148e-05	2.36134e-05	8.79357e-05	4.65408e-05	7.0097e-05	8.74212e-05	3.85362e-05	7.85018e-05
13_3_6_(H2O)HO_LJ	-0.164	-0.467	-0.435	-0.327	-0.208	-0.206	-0.536	-0.339	-0.453	-0.568	-0.3	-0.447		X13_3_6_.H2O.HO_LJ	-1.99928e-05	1212	3.27882e-06	8.69686e-06	9.33663e-06	6.53764e-06	4.1585e-06	4.11851e-06	1.07161e-05	6.77756e-06	9.05673e-06	1.13559e-05	5.99784e-06	8.93678e-06
14_0_7_SH_LJ	-0.265	-0.894	-0.709	-0.388	-0.312	-0.298	-0.909	-0.544	-0.734	-0.943	-0.448	-0.791		X14_0_7_SH_LJ	-3.61384e-05	1213	9.57667e-06	2.56221e-05	3.23077e-05	1.40217e-05	1.12752e-05	1.07692e-05	3.28498e-05	1.96593e-05	2.65256e-05	3.40785e-05	1.619e-05	2.85855e-05
14_0_7_Ar(N-H)_LJ	-0.131	-0.442	-0.35	-0.192	-0.154	-0.147	-0.449	-0.269	-0.363	-0.466	-0.221	-0.391		X14_0_7_Ar.N.H._LJ	-1.7878e-05	1214	2.34201e-06	6.25729e-06	7.90206e-06	3.43257e-06	2.75321e-06	2.62806e-06	8.0272e-06	4.80917e-06	6.4897e-06	8.33113e-06	3.95103e-06	6.99028e-06
2_4_4_COO-_LJ	-8.917	-57.452	30.835	-41.271	-15.08	-17.37	33.217	-17.876	33.665	32.446	-37.481	-69.616		X2_4_4_COO._LJ	-0.00222889	1215	0.019875	-0.0687279	0.128054	0.0919886	0.0336117	0.0387159	-0.0740371	0.0398437	-0.0750356	-0.0723186	0.0835411	0.155167
10_2_2_COO-_LJ	-1.315	-4.971	-4.873	-5.678	-2.899	-2.752	-6.857	-4.866	-5.51	-7.928	-2.796	-4.279		X10_2_2_COO._LJ	-0.000361698	1216	0.000475632	0.00176255	0.001798	0.00205372	0.00104856	0.000995392	0.00248016	0.00176002	0.00199295	0.00286754	0.00101131	0.0015477
11_0_9_COO-_LJ	-0.222	-0.76	-0.685	-0.504	-0.422	-0.39	-0.867	-0.463	-0.707	-0.881	-0.4	-0.813		X11_0_9_COO._LJ	-3.86981e-05	1217	8.59099e-06	2.65082e-05	2.94106e-05	1.95039e-05	1.63306e-05	1.50923e-05	3.35513e-05	1.79172e-05	2.73596e-05	3.40931e-05	1.54793e-05	3.14616e-05
14_0_8_COO-_LJ	-0.112	-0.361	-0.295	-0.261	-0.21	-0.201	-0.368	-0.218	-0.305	-0.383	-0.188	-0.33		X14_0_8_COO._LJ	-1.75701e-05	1218	1.96785e-06	5.18318e-06	6.34281e-06	4.5858e-06	3.68972e-06	3.53159e-06	6.4658e-06	3.83028e-06	5.35888e-06	6.72935e-06	3.30318e-06	5.79814e-06
11_0_3_(H2O)HO_LJ	-0.867	-4.518	-3.506	-1.541	-1.347	-1.147	-6.143	-3.486	-3.878	-6.523	-1.665	-3.759		X11_0_3_.H2O.HO_LJ	-0.000308817	1219	0.000267744	0.00108271	0.00139523	0.000475887	0.000415976	0.000354213	0.00189706	0.00107654	0.00119759	0.00201441	0.00051418	0.00116084
10_1_0_Ar(N-H)_C	30.875	29.368	29.471	30.528	30.873	31.08	25.642	31.032	10.75	29.26	30.797	25.086		X10_1_0_Ar.N.H._C	-0.000300161	1220	-0.00926746	-0.00884604	-0.00881512	-0.00916331	-0.00926686	-0.009329	-0.00769672	-0.00931459	-0.00322673	-0.00878271	-0.00924405	-0.00752983
12_5_1_Ar(N-H)_C	25.803	17.981	19.561	20.705	26.625	27.76	16.3	28.569	13.449	18.655	28.186	16.518		X12_5_1_Ar.N.H._C	-0.000573991	1221	-0.0148107	-0.0112278	-0.0103209	-0.0118845	-0.0152825	-0.015934	-0.00935606	-0.0163984	-0.00771961	-0.0107078	-0.0161785	-0.00948119
12_3_3_SH_LJ	-0.804	-2.355	-2.189	-1.904	-0.988	-0.99	-2.758	-1.929	-2.299	-3.071	-1.55	-2.084		X12_3_3_SH_LJ	-0.000109957	1222	8.84052e-05	0.000240695	0.000258948	0.000209358	0.000108637	0.000108857	0.000303261	0.000212106	0.00025279	0.000337677	0.000170433	0.00022915
12_3_3_Ar(N-H)_LJ	-0.397	-1.164	-1.081	-0.94	-0.488	-0.489	-1.362	-0.953	-1.136	-1.517	-0.766	-1.03		X12_3_3_Ar.N.H._LJ	-5.43332e-05	1223	2.15703e-05	5.87342e-05	6.32439e-05	5.10732e-05	2.65146e-05	2.65689e-05	7.40019e-05	5.17796e-05	6.17225e-05	8.24235e-05	4.16193e-05	5.59632e-05
16_3_-2_Ar(N-H)_C	22.216	15.151	14.883	20.805	21.185	23.539	12.847	23.075	10.333	14.442	23.043	12.811		X16_3_.2_Ar.N.H._C	-0.000466308	1224	-0.0103595	-0.00694005	-0.00706502	-0.00970153	-0.00987872	-0.0109764	-0.00599065	-0.01076	-0.00481836	-0.00673441	-0.0107451	-0.00597387
12_0_9_COO-_LJ	-0.164	-0.546	-0.477	-0.374	-0.309	-0.289	-0.597	-0.33	-0.492	-0.612	-0.287	-0.553		X12_0_9_COO._LJ	-2.71028e-05	1225	4.44486e-06	1.2928e-05	1.47981e-05	1.01364e-05	8.37476e-06	7.83271e-06	1.61804e-05	8.94392e-06	1.33346e-05	1.65869e-05	7.7785e-06	1.49878e-05
11_1_8_SH_LJ	-0.525	-1.781	-1.654	-0.798	-0.632	-0.584	-2.147	-1.181	-1.726	-2.159	-0.983	-1.905		X11_1_8_SH_LJ	-7.90027e-05	1226	4.14764e-05	0.00013067	0.000140704	6.30441e-05	4.99297e-05	4.61376e-05	0.000169619	9.33021e-05	0.000136359	0.000170567	7.76596e-05	0.0001505
11_1_8_Ar(N-H)_LJ	-0.259	-0.88	-0.817	-0.394	-0.312	-0.289	-1.06	-0.583	-0.852	-1.066	-0.486	-0.941		X11_1_8_Ar.N.H._LJ	-3.89939e-05	1227	1.00994e-05	3.1858e-05	3.43146e-05	1.53636e-05	1.21661e-05	1.12692e-05	4.13335e-05	2.27334e-05	3.32228e-05	4.15674e-05	1.8951e-05	3.66932e-05
13_2_7_COO-_LJ	-0.162	-0.492	-0.445	-0.436	-0.31	-0.3	-0.557	-0.337	-0.462	-0.581	-0.291	-0.476		X13_2_7_COO._LJ	-2.60281e-05	1228	4.21656e-06	1.15825e-05	1.28058e-05	1.13483e-05	8.06872e-06	7.80844e-06	1.44977e-05	8.77148e-06	1.2025e-05	1.51223e-05	7.57419e-06	1.23894e-05
10_2_1_Ar(N-H)_C	30.726	26.839	28.266	29.662	30.8	30.969	24.526	30.957	12.187	27.816	30.698	24.242		X10_2_1_Ar.N.H._C	-0.000382768	1229	-0.0117609	-0.0108193	-0.0102731	-0.0113536	-0.0117892	-0.0118539	-0.00938776	-0.0118493	-0.00466479	-0.0106471	-0.0117502	-0.00927905
10_5_1_Ar(N-H)_C	28.866	20.04	23.095	20.486	29.83	30.182	18.704	30.39	16.006	21.665	30.403	18.978		X10_5_1_Ar.N.H._C	-0.000719631	1230	-0.0207729	-0.0166199	-0.0144214	-0.0147424	-0.0214666	-0.0217199	-0.01346	-0.0218696	-0.0115184	-0.0155908	-0.0218789	-0.0136571
15_1_-2_Ar(N-H)_C	25.039	17.588	16.808	23.933	23.651	26.782	14.715	25.845	10.315	16.487	24.951	14.591		X15_1_.2_Ar.N.H._C	-0.000505212	1231	-0.01265	-0.0084916	-0.00888567	-0.0120912	-0.0119488	-0.0135306	-0.00743419	-0.0130572	-0.00521126	-0.00832943	-0.0126055	-0.00737155
8_2_1_Ar(N-H)_LJ	-4.109	-17.336	-19.92	-17.322	-5.872	-5.796	-23.51	-18.931	-24.908	-29.764	-10.257	-13.573		X8_2_1_Ar.N.H._LJ	-0.000936973	1232	0.00385002	0.0186645	0.0162434	0.0162302	0.0055019	0.00543069	0.0220282	0.0177378	0.0233381	0.0278881	0.00961053	0.0127175
16_5_-3_Ar(N-H)_C	20.508	13.638	13.643	18.966	19.479	21.537	11.501	21.261	10.663	13.04	22.274	11.483		X16_5_.3_Ar.N.H._C	-0.000460958	1233	-0.00945333	-0.00628885	-0.00628655	-0.00874253	-0.008979	-0.00992765	-0.00530148	-0.00980043	-0.0049152	-0.00601089	-0.0102674	-0.00529318
16_4_-2_Ar(N-H)_C	21.483	14.523	14.456	19.87	20.591	22.693	12.36	22.419	10.509	13.943	22.732	12.356		X16_4_.2_Ar.N.H._C	-0.000460998	1234	-0.00990362	-0.00666418	-0.00669507	-0.00916003	-0.00949241	-0.0104614	-0.00569793	-0.0103351	-0.00484463	-0.00642769	-0.0104794	-0.00569609
14_0_4_COO-_LJ	-0.222	-0.819	-0.615	-0.563	-0.443	-0.42	-0.833	-0.512	-0.637	-0.899	-0.377	-0.652		X14_0_4_COO._LJ	-4.43516e-05	1235	9.84605e-06	2.72762e-05	3.6324e-05	2.49699e-05	1.96478e-05	1.86277e-05	3.69449e-05	2.2708e-05	2.8252e-05	3.98721e-05	1.67205e-05	2.89172e-05
15_6_-3_Ar(N-H)_C	20.556	13.651	13.915	18.528	19.655	21.531	11.482	21.503	11.395	13.157	23.056	11.503		X15_6_.3_Ar.N.H._C	-0.000482802	1236	-0.00992448	-0.00671819	-0.00659073	-0.00894536	-0.00948948	-0.0103952	-0.00554353	-0.0103817	-0.00550153	-0.00635223	-0.0111315	-0.00555367
6_0_2_Ar(N-H)_LJ	-26.647	32.836	33.36	-43.482	-47.537	-41.359	35.296	35.589	34.73	35.16	-72.92	12.518		X6_0_2_Ar.N.H._LJ	0.00102599	1237	-0.0273395	0.0342269	0.0336893	-0.044612	-0.0487723	-0.0424338	0.0362132	0.0365139	0.0356325	0.0360737	-0.074815	0.0128433
9_5_0_Ar(N-H)_C	29.386	20.697	24.707	18.76	30.38	30.536	19.098	30.587	18.246	22.623	30.78	19.395		X9_5_0_Ar.N.H._C	-0.000833402	1238	-0.0244903	-0.0205909	-0.0172489	-0.0156346	-0.0253187	-0.0254488	-0.0159163	-0.0254913	-0.0152062	-0.018854	-0.0256521	-0.0161638
6_0_2_SH_LJ	-54.058	33.13	33.652	-88.241	-98.254	-84.204	35.589	35.882	35.023	35.453	-149.469	5.939		X6_0_2_SH_LJ	0.000843335	1239	-0.045589	0.0283799	0.0279397	-0.0744167	-0.082861	-0.0710122	0.0300134	0.0302605	0.0295361	0.0298988	-0.126052	0.00500857
12_1_3_(H2O)HO_LJ	-0.493	-1.923	-1.596	-0.982	-0.696	-0.645	-2.329	-1.458	-1.702	-2.561	-0.92	-1.615		X12_1_3_.H2O.HO_LJ	-0.000106137	1240	5.23258e-05	0.000169395	0.000204102	0.000104227	7.38717e-05	6.84587e-05	0.000247194	0.000154748	0.000180646	0.000271818	9.76465e-05	0.000171412
15_0_-3_Ar(N-H)_C	25.425	17.744	16.59	24.838	23.551	27.183	14.597	25.746	10.144	16.301	24.946	14.399		X15_0_.3_Ar.N.H._C	-0.000519154	1241	-0.0131995	-0.00861277	-0.00921187	-0.0128947	-0.0122266	-0.0141122	-0.00757809	-0.0133661	-0.0052663	-0.00846273	-0.0129508	-0.0074753
14_5_0_Ar(N-H)_C	23.144	15.92	16.605	19.964	23.135	24.625	13.985	25.04	11.841	15.914	25.035	14.124		X14_5_0_Ar.N.H._C	-0.000500444	1242	-0.0115823	-0.00830988	-0.00796707	-0.00999087	-0.0115778	-0.0123234	-0.00699871	-0.0125311	-0.00592576	-0.00796407	-0.0125286	-0.00706827
11_0_3_Ar(N-H)_LJ	-0.9	-4.677	-3.63	-1.486	-1.299	-1.106	-6.319	-3.597	-4.016	-6.71	-1.727	-3.891		X11_0_3_Ar.N.H._LJ	-0.000312478	1243	0.00028123	0.0011343	0.00146146	0.000464342	0.000405909	0.000345601	0.00197455	0.00112398	0.00125491	0.00209673	0.00053965	0.00121585
15_5_-1_Ar(N-H)_C	21.898	14.881	15.23	19.486	21.467	23.17	12.853	23.318	11.22	14.596	23.672	12.935		X15_5_.1_Ar.N.H._C	-0.000476751	1244	-0.0104399	-0.00726092	-0.00709453	-0.00928997	-0.0102344	-0.0110463	-0.00612768	-0.0111169	-0.00534915	-0.00695866	-0.0112856	-0.00616677
11_0_3_SH_LJ	-1.821	-9.47	-7.35	-3.008	-2.629	-2.24	-12.802	-7.285	-8.131	-13.594	-3.495	-7.878		X11_0_3_SH_LJ	-0.000633161	1245	0.00115299	0.00465373	0.00599604	0.00190455	0.00166458	0.00141828	0.00810573	0.00461258	0.00514823	0.00860719	0.0022129	0.00498804
2_4_4_O-H_LJ	-14.478	-95.034	-6.186	-23.718	-8.66	-9.977	33.321	-29.032	33.784	32.435	-74.917	-119.503		X2_4_4_O.H_LJ	-0.000220384	1246	0.00319072	0.00136329	0.020944	0.00522707	0.00190852	0.00219877	-0.00734341	0.00639819	-0.00744545	-0.00714815	0.0165105	0.0263365
0_7_-2_SH_LJ	-110.043	33.555	33.674	32.043	-106.384	34.766	35.062	34.298	35.258	34.448	-159.135	33.481		X0_7_.2_SH_LJ	0.00315776	1247	-0.347489	0.106334	0.105959	0.101184	-0.335935	0.109783	0.110717	0.108305	0.111336	0.108778	-0.50251	0.105725
0_7_-2_Ar(N-H)_LJ	-53.602	33.262	33.381	31.678	-52.423	34.474	34.769	34.006	34.965	34.156	-75.421	33.189		X0_7_.2_Ar.N.H._LJ	0.00186441	1248	-0.099936	0.0622358	0.0620139	0.0590607	-0.0977379	0.0642736	0.0648236	0.0634011	0.065189	0.0636807	-0.140616	0.0618778
8_2_1_SH_LJ	-8.319	-35.146	-40.401	-35.104	-11.891	-11.737	-47.736	-38.522	-50.553	-60.555	-20.771	-27.494		X8_2_1_SH_LJ	-0.00190335	1249	0.015834	0.0768974	0.0668952	0.0668153	0.0226328	0.0223397	0.0908585	0.073321	0.0962202	0.115258	0.0395345	0.0523308
13_0_8_SH_LJ	-0.298	-1.012	-0.832	-0.428	-0.35	-0.33	-1.063	-0.615	-0.863	-1.09	-0.514	-0.953		X13_0_8_SH_LJ	-4.11169e-05	1250	1.22528e-05	3.42093e-05	4.16103e-05	1.7598e-05	1.43909e-05	1.35686e-05	4.37073e-05	2.52869e-05	3.54839e-05	4.48174e-05	2.11341e-05	3.91844e-05
13_0_8_Ar(N-H)_LJ	-0.147	-0.5	-0.411	-0.211	-0.173	-0.163	-0.525	-0.304	-0.426	-0.538	-0.254	-0.471		X13_0_8_Ar.N.H._LJ	-2.03185e-05	1251	2.98682e-06	8.3509e-06	1.01592e-05	4.2872e-06	3.5151e-06	3.31191e-06	1.06672e-05	6.17682e-06	8.65568e-06	1.09313e-05	5.1609e-06	9.57001e-06
6_0_2_COO-_LJ	-27.918	32.729	33.282	-74.744	-95.989	-73.265	35.24	35.534	34.672	35.105	-80.36	-36.974		X6_0_2_COO._LJ	-0.000949542	1252	0.0265093	-0.0316027	-0.0310776	0.0709726	0.0911456	0.0695682	-0.0334619	-0.033741	-0.0329225	-0.0333337	0.0763052	0.0351084
2_4_4_(H2O)HO_LJ	-8.314	-54.732	-9.471	-25.298	-9.291	-10.688	33.056	-16.673	33.526	32.1	-44.283	-69.206		X2_4_4_.H2O.HO_LJ	0.000819616	1253	-0.00681429	-0.00776259	-0.0448592	-0.0207347	-0.00761506	-0.00876006	0.0270932	-0.0136655	0.0274785	0.0263097	-0.0362951	-0.0567224
13_3_4_SH_LJ	-0.481	-1.365	-1.241	-0.995	-0.578	-0.578	-1.543	-1.043	-1.292	-1.683	-0.886	-1.227		X13_3_4_SH_LJ	-5.88774e-05	1254	2.832e-05	7.30668e-05	8.03676e-05	5.8583e-05	3.40311e-05	3.40311e-05	9.08478e-05	6.14091e-05	7.60695e-05	9.90906e-05	5.21653e-05	7.22425e-05
13_3_4_Ar(N-H)_LJ	-0.238	-0.674	-0.613	-0.492	-0.286	-0.285	-0.762	-0.515	-0.638	-0.831	-0.438	-0.606		X13_3_4_Ar.N.H._LJ	-2.90859e-05	1255	6.92245e-06	1.78297e-05	1.96039e-05	1.43103e-05	8.31857e-06	8.28948e-06	2.21635e-05	1.49792e-05	1.85568e-05	2.41704e-05	1.27396e-05	1.76261e-05
11_2_6_O-H_LJ	-0.636	-2.171	-2.03	-0.654	-0.456	-0.427	-2.754	-1.648	-2.157	-2.743	-1.252	-2.21		X11_2_6_O.H_LJ	-9.08867e-05	1256	5.7804e-05	0.0001845	0.000197315	5.94399e-05	4.14443e-05	3.88086e-05	0.000250302	0.000149781	0.000196043	0.000249302	0.00011379	0.00020086
9_0_-1_Ar(N-H)_C	31.137	30.762	30.649	31.042	31.098	31.299	29.721	31.221	9.014	30.656	31.037	28.705		X9_0_.1_Ar.N.H._C	-7.84019e-05	1257	-0.0024412	-0.00240294	-0.0024118	-0.00243375	-0.00243814	-0.0024539	-0.00233018	-0.00244779	-0.000706715	-0.00240349	-0.00243336	-0.00225053
0_1_5_Ar(N-H)_C	31.536	31.518	31.868	31.438	31.629	31.511	32.066	31.622	31.72	31.714	31.487	32.118		X0_1_5_Ar.N.H._C	1.45428e-05	1258	0.000458623	0.000463451	0.000458361	0.000457198	0.000459975	0.000458259	0.000466331	0.000459874	0.000461299	0.000461212	0.00045791	0.000467087
16_1_-3_Ar(N-H)_C	23.308	15.959	15.158	22.552	21.724	24.759	13.277	23.695	9.967	14.829	23.357	13.14		X16_1_.3_Ar.N.H._C	-0.000482175	1259	-0.0112385	-0.00730881	-0.00769503	-0.010874	-0.0104748	-0.0119382	-0.00640184	-0.0114251	-0.00480584	-0.00715017	-0.0112622	-0.00633578
13_4_1_Ar(N-H)_C	25.651	18.111	18.976	21.909	26	27.564	16.206	28.075	12.161	18.368	26.979	16.344		X13_4_1_Ar.N.H._C	-0.000527192	1260	-0.013523	-0.010004	-0.00954797	-0.0115502	-0.013707	-0.0145315	-0.00854367	-0.0148009	-0.00641118	-0.00968346	-0.0142231	-0.00861642
9_1_2_O-H_LJ	-4.367	-22.553	-22.718	-5.606	-3.937	-3.336	-39.016	-26.654	-29.526	-43.539	-9.801	-19.711		X9_1_2_O.H_LJ	-0.00161785	1261	0.00706517	0.0367544	0.0364875	0.00906969	0.00636949	0.00539716	0.0631222	0.0431223	0.0477688	0.0704397	0.0158566	0.0318895
12_0_3_COO-_LJ	-0.583	-2.688	-2.035	-1.552	-1.281	-1.143	-3.195	-1.864	-2.174	-3.496	-1.064	-2.144		X12_0_3_COO._LJ	-0.000176184	1262	0.000102715	0.000358534	0.000473582	0.000273437	0.000225691	0.000201378	0.000562907	0.000328406	0.000383023	0.000615938	0.000187459	0.000377738
8_4_4_O-H_LJ	-2.087	-6.556	-7.325	-4.29	-1.49	-1.552	-8.98	-5.875	-8.113	-9.3	-5.304	-6.545		X8_4_4_O.H_LJ	-0.000272676	1263	0.000569075	0.00199735	0.00178766	0.00116978	0.000406287	0.000423193	0.00244863	0.00160197	0.00221222	0.00253589	0.00144627	0.00178467
14_1_4_(H2O)HO_LJ	-0.194	-0.641	-0.516	-0.353	-0.254	-0.246	-0.676	-0.431	-0.535	-0.734	-0.335	-0.534		X14_1_4_.H2O.HO_LJ	-2.87073e-05	1264	5.56922e-06	1.4813e-05	1.84014e-05	1.01337e-05	7.29165e-06	7.062e-06	1.94061e-05	1.23728e-05	1.53584e-05	2.10712e-05	9.61695e-06	1.53297e-05
9_4_4_O-H_LJ	-1.438	-4.35	-4.655	-2.664	-1.02	-1.05	-5.739	-3.877	-5.062	-6.01	-3.341	-4.27		X9_4_4_O.H_LJ	-0.000173839	1265	0.00024998	0.00080922	0.000756199	0.000463107	0.000177316	0.000182531	0.000997661	0.000673973	0.000879972	0.00104477	0.000580795	0.000742292
8_1_7_O-H_LJ	-1.716	-6.353	-6.873	-1.533	-1.29	-1.106	-9.745	-4.957	-7.401	-9.069	-3.794	-8.491		X8_1_7_O.H_LJ	-0.000315932	1266	0.000542139	0.0021714	0.00200712	0.000484324	0.000407552	0.000349421	0.00307876	0.00156607	0.00233821	0.00286519	0.00119865	0.00268258
0_5_8_COO-_LJ	-1.105	-14.678	-53.234	-2.973	-1.862	-1.818	-51.031	-1.824	-38.03	11.805	-3.317	-21.262		X0_5_8_COO._LJ	-0.000262126	1267	0.000289649	0.013954	0.00384749	0.000779301	0.000488079	0.000476545	0.0133766	0.000478118	0.00996866	-0.0030944	0.000869472	0.00557333
14_2_5_SH_LJ	-0.326	-0.97	-0.834	-0.571	-0.388	-0.38	-1.048	-0.677	-0.864	-1.124	-0.57	-0.86		X14_2_5_SH_LJ	-4.00068e-05	1268	1.30422e-05	3.33656e-05	3.88065e-05	2.28439e-05	1.55226e-05	1.52026e-05	4.19271e-05	2.70846e-05	3.45658e-05	4.49676e-05	2.28038e-05	3.44058e-05
14_2_5_Ar(N-H)_LJ	-0.161	-0.479	-0.412	-0.282	-0.191	-0.188	-0.518	-0.334	-0.427	-0.555	-0.282	-0.425		X14_2_5_Ar.N.H._LJ	-1.97348e-05	1269	3.1773e-06	8.13073e-06	9.45296e-06	5.56521e-06	3.76934e-06	3.71014e-06	1.02226e-05	6.59142e-06	8.42675e-06	1.09528e-05	5.56521e-06	8.38728e-06
6_2_2_O-H_LJ	-18.102	-84.296	-103.196	-43.107	-15.695	-16.865	-105.335	-65.153	-124.968	-105.022	-66.834	-71.1		X6_2_2_O.H_LJ	-0.0025773	1270	0.0466543	0.265967	0.217256	0.1111	0.0404508	0.0434662	0.27148	0.167919	0.32208	0.270674	0.172251	0.183246
15_0_6_(H2O)HO_LJ	-0.108	-0.353	-0.274	-0.173	-0.137	-0.132	-0.347	-0.215	-0.283	-0.367	-0.179	-0.296		X15_0_6_.H2O.HO_LJ	-1.43215e-05	1271	1.54672e-06	3.9241e-06	5.0555e-06	2.47762e-06	1.96205e-06	1.89044e-06	4.96957e-06	3.07913e-06	4.05299e-06	5.256e-06	2.56355e-06	4.23917e-06
14_6_-1_Ar(N-H)_C	21.944	14.837	15.565	18.772	21.773	23.188	12.846	23.626	12.087	14.737	24.543	12.987		X14_6_.1_Ar.N.H._C	-0.000503648	1272	-0.011052	-0.00783927	-0.00747262	-0.00945447	-0.0109659	-0.0116786	-0.00646986	-0.0118992	-0.00608759	-0.00742225	-0.012361	-0.00654087
6_0_2_O-H_LJ	-45.658	32.795	33.386	-42.981	-55.798	-42.222	35.371	35.665	34.8	35.237	-137.258	-134.227		X6_0_2_O.H_LJ	0.0019896	1273	-0.090841	0.0664247	0.0652488	-0.0855148	-0.111015	-0.0840047	0.070374	0.0709589	0.0692379	0.0701074	-0.273088	-0.267058
6_0_2_(H2O)HO_LJ	-26.249	32.508	33.121	-45.633	-54.482	-44.104	35.116	35.411	34.545	34.982	-79.43	-83.735		X6_0_2_.H2O.HO_LJ	0.000687441	1274	-0.0180447	0.0227687	0.0223473	-0.03137	-0.0374532	-0.0303189	0.0241402	0.024343	0.0237477	0.0240481	-0.0546035	-0.0575629
6_3_4_O-H_LJ	-6.481	-24.005	-29.417	-11.518	-4.974	-5.111	-38.302	-21.912	-35.407	-36.3	-22.745	-25.805		X6_3_4_O.H_LJ	-0.00115896	1275	0.00751121	0.0340931	0.0278208	0.0133489	0.00576466	0.00592343	0.0443904	0.0253951	0.0410352	0.0420702	0.0263605	0.0299069
15_2_-1_Ar(N-H)_C	24.463	17.191	16.811	22.828	23.57	26.142	14.657	25.707	10.499	16.454	24.749	14.618		X15_2_.1_Ar.N.H._C	-0.000488693	1276	-0.0119549	-0.00821541	-0.00840112	-0.0111559	-0.0115185	-0.0127754	-0.00716277	-0.0125628	-0.00513079	-0.00804095	-0.0120947	-0.00714371
12_1_6_O-H_LJ	-0.497	-1.808	-1.529	-0.463	-0.356	-0.33	-2.113	-1.253	-1.611	-2.118	-0.923	-1.718		X12_1_6_O.H_LJ	-7.50241e-05	1277	3.7287e-05	0.000114712	0.000135644	3.47362e-05	2.67086e-05	2.4758e-05	0.000158526	9.40052e-05	0.000120864	0.000158901	6.92473e-05	0.000128891
10_3_2_(H2O)HO_LJ	-1.006	-3.184	-3.195	-3.584	-1.383	-1.402	-4.005	-3.026	-3.469	-4.618	-2.18	-2.757		X10_3_2_.H2O.HO_LJ	-0.00017775	1278	0.000178817	0.000567912	0.000565957	0.000637057	0.000245829	0.000249206	0.00071189	0.000537872	0.000616615	0.00082085	0.000387495	0.000490057
8_1_1_O-H_LJ	-9.201	-50.376	-59.104	-14.569	-8.662	-7.476	-79.872	-55.767	-85.034	-94.649	-22.056	-39.796		X8_1_1_O.H_LJ	-0.0026925	1279	0.0247737	0.159138	0.135638	0.0392271	0.0233225	0.0201292	0.215056	0.150153	0.228954	0.254843	0.0593858	0.107151
5_0_5_(H2O)HO_LJ	-13.749	-50.445	-57.44	-23.301	-24.853	-17.623	-69.696	-40.367	-67.275	-69.98	-42.063	-77.697		X5_0_5_.H2O.HO_LJ	-0.00251519	1280	0.0345814	0.144473	0.126879	0.0586065	0.0625101	0.0443252	0.175299	0.101531	0.16921	0.176013	0.105797	0.195423
13_2_7_Ar(N-H)_LJ	-0.156	-0.475	-0.429	-0.26	-0.185	-0.179	-0.537	-0.325	-0.446	-0.56	-0.28	-0.459		X13_2_7_Ar.N.H._LJ	-1.95733e-05	1281	3.05344e-06	8.39696e-06	9.29734e-06	5.08907e-06	3.62107e-06	3.50363e-06	1.05109e-05	6.36134e-06	8.72971e-06	1.09611e-05	5.48054e-06	8.98416e-06
13_2_7_SH_LJ	-0.317	-0.962	-0.869	-0.525	-0.374	-0.362	-1.088	-0.657	-0.903	-1.134	-0.568	-0.93		X13_2_7_SH_LJ	-3.95338e-05	1282	1.25322e-05	3.43549e-05	3.80315e-05	2.07552e-05	1.47856e-05	1.43112e-05	4.30128e-05	2.59737e-05	3.5699e-05	4.48313e-05	2.24552e-05	3.67664e-05
10_6_-3_Ar(N-H)_C	24.681	16.72	18.556	17.803	24.265	25.924	13.566	26.374	17.073	16.683	30.26	13.726		X10_6_.3_Ar.N.H._C	-0.000763232	1283	-0.0188373	-0.0141625	-0.0127612	-0.0135878	-0.0185198	-0.019786	-0.010354	-0.0201295	-0.0130307	-0.012733	-0.0230954	-0.0104761
12_1_8_SH_LJ	-0.381	-1.255	-1.126	-0.58	-0.452	-0.426	-1.437	-0.816	-1.17	-1.466	-0.69	-1.272		X12_1_8_SH_LJ	-5.29368e-05	1284	2.01689e-05	5.96069e-05	6.64357e-05	3.07034e-05	2.39275e-05	2.25511e-05	7.60702e-05	4.31965e-05	6.19361e-05	7.76054e-05	3.65264e-05	6.73357e-05
12_1_8_Ar(N-H)_LJ	-0.188	-0.62	-0.556	-0.286	-0.223	-0.21	-0.71	-0.403	-0.578	-0.724	-0.341	-0.628		X12_1_8_Ar.N.H._LJ	-2.61789e-05	1285	4.92163e-06	1.45555e-05	1.62309e-05	7.48716e-06	5.83789e-06	5.49756e-06	1.8587e-05	1.05501e-05	1.51314e-05	1.89535e-05	8.927e-06	1.64403e-05
7_4_3_O-H_LJ	-3.95	-12.893	-14.326	-12.827	-2.805	-3.117	-16.408	-11.744	-15.803	-17.409	-11.439	-11.739		X7_4_3_O.H_LJ	-0.000556502	1286	0.00219818	0.00797245	0.00717498	0.00713825	0.00156099	0.00173462	0.00913109	0.00653556	0.0087944	0.00968815	0.00636583	0.00653278
16_2_-2_Ar(N-H)_C	22.901	15.746	15.254	21.713	21.739	24.321	13.298	23.698	10.118	14.892	23.276	13.235		X16_2_.2_Ar.N.H._C	-0.000468531	1287	-0.0107298	-0.00714697	-0.00737749	-0.0101732	-0.0101854	-0.0113951	-0.00623053	-0.0111032	-0.0047406	-0.00697736	-0.0109055	-0.00620101
13_1_8_(H2O)HO_LJ	-0.133	-0.421	-0.369	-0.217	-0.168	-0.16	-0.462	-0.27	-0.382	-0.478	-0.234	-0.409		X13_1_8_.H2O.HO_LJ	-1.74481e-05	1288	2.3206e-06	6.43837e-06	7.34567e-06	3.78625e-06	2.93129e-06	2.7917e-06	8.06105e-06	4.711e-06	6.66519e-06	8.34022e-06	4.08287e-06	7.13629e-06
14_1_-1_Ar(N-H)_C	26.952	19.443	18.733	25.39	25.882	29.039	16.437	28.329	10.576	18.453	26.65	16.322		X14_1_.1_Ar.N.H._C	-0.000524176	1289	-0.0141276	-0.00981938	-0.0101915	-0.0133088	-0.0135667	-0.0152215	-0.00861587	-0.0148494	-0.00554368	-0.00967261	-0.0139693	-0.00855559
12_6_0_Ar(N-H)_C	24.237	16.559	18.172	18.924	24.886	25.882	14.713	26.75	13.889	17.047	27.687	14.963		X12_6_0_Ar.N.H._C	-0.000585387	1290	-0.014188	-0.0106377	-0.00969342	-0.0110779	-0.0145679	-0.015151	-0.0086128	-0.0156591	-0.00813044	-0.00997909	-0.0162076	-0.00875915
14_2_4_(H2O)HO_LJ	-0.179	-0.532	-0.454	-0.351	-0.231	-0.228	-0.573	-0.379	-0.47	-0.625	-0.314	-0.459		X14_2_4_.H2O.HO_LJ	-2.3116e-05	1291	4.13777e-06	1.04947e-05	1.22977e-05	8.11373e-06	5.33981e-06	5.27046e-06	1.32455e-05	8.76098e-06	1.08645e-05	1.44475e-05	7.25844e-06	1.06103e-05
14_1_7_SH_LJ	-0.251	-0.783	-0.659	-0.388	-0.294	-0.284	-0.828	-0.504	-0.683	-0.866	-0.43	-0.717		X14_1_7_SH_LJ	-3.11808e-05	1292	7.82637e-06	2.05481e-05	2.44145e-05	1.20981e-05	9.16714e-06	8.85533e-06	2.58177e-05	1.57151e-05	2.12965e-05	2.70025e-05	1.34077e-05	2.23566e-05
14_1_7_Ar(N-H)_LJ	-0.124	-0.387	-0.326	-0.191	-0.145	-0.14	-0.409	-0.249	-0.337	-0.428	-0.212	-0.354		X14_1_7_Ar.N.H._LJ	-1.53616e-05	1293	1.90484e-06	5.00788e-06	5.94494e-06	2.93406e-06	2.22743e-06	2.15062e-06	6.28289e-06	3.82504e-06	5.17686e-06	6.57476e-06	3.25666e-06	5.438e-06
14_2_6_SH_LJ	-0.277	-0.818	-0.713	-0.469	-0.326	-0.32	-0.887	-0.561	-0.739	-0.941	-0.484	-0.747		X14_2_6_SH_LJ	-3.28631e-05	1294	9.10308e-06	2.34314e-05	2.6882e-05	1.54128e-05	1.07134e-05	1.05162e-05	2.91496e-05	1.84362e-05	2.42858e-05	3.09242e-05	1.59057e-05	2.45487e-05
14_2_6_Ar(N-H)_LJ	-0.137	-0.404	-0.352	-0.232	-0.161	-0.158	-0.438	-0.277	-0.365	-0.465	-0.239	-0.369		X14_2_6_Ar.N.H._LJ	-1.623e-05	1295	2.2235e-06	5.71295e-06	6.5569e-06	3.76535e-06	2.61302e-06	2.56433e-06	7.10872e-06	4.4957e-06	5.92394e-06	7.54693e-06	3.87896e-06	5.98886e-06
10_1_8_SH_LJ	-0.728	-2.521	-2.461	-1.106	-0.888	-0.807	-3.229	-1.708	-2.575	-3.21	-1.416	-2.882		X10_1_8_SH_LJ	-0.000116852	1296	8.50685e-05	0.000287574	0.000294585	0.000129239	0.000103765	9.42999e-05	0.000377316	0.000199584	0.000300895	0.000375096	0.000165463	0.000336769
10_1_8_Ar(N-H)_LJ	-0.36	-1.245	-1.216	-0.546	-0.439	-0.399	-1.595	-0.844	-1.272	-1.586	-0.7	-1.424		X10_1_8_Ar.N.H._LJ	-5.76601e-05	1297	2.07576e-05	7.01146e-05	7.17868e-05	3.14824e-05	2.53128e-05	2.30064e-05	9.19678e-05	4.86651e-05	7.33436e-05	9.14489e-05	4.0362e-05	8.21079e-05
11_1_7_O-H_LJ	-0.564	-2.035	-1.819	-0.509	-0.402	-0.368	-2.486	-1.411	-1.916	-2.441	-1.077	-2.114		X11_1_7_O.H_LJ	-8.44614e-05	1298	4.76362e-05	0.000153635	0.000171879	4.29909e-05	3.39535e-05	3.10818e-05	0.000209971	0.000119175	0.000161828	0.00020617	9.0965e-05	0.000178551
15_6_-2_Ar(N-H)_C	20.808	13.909	14.299	18.478	20.228	21.866	11.87	22.043	11.376	13.564	23.153	11.946		X15_6_.2_Ar.N.H._C	-0.00047551	1299	-0.00989441	-0.00679932	-0.00661387	-0.00878648	-0.00961862	-0.0103975	-0.0056443	-0.0104817	-0.0054094	-0.00644982	-0.0110095	-0.00568044
8_0_3_COO-_LJ	-5.014	-35.739	-33.718	-13.178	-15.565	-10.902	-36.53	-21.051	-46.236	-44.031	-12.307	-37.534		X8_0_3_COO._LJ	-0.00163791	1300	0.00821248	0.055227	0.0585373	0.0215844	0.0254941	0.0178565	0.0598329	0.0344796	0.0757304	0.0721188	0.0201578	0.0614773
14_0_-2_Ar(N-H)_C	27.534	19.822	18.607	26.624	25.881	29.672	16.394	28.395	10.369	18.361	26.775	16.194		X14_0_.2_Ar.N.H._C	-0.000541273	1301	-0.0149034	-0.0100715	-0.0107291	-0.0144108	-0.0140087	-0.0160606	-0.00887363	-0.0153694	-0.00561246	-0.00993831	-0.0144926	-0.00876537
11_1_0_Ar(N-H)_C	30.622	26.296	26.02	29.979	30.588	30.894	22.764	30.847	10.993	25.812	30.509	22.414		X11_1_0_Ar.N.H._C	-0.000360312	1302	-0.0110335	-0.00937532	-0.00947477	-0.0108018	-0.0110212	-0.0111315	-0.00820214	-0.0111145	-0.00396091	-0.00930038	-0.0109928	-0.00807604
12_4_5_(H2O)HO_LJ	-0.238	-0.646	-0.632	-0.57	-0.303	-0.307	-0.766	-0.505	-0.662	-0.823	-0.458	-0.621		X12_4_5_.H2O.HO_LJ	-2.89717e-05	1303	6.89527e-06	1.83101e-05	1.87157e-05	1.65139e-05	8.77843e-06	8.89431e-06	2.21923e-05	1.46307e-05	1.91793e-05	2.38437e-05	1.3269e-05	1.79914e-05
13_3_6_SH_LJ	-0.345	-0.982	-0.914	-0.639	-0.407	-0.403	-1.126	-0.712	-0.951	-1.193	-0.629	-0.938		X13_3_6_SH_LJ	-4.04285e-05	1304	1.39478e-05	3.69516e-05	3.97007e-05	2.58338e-05	1.64544e-05	1.62927e-05	4.55224e-05	2.87851e-05	3.84475e-05	4.82312e-05	2.54295e-05	3.79219e-05
13_3_6_Ar(N-H)_LJ	-0.17	-0.485	-0.451	-0.316	-0.201	-0.199	-0.556	-0.352	-0.47	-0.59	-0.311	-0.464		X13_3_6_Ar.N.H._LJ	-2.00229e-05	1305	3.40389e-06	9.03033e-06	9.71111e-06	6.32724e-06	4.0246e-06	3.98456e-06	1.11327e-05	7.04806e-06	9.41076e-06	1.18135e-05	6.22712e-06	9.29063e-06
15_1_6_(H2O)HO_LJ	-0.103	-0.311	-0.256	-0.174	-0.13	-0.127	-0.318	-0.201	-0.264	-0.338	-0.173	-0.271		X15_1_6_.H2O.HO_LJ	-1.24709e-05	1306	1.2845e-06	3.19255e-06	3.87845e-06	2.16993e-06	1.62122e-06	1.5838e-06	3.96574e-06	2.50665e-06	3.29231e-06	4.21516e-06	2.15746e-06	3.37961e-06
10_0_-1_Ar(N-H)_C	30.964	30.112	29.827	30.846	30.898	31.148	25.979	31.07	10.067	29.77	30.845	25.273		X10_0_.1_Ar.N.H._C	-0.000278192	1307	-0.00861394	-0.00829764	-0.00837692	-0.00858111	-0.00859558	-0.00866513	-0.00722715	-0.00864343	-0.00280056	-0.00828178	-0.00858084	-0.00703075
14_0_4_(H2O)HO_LJ	-0.207	-0.761	-0.572	-0.348	-0.274	-0.259	-0.775	-0.476	-0.592	-0.836	-0.351	-0.606		X14_0_4_.H2O.HO_LJ	-3.47967e-05	1308	7.20291e-06	1.99037e-05	2.64803e-05	1.21092e-05	9.53429e-06	9.01234e-06	2.69674e-05	1.65632e-05	2.05996e-05	2.909e-05	1.22136e-05	2.10868e-05
14_0_8_(H2O)HO_LJ	-0.104	-0.336	-0.274	-0.161	-0.13	-0.124	-0.342	-0.203	-0.283	-0.356	-0.175	-0.307		X14_0_8_.H2O.HO_LJ	-1.33845e-05	1309	1.39199e-06	3.66736e-06	4.49721e-06	2.15491e-06	1.73999e-06	1.65968e-06	4.57751e-06	2.71706e-06	3.78782e-06	4.7649e-06	2.34229e-06	4.10905e-06
8_3_6_(H2O)HO_LJ	-0.895	-2.975	-3.547	-2.027	-1.221	-1.153	-4.65	-2.458	-3.943	-4.648	-2.151	-3.556		X8_3_6_.H2O.HO_LJ	-0.000163808	1310	0.000146608	0.000581027	0.000487329	0.000332039	0.00020001	0.000188871	0.000761708	0.00040264	0.000645895	0.00076138	0.000352351	0.000582502
4_0_-3_Ar(N-H)_C	31.738	31.729	31.402	31.916	31.685	31.913	30.869	31.406	30.739	31.083	31.735	30.904		X4_0_.3_Ar.N.H._C	-3.74063e-05	1311	-0.0011872	-0.00117463	-0.00118687	-0.00119386	-0.00118522	-0.00119375	-0.0011547	-0.00117478	-0.00114983	-0.0011627	-0.00118709	-0.00115601
12_1_3_Ar(N-H)_LJ	-0.512	-1.994	-1.655	-0.947	-0.671	-0.623	-2.412	-1.511	-1.765	-2.652	-0.954	-1.674		X12_1_3_Ar.N.H._LJ	-0.000107236	1312	5.49049e-05	0.000177476	0.000213829	0.000101553	7.19555e-05	6.68082e-05	0.000258654	0.000162034	0.000189272	0.00028439	0.000102303	0.000179513
12_1_3_SH_LJ	-1.036	-4.037	-3.351	-1.918	-1.359	-1.26	-4.884	-3.059	-3.574	-5.369	-1.932	-3.389		X12_1_3_SH_LJ	-0.000217254	1313	0.000225075	0.000728017	0.000877053	0.000416693	0.000295248	0.00027374	0.00106107	0.000664579	0.000776465	0.00116644	0.000419734	0.000736273
16_5_-2_Ar(N-H)_C	20.721	13.882	13.987	18.938	19.973	21.811	11.852	21.747	10.635	13.411	22.352	11.884		X16_5_.2_Ar.N.H._C	-0.000452697	1314	-0.00938033	-0.00633187	-0.00628434	-0.00857317	-0.00904171	-0.00987377	-0.00536536	-0.0098448	-0.00481443	-0.00607112	-0.0101187	-0.00537985
12_0_4_O-H_LJ	-0.804	-3.645	-2.75	-0.732	-0.617	-0.55	-4.284	-2.477	-2.928	-4.413	-1.476	-3.051		X12_0_4_O.H_LJ	-0.000182517	1315	0.000146744	0.000501923	0.000665276	0.000133603	0.000112613	0.000100385	0.000781905	0.000452096	0.000534411	0.000805449	0.000269396	0.000556861
15_0_5_(H2O)HO_LJ	-0.126	-0.418	-0.319	-0.205	-0.16	-0.155	-0.41	-0.256	-0.329	-0.438	-0.207	-0.34		X15_0_5_.H2O.HO_LJ	-1.73199e-05	1316	2.1823e-06	5.52504e-06	7.23971e-06	3.55057e-06	2.77118e-06	2.68458e-06	7.10115e-06	4.43389e-06	5.69824e-06	7.5861e-06	3.58521e-06	5.88876e-06
10_4_2_Ar(N-H)_C	29.946	22.041	24.895	23.567	30.448	30.582	21.024	30.683	14.921	23.922	30.422	21.212		X10_4_2_Ar.N.H._C	-0.000618671	1317	-0.0185267	-0.0154018	-0.0136361	-0.0145802	-0.0188373	-0.0189202	-0.0130069	-0.0189827	-0.00923119	-0.0147998	-0.0188212	-0.0131232
13_2_4_COO-_LJ	-0.276	-0.874	-0.757	-0.845	-0.548	-0.533	-0.989	-0.644	-0.791	-1.068	-0.502	-0.768		X13_2_4_COO._LJ	-5.05212e-05	1318	1.39438e-05	3.82445e-05	4.41555e-05	4.26904e-05	2.76856e-05	2.69278e-05	4.99654e-05	3.25356e-05	3.99622e-05	5.39566e-05	2.53616e-05	3.88003e-05
15_0_7_(H2O)HO_LJ	-0.092	-0.291	-0.231	-0.144	-0.115	-0.111	-0.288	-0.177	-0.238	-0.303	-0.151	-0.252		X15_0_7_.H2O.HO_LJ	-1.14523e-05	1319	1.05361e-06	2.64548e-06	3.33262e-06	1.64913e-06	1.31702e-06	1.27121e-06	3.29827e-06	2.02706e-06	2.72565e-06	3.47005e-06	1.7293e-06	2.88598e-06
17_3_-3_Ar(N-H)_C	20.893	13.975	13.6	19.886	19.672	22.014	11.776	21.423	9.867	13.187	21.689	11.711		X17_3_.3_Ar.N.H._C	-0.00044309	1320	-0.00925749	-0.00602603	-0.00619219	-0.0088113	-0.00871648	-0.00975419	-0.00521783	-0.00949233	-0.00437197	-0.00584303	-0.00961019	-0.00518903
13_3_1_Ar(N-H)_C	26.831	19.284	19.802	23.508	27.006	28.94	17.157	29.268	11.685	19.355	27.455	17.23		X13_3_1_Ar.N.H._C	-0.000524942	1321	-0.0140847	-0.0103949	-0.010123	-0.0123403	-0.0141766	-0.0151918	-0.00900642	-0.015364	-0.00613394	-0.0101602	-0.0144123	-0.00904474
11_2_1_Ar(N-H)_C	30.395	24.431	25.194	28.077	30.481	30.76	21.971	30.76	11.897	24.836	30.353	21.824		X11_2_1_Ar.N.H._C	-0.000442366	1322	-0.0134457	-0.011145	-0.0108074	-0.0124203	-0.0134838	-0.0136072	-0.00971922	-0.0136072	-0.00526283	-0.0109866	-0.0134271	-0.0096542
15_1_5_(H2O)HO_LJ	-0.12	-0.365	-0.296	-0.207	-0.152	-0.148	-0.371	-0.238	-0.305	-0.399	-0.2	-0.309		X15_1_5_.H2O.HO_LJ	-1.49086e-05	1323	1.78904e-06	4.41295e-06	5.44165e-06	3.08609e-06	2.26611e-06	2.20648e-06	5.5311e-06	3.54825e-06	4.54713e-06	5.94854e-06	2.98173e-06	4.60677e-06
15_0_6_COO-_LJ	-0.117	-0.379	-0.295	-0.28	-0.221	-0.214	-0.373	-0.232	-0.304	-0.395	-0.192	-0.319		X15_0_6_COO._LJ	-1.86582e-05	1324	2.18301e-06	5.50417e-06	7.07147e-06	5.2243e-06	4.12347e-06	3.99286e-06	6.95952e-06	4.32871e-06	5.6721e-06	7.37e-06	3.58238e-06	5.95197e-06
12_3_6_COO-_LJ	-0.243	-0.723	-0.691	-0.754	-0.473	-0.463	-0.869	-0.539	-0.725	-0.908	-0.462	-0.712		X12_3_6_COO._LJ	-4.11991e-05	1325	1.00114e-05	2.84686e-05	2.9787e-05	3.10641e-05	1.94872e-05	1.90752e-05	3.5802e-05	2.22063e-05	2.98694e-05	3.74088e-05	1.9034e-05	2.93338e-05
13_6_0_Ar(N-H)_C	23.142	15.775	16.956	18.948	23.496	24.598	13.943	25.356	12.862	16.029	25.97	14.159		X13_6_0_Ar.N.H._C	-0.000532638	1326	-0.0123263	-0.0090314	-0.00840236	-0.0100924	-0.0125149	-0.0131018	-0.00742657	-0.0135056	-0.00685078	-0.00853765	-0.0138326	-0.00754162
12_4_5_SH_LJ	-0.499	-1.356	-1.327	-1.113	-0.592	-0.6	-1.609	-1.061	-1.391	-1.729	-0.962	-1.304		X12_4_5_SH_LJ	-5.83618e-05	1327	2.91225e-05	7.74461e-05	7.91386e-05	6.49567e-05	3.45502e-05	3.50171e-05	9.39042e-05	6.19219e-05	8.11813e-05	0.000100908	5.61441e-05	7.61038e-05
12_4_5_Ar(N-H)_LJ	-0.247	-0.67	-0.655	-0.55	-0.293	-0.297	-0.795	-0.524	-0.687	-0.854	-0.475	-0.644		X12_4_5_Ar.N.H._LJ	-2.88574e-05	1328	7.12777e-06	1.89016e-05	1.93344e-05	1.58715e-05	8.45521e-06	8.57064e-06	2.29416e-05	1.51213e-05	1.9825e-05	2.46442e-05	1.37072e-05	1.85841e-05
13_5_1_Ar(N-H)_C	24.444	16.968	18.093	20.385	24.954	26.143	15.245	26.889	12.511	17.351	26.397	15.448		X13_5_1_Ar.N.H._C	-0.00052255	1329	-0.0127732	-0.00945449	-0.00886662	-0.0106522	-0.0130397	-0.013661	-0.00796627	-0.0140508	-0.00653762	-0.00906676	-0.0137937	-0.00807235
12_2_3_COO-_LJ	-0.471	-1.58	-1.402	-1.601	-0.969	-0.934	-1.893	-1.26	-1.485	-2.093	-0.896	-1.37		X12_2_3_COO._LJ	-9.9076e-05	1330	4.66648e-05	0.000138905	0.00015654	0.000158621	9.60046e-05	9.2537e-05	0.000187551	0.000124836	0.000147128	0.000207366	8.87721e-05	0.000135734
12_3_5_COO-_LJ	-0.295	-0.885	-0.832	-0.976	-0.58	-0.571	-1.059	-0.683	-0.876	-1.116	-0.565	-0.842		X12_3_5_COO._LJ	-5.22171e-05	1331	1.54041e-05	4.34447e-05	4.62122e-05	5.09639e-05	3.02859e-05	2.9816e-05	5.52979e-05	3.56643e-05	4.57422e-05	5.82743e-05	2.95027e-05	4.39668e-05
0_9_-2_(H2O)HO_LJ	-14.666	-25.903	-24.546	-41.264	-16.041	22.307	-35.498	-28.638	-42.001	-45.434	-28.554	-41.332		X0_9_.2_.H2O.HO_LJ	-0.0027993	1332	0.0410545	0.0687115	0.0725102	0.11551	0.0449035	-0.0624439	0.0993694	0.0801662	0.117573	0.127183	0.0799311	0.115701
17_4_-3_Ar(N-H)_C	20.271	13.468	13.257	19.112	19.173	21.303	11.383	20.887	9.994	12.787	21.425	11.345		X17_4_.3_Ar.N.H._C	-0.000437277	1333	-0.00886404	-0.00579698	-0.00588925	-0.00835724	-0.00838391	-0.00931531	-0.00497752	-0.0091334	-0.00437015	-0.00559146	-0.00936866	-0.00496091
12_0_7_O-H_LJ	-0.432	-1.648	-1.323	-0.363	-0.305	-0.279	-1.815	-1.034	-1.385	-1.802	-0.779	-1.567		X12_0_7_O.H_LJ	-6.59533e-05	1334	2.84918e-05	8.72562e-05	0.000108691	2.39411e-05	2.01158e-05	1.8401e-05	0.000119705	6.81957e-05	9.13453e-05	0.000118848	5.13776e-05	0.000103349
9_4_2_Ar(N-H)_C	30.487	23.426	27.469	23.709	30.756	30.815	22.951	30.876	16.464	26.184	30.718	23.142		X9_4_2_Ar.N.H._C	-0.00064569	1335	-0.0196851	-0.0177365	-0.0151259	-0.0153087	-0.0198588	-0.0198969	-0.0148192	-0.0199363	-0.0106306	-0.0169067	-0.0198343	-0.0149426
11_2_8_COO-_LJ	-0.241	-0.759	-0.754	-0.635	-0.464	-0.439	-0.947	-0.521	-0.786	-0.972	-0.458	-0.823		X11_2_8_COO._LJ	-4.11702e-05	1336	9.92201e-06	3.10423e-05	3.12482e-05	2.61431e-05	1.9103e-05	1.80737e-05	3.89881e-05	2.14497e-05	3.23597e-05	4.00174e-05	1.88559e-05	3.3883e-05
14_2_0_Ar(N-H)_C	26.15	18.772	18.576	23.963	25.641	28.12	16.24	27.961	10.833	18.249	26.278	16.227		X14_2_0_Ar.N.H._C	-0.000505111	1337	-0.0132087	-0.00938295	-0.00948195	-0.012104	-0.0129516	-0.0142037	-0.00820301	-0.0141234	-0.00547187	-0.00921778	-0.0132733	-0.00819644
6_1_4_O-H_LJ	-14.691	-69.308	-75.326	-15.516	-14.553	-11.892	-86.713	-51.917	-93.178	-85.641	-50.769	-86.698		X6_1_4_O.H_LJ	-0.00248372	1338	0.0364883	0.187088	0.172141	0.0385373	0.0361455	0.0295363	0.21537	0.128947	0.231428	0.212708	0.126096	0.215333
14_2_7_(H2O)HO_LJ	-0.111	-0.322	-0.285	-0.195	-0.139	-0.136	-0.35	-0.216	-0.295	-0.369	-0.192	-0.302		X14_2_7_.H2O.HO_LJ	-1.30053e-05	1339	1.44359e-06	3.70652e-06	4.18772e-06	2.53604e-06	1.80774e-06	1.76872e-06	4.55187e-06	2.80915e-06	3.83657e-06	4.79897e-06	2.49702e-06	3.92761e-06
17_2_-3_Ar(N-H)_C	21.473	14.449	13.896	20.631	20.138	22.672	12.138	21.93	9.708	13.546	21.888	12.052		X17_2_.3_Ar.N.H._C	-0.000446541	1340	-0.00958858	-0.00620514	-0.00645208	-0.0092126	-0.00899245	-0.010124	-0.00542012	-0.00979265	-0.00433502	-0.00604885	-0.0097739	-0.00538172
14_1_4_Ar(N-H)_LJ	-0.202	-0.665	-0.536	-0.34	-0.245	-0.237	-0.701	-0.447	-0.555	-0.761	-0.348	-0.554		X14_1_4_Ar.N.H._LJ	-2.87698e-05	1341	5.8115e-06	1.54206e-05	1.91319e-05	9.78174e-06	7.04861e-06	6.81845e-06	2.01676e-05	1.28601e-05	1.59673e-05	2.18938e-05	1.00119e-05	1.59385e-05
14_1_4_SH_LJ	-0.409	-1.347	-1.084	-0.689	-0.497	-0.48	-1.42	-0.906	-1.123	-1.541	-0.705	-1.122		X14_1_4_SH_LJ	-5.84462e-05	1342	2.39045e-05	6.33557e-05	7.8727e-05	4.02694e-05	2.90478e-05	2.80542e-05	8.29936e-05	5.29522e-05	6.56351e-05	9.00656e-05	4.12046e-05	6.55766e-05
15_4_0_Ar(N-H)_C	22.888	15.817	16.07	20.518	22.606	24.333	13.813	24.536	10.94	15.576	24.006	13.905		X15_4_0_Ar.N.H._C	-0.000467816	1343	-0.0107074	-0.0075178	-0.00739944	-0.00959865	-0.0105754	-0.0113834	-0.00646194	-0.0114783	-0.00511791	-0.0072867	-0.0112304	-0.00650498
13_0_9_COO-_LJ	-0.122	-0.392	-0.335	-0.279	-0.227	-0.216	-0.414	-0.236	-0.345	-0.428	-0.208	-0.381		X13_0_9_COO._LJ	-1.89349e-05	1344	2.31006e-06	6.34318e-06	7.42247e-06	5.28283e-06	4.29822e-06	4.08993e-06	7.83904e-06	4.46863e-06	6.53253e-06	8.10413e-06	3.93846e-06	7.21419e-06
8_3_2_Ar(N-H)_C	30.939	28.025	30.51	27.844	31.078	31.128	28.284	31.138	16.338	30.296	30.959	28.179		X8_3_2_Ar.N.H._C	-0.000297094	1345	-0.00919179	-0.00906434	-0.00832606	-0.00827229	-0.00923309	-0.00924795	-0.00840301	-0.00925092	-0.00485392	-0.00900076	-0.00919774	-0.00837181
11_0_-1_Ar(N-H)_C	30.742	27.664	26.219	30.567	30.623	30.973	22.992	30.888	10.487	26.105	30.576	22.508		X11_0_.1_Ar.N.H._C	-0.00031104	1346	-0.00956199	-0.00815516	-0.00860461	-0.00950756	-0.00952498	-0.00963385	-0.00715143	-0.00960741	-0.00326188	-0.0081197	-0.00951036	-0.00700089
8_4_5_(H2O)HO_LJ	-0.925	-2.887	-3.383	-2.841	-1.227	-1.244	-4.207	-2.425	-3.77	-4.366	-2.293	-3.122		X8_4_5_.H2O.HO_LJ	-0.000155998	1347	0.000144298	0.000527742	0.000450367	0.000443191	0.00019141	0.000194062	0.000656284	0.000378296	0.000588113	0.000681088	0.000357704	0.000487026
0_0_3_Ar(N-H)_C	31.886	31.599	31.857	31.765	31.935	31.82	31.69	31.842	31.721	32.075	31.744	31.767		X0_0_3_Ar.N.H._C	-1.78341e-05	1348	-0.000568657	-0.00056814	-0.000563539	-0.000566499	-0.000569531	-0.00056748	-0.000565162	-0.000567872	-0.000565715	-0.000572028	-0.000566125	-0.000566535
11_3_7_(H2O)HO_LJ	-0.251	-0.757	-0.769	-0.498	-0.323	-0.312	-0.962	-0.555	-0.809	-0.996	-0.491	-0.802		X11_3_7_.H2O.HO_LJ	-3.44755e-05	1349	8.65334e-06	2.65116e-05	2.60979e-05	1.71688e-05	1.11356e-05	1.07563e-05	3.31654e-05	1.91339e-05	2.78907e-05	3.43376e-05	1.69275e-05	2.76493e-05
15_0_6_SH_LJ	-0.228	-0.741	-0.576	-0.338	-0.267	-0.258	-0.729	-0.452	-0.594	-0.771	-0.375	-0.623		X15_0_6_SH_LJ	-2.90049e-05	1350	6.61312e-06	1.67068e-05	2.14927e-05	9.80367e-06	7.74432e-06	7.48327e-06	2.11446e-05	1.31102e-05	1.72289e-05	2.23628e-05	1.08768e-05	1.80701e-05
15_0_6_Ar(N-H)_LJ	-0.112	-0.366	-0.284	-0.167	-0.132	-0.127	-0.36	-0.223	-0.293	-0.381	-0.185	-0.308		X15_0_6_Ar.N.H._LJ	-1.44179e-05	1351	1.6148e-06	4.09468e-06	5.27694e-06	2.40779e-06	1.90316e-06	1.83107e-06	5.19044e-06	3.21519e-06	4.22444e-06	5.49321e-06	2.66731e-06	4.44071e-06
11_3_4_O-H_LJ	-0.827	-2.6	-2.501	-1.111	-0.594	-0.583	-3.269	-2.19	-2.672	-3.446	-1.676	-2.449		X11_3_4_O.H_LJ	-0.000104872	1352	8.67287e-05	0.000262284	0.000272666	0.000116512	6.22937e-05	6.11401e-05	0.000342825	0.000229669	0.000280217	0.000361387	0.000175765	0.00025683
9_3_2_Ar(N-H)_C	30.749	26.121	29.626	27.265	30.904	30.981	25.432	31.007	14.765	28.753	30.784	25.385		X9_3_2_Ar.N.H._C	-0.000483763	1353	-0.0148752	-0.014332	-0.0126364	-0.0131898	-0.0149502	-0.0149875	-0.0123031	-0.015	-0.00714276	-0.0139096	-0.0148922	-0.0122803
16_4_-1_Ar(N-H)_C	21.632	14.724	14.75	19.823	21.019	22.881	12.689	22.852	10.445	14.279	22.726	12.735		X16_4_.1_Ar.N.H._C	-0.000448807	1354	-0.0097086	-0.00661991	-0.00660824	-0.00889671	-0.00943348	-0.0102692	-0.00569492	-0.0102561	-0.00468779	-0.00640852	-0.0101996	-0.00571556
4_2_1_Ar(N-H)_C	31.573	30.698	31.533	27.199	31.659	31.71	31.272	31.595	30.921	31.424	31.451	31.304		X4_2_1_Ar.N.H._C	-0.00013551	1355	-0.00427846	-0.00427304	-0.00415989	-0.00368574	-0.00429011	-0.00429703	-0.00423767	-0.00428144	-0.00419011	-0.00425827	-0.00426193	-0.00424201
14_3_5_(H2O)HO_LJ	-0.141	-0.384	-0.346	-0.284	-0.178	-0.178	-0.42	-0.278	-0.358	-0.455	-0.249	-0.349		X14_3_5_.H2O.HO_LJ	-1.58552e-05	1356	2.23559e-06	5.48591e-06	6.08841e-06	4.50289e-06	2.82223e-06	2.82223e-06	6.6592e-06	4.40776e-06	5.67618e-06	7.21413e-06	3.94795e-06	5.53348e-06
13_2_3_(H2O)HO_LJ	-0.296	-0.924	-0.799	-0.632	-0.392	-0.384	-1.037	-0.695	-0.832	-1.158	-0.537	-0.785		X13_2_3_.H2O.HO_LJ	-4.35145e-05	1357	1.28803e-05	3.4768e-05	4.02074e-05	2.75011e-05	1.70577e-05	1.67095e-05	4.51245e-05	3.02425e-05	3.6204e-05	5.03897e-05	2.33673e-05	3.41588e-05
11_4_2_Ar(N-H)_C	28.915	20.654	22.659	23.142	29.464	30.152	19.304	30.379	13.745	21.9	29.561	19.498		X11_4_2_Ar.N.H._C	-0.000599454	1358	-0.0173332	-0.013583	-0.0123811	-0.0138726	-0.0176623	-0.0180747	-0.0115719	-0.0182108	-0.00823949	-0.013128	-0.0177205	-0.0116881
12_1_4_O-H_LJ	-0.732	-2.846	-2.353	-0.741	-0.546	-0.504	-3.432	-2.108	-2.504	-3.581	-1.371	-2.495		X12_1_4_O.H_LJ	-0.000131754	1359	9.64436e-05	0.000310016	0.000374971	9.76294e-05	7.19375e-05	6.64038e-05	0.000452178	0.000277737	0.000329911	0.00047181	0.000180634	0.000328725
12_4_4_SH_LJ	-0.594	-1.588	-1.534	-1.437	-0.708	-0.724	-1.854	-1.284	-1.606	-2.026	-1.15	-1.475		X12_4_4_SH_LJ	-6.99033e-05	1360	4.15226e-05	0.000107232	0.000111007	0.000100451	4.94916e-05	5.061e-05	0.000129601	8.97559e-05	0.000112265	0.000141624	8.03888e-05	0.000103107
12_4_4_Ar(N-H)_LJ	-0.293	-0.785	-0.758	-0.71	-0.349	-0.358	-0.916	-0.634	-0.793	-1.001	-0.568	-0.729		X12_4_4_Ar.N.H._LJ	-3.45293e-05	1361	1.01171e-05	2.61732e-05	2.71055e-05	2.45158e-05	1.20507e-05	1.23615e-05	3.16289e-05	2.18916e-05	2.73818e-05	3.45638e-05	1.96127e-05	2.51719e-05
16_3_-1_Ar(N-H)_C	22.359	15.365	15.186	20.756	21.615	23.715	13.189	23.525	10.255	14.793	23.03	13.205		X16_3_.1_Ar.N.H._C	-0.000452608	1362	-0.0101199	-0.0068733	-0.00695431	-0.00939432	-0.00978311	-0.0107336	-0.00596944	-0.0106476	-0.00464149	-0.00669542	-0.0104236	-0.00597668
12_3_7_(H2O)HO_LJ	-0.184	-0.538	-0.525	-0.358	-0.234	-0.229	-0.648	-0.386	-0.548	-0.678	-0.346	-0.547		X12_3_7_.H2O.HO_LJ	-2.33409e-05	1363	4.29472e-06	1.2254e-05	1.25574e-05	8.35603e-06	5.46176e-06	5.34506e-06	1.51249e-05	9.00957e-06	1.27908e-05	1.58251e-05	8.07594e-06	1.27675e-05
10_6_-2_Ar(N-H)_C	25.435	17.233	19.524	17.35	25.874	27.118	14.534	27.761	17.033	17.642	30.324	14.789		X10_6_.2_Ar.N.H._C	-0.00076775	1364	-0.0195277	-0.0149895	-0.0132306	-0.0133205	-0.0198648	-0.0208198	-0.0111585	-0.0213135	-0.0130771	-0.0135446	-0.0232812	-0.0113542
8_2_1_(H2O)HO_LJ	-3.965	-16.967	-19.574	-18.054	-6.097	-6.015	-23.368	-19.229	-24.653	-30.173	-9.918	-13.172		X8_2_1_.H2O.HO_LJ	-0.000967975	1365	0.00383802	0.0189472	0.0164236	0.0174758	0.00590175	0.00582237	0.0226197	0.0186132	0.0238635	0.0292067	0.00960038	0.0127502
8_2_7_COO-_LJ	-0.87	-2.983	-3.545	-2.421	-1.793	-1.608	-4.71	-2.309	-3.848	-4.67	-1.973	-3.879		X8_2_7_COO._LJ	-0.000192155	1366	0.000167175	0.000681191	0.0005732	0.000465208	0.000344535	0.000308986	0.000905052	0.000443687	0.000739414	0.000897366	0.000379123	0.000745371
11_6_0_Ar(N-H)_C	25.378	17.319	19.512	18.539	26.438	27.249	15.509	28.258	15.132	18.129	29.631	15.809		X11_6_0_Ar.N.H._C	-0.000650538	1367	-0.0165094	-0.0126933	-0.0112667	-0.0120603	-0.0171989	-0.0177265	-0.0100892	-0.0183829	-0.00984394	-0.0117936	-0.0192761	-0.0102844
14_2_4_Ar(N-H)_LJ	-0.186	-0.553	-0.471	-0.339	-0.223	-0.22	-0.594	-0.393	-0.487	-0.649	-0.326	-0.476		X14_2_4_Ar.N.H._LJ	-2.31329e-05	1368	4.30272e-06	1.08956e-05	1.27925e-05	7.84206e-06	5.15864e-06	5.08924e-06	1.3741e-05	9.09124e-06	1.12657e-05	1.50133e-05	7.54133e-06	1.10113e-05
14_2_4_SH_LJ	-0.377	-1.118	-0.954	-0.686	-0.452	-0.445	-1.203	-0.795	-0.987	-1.314	-0.66	-0.964		X14_2_4_SH_LJ	-4.67815e-05	1369	1.76366e-05	4.46295e-05	5.23017e-05	3.20921e-05	2.11452e-05	2.08177e-05	5.62781e-05	3.71913e-05	4.61733e-05	6.14708e-05	3.08758e-05	4.50973e-05
7_1_7_COO-_LJ	-1.553	-5.561	-6.886	-3.896	-3.322	-2.788	-9.485	-4.349	-7.482	-9.125	-3.632	-8.306		X7_1_7_COO._LJ	-0.000381975	1370	0.000593208	0.00263028	0.00212416	0.00148818	0.00126892	0.00106495	0.00362304	0.00166121	0.00285794	0.00348552	0.00138733	0.00317269
10_3_3_COO-_LJ	-0.914	-2.992	-2.985	-4.248	-1.901	-1.885	-3.913	-2.787	-3.256	-4.198	-1.98	-2.739		X10_3_3_COO._LJ	-0.000210202	1371	0.000192125	0.000627453	0.000628925	0.000892939	0.000399594	0.000396231	0.000822521	0.000585833	0.000684418	0.000882428	0.0004162	0.000575744
15_1_7_(H2O)HO_LJ	-0.088	-0.26	-0.217	-0.145	-0.109	-0.107	-0.266	-0.166	-0.224	-0.282	-0.146	-0.232		X15_1_7_.H2O.HO_LJ	-1.00906e-05	1372	8.87971e-07	2.18966e-06	2.62355e-06	1.46313e-06	1.09987e-06	1.07969e-06	2.68409e-06	1.67504e-06	2.26029e-06	2.84554e-06	1.47322e-06	2.34101e-06
15_3_0_Ar(N-H)_C	23.735	16.601	16.608	21.626	23.31	25.308	14.432	25.352	10.68	16.214	24.357	14.486		X15_3_0_Ar.N.H._C	-0.00046987	1373	-0.0111524	-0.0078036	-0.00780032	-0.0101614	-0.0109527	-0.0118915	-0.00678117	-0.0119121	-0.00501821	-0.00761848	-0.0114446	-0.00680654
10_0_9_COO-_LJ	-0.303	-1.051	-0.994	-0.683	-0.581	-0.527	-1.263	-0.646	-1.024	-1.279	-0.562	-1.203		X10_0_9_COO._LJ	-5.47569e-05	1374	1.65913e-05	5.44283e-05	5.75494e-05	3.73989e-05	3.18137e-05	2.88569e-05	6.91579e-05	3.53729e-05	5.6071e-05	7.0034e-05	3.07733e-05	6.58725e-05
14_0_4_Ar(N-H)_LJ	-0.215	-0.79	-0.593	-0.335	-0.264	-0.25	-0.804	-0.494	-0.614	-0.867	-0.364	-0.629		X14_0_4_Ar.N.H._LJ	-3.51593e-05	1375	7.55925e-06	2.08495e-05	2.77758e-05	1.17784e-05	9.28206e-06	8.78983e-06	2.82681e-05	1.73687e-05	2.15878e-05	3.04831e-05	1.2798e-05	2.21152e-05
14_0_4_SH_LJ	-0.434	-1.599	-1.201	-0.679	-0.535	-0.507	-1.627	-1	-1.244	-1.755	-0.737	-1.273		X14_0_4_SH_LJ	-7.11989e-05	1376	3.09003e-05	8.55099e-05	0.000113847	4.83441e-05	3.80914e-05	3.60979e-05	0.000115841	7.11989e-05	8.85715e-05	0.000124954	5.24736e-05	9.06362e-05
15_0_7_COO-_LJ	-0.099	-0.313	-0.249	-0.234	-0.186	-0.18	-0.31	-0.19	-0.256	-0.326	-0.163	-0.271		X15_0_7_COO._LJ	-1.51471e-05	1377	1.49956e-06	3.77162e-06	4.74103e-06	3.54441e-06	2.81735e-06	2.72647e-06	4.69559e-06	2.87794e-06	3.87765e-06	4.93794e-06	2.46897e-06	4.10485e-06
13_1_8_Ar(N-H)_LJ	-0.138	-0.437	-0.383	-0.21	-0.162	-0.154	-0.48	-0.28	-0.397	-0.496	-0.242	-0.425		X13_1_8_Ar.N.H._LJ	-1.75883e-05	1378	2.42718e-06	6.7363e-06	7.68607e-06	3.69353e-06	2.8493e-06	2.70859e-06	8.44236e-06	4.92471e-06	6.98254e-06	8.72378e-06	4.25636e-06	7.47501e-06
13_1_8_SH_LJ	-0.28	-0.885	-0.776	-0.424	-0.327	-0.313	-0.971	-0.567	-0.803	-1.005	-0.491	-0.86		X13_1_8_SH_LJ	-3.53764e-05	1379	9.9054e-06	2.74521e-05	3.13081e-05	1.49996e-05	1.15681e-05	1.10728e-05	3.43505e-05	2.00584e-05	2.84073e-05	3.55533e-05	1.73698e-05	3.04237e-05
12_1_0_Ar(N-H)_C	30.149	23.705	23.235	28.807	29.96	30.643	20.42	30.587	10.931	23.034	29.803	20.21		X12_1_0_Ar.N.H._C	-0.000426704	1380	-0.0128647	-0.00991447	-0.010115	-0.0122921	-0.0127841	-0.0130755	-0.0087133	-0.0130516	-0.0046643	-0.00982871	-0.0127171	-0.00862369
16_6_-3_Ar(N-H)_C	19.74	13.019	13.164	18.069	18.868	20.646	11.009	20.614	10.721	12.514	21.833	11.029		X16_6_.3_Ar.N.H._C	-0.000448517	1381	-0.00885373	-0.00590428	-0.00583924	-0.00810426	-0.00846262	-0.00926008	-0.00493772	-0.00924573	-0.00480855	-0.00561274	-0.00979247	-0.0049467
1_9_-2_O-H_LJ	-27.019	-37.856	-33.676	-67.367	-13.346	-34.444	-81.617	-50.213	-58.052	-62.321	-50.701	-58.467		X1_9_.2_O.H_LJ	-0.00327297	1382	0.0884323	0.11022	0.123901	0.22049	0.043681	0.112734	0.26713	0.164345	0.190002	0.203975	0.165943	0.191361
16_0_-3_Ar(N-H)_C	23.841	16.406	15.371	23.294	22.155	25.347	13.6	24.185	9.722	15.122	23.419	13.45		X16_0_.3_Ar.N.H._C	-0.000479928	1383	-0.011442	-0.00737698	-0.0078737	-0.0111794	-0.0106328	-0.0121647	-0.00652702	-0.0116071	-0.00466586	-0.00725747	-0.0112394	-0.00645503
8_4_5_SH_LJ	-1.942	-6.061	-7.098	-5.546	-2.396	-2.43	-8.822	-5.083	-7.912	-9.161	-4.814	-6.553		X8_4_5_SH_LJ	-0.000315169	1384	0.000612059	0.00223707	0.00191024	0.00174793	0.000755146	0.000765861	0.00278042	0.00160201	0.00249362	0.00288727	0.00151723	0.0020653
8_3_6_SH_LJ	-1.879	-6.244	-7.443	-3.959	-2.384	-2.251	-9.747	-5.15	-8.274	-9.749	-4.515	-7.461		X8_3_6_SH_LJ	-0.000333331	1385	0.000626329	0.00248098	0.00208132	0.00131966	0.000794662	0.000750329	0.00324898	0.00171666	0.00275798	0.00324965	0.00150499	0.00248698
8_4_5_Ar(N-H)_LJ	-0.959	-2.994	-3.506	-2.739	-1.184	-1.2	-4.357	-2.511	-3.908	-4.525	-2.378	-3.237		X8_4_5_Ar.N.H._LJ	-0.00015569	1386	0.000149307	0.000545849	0.000466136	0.000426435	0.000184337	0.000186828	0.000678341	0.000390938	0.000608437	0.000704497	0.000370231	0.000503969
8_3_6_Ar(N-H)_LJ	-0.928	-3.084	-3.676	-1.955	-1.178	-1.112	-4.814	-2.543	-4.087	-4.815	-2.23	-3.685		X8_3_6_Ar.N.H._LJ	-0.000164654	1387	0.000152799	0.000605268	0.000507793	0.000321898	0.000193962	0.000183095	0.000792644	0.000418715	0.00067294	0.000792809	0.000367178	0.00060675
12_2_8_COO-_LJ	-0.178	-0.544	-0.519	-0.466	-0.338	-0.324	-0.644	-0.368	-0.539	-0.667	-0.326	-0.562		X12_2_8_COO._LJ	-2.8549e-05	1388	5.08172e-06	1.48169e-05	1.55306e-05	1.33038e-05	9.64955e-06	9.24987e-06	1.83855e-05	1.0506e-05	1.53879e-05	1.90422e-05	9.30696e-06	1.60445e-05
16_1_-2_Ar(N-H)_C	23.518	16.287	15.553	22.561	22.234	25.013	13.697	24.271	9.875	15.276	23.424	13.613		X16_1_.2_Ar.N.H._C	-0.000467743	1389	-0.0110004	-0.0072748	-0.00761812	-0.0105527	-0.0103998	-0.0116996	-0.00640667	-0.0113526	-0.00461896	-0.00714524	-0.0109564	-0.00636738
15_1_6_Ar(N-H)_LJ	-0.107	-0.323	-0.265	-0.168	-0.125	-0.122	-0.33	-0.208	-0.273	-0.351	-0.179	-0.281		X15_1_6_Ar.N.H._LJ	-1.25364e-05	1390	1.34139e-06	3.32215e-06	4.04926e-06	2.10612e-06	1.56705e-06	1.52944e-06	4.13701e-06	2.60757e-06	3.42244e-06	4.40028e-06	2.24402e-06	3.52273e-06
15_1_6_SH_LJ	-0.217	-0.654	-0.537	-0.34	-0.253	-0.247	-0.667	-0.422	-0.554	-0.71	-0.362	-0.569		X15_1_6_SH_LJ	-2.52496e-05	1391	5.47917e-06	1.35591e-05	1.65133e-05	8.58488e-06	6.38816e-06	6.23666e-06	1.68415e-05	1.06554e-05	1.39883e-05	1.79273e-05	9.14037e-06	1.43671e-05
15_6_-1_Ar(N-H)_C	21	14.111	14.619	18.433	20.72	22.121	12.223	22.506	11.328	13.919	23.161	12.349		X15_6_.1_Ar.N.H._C	-0.000465339	1392	-0.00977212	-0.00680279	-0.0065664	-0.00857759	-0.00964182	-0.0102938	-0.00568784	-0.0104729	-0.00527136	-0.00647705	-0.0107777	-0.00574647
7_4_0_Ar(N-H)_C	30.89	25.046	30.49	17.379	31.08	31.14	24.645	31.083	23.221	29.547	31.197	24.975		X7_4_0_Ar.N.H._C	-0.000834901	1393	-0.0257901	-0.0254561	-0.0209109	-0.0145097	-0.0259487	-0.0259988	-0.0205761	-0.0259512	-0.0193872	-0.0246688	-0.0260464	-0.0208516
13_7_-3_Ar(N-H)_C	21.081	14.022	14.79	17.808	20.436	21.956	11.668	22.452	13.069	13.694	25.107	11.783		X13_7_.3_Ar.N.H._C	-0.000541661	1394	-0.0114188	-0.00801116	-0.00759517	-0.0096459	-0.0110694	-0.0118927	-0.0063201	-0.0121614	-0.00707897	-0.0074175	-0.0135995	-0.00638239
15_5_0_Ar(N-H)_C	22.01	15.027	15.483	19.43	21.868	23.315	13.172	23.706	11.134	14.901	23.577	13.304		X15_5_0_Ar.N.H._C	-0.000461939	1395	-0.0101673	-0.0071522	-0.00694155	-0.00897547	-0.0101017	-0.0107701	-0.00608466	-0.0109507	-0.00514323	-0.00688335	-0.0108911	-0.00614563
14_0_8_SH_LJ	-0.219	-0.706	-0.576	-0.314	-0.253	-0.243	-0.719	-0.427	-0.595	-0.747	-0.367	-0.644		X14_0_8_SH_LJ	-2.71375e-05	1396	5.9431e-06	1.56312e-05	1.9159e-05	8.52116e-06	6.86578e-06	6.5944e-06	1.95118e-05	1.15877e-05	1.61468e-05	2.02717e-05	9.95945e-06	1.74765e-05
14_0_8_Ar(N-H)_LJ	-0.108	-0.349	-0.285	-0.155	-0.125	-0.12	-0.355	-0.211	-0.294	-0.369	-0.181	-0.318		X14_0_8_Ar.N.H._LJ	-1.33854e-05	1397	1.44562e-06	3.81484e-06	4.6715e-06	2.07474e-06	1.67318e-06	1.60625e-06	4.75182e-06	2.82432e-06	3.93531e-06	4.93921e-06	2.42276e-06	4.25656e-06
15_0_5_Ar(N-H)_LJ	-0.131	-0.434	-0.331	-0.198	-0.155	-0.15	-0.425	-0.266	-0.342	-0.455	-0.215	-0.353		X15_0_5_Ar.N.H._LJ	-1.74197e-05	1398	2.28199e-06	5.76594e-06	7.56017e-06	3.44911e-06	2.70006e-06	2.61296e-06	7.40339e-06	4.63365e-06	5.95755e-06	7.92599e-06	3.74525e-06	6.14917e-06
15_0_5_SH_LJ	-0.264	-0.878	-0.671	-0.4	-0.313	-0.303	-0.861	-0.539	-0.691	-0.921	-0.435	-0.715		X15_0_5_SH_LJ	-3.52735e-05	1399	9.31221e-06	2.36685e-05	3.09702e-05	1.41094e-05	1.10406e-05	1.06879e-05	3.03705e-05	1.90124e-05	2.4374e-05	3.24869e-05	1.5344e-05	2.52206e-05
10_3_2_Ar(N-H)_C	30.467	24.212	26.552	26.422	30.666	30.796	22.942	30.843	13.691	25.913	30.53	22.964		X10_3_2_Ar.N.H._C	-0.000507619	1400	-0.0154656	-0.0134783	-0.0122905	-0.0134123	-0.0155667	-0.0156326	-0.0116458	-0.0156565	-0.00694982	-0.0131539	-0.0154976	-0.011657
14_1_4_COO-_LJ	-0.209	-0.69	-0.555	-0.571	-0.412	-0.398	-0.727	-0.464	-0.575	-0.789	-0.361	-0.574		X14_1_4_COO._LJ	-3.75825e-05	1401	7.85474e-06	2.08583e-05	2.59319e-05	2.14596e-05	1.5484e-05	1.49578e-05	2.73225e-05	1.74383e-05	2.16099e-05	2.96526e-05	1.35673e-05	2.15723e-05
12_4_4_(H2O)HO_LJ	-0.283	-0.756	-0.731	-0.736	-0.362	-0.371	-0.883	-0.611	-0.765	-0.965	-0.547	-0.702		X12_4_4_.H2O.HO_LJ	-3.47379e-05	1402	9.83084e-06	2.53934e-05	2.62619e-05	2.55671e-05	1.25751e-05	1.28878e-05	3.06736e-05	2.12249e-05	2.65745e-05	3.35221e-05	1.90017e-05	2.4386e-05
11_4_6_(H2O)HO_LJ	-0.269	-0.759	-0.783	-0.624	-0.344	-0.344	-0.955	-0.585	-0.827	-1.01	-0.537	-0.777		X11_4_6_.H2O.HO_LJ	-3.45966e-05	1403	9.30647e-06	2.70891e-05	2.62588e-05	2.15882e-05	1.19012e-05	1.19012e-05	3.30397e-05	2.0239e-05	2.86113e-05	3.49425e-05	1.85783e-05	2.68815e-05
15_0_5_COO-_LJ	-0.135	-0.45	-0.343	-0.332	-0.26	-0.251	-0.441	-0.276	-0.354	-0.471	-0.223	-0.366		X15_0_5_COO._LJ	-2.2747e-05	1404	3.07084e-06	7.80222e-06	1.02361e-05	7.552e-06	5.91422e-06	5.70949e-06	1.00314e-05	6.27817e-06	8.05243e-06	1.07138e-05	5.07258e-06	8.3254e-06
7_3_5_O-H_LJ	-3.098	-10.838	-13.293	-4.364	-2.338	-2.248	-17.801	-9.758	-15.445	-17.185	-8.665	-12.69		X7_3_5_O.H_LJ	-0.000531366	1405	0.00164617	0.00706345	0.00575895	0.00231888	0.00124233	0.00119451	0.00945885	0.00518507	0.00820695	0.00913153	0.00460429	0.00674304
15_2_5_(H2O)HO_LJ	-0.112	-0.314	-0.267	-0.205	-0.141	-0.14	-0.327	-0.215	-0.275	-0.354	-0.19	-0.274		X15_2_5_.H2O.HO_LJ	-1.25765e-05	1406	1.40857e-06	3.35793e-06	3.94903e-06	2.57819e-06	1.77329e-06	1.76071e-06	4.11253e-06	2.70395e-06	3.45855e-06	4.45209e-06	2.38954e-06	3.44597e-06
14_4_1_Ar(N-H)_C	24.205	16.946	17.509	21.183	24.344	25.858	15.071	26.356	11.454	17.003	25.298	15.215		X14_4_1_Ar.N.H._C	-0.000484606	1407	-0.0117299	-0.00848496	-0.00821213	-0.0102654	-0.0117972	-0.0125309	-0.00730349	-0.0127723	-0.00555067	-0.00823975	-0.0122596	-0.00737328
0_0_-2_Ar(N-H)_C	32.028	32.001	10.171	32.186	32.111	32.138	-20.404	31.458	-294.675	30.9	32.127	-114.793		X0_0_.2_Ar.N.H._C	-0.0018708	1408	-0.0599181	-0.019028	-0.0598676	-0.0602137	-0.0600734	-0.0601239	0.0381719	-0.0588518	0.551279	-0.0578079	-0.0601034	0.214755
11_3_7_COO-_LJ	-0.27	-0.815	-0.828	-0.806	-0.523	-0.506	-1.034	-0.597	-0.87	-1.071	-0.528	-0.863		X11_3_7_COO._LJ	-4.60365e-05	1409	1.24298e-05	3.81182e-05	3.75197e-05	3.71054e-05	2.40771e-05	2.32945e-05	4.76017e-05	2.74838e-05	4.00517e-05	4.93051e-05	2.43073e-05	3.97295e-05
15_2_6_(H2O)HO_LJ	-0.097	-0.27	-0.233	-0.172	-0.12	-0.119	-0.283	-0.183	-0.24	-0.303	-0.163	-0.242		X15_2_6_.H2O.HO_LJ	-1.05519e-05	1410	1.02354e-06	2.4586e-06	2.84903e-06	1.81494e-06	1.26623e-06	1.25568e-06	2.9862e-06	1.93101e-06	2.53247e-06	3.19724e-06	1.71997e-06	2.55357e-06
10_4_3_SH_LJ	-1.455	-4.134	-4.203	-4.949	-1.78	-1.861	-5.055	-3.724	-4.482	-5.564	-3.169	-3.784		X10_4_3_SH_LJ	-0.000211815	1411	0.000308191	0.000890258	0.000875643	0.00104827	0.000377031	0.000394188	0.00107072	0.000788799	0.000949355	0.00117854	0.000671242	0.000801508
10_4_3_Ar(N-H)_LJ	-0.719	-2.042	-2.076	-2.444	-0.879	-0.919	-2.497	-1.839	-2.214	-2.748	-1.565	-1.869		X10_4_3_Ar.N.H._LJ	-0.000104599	1412	7.5207e-05	0.000217148	0.000213592	0.000255641	9.19429e-05	9.61268e-05	0.000261185	0.000192358	0.000231583	0.000287439	0.000163698	0.000195496
14_1_8_(H2O)HO_LJ	-0.099	-0.299	-0.258	-0.16	-0.123	-0.119	-0.317	-0.19	-0.266	-0.331	-0.168	-0.281		X14_1_8_.H2O.HO_LJ	-1.17777e-05	1413	1.16599e-06	3.03864e-06	3.52152e-06	1.88443e-06	1.44865e-06	1.40154e-06	3.73352e-06	2.23776e-06	3.13286e-06	3.89841e-06	1.97865e-06	3.30952e-06
17_5_-3_Ar(N-H)_C	19.622	12.945	12.878	18.332	18.654	20.558	10.972	20.333	10.083	12.358	21.101	10.962		X17_5_.3_Ar.N.H._C	-0.00042896	1414	-0.00841705	-0.00552414	-0.00555288	-0.00786369	-0.00800182	-0.00881856	-0.00470655	-0.00872204	-0.0043252	-0.00530109	-0.00905148	-0.00470226
14_3_6_(H2O)HO_LJ	-0.12	-0.328	-0.299	-0.233	-0.151	-0.15	-0.361	-0.233	-0.309	-0.387	-0.212	-0.306		X14_3_6_.H2O.HO_LJ	-1.33045e-05	1415	1.59654e-06	3.97805e-06	4.36389e-06	3.09996e-06	2.00898e-06	1.99568e-06	4.80294e-06	3.09996e-06	4.1111e-06	5.14885e-06	2.82056e-06	4.07119e-06
17_3_-2_Ar(N-H)_C	21.073	14.218	13.915	19.883	20.1	22.236	12.103	21.875	9.825	13.535	21.752	12.086		X17_3_.2_Ar.N.H._C	-0.000433323	1416	-0.00913141	-0.00602969	-0.00616098	-0.00861576	-0.00870979	-0.00963537	-0.00524451	-0.00947894	-0.0042574	-0.00586502	-0.00942564	-0.00523714
15_0_7_SH_LJ	-0.193	-0.612	-0.485	-0.282	-0.224	-0.217	-0.605	-0.371	-0.501	-0.636	-0.318	-0.53		X15_0_7_SH_LJ	-2.33203e-05	1417	4.50081e-06	1.13103e-05	1.4272e-05	6.57632e-06	5.22374e-06	5.0605e-06	1.41088e-05	8.65182e-06	1.16835e-05	1.48317e-05	7.41585e-06	1.23597e-05
15_0_7_Ar(N-H)_LJ	-0.096	-0.302	-0.24	-0.139	-0.111	-0.107	-0.299	-0.184	-0.247	-0.314	-0.157	-0.262		X15_0_7_Ar.N.H._LJ	-1.14618e-05	1418	1.10033e-06	2.75083e-06	3.46146e-06	1.59319e-06	1.27226e-06	1.22641e-06	3.42708e-06	2.10897e-06	2.83106e-06	3.599e-06	1.7995e-06	3.00299e-06
15_1_5_Ar(N-H)_LJ	-0.124	-0.379	-0.307	-0.199	-0.146	-0.143	-0.385	-0.247	-0.316	-0.414	-0.208	-0.321		X15_1_5_Ar.N.H._LJ	-1.49448e-05	1419	1.85316e-06	4.58806e-06	5.66408e-06	2.97402e-06	2.18194e-06	2.13711e-06	5.75375e-06	3.69137e-06	4.72256e-06	6.18715e-06	3.10852e-06	4.79728e-06
15_1_5_SH_LJ	-0.251	-0.767	-0.621	-0.404	-0.296	-0.29	-0.779	-0.5	-0.64	-0.838	-0.42	-0.649		X15_1_5_SH_LJ	-3.02845e-05	1420	7.60142e-06	1.88067e-05	2.32282e-05	1.2235e-05	8.96422e-06	8.78252e-06	2.35917e-05	1.51423e-05	1.93821e-05	2.53784e-05	1.27195e-05	1.96547e-05
16_5_-1_Ar(N-H)_C	20.875	14.07	14.27	18.897	20.395	22.009	12.165	22.16	10.585	13.73	22.353	12.246		X16_5_.1_Ar.N.H._C	-0.000442058	1421	-0.00922797	-0.00630817	-0.00621976	-0.00835358	-0.00901578	-0.00972926	-0.00537764	-0.00979601	-0.00467919	-0.00606946	-0.00988133	-0.00541345
12_0_-1_Ar(N-H)_C	30.392	24.698	23.344	29.958	30.06	30.749	20.579	30.639	10.543	23.208	30.02	20.251		X12_0_.1_Ar.N.H._C	-0.000382806	1422	-0.0116342	-0.00893623	-0.00945455	-0.0114681	-0.0115072	-0.0117709	-0.00787777	-0.0117288	-0.00403593	-0.00888417	-0.0114918	-0.00775221
10_3_7_COO-_LJ	-0.37	-1.148	-1.229	-1.125	-0.726	-0.695	-1.55	-0.858	-1.304	-1.594	-0.76	-1.277		X10_3_7_COO._LJ	-6.71891e-05	1423	2.486e-05	8.25754e-05	7.7133e-05	7.55877e-05	4.87793e-05	4.66964e-05	0.000104143	5.76482e-05	8.76145e-05	0.000107099	5.10637e-05	8.58004e-05
14_6_0_Ar(N-H)_C	22.103	15	15.856	18.744	22.245	23.4	13.212	24.066	11.996	15.082	24.445	13.404		X14_6_0_Ar.N.H._C	-0.000489059	1424	-0.0108097	-0.00775452	-0.00733589	-0.00916693	-0.0108791	-0.011444	-0.00646145	-0.0117697	-0.00586675	-0.00737599	-0.0119551	-0.00655535
7_4_4_SH_LJ	-3.659	-11.904	-13.977	-14.277	-4.547	-4.831	-16.976	-10.303	-15.922	-17.642	-10.41	-12.096		X7_4_4_SH_LJ	-0.000666016	1425	0.00243695	0.0093089	0.00792825	0.0095087	0.00302837	0.00321752	0.0113063	0.00686196	0.0106043	0.0117498	0.00693322	0.00805612
17_4_-2_Ar(N-H)_C	20.451	13.695	13.561	19.102	19.596	21.527	11.696	21.32	9.963	13.12	21.49	11.704		X17_4_.2_Ar.N.H._C	-0.000428655	1426	-0.00876643	-0.00581299	-0.00587043	-0.00818817	-0.00839993	-0.00922766	-0.00501355	-0.00913893	-0.00427069	-0.00562396	-0.0092118	-0.00501698
12_2_1_Ar(N-H)_C	28.693	22.308	22.654	26.549	29.431	30.44	19.843	30.464	11.53	22.353	29.882	19.791		X12_2_1_Ar.N.H._C	-0.000435611	1427	-0.012499	-0.00986832	-0.0097176	-0.011565	-0.0128205	-0.01326	-0.00864382	-0.0132704	-0.00502259	-0.0097372	-0.0130169	-0.00862117
17_1_-3_Ar(N-H)_C	21.994	14.877	14.136	21.323	20.558	23.256	12.458	22.392	9.524	13.851	22.016	12.355		X17_1_.3_Ar.N.H._C	-0.000447462	1428	-0.00984148	-0.00632532	-0.00665689	-0.00954123	-0.00919892	-0.0104062	-0.00557448	-0.0100196	-0.00426163	-0.0061978	-0.00985132	-0.00552839
7_4_4_Ar(N-H)_LJ	-1.807	-5.879	-6.903	-7.049	-2.246	-2.386	-8.383	-5.087	-7.863	-8.713	-5.141	-5.974		X7_4_4_Ar.N.H._LJ	-0.000328833	1429	0.000594201	0.00226993	0.00193321	0.00231794	0.000738558	0.000784595	0.00275661	0.00167277	0.00258561	0.00286512	0.00169053	0.00196445
6_1_6_O-H_LJ	-5.936	-21.702	-28.761	-5.52	-4.888	-3.946	-42.238	-19.602	-33.159	-37.945	-16.273	-35.071		X6_1_6_O.H_LJ	-0.00131824	1430	0.00782509	0.037914	0.0286085	0.0072767	0.00644357	0.00520179	0.0556799	0.0258402	0.0437116	0.0500207	0.0214518	0.0462321
7_3_2_Ar(N-H)_C	31.085	29.743	30.87	28.01	31.219	31.251	30.165	31.248	18.907	30.744	31.093	30.136		X7_3_2_Ar.N.H._C	-0.000149885	1431	-0.00465918	-0.00462695	-0.00445803	-0.00419828	-0.00467926	-0.00468406	-0.00452128	-0.00468361	-0.00283388	-0.00460807	-0.00466038	-0.00451694
14_7_-3_Ar(N-H)_C	20.385	13.491	14.042	17.763	19.685	21.244	11.303	21.602	12.17	13.11	23.728	11.391		X14_7_.3_Ar.N.H._C	-0.000500917	1432	-0.0102112	-0.00703387	-0.00675787	-0.00889778	-0.00986054	-0.0106415	-0.00566186	-0.0108208	-0.00609616	-0.00656702	-0.0118857	-0.00570594
12_2_5_O-H_LJ	-0.544	-1.823	-1.626	-0.58	-0.389	-0.371	-2.189	-1.373	-1.718	-2.26	-1.032	-1.71		X12_2_5_O.H_LJ	-7.35084e-05	1433	3.99886e-05	0.000119525	0.000134006	4.26349e-05	2.85948e-05	2.72716e-05	0.00016091	0.000100927	0.000126287	0.000166129	7.58607e-05	0.000125699
11_3_5_O-H_LJ	-0.68	-2.131	-2.07	-0.834	-0.483	-0.47	-2.696	-1.721	-2.205	-2.782	-1.369	-2.096		X11_3_5_O.H_LJ	-8.40112e-05	1434	5.71276e-05	0.000173903	0.000179028	7.00653e-05	4.05774e-05	3.94853e-05	0.000226494	0.000144583	0.000185245	0.000233719	0.000115011	0.000176087
-1_5_5_(H2O)HO_LJ	-3.821	-65.638	33.792	-7.602	-4.283	-4.499	34.512	-8.361	33.132	33.721	-19.486	-67.476		X.1_5_5_.H2O.HO_LJ	-0.00212982	1435	0.00813804	-0.0719708	0.139797	0.0161909	0.00912201	0.00958206	-0.0735043	0.0178074	-0.0705652	-0.0718196	0.0415017	0.143712
-1_5_5_O-H_LJ	-6.657	-112.637	34.05	-7.078	-3.984	-4.184	34.767	-14.563	33.396	33.979	-33.909	-116.194		X.1_5_5_O.H_LJ	-0.00345407	1436	0.0229937	-0.117611	0.389056	0.0244479	0.013761	0.0144518	-0.120088	0.0503016	-0.115352	-0.117366	0.117124	0.401342
15_0_-2_Ar(N-H)_C	25.671	18.169	17.077	24.857	24.155	27.477	15.123	26.464	9.994	16.861	25.021	14.981		X15_0_.2_Ar.N.H._C	-0.00049974	1437	-0.0128288	-0.00853405	-0.00907977	-0.012422	-0.0120712	-0.0137313	-0.00755756	-0.0132251	-0.0049944	-0.00842611	-0.012504	-0.0074866
13_2_3_Ar(N-H)_LJ	-0.307	-0.959	-0.829	-0.61	-0.378	-0.371	-1.075	-0.72	-0.864	-1.2	-0.558	-0.815		X13_2_3_Ar.N.H._LJ	-4.35849e-05	1438	1.33806e-05	3.61319e-05	4.1798e-05	2.65868e-05	1.64751e-05	1.617e-05	4.68538e-05	3.13812e-05	3.76574e-05	5.23019e-05	2.43204e-05	3.55217e-05
13_2_3_SH_LJ	-0.622	-1.941	-1.678	-1.235	-0.766	-0.75	-2.177	-1.458	-1.748	-2.43	-1.129	-1.649		X13_2_3_SH_LJ	-8.8321e-05	1439	5.49356e-05	0.000148203	0.000171431	0.000109076	6.76539e-05	6.62407e-05	0.000192275	0.000128772	0.000154385	0.00021462	9.97144e-05	0.000145641
11_2_3_O-H_LJ	-1.158	-4.17	-3.833	-1.479	-0.872	-0.827	-5.417	-3.615	-4.162	-5.87	-2.321	-3.709		X11_2_3_O.H_LJ	-0.000195487	1440	0.000226374	0.000749303	0.000815182	0.000289126	0.000170465	0.000161668	0.00105896	0.000706687	0.000813619	0.00114751	0.000453726	0.000725063
14_3_5_SH_LJ	-0.296	-0.806	-0.726	-0.555	-0.348	-0.348	-0.882	-0.585	-0.751	-0.955	-0.524	-0.732		X14_3_5_SH_LJ	-3.19902e-05	1441	9.46911e-06	2.32249e-05	2.57841e-05	1.77546e-05	1.11326e-05	1.11326e-05	2.82154e-05	1.87143e-05	2.40247e-05	3.05507e-05	1.67629e-05	2.34169e-05
14_3_5_Ar(N-H)_LJ	-0.146	-0.398	-0.359	-0.274	-0.172	-0.172	-0.436	-0.289	-0.371	-0.472	-0.259	-0.362		X14_3_5_Ar.N.H._LJ	-1.5807e-05	1442	2.30782e-06	5.6747e-06	6.29117e-06	4.33111e-06	2.7188e-06	2.7188e-06	6.89184e-06	4.56821e-06	5.86439e-06	7.46089e-06	4.09401e-06	5.72212e-06
15_1_-1_Ar(N-H)_C	25.189	17.879	17.188	23.868	24.154	26.958	15.159	26.42	10.172	16.942	24.921	15.093		X15_1_.1_Ar.N.H._C	-0.000484773	1443	-0.0122109	-0.00833227	-0.00866725	-0.0115706	-0.0117092	-0.0130685	-0.00734867	-0.0128077	-0.00493111	-0.00821302	-0.012081	-0.00731668
13_1_3_(H2O)HO_LJ	-0.326	-1.16	-0.943	-0.629	-0.442	-0.421	-1.293	-0.823	-0.985	-1.438	-0.582	-0.951		X13_1_3_.H2O.HO_LJ	-5.715e-05	1444	1.86309e-05	5.38925e-05	6.6294e-05	3.59474e-05	2.52603e-05	2.40602e-05	7.3895e-05	4.70345e-05	5.62928e-05	8.21817e-05	3.32613e-05	5.43497e-05
6_1_3_O-H_LJ	-21.456	-108.421	-126.91	-25.047	-22.603	-19.214	32.431	32.57	-150.463	-86.186	-77.991	-119.81		X6_1_3_O.H_LJ	0.00713217	1445	-0.153028	-0.905144	-0.773277	-0.17864	-0.161209	-0.137038	0.231304	0.232295	-1.07313	-0.614694	-0.556245	-0.854506
-1_5_5_COO-_LJ	-4.108	-62.817	33.926	-12.327	-6.939	-7.289	34.638	-8.979	33.289	33.86	-20.793	-66.411		X.1_5_5_COO._LJ	-0.0021613	1446	0.00887863	-0.0733243	0.135767	0.0266424	0.0149973	0.0157537	-0.0748632	0.0194063	-0.0719476	-0.0731817	0.04494	0.143534
9_4_3_SH_LJ	-2.144	-6.376	-6.695	-8.542	-2.647	-2.798	-7.996	-5.926	-7.229	-8.665	-5.027	-5.863		X9_4_3_SH_LJ	-0.000348688	1447	0.000747586	0.00233446	0.00222323	0.00297849	0.000922976	0.000975628	0.00278811	0.00206632	0.00252066	0.00302138	0.00175285	0.00204436
16_2_-1_Ar(N-H)_C	23.036	15.974	15.563	21.664	22.165	24.483	13.652	24.162	10.027	15.256	23.258	13.642		X16_2_.1_Ar.N.H._C	-0.000453211	1448	-0.0104402	-0.00705333	-0.0072396	-0.00981837	-0.0100454	-0.011096	-0.00618724	-0.0109505	-0.00454435	-0.00691419	-0.0105408	-0.00618271
9_4_3_Ar(N-H)_LJ	-1.059	-3.149	-3.307	-4.218	-1.308	-1.382	-3.949	-2.927	-3.571	-4.28	-2.483	-2.896		X9_4_3_Ar.N.H._LJ	-0.000172183	1449	0.000182342	0.00056941	0.000542205	0.000726269	0.000225216	0.000237957	0.000679952	0.000503981	0.000614867	0.000736945	0.000427531	0.000498643
14_2_7_SH_LJ	-0.233	-0.676	-0.6	-0.381	-0.271	-0.265	-0.735	-0.455	-0.62	-0.776	-0.404	-0.634		X14_2_7_SH_LJ	-2.62257e-05	1450	6.1106e-06	1.57354e-05	1.77286e-05	9.99201e-06	7.10718e-06	6.94982e-06	1.92759e-05	1.19327e-05	1.626e-05	2.03512e-05	1.05952e-05	1.66271e-05
14_2_7_Ar(N-H)_LJ	-0.115	-0.334	-0.296	-0.188	-0.134	-0.131	-0.363	-0.225	-0.306	-0.383	-0.2	-0.313		X14_2_7_Ar.N.H._LJ	-1.29837e-05	1451	1.49313e-06	3.84318e-06	4.33656e-06	2.44094e-06	1.73982e-06	1.70087e-06	4.71309e-06	2.92133e-06	3.97302e-06	4.97276e-06	2.59674e-06	4.0639e-06
11_1_3_O-H_LJ	-1.339	-5.73	-4.92	-1.466	-1.059	-0.951	-7.741	-4.815	-5.417	-8.293	-2.632	-4.984		X11_1_3_O.H_LJ	-0.000314448	1452	0.000421046	0.00154708	0.00180179	0.000460981	0.000333	0.00029904	0.00243414	0.00151407	0.00170336	0.00260772	0.000827627	0.00156721
16_6_-2_Ar(N-H)_C	19.95	13.243	13.489	18.038	19.346	20.918	11.338	21.072	10.707	12.861	21.914	11.407		X16_6_.2_Ar.N.H._C	-0.000441646	1453	-0.00881083	-0.00595736	-0.00584872	-0.00796641	-0.00854408	-0.00923835	-0.00500738	-0.00930636	-0.0047287	-0.00568001	-0.00967823	-0.00503785
13_7_-2_Ar(N-H)_C	21.443	14.327	15.291	17.693	21.233	22.472	12.17	23.155	13.066	14.208	25.258	12.348		X13_7_.2_Ar.N.H._C	-0.000536802	1454	-0.0115107	-0.00820825	-0.00769077	-0.00949764	-0.0113979	-0.012063	-0.00653289	-0.0124297	-0.00701386	-0.00762689	-0.0135586	-0.00662844
11_3_7_SH_LJ	-0.527	-1.591	-1.616	-0.972	-0.631	-0.61	-2.019	-1.166	-1.7	-2.091	-1.032	-1.685		X11_3_7_SH_LJ	-6.98267e-05	1455	3.67987e-05	0.00011284	0.000111094	6.78715e-05	4.40606e-05	4.25943e-05	0.00014098	8.14179e-05	0.000118705	0.000146008	7.20611e-05	0.000117658
11_3_7_Ar(N-H)_LJ	-0.26	-0.786	-0.798	-0.48	-0.311	-0.301	-0.998	-0.576	-0.84	-1.033	-0.51	-0.832		X11_3_7_Ar.N.H._LJ	-3.45493e-05	1456	8.98282e-06	2.75704e-05	2.71558e-05	1.65837e-05	1.07448e-05	1.03993e-05	3.44802e-05	1.99004e-05	2.90214e-05	3.56894e-05	1.76202e-05	2.8745e-05
-1_5_5_SH_LJ	-8.019	-111.224	34.281	-14.829	-8.361	-8.783	34.988	-17.513	33.658	34.217	-40.363	-120.62		X.1_5_5_SH_LJ	-0.00354852	1457	0.0284556	-0.121647	0.394681	0.052621	0.0296692	0.0311667	-0.124156	0.0621452	-0.119436	-0.12142	0.143229	0.428022
12_4_2_Ar(N-H)_C	27.145	19.32	20.718	22.538	28.104	29.292	17.785	29.331	12.8	20.11	28.343	17.985		X12_4_2_Ar.N.H._C	-0.000542111	1458	-0.0147156	-0.0112315	-0.0104736	-0.0122181	-0.0152355	-0.0158795	-0.00964145	-0.0159007	-0.00693903	-0.0109019	-0.0153651	-0.00974987
-1_5_5_Ar(N-H)_LJ	-3.961	-53.538	33.988	-7.323	-4.13	-4.338	34.695	-8.649	33.366	33.925	-19.909	-58.472		X.1_5_5_Ar.N.H._LJ	-0.00171668	1459	0.00679977	-0.0583465	0.0919076	0.0125712	0.00708988	0.00744695	-0.0595602	0.0148476	-0.0572787	-0.0582383	0.0341774	0.100378
4_1_1_Ar(N-H)_C	31.703	31.228	31.69	31.333	31.761	31.837	31.517	31.702	29.374	31.592	31.363	31.508		X4_1_1_Ar.N.H._C	-3.52996e-05	1460	-0.0011191	-0.00111864	-0.00110234	-0.00110604	-0.00112115	-0.00112383	-0.00111254	-0.00111907	-0.00103689	-0.00111518	-0.0011071	-0.00111222
15_0_8_(H2O)HO_LJ	-0.077	-0.236	-0.192	-0.119	-0.095	-0.092	-0.235	-0.143	-0.198	-0.247	-0.127	-0.211		X15_0_8_.H2O.HO_LJ	-8.97991e-06	1461	6.91453e-07	1.72414e-06	2.11926e-06	1.06861e-06	8.53091e-07	8.26152e-07	2.11028e-06	1.28413e-06	1.77802e-06	2.21804e-06	1.14045e-06	1.89476e-06
16_0_6_(H2O)HO_LJ	-0.079	-0.239	-0.187	-0.125	-0.098	-0.096	-0.23	-0.146	-0.192	-0.246	-0.127	-0.199		X16_0_6_.H2O.HO_LJ	-9.09639e-06	1462	7.18615e-07	1.70103e-06	2.17404e-06	1.13705e-06	8.91446e-07	8.73254e-07	2.09217e-06	1.32807e-06	1.74651e-06	2.23771e-06	1.15524e-06	1.81018e-06
14_5_1_Ar(N-H)_C	23.193	16.002	16.794	19.919	23.473	24.68	14.287	25.364	11.718	16.177	24.809	14.479		X14_5_1_Ar.N.H._C	-0.00048035	1463	-0.0111408	-0.00806699	-0.00768656	-0.00956809	-0.0112752	-0.011855	-0.00686276	-0.0121836	-0.00562874	-0.00777062	-0.011917	-0.00695498
13_3_7_(H2O)HO_LJ	-0.136	-0.383	-0.363	-0.259	-0.171	-0.169	-0.441	-0.27	-0.377	-0.466	-0.246	-0.377		X13_3_7_.H2O.HO_LJ	-1.58055e-05	1464	2.14955e-06	5.73741e-06	6.05352e-06	4.09363e-06	2.70275e-06	2.67114e-06	6.97024e-06	4.2675e-06	5.95869e-06	7.36538e-06	3.88816e-06	5.95869e-06
17_2_-2_Ar(N-H)_C	21.652	14.708	14.22	20.636	20.567	22.89	12.477	22.397	9.654	13.907	21.949	12.438		X17_2_.2_Ar.N.H._C	-0.00043567	1465	-0.00943312	-0.00619522	-0.00640783	-0.00899048	-0.00896042	-0.00997248	-0.00543585	-0.00975769	-0.00420596	-0.00605886	-0.00956251	-0.00541886
13_0_3_COO-_LJ	-0.378	-1.55	-1.161	-0.995	-0.79	-0.731	-1.677	-1.011	-1.214	-1.859	-0.661	-1.207		X13_0_3_COO._LJ	-9.14966e-05	1466	3.45857e-05	0.000106228	0.00014182	9.10391e-05	7.22823e-05	6.6884e-05	0.00015344	9.25031e-05	0.000111077	0.000170092	6.04793e-05	0.000110436
12_0_9_(H2O)HO_LJ	-0.152	-0.508	-0.443	-0.231	-0.191	-0.179	-0.555	-0.307	-0.457	-0.569	-0.267	-0.515		X12_0_9_.H2O.HO_LJ	-2.08554e-05	1467	3.17002e-06	9.23893e-06	1.05945e-05	4.81759e-06	3.98338e-06	3.73311e-06	1.15747e-05	6.4026e-06	9.5309e-06	1.18667e-05	5.56838e-06	1.07405e-05
15_1_4_(H2O)HO_LJ	-0.137	-0.417	-0.335	-0.242	-0.174	-0.171	-0.421	-0.275	-0.344	-0.461	-0.228	-0.343		X15_1_4_.H2O.HO_LJ	-1.7137e-05	1468	2.34777e-06	5.7409e-06	7.14613e-06	4.14716e-06	2.98184e-06	2.93043e-06	7.21468e-06	4.71268e-06	5.89513e-06	7.90016e-06	3.90724e-06	5.87799e-06
10_4_6_(H2O)HO_LJ	-0.369	-1.075	-1.162	-0.894	-0.477	-0.475	-1.429	-0.843	-1.241	-1.5	-0.776	-1.141		X10_4_6_.H2O.HO_LJ	-5.12904e-05	1469	1.89262e-05	5.95994e-05	5.51372e-05	4.58536e-05	2.44655e-05	2.43629e-05	7.3294e-05	4.32378e-05	6.36514e-05	7.69356e-05	3.98013e-05	5.85223e-05
12_3_7_SH_LJ	-0.387	-1.13	-1.103	-0.698	-0.457	-0.446	-1.361	-0.811	-1.152	-1.423	-0.726	-1.148		X12_3_7_SH_LJ	-4.72205e-05	1470	1.82743e-05	5.20842e-05	5.33591e-05	3.29599e-05	2.15797e-05	2.10603e-05	6.4267e-05	3.82958e-05	5.4398e-05	6.71947e-05	3.4282e-05	5.42091e-05
12_3_7_Ar(N-H)_LJ	-0.191	-0.558	-0.545	-0.345	-0.226	-0.221	-0.672	-0.401	-0.569	-0.703	-0.359	-0.567		X12_3_7_Ar.N.H._LJ	-2.32986e-05	1471	4.45004e-06	1.26978e-05	1.30006e-05	8.03803e-06	5.26549e-06	5.149e-06	1.56567e-05	9.34275e-06	1.32569e-05	1.63789e-05	8.36421e-06	1.32103e-05
14_1_8_COO-_LJ	-0.106	-0.321	-0.277	-0.26	-0.198	-0.192	-0.34	-0.204	-0.286	-0.356	-0.181	-0.302		X14_1_8_COO._LJ	-1.57522e-05	1472	1.66974e-06	4.36337e-06	5.05647e-06	4.09558e-06	3.11894e-06	3.02443e-06	5.35576e-06	3.21345e-06	4.50514e-06	5.60779e-06	2.85115e-06	4.75717e-06
11_4_6_SH_LJ	-0.565	-1.594	-1.646	-1.219	-0.671	-0.672	-2.007	-1.229	-1.737	-2.122	-1.128	-1.632		X11_4_6_SH_LJ	-6.97511e-05	1473	3.94094e-05	0.00011481	0.000111183	8.50266e-05	4.6803e-05	4.68727e-05	0.00013999	8.57241e-05	0.000121158	0.000148012	7.86792e-05	0.000113834
[truncated: 4,727 more rows]
