# Supplementary material for: A receptor dependent-4D QSAR approach to predict the activity of mutated enzymes
Source: Sci Rep. 2017 Jul 24;7:6273. doi: 10.1038/s41598-017-06625-x (PMC5524700; doi:10.1038/s41598-017-06625-x)
Supplement: Supplementary file 11 — Table S10 [file 41598_2017_6625_MOESM11_ESM.xls]

## Sheet: ABL
	TRAINING SET							TEST SET			EXTERNAL VALIDATION						TRAINING SET							TEST SET			EXTERNAL VALIDATION
IEDs	Energy values of IEDs of Code E	Energy values of IEDs of Code K	Energy values of IEDs of Code I	Energy values of IEDs of Code H	Energy values of IEDs of Code C	Energy values of IEDs of Code F	Energy values of IEDs of Code J	Energy values of IEDs of Code A	Energy values of IEDs of Code B	Energy values of IEDs of Code L	Energy values of IEDs of Code D	Energy values of IEDs of Code G			PLS Coeffcient		PLS Coeffcient*Energy value of the Respective IEDs of Code E	PLS Coeffcient*Energy value of the Respective IEDs of Code K	PLS Coeffcient*Energy value of the Respective IEDs of Code H	PLS Coeffcient*Energy value of the Respective IEDs of Code I	PLS Coeffcient*Energy value of the Respective IEDs of Code C	PLS Coeffcient*Energy value of the Respective IEDs of Code J	PLS Coeffcient*Energy value of the Respective IEDs of Code F	PLS Coeffcient*Energy value of the Respective IEDs of Code A	PLS Coeffcient*Energy value of the Respective IEDs of Code B	PLS Coeffcient*Energy value of the Respective IEDs of Code L	PLS Coeffcient*Energy value of the Respective IEDs of Code D	PLS Coeffcient*Energy value of the Respective IEDs of Code G
8_0_-1_(H2O)HO_LJ	-7.766	2.5	-37.91	-44.724	-19.897	-33.228	-53.219	-12.902	-11.652	-47.069	-15.944	-27.832		X8_0_.1_.H2O.HO_LJ	-0.00449834	1	0.0349341	-0.0112459	0.201184	0.170532	0.0895036	0.239397	0.149471	0.0580376	0.0524147	0.211733	0.0717216	0.125198
5_1_2_Ar(N-H)_LJ	-34.466	32.539	33.177	32.848	-77.976	33.772	33.252	-55.978	-43.773	33.595	32.272	-31.731		X5_1_2_Ar.N.H._LJ	0.00200102	2	-0.068967	0.0651111	0.0657294	0.0663877	-0.156031	0.0665378	0.0675783	-0.112013	-0.0875905	0.0672241	0.0645768	-0.0634942
5_1_2_SH_LJ	-69.963	32.838	33.471	33.141	-158.661	34.064	33.543	-114.279	-91.131	33.888	32.58	-75.866		X5_1_2_SH_LJ	0.00242681	3	-0.169787	0.0796916	0.0804269	0.0812278	-0.38504	0.0814025	0.0826669	-0.277333	-0.221158	0.0822397	0.0790655	-0.184112
5_1_2_COO-_LJ	-36.222	32.401	33.099	32.734	-137.389	33.707	33.165	-101.653	-93.647	33.526	32.073	-62.834		X5_1_2_COO._LJ	0.000575837	4	-0.020858	0.0186577	0.0188494	0.0190596	-0.0791137	0.0190976	0.0194097	-0.0585355	-0.0539254	0.0193055	0.0184688	-0.0361821
5_1_2_O-H_LJ	-59.404	32.425	33.203	32.787	-79.146	33.828	33.257	-58.683	-54.625	33.641	31.982	-146.332		X5_1_2_O.H_LJ	0.0037566	5	-0.223157	0.121808	0.123168	0.124731	-0.29732	0.124933	0.127078	-0.220449	-0.205204	0.126376	0.120144	-0.549711
5_1_2_(H2O)HO_LJ	-34.167	32.098	32.936	32.496	-82.912	33.57	32.988	-60.494	-51.86	33.381	31.506	-88.007		X5_1_2_.H2O.HO_LJ	0.00185918	6	-0.0635228	0.0596761	0.0604161	0.0612341	-0.154149	0.0613308	0.0624128	-0.11247	-0.0964173	0.0620615	0.0585755	-0.163621
3_0_-1_Ar(N-H)_C	31.926	31.665	31.595	31.841	31.829	31.752	31.308	31.93	32.078	31.555	31.817	31.64		X3_0_.1_Ar.N.H._C	-4.0509e-05	7	-0.00129329	-0.00128272	-0.00128985	-0.00127988	-0.00128936	-0.00126826	-0.00128624	-0.00129345	-0.00129945	-0.00127826	-0.00128887	-0.0012817
8_0_-1_O-H_LJ	-13.525	14.976	-65.881	-77.611	-18.563	-57.539	-92.107	-12.07	-10.863	-81.556	-27.762	-48.411		X8_0_.1_O.H_LJ	-0.00803487	8	0.108672	-0.12033	0.623595	0.529345	0.149151	0.740068	0.462319	0.0969809	0.0872828	0.655292	0.223064	0.388976
7_0_5_COO-_LJ	-4.645	-29.669	-24.195	-22.204	-11.4	-24.703	-25.423	-12.569	-9.216	-42.178	-11.968	-34.704		X7_0_5_COO._LJ	-0.000914416	9	0.00424746	0.0271298	0.0203037	0.0221243	0.0104243	0.0232472	0.0225888	0.0114933	0.00842726	0.0385682	0.0109437	0.0317339
7_1_4_COO-_LJ	-5.099	-34.031	-25.612	-26.505	-15.252	-28.207	-32.995	-13.829	-11.111	-44.804	-14.684	-30.68		X7_1_4_COO._LJ	-0.00123541	10	0.00629938	0.0420424	0.0327446	0.0316414	0.0188425	0.0407625	0.0348473	0.0170845	0.0137267	0.0553515	0.0181408	0.0379025
5_1_-2_Ar(N-H)_C	31.558	31.191	31.365	31.388	31.463	31.416	28.975	31.564	31.75	30.884	31.626	30.887		X5_1_.2_Ar.N.H._C	-0.000142757	11	-0.00450514	-0.00445275	-0.00448087	-0.00447759	-0.00449158	-0.0041364	-0.00448487	-0.00450599	-0.00453255	-0.00440892	-0.00451485	-0.00440935
7_1_5_COO-_LJ	-3.528	-21.059	-15.507	-16.186	-9.802	-17.165	-18.833	-8.822	-7.145	-28.408	-9.554	-20.807		X7_1_5_COO._LJ	-0.000632697	12	0.00223216	0.013324	0.0102408	0.00981123	0.0062017	0.0119156	0.0108602	0.00558165	0.00452062	0.0179737	0.00604479	0.0131645
7_2_4_COO-_LJ	-3.656	-21.3	-15.378	-16.986	-13.756	-17.658	-20.296	-8.778	-7.973	-26.343	-10.8	-16.934		X7_2_4_COO._LJ	-0.000791358	13	0.0028932	0.0168559	0.013442	0.0121695	0.0108859	0.0160614	0.0139738	0.00694654	0.0063095	0.0208467	0.00854666	0.0134009
8_1_4_COO-_LJ	-2.95	-21.211	-14.842	-14.569	-8.834	-17.866	-17.748	-7.614	-6.188	-27.614	-7.423	-16.793		X8_1_4_COO._LJ	-0.00067968	14	0.00200506	0.0144167	0.00990226	0.0100878	0.0060043	0.012063	0.0121432	0.00517509	0.00420586	0.0187687	0.00504527	0.0114139
7_2_3_COO-_LJ	-4.907	-30.83	-22.363	-25.025	-22.626	-25.937	-31.184	-12.08	-11.343	-36.042	-14.867	-21.417		X7_2_3_COO._LJ	-0.00136048	15	0.00667589	0.0419437	0.0340461	0.0304245	0.0307823	0.0424253	0.0352868	0.0164346	0.015432	0.0490345	0.0202263	0.0291375
7_1_4_(H2O)HO_LJ	-4.748	-32.327	-24.066	-24.894	-9.402	-29.283	-31.05	-8.51	-6.846	-45.103	-13.717	-29.012		X7_1_4_.H2O.HO_LJ	-0.00120359	16	0.00571463	0.0389083	0.0299621	0.0289655	0.0113161	0.0373713	0.0352446	0.0102425	0.00823975	0.0542853	0.0165096	0.0349184
8_0_5_COO-_LJ	-2.684	-18.363	-14.613	-12.662	-6.554	-14.721	-14.36	-6.941	-5.276	-25.672	-6.309	-19.054		X8_0_5_COO._LJ	-0.00048676	17	0.00130646	0.00893838	0.00616336	0.00711303	0.00319023	0.00698988	0.0071656	0.0033786	0.00256815	0.0124961	0.00307097	0.00927473
6_2_-2_Ar(N-H)_C	31.314	30.8	30.842	31.076	30.896	31.232	25.82	31.339	31.534	29.51	31.483	29.279		X6_2_.2_Ar.N.H._C	-0.000318953	18	-0.00998769	-0.00982375	-0.00991178	-0.00983715	-0.00985437	-0.00823537	-0.00996154	-0.00999567	-0.0100579	-0.0094123	-0.0100416	-0.00933862
7_0_5_(H2O)HO_LJ	-4.325	-27.948	-22.705	-20.811	-7.026	-24.461	-23.789	-7.734	-5.68	-41.689	-11.175	-33.445		X7_0_5_.H2O.HO_LJ	-0.000841153	19	0.00363799	0.0235085	0.0175052	0.0190984	0.00590994	0.0200102	0.0205754	0.00650548	0.00477775	0.0350668	0.00939988	0.0281324
1_2_5_(H2O)HO_LJ	-18.647	37.905	31.991	38.08	-36.334	-23.403	40.412	-22.056	-16.801	40.652	-65.348	36.196		X1_2_5_.H2O.HO_LJ	-0.00207532	20	0.0386984	-0.0786649	-0.079028	-0.0663914	0.0754045	-0.0838677	0.0485686	0.0457732	0.0348674	-0.0843657	0.135618	-0.0751181
1_2_5_O-H_LJ	-32.427	38.16	32.342	38.334	-35.46	-40.736	40.666	-20.92	-15.796	40.907	-109.93	36.45		X1_2_5_O.H_LJ	-0.00224419	21	0.0727724	-0.0856383	-0.0860288	-0.0725816	0.079579	-0.0912623	0.0914194	0.0469485	0.0354492	-0.0918031	0.246704	-0.0818008
1_2_5_COO-_LJ	-19.796	38.027	32.364	38.201	-61.377	-25.023	40.533	-36.346	-27.476	40.774	-52.466	36.318		X1_2_5_COO._LJ	-0.00275278	22	0.054494	-0.10468	-0.105159	-0.0890908	0.168957	-0.111578	0.0688827	0.100052	0.0756353	-0.112242	0.144427	-0.0999753
1_2_5_SH_LJ	-38.276	38.375	32.821	38.549	-68.299	-48.648	40.881	-42.417	-32.534	41.122	-76.229	36.666		X1_2_5_SH_LJ	-0.003217	23	0.123134	-0.123452	-0.124012	-0.105585	0.219718	-0.131514	0.156501	0.136455	0.104662	-0.132289	0.245229	-0.117954
1_2_5_Ar(N-H)_LJ	-18.861	38.082	32.524	38.256	-33.413	-24.005	40.588	-20.873	-16.037	40.828	-34.439	36.373		X1_2_5_Ar.N.H._LJ	-0.0020183	24	0.0380672	-0.0768609	-0.0772121	-0.0656432	0.0674375	-0.0819188	0.0484493	0.042128	0.0323675	-0.0824032	0.0695082	-0.0734116
3_1_-1_Ar(N-H)_C	31.796	31.428	31.248	31.684	31.258	31.59	31.45	31.839	31.964	31.288	31.835	31.373		X3_1_.1_Ar.N.H._C	-3.57713e-05	25	-0.00113739	-0.00112422	-0.00113338	-0.00111778	-0.00111814	-0.00112501	-0.00113002	-0.00113892	-0.0011434	-0.00111921	-0.00113878	-0.00112225
8_1_5_COO-_LJ	-2.154	-13.089	-9.722	-9.487	-5.999	-10.268	-10.851	-5.212	-4.295	-16.877	-5.243	-11.962		X8_1_5_COO._LJ	-0.000344821	26	0.000742745	0.00451336	0.00327132	0.00335235	0.00206858	0.00374165	0.00354062	0.00179721	0.00148101	0.00581955	0.0018079	0.00412475
6_1_-2_Ar(N-H)_C	31.444	31.094	31.195	31.239	31.343	31.358	20.69	31.431	31.629	30.68	31.489	30.619		X6_1_.2_Ar.N.H._C	-0.000635453	27	-0.0199812	-0.0197588	-0.0198509	-0.019823	-0.019917	-0.0131475	-0.0199265	-0.0199729	-0.0200987	-0.0194957	-0.0200098	-0.0194569
4_0_-1_Ar(N-H)_C	31.806	31.641	31.634	31.794	31.7	31.724	30.343	31.813	31.957	31.507	31.702	31.518		X4_0_.1_Ar.N.H._C	-9.08633e-05	28	-0.00289	-0.002875	-0.00288891	-0.00287437	-0.00288037	-0.00275706	-0.00288255	-0.00289063	-0.00290372	-0.00286283	-0.00288055	-0.00286383
4_0_2_O-H_LJ	-190.015	33.94	35.809	35.011	-67.993	35.544	35.232	32.959	33.783	35.652	35.319	37.085		X4_0_2_O.H_LJ	0.0134306	29	-2.55202	0.455835	0.470219	0.480937	-0.913187	0.473187	0.477378	0.442659	0.453726	0.478828	0.474356	0.498074
4_1_-1_Ar(N-H)_C	31.696	31.44	31.383	31.634	31	31.583	30.969	31.735	31.868	31.271	31.709	31.303		X4_1_.1_Ar.N.H._C	-5.95765e-05	30	-0.00188834	-0.00187308	-0.00188464	-0.00186969	-0.00184687	-0.00184502	-0.0018816	-0.00189066	-0.00189858	-0.00186302	-0.00188911	-0.00186492
4_0_2_Ar(N-H)_LJ	-79.313	33.892	35.732	34.941	31.342	35.469	35.158	33.216	33.978	35.577	35.245	37.007		X4_0_2_Ar.N.H._LJ	0.00815794	31	-0.64703	0.276489	0.285046	0.291499	0.255686	0.286817	0.289354	0.270974	0.27719	0.290235	0.287526	0.301901
4_0_2_SH_LJ	-167.664	34.184	36.025	35.233	31.71	35.762	35.451	33.509	34.271	35.87	35.537	37.3		X4_0_2_SH_LJ	0.014456	32	-2.42374	0.494163	0.509327	0.520776	0.458398	0.512478	0.516974	0.484405	0.49542	0.518535	0.513721	0.539207
8_0_4_COO-_LJ	-3.757	-32.688	-23.873	-21.08	-9.484	-25.493	-25.962	-10.741	-7.793	-42.681	-9.142	-28.527		X8_0_4_COO._LJ	-0.000868438	33	0.00326272	0.0283875	0.0183067	0.0207322	0.00823626	0.0225464	0.0221391	0.00932789	0.00676773	0.0370658	0.00793926	0.0247739
8_2_4_COO-_LJ	-2.255	-13.301	-9.379	-9.842	-8.346	-10.531	-11.541	-5.278	-4.747	-15.586	-5.788	-9.975		X8_2_4_COO._LJ	-0.000418349	34	0.000943376	0.00556446	0.00411739	0.00392369	0.00349154	0.00482816	0.00440563	0.00220804	0.0019859	0.00652038	0.0024214	0.00417303
5_1_1_O-H_LJ	-74.888	33.353	34.164	33.921	-107.893	33.759	34.238	-68.271	-66.624	33.974	-119.309	-147.416		X5_1_1_O.H_LJ	0.00407402	35	-0.305095	0.135881	0.138195	0.139185	-0.439558	0.139486	0.137535	-0.278137	-0.271427	0.138411	-0.486067	-0.600575
4_0_2_COO-_LJ	-100.508	33.824	35.677	34.883	-104.097	35.413	35.101	33.228	34.04	35.521	35.188	36.952		X4_0_2_COO._LJ	0.0061231	36	-0.61542	0.207108	0.213592	0.218454	-0.637396	0.214927	0.216837	0.203458	0.20843	0.217499	0.21546	0.226261
4_0_2_(H2O)HO_LJ	-111.524	33.681	35.554	34.756	-7.701	35.29	34.977	33.132	33.916	35.398	35.064	36.83		X4_0_2_.H2O.HO_LJ	0.00941985	37	-1.05054	0.31727	0.327396	0.334913	-0.0725423	0.329478	0.332427	0.312099	0.319484	0.333444	0.330298	0.346933
5_1_1_(H2O)HO_LJ	-43.092	33.088	33.908	33.663	-96.92	33.5	33.981	-70.254	-61.33	33.717	-73.711	-89.574		X5_1_1_.H2O.HO_LJ	0.00209129	38	-0.0901179	0.0691966	0.0703991	0.0709115	-0.202688	0.0710641	0.0700582	-0.146921	-0.128259	0.070512	-0.154151	-0.187325
6_2_-3_Ar(N-H)_C	31.264	30.163	30.744	30.844	31.269	31.039	27.602	31.223	31.512	25.304	31.48	24.883		X6_2_.3_Ar.N.H._C	-0.000162074	39	-0.0050671	-0.00488865	-0.00499903	-0.00498282	-0.00506791	-0.00447358	-0.00503063	-0.00506045	-0.00510729	-0.00410113	-0.00510211	-0.0040329
7_2_-3_Ar(N-H)_C	31.147	29.645	30.365	30.533	31.067	30.978	22.321	31.063	31.378	24.159	31.336	23.601		X7_2_.3_Ar.N.H._C	-0.000446348	40	-0.0139024	-0.013232	-0.0136284	-0.0135534	-0.0138667	-0.00996294	-0.013827	-0.0138649	-0.0140055	-0.0107833	-0.0139868	-0.0105343
5_1_1_COO-_LJ	-45.529	33.249	34.039	33.804	-183.759	33.639	34.116	-118.234	-113.796	33.849	-37.793	-57.017		X5_1_1_COO._LJ	-1.14352e-07	41	5.20634e-06	-3.80209e-06	-3.86556e-06	-3.89243e-06	2.10132e-05	-3.90124e-06	-3.84669e-06	1.35203e-05	1.30128e-05	-3.8707e-06	4.32171e-06	6.52001e-06
5_1_1_SH_LJ	-87.707	33.62	34.392	34.162	-161.122	33.998	34.472	-132.525	-104.568	34.204	-12.737	-53.464		X5_1_1_SH_LJ	0.00360207	42	-0.315926	0.121101	0.123054	0.123882	-0.580372	0.12417	0.122463	-0.477364	-0.376661	0.123205	-0.0458795	-0.192581
5_1_1_Ar(N-H)_LJ	-43.178	33.328	34.099	33.87	-76.139	33.705	34.179	-64.892	-49.79	33.911	1.198	-19.311		X5_1_1_Ar.N.H._LJ	0.00264641	43	-0.114267	0.0881997	0.089634	0.0902401	-0.201495	0.0904518	0.0891974	-0.171731	-0.131765	0.0897425	0.0031704	-0.0511049
7_2_3_(H2O)HO_LJ	-4.567	-29.13	-21.004	-23.513	-13.932	-25.563	-29.366	-7.442	-6.99	-34.674	-13.879	-20.045		X7_2_3_.H2O.HO_LJ	-0.00116385	44	0.00531529	0.0339029	0.0273655	0.0244454	0.0162147	0.0341775	0.0297514	0.00866135	0.00813529	0.0403552	0.016153	0.0233293
4_1_-2_Ar(N-H)_C	31.664	31.197	31.554	31.49	31.61	31.438	31.068	31.689	31.862	30.967	31.767	31.022		X4_1_.2_Ar.N.H._C	-1.80566e-05	45	-0.000571743	-0.000563311	-0.000568601	-0.000569757	-0.000570768	-0.000560981	-0.000567662	-0.000572194	-0.000575318	-0.000559157	-0.000573603	-0.000560151
7_2_-2_Ar(N-H)_C	31.196	30.536	30.588	30.847	30.842	31.151	20.505	31.192	31.408	27.489	31.34	27.003		X7_2_.2_Ar.N.H._C	-0.000619127	46	-0.0193143	-0.0189057	-0.0190982	-0.0189379	-0.0190951	-0.0126952	-0.0192864	-0.0193118	-0.0194456	-0.0170192	-0.0194034	-0.0167183
5_2_-2_Ar(N-H)_C	31.415	30.924	31.003	31.236	30.722	31.286	30.654	31.473	31.651	29.977	31.63	30.12		X5_2_.2_Ar.N.H._C	-4.49801e-05	47	-0.00141305	-0.00139096	-0.001405	-0.00139452	-0.00138188	-0.00137882	-0.00140725	-0.00141566	-0.00142366	-0.00134837	-0.00142272	-0.0013548
5_1_-1_Ar(N-H)_C	31.586	31.388	31.336	31.517	31.171	31.534	23.274	31.617	31.756	31.178	31.585	31.166		X5_1_.1_Ar.N.H._C	-0.000509492	48	-0.0160928	-0.0159919	-0.0160577	-0.0159654	-0.0158814	-0.0118579	-0.0160663	-0.0161086	-0.0161794	-0.0158849	-0.0160923	-0.0158788
8_1_4_(H2O)HO_LJ	-2.745	-19.958	-13.868	-13.614	-5.45	-17.176	-16.594	-4.693	-3.817	-26.371	-6.914	-15.738		X8_1_4_.H2O.HO_LJ	-0.000586962	49	0.00161121	0.0117146	0.0079909	0.00813999	0.00319894	0.00974005	0.0100817	0.00275461	0.00224043	0.0154788	0.00405826	0.00923761
8_0_5_(H2O)HO_LJ	-2.497	-17.215	-13.653	-11.824	-4.044	-14.013	-13.398	-4.278	-3.255	-24.472	-5.877	-17.961		X8_0_5_.H2O.HO_LJ	-0.000414158	50	0.00103415	0.00712973	0.00489701	0.0056545	0.00167486	0.00554889	0.0058036	0.00177177	0.00134808	0.0101353	0.00243401	0.00743869
7_1_5_(H2O)HO_LJ	-3.283	-19.704	-14.488	-15.116	-6.046	-16.407	-17.582	-5.437	-4.406	-27.006	-8.908	-19.543		X7_1_5_.H2O.HO_LJ	-0.000533349	51	0.00175098	0.0105091	0.0080621	0.00772716	0.00322463	0.00937734	0.00875065	0.00289982	0.00234993	0.0144036	0.00475107	0.0104232
8_0_4_(H2O)HO_LJ	-3.497	-31.324	-22.402	-19.778	-5.85	-25.69	-24.373	-6.611	-4.805	-43.156	-8.523	-27.148		X8_0_4_.H2O.HO_LJ	-0.000816204	52	0.00285427	0.0255668	0.0161429	0.0182846	0.0047748	0.0198933	0.0209683	0.00539593	0.00392186	0.0352241	0.00695651	0.0221583
8_2_3_COO-_LJ	-2.913	-19.139	-12.781	-13.674	-12.76	-15.289	-16.748	-6.97	-6.387	-20.997	-7.557	-12.223		X8_2_3_COO._LJ	-0.00066629	53	0.0019409	0.0127521	0.00911084	0.00851585	0.00850186	0.011159	0.0101869	0.00464404	0.00425559	0.0139901	0.00503515	0.00814406
7_2_4_(H2O)HO_LJ	-3.402	-19.937	-14.371	-15.873	-8.482	-16.86	-18.969	-5.411	-4.916	-24.935	-10.071	-15.827		X7_2_4_.H2O.HO_LJ	-0.000648606	54	0.00220656	0.0129313	0.0102953	0.00932112	0.00550148	0.0123034	0.0109355	0.00350961	0.00318855	0.016173	0.00653211	0.0102655
7_0_5_SH_LJ	-9.06	-57.366	-46.918	-43.098	-13.701	-45.879	-49.407	-15.06	-11.074	-78.454	-23.295	-65.908		X7_0_5_SH_LJ	-0.0014286	55	0.0129432	0.0819533	0.06157	0.0670272	0.0195733	0.070583	0.0655429	0.0215148	0.0158204	0.11208	0.0332793	0.0941564
5_0_2_SH_LJ	-117.701	35.706	34.842	34.955	-177.444	36.885	35.882	32.178	-32.983	36.84	32.778	34.028		X5_0_2_SH_LJ	0.00542893	56	-0.63899	0.193845	0.189768	0.189155	-0.96333	0.194801	0.200246	0.174692	-0.179062	0.200002	0.177949	0.184735
5_0_2_COO-_LJ	-61.866	35.358	34.49	34.604	-159.951	36.537	35.533	8.043	-92.808	36.492	32.302	33.669		X5_0_2_COO._LJ	0.00190461	57	-0.117831	0.0673432	0.0659072	0.06569	-0.304644	0.0676765	0.0695888	0.0153188	-0.176763	0.0695031	0.0615227	0.0641263
5_0_2_O-H_LJ	-103.167	35.49	34.619	34.732	-92.433	36.669	35.665	-2.196	-56.419	36.624	32.236	33.787		X5_0_2_O.H_LJ	0.00660805	58	-0.681733	0.23452	0.229511	0.228764	-0.610802	0.235676	0.242311	-0.0145113	-0.37282	0.242013	0.213017	0.223266
5_0_2_Ar(N-H)_LJ	-57.76	35.413	34.549	34.663	-86.774	36.592	35.589	31.839	-11.785	36.547	32.481	33.736		X5_0_2_Ar.N.H._LJ	0.00352728	59	-0.203736	0.124911	0.122266	0.121864	-0.306076	0.125532	0.12907	0.112305	-0.041569	0.128911	0.11457	0.118996
5_0_2_(H2O)HO_LJ	-59.489	35.235	34.363	34.476	-94.539	36.415	35.41	31.338	-35.711	36.37	31.85	33.528		X5_0_2_.H2O.HO_LJ	0.00343943	60	-0.204608	0.121188	0.118578	0.118189	-0.325161	0.12179	0.125247	0.107785	-0.122826	0.125092	0.109546	0.115317
8_1_3_COO-_LJ	-3.871	-33.514	-21.22	-21.846	-12.798	-25.712	-29.098	-10.471	-8.491	-39.074	-9.833	-21.374		X8_1_3_COO._LJ	-0.000988012	61	0.00382459	0.0331122	0.0215841	0.0209656	0.0126446	0.0287492	0.0254038	0.0103455	0.00838921	0.0386056	0.00971512	0.0211178
6_0_3_Ar(N-H)_LJ	-19.315	33.383	-40.75	-19.602	-30.95	34.342	32.609	-39.153	-28.723	34.513	-57.168	31.422		X6_0_3_Ar.N.H._LJ	0.00254941	62	-0.0492419	0.085107	-0.0499736	-0.103888	-0.0789043	0.0831337	0.0875519	-0.0998171	-0.0732267	0.0879878	-0.145745	0.0801076
6_0_3_SH_LJ	-39.16	33.677	-91.913	-51.704	-62.798	34.635	32.905	-80.06	-58.354	34.805	-116.836	31.816		X6_0_3_SH_LJ	0.00325445	63	-0.127444	0.1096	-0.168268	-0.299126	-0.204373	0.107088	0.112718	-0.260551	-0.18991	0.113271	-0.380237	0.103543
7_0_5_Ar(N-H)_LJ	-4.474	-28.268	-23.136	-21.258	-6.765	-22.373	-24.377	-7.434	-5.468	-38.275	-11.498	-32.329		X7_0_5_Ar.N.H._LJ	-0.000689178	64	0.00308338	0.0194817	0.0146505	0.0159448	0.00466229	0.0168001	0.015419	0.00512335	0.00376843	0.0263783	0.00792417	0.0222804
6_0_3_COO-_LJ	-20.175	33.317	-66.493	-51.271	-53.122	34.283	32.467	-72.139	-49.883	34.454	-62.112	10.044		X6_0_3_COO._LJ	0.00282677	65	-0.0570301	0.0941795	-0.144931	-0.18796	-0.150164	0.0917768	0.0969102	-0.20392	-0.141008	0.0973936	-0.175576	0.0283921
8_0_5_SH_LJ	-5.238	-35.634	-28.433	-24.646	-7.892	-28.232	-27.971	-8.342	-6.351	-49.181	-12.305	-36.822		X8_0_5_SH_LJ	-0.000798728	66	0.00418374	0.0284619	0.0196854	0.0227102	0.00630356	0.0223412	0.0225497	0.00666299	0.00507272	0.0392822	0.00982834	0.0294107
6_0_3_O-H_LJ	-32.903	33.438	-143.79	-129.108	-30.544	34.411	32.479	-41.687	-28.706	34.582	-104.846	-55.879		X6_0_3_O.H_LJ	0.00590314	67	-0.194231	0.197389	-0.762143	-0.848813	-0.180306	0.191728	0.203133	-0.246084	-0.169456	0.204142	-0.618921	-0.329862
6_0_3_(H2O)HO_LJ	-18.908	33.177	-85.786	-78.255	-32.455	34.155	32.154	-42.646	-30.308	34.327	-60.568	-38.563		X6_0_3_.H2O.HO_LJ	0.00401745	68	-0.0759619	0.133287	-0.314385	-0.344641	-0.130386	0.129177	0.137216	-0.171328	-0.121761	0.137907	-0.243329	-0.154925
8_0_5_Ar(N-H)_LJ	-2.587	-17.575	-14.033	-12.165	-3.898	-13.883	-13.808	-4.119	-3.137	-24.178	-6.076	-18.142		X8_0_5_Ar.N.H._LJ	-0.000391625	69	0.00101313	0.00688281	0.00476412	0.00549568	0.00152656	0.00540756	0.00543693	0.0016131	0.00122853	0.00946871	0.00237951	0.00710486
8_1_4_SH_LJ	-5.758	-41.048	-28.876	-28.345	-10.637	-33.995	-34.513	-9.152	-7.448	-52.825	-14.477	-32.597		X8_1_4_SH_LJ	-0.00111121	70	0.00639834	0.0456129	0.0314972	0.0320872	0.0118199	0.0383511	0.0377755	0.0101698	0.00827628	0.0586996	0.016087	0.036222
7_0_5_O-H_LJ	-7.533	-48.601	-39.503	-36.214	-6.546	-42.26	-41.405	-7.219	-5.292	-72.04	-19.456	-57.984		X7_0_5_O.H_LJ	-0.00129663	71	0.00976755	0.0630178	0.0469563	0.051221	0.00848777	0.0536872	0.0547958	0.00936041	0.00686179	0.0934096	0.0252273	0.0751841
8_1_4_Ar(N-H)_LJ	-2.844	-20.231	-14.251	-13.989	-5.254	-16.683	-17.031	-4.52	-3.678	-25.959	-7.149	-16.078		X8_1_4_Ar.N.H._LJ	-0.000543592	72	0.00154598	0.0109974	0.00760431	0.00774673	0.00285603	0.00925792	0.00906875	0.00245704	0.00199933	0.0141111	0.00388614	0.00873988
7_0_6_COO-_LJ	-2.998	-16.895	-13.14	-12.799	-7.119	-11.883	-14.028	-7.191	-5.549	-21.962	-7.178	-20.175		X7_0_6_COO._LJ	-0.000312247	73	0.000936115	0.00527541	0.00399644	0.00410292	0.00222288	0.0043802	0.00371043	0.00224537	0.00173266	0.00685756	0.00224131	0.00629958
8_0_6_COO-_LJ	-1.853	-10.587	-8.634	-7.728	-4.394	-7.412	-8.415	-4.353	-3.46	-13.506	-4.155	-11.662		X8_0_6_COO._LJ	-0.000196057	74	0.000363293	0.00207565	0.00151513	0.00169275	0.000861473	0.00164982	0.00145317	0.000853434	0.000678356	0.00264794	0.000814615	0.00228641
-1_7_-3_O-H_LJ	-112.487	37.216	34.168	33.73	-56.171	33.124	37.879	-104.768	35.956	38.133	33.327	34.455		X.1_7_.3_O.H_LJ	0.00803987	75	-0.904381	0.299212	0.271185	0.274706	-0.451607	0.304542	0.266313	-0.842321	0.289081	0.306584	0.267945	0.277014
7_1_4_O-H_LJ	-8.269	-56.153	-41.864	-43.307	-8.757	-50.29	-54.003	-7.942	-6.381	-77.759	-23.88	-50.425		X7_1_4_O.H_LJ	-0.00185516	76	0.0153404	0.104173	0.0803416	0.0776646	0.0162457	0.100184	0.0932962	0.0147337	0.0118378	0.144256	0.0443013	0.0935466
-1_7_-3_SH_LJ	-94.977	37.432	34.397	33.977	-88.398	33.408	38.094	-194.289	36.427	38.348	33.589	34.683		X.1_7_.3_SH_LJ	0.00596733	77	-0.566759	0.223369	0.202752	0.205258	-0.5275	0.22732	0.199357	-1.15939	0.217372	0.228835	0.200437	0.206965
-1_7_-3_Ar(N-H)_LJ	-44.595	37.138	34.105	33.685	-42.108	33.114	37.801	-94.617	36.134	38.055	33.296	34.39		X.1_7_.3_Ar.N.H._LJ	0.00358515	78	-0.15988	0.133145	0.120766	0.122272	-0.150963	0.135522	0.118719	-0.339216	0.129546	0.136433	0.119371	0.123293
6_1_5_COO-_LJ	-5.855	-34.185	-23.786	-27.392	-16.295	-24.806	-32.535	-14.949	-12.031	-43.805	-18.012	-34.474		X6_1_5_COO._LJ	-0.000848019	79	0.00496515	0.0289895	0.0232289	0.020171	0.0138185	0.0275903	0.021036	0.012677	0.0102025	0.0371475	0.0152745	0.0292346
9_0_5_COO-_LJ	-1.6	-10.813	-8.587	-7.077	-3.927	-7.674	-7.893	-3.924	-3.113	-13.697	-3.475	-9.814		X9_0_5_COO._LJ	-0.000203713	80	0.000325941	0.00220275	0.00144168	0.00174928	0.000799981	0.00160791	0.00156329	0.00079937	0.000634159	0.00279026	0.000707903	0.00199924
5_0_1_SH_LJ	-145.085	36.198	36.413	36.148	-239.199	36.796	37.669	31.627	10.286	38.261	32.57	33.938		X5_0_1_SH_LJ	0.00581847	81	-0.844172	0.210617	0.210326	0.211868	-1.39177	0.219176	0.214096	0.184021	0.0598488	0.22262	0.189508	0.197467
5_0_1_Ar(N-H)_LJ	-70.972	35.905	36.12	35.855	-117.101	36.503	37.376	31.168	12.064	37.968	32.272	33.646		X5_0_1_Ar.N.H._LJ	0.0037314	82	-0.264825	0.133976	0.133789	0.134778	-0.43695	0.139465	0.136207	0.1163	0.0450156	0.141674	0.12042	0.125547
5_0_1_O-H_LJ	-130.459	35.982	36.197	35.931	-123.451	36.581	37.454	-46.5	-58.167	38.046	31.496	33.688		X5_0_1_O.H_LJ	0.0077942	83	-1.01682	0.280451	0.280053	0.282127	-0.962202	0.291924	0.28512	-0.36243	-0.453365	0.296538	0.245486	0.262571
8_2_-3_Ar(N-H)_C	31.009	27.459	29.483	28.894	30.862	30.879	18.866	30.874	31.239	22.7	31.186	22.119		X8_2_.3_Ar.N.H._C	-0.000466086	84	-0.0144529	-0.0127983	-0.0134671	-0.0137416	-0.0143844	-0.00879318	-0.0143923	-0.0143899	-0.0145601	-0.0105802	-0.0145354	-0.0103094
5_0_1_COO-_LJ	-77.206	35.85	36.065	35.799	-213.768	36.448	37.321	-70.116	-92.847	37.913	31.989	33.575		X5_0_1_COO._LJ	0.00164619	85	-0.127096	0.0590161	0.0589321	0.05937	-0.351904	0.0614376	0.0600005	-0.115425	-0.152844	0.0624122	0.0526601	0.055271
5_0_1_(H2O)HO_LJ	-75.376	35.727	35.943	35.676	-126.909	36.326	37.199	-0.364	-23.885	37.792	22.154	33.428		X5_0_1_.H2O.HO_LJ	0.00378016	86	-0.284933	0.135054	0.134861	0.13587	-0.479736	0.140618	0.137318	-0.00137598	-0.0902891	0.14286	0.0837456	0.126363
-1_7_-3_(H2O)HO_LJ	-66.192	36.962	33.912	33.47	-51.777	32.854	37.625	-105.159	36.078	37.879	33.062	34.199		X.1_7_.3_.H2O.HO_LJ	0.00485431	87	-0.321316	0.179425	0.162474	0.164619	-0.251342	0.182643	0.159483	-0.510474	0.175134	0.183876	0.160493	0.166013
8_1_5_(H2O)HO_LJ	-2.004	-12.223	-9.064	-8.843	-3.702	-9.673	-10.112	-3.215	-2.65	-15.869	-4.881	-11.181		X8_1_5_.H2O.HO_LJ	-0.000277672	88	0.000556455	0.00339399	0.00245546	0.00251682	0.00102794	0.00280782	0.00268592	0.000892716	0.000735831	0.00440638	0.00135532	0.00310465
-1_7_-3_COO-_LJ	-58.329	37.084	34.043	33.615	-95.957	33.029	37.747	-180.859	36.211	38	33.22	34.33		X.1_7_.3_COO._LJ	0.00314977	89	-0.183723	0.116806	0.105879	0.107228	-0.302242	0.118894	0.104034	-0.569664	0.114056	0.119691	0.104635	0.108132
6_2_4_COO-_LJ	-6.009	-34.005	-24.611	-28.766	-22.56	-25.803	-34.883	-14.579	-13.685	-41.411	-21.475	-28.038		X6_2_4_COO._LJ	-0.00117848	90	0.00708149	0.0400742	0.0339002	0.0290036	0.0265865	0.0411089	0.0304083	0.0171811	0.0161275	0.048802	0.0253079	0.0330422
6_1_-3_Ar(N-H)_C	31.408	30.765	31.13	31.046	31.484	31.199	24.255	31.335	31.611	29.499	31.486	28.932		X6_1_.3_Ar.N.H._C	-0.000395595	91	-0.0124249	-0.0121705	-0.0122817	-0.0123149	-0.0124549	-0.00959516	-0.0123422	-0.012396	-0.0125052	-0.0116697	-0.0124557	-0.0114454
7_1_5_SH_LJ	-6.885	-40.931	-30.171	-31.505	-11.797	-32.813	-36.663	-10.6	-8.595	-54.539	-18.62	-40.321		X7_1_5_SH_LJ	-0.00100344	92	0.00690872	0.041072	0.0316135	0.0302749	0.0118376	0.0367893	0.032926	0.0106365	0.00862461	0.0547269	0.0186841	0.0404599
7_1_5_Ar(N-H)_LJ	-3.4	-20.195	-14.891	-15.55	-5.826	-16.122	-18.097	-5.234	-4.245	-26.826	-9.193	-19.88		X7_1_5_Ar.N.H._LJ	-0.000490799	93	0.00166872	0.00991169	0.00763193	0.00730849	0.0028594	0.00888199	0.00791267	0.00256884	0.00208344	0.0131662	0.00451192	0.00975709
9_1_5_COO-_LJ	-1.343	-7.967	-5.985	-5.527	-3.744	-5.686	-6.193	-3.122	-2.641	-9.468	-2.998	-6.715		X9_1_5_COO._LJ	-0.000160949	94	0.000216154	0.00128228	0.000889564	0.000963279	0.000602592	0.000996756	0.000915155	0.000502482	0.000425066	0.00152386	0.000482525	0.00108077
5_1_3_Ar(N-H)_LJ	-24.396	-55.578	-17.04	-65.853	-47.978	32.974	-64.676	-41.785	-36.64	33.05	18.244	-86.982		X5_1_3_Ar.N.H._LJ	0.00497884	95	-0.121464	-0.276714	-0.327871	-0.0848394	-0.238875	-0.322011	0.164172	-0.208041	-0.182425	0.164551	0.0908339	-0.433069
7_1_-3_Ar(N-H)_C	31.285	30.502	30.89	30.815	31.307	31.133	19.581	31.185	31.478	27.454	31.347	26.713		X7_1_.3_Ar.N.H._C	-0.00065833	96	-0.0205959	-0.0200804	-0.0202864	-0.0203358	-0.0206103	-0.0128908	-0.0204958	-0.02053	-0.0207229	-0.0180738	-0.0206367	-0.017586
9_1_4_COO-_LJ	-1.761	-12.329	-8.512	-7.908	-5.253	-9.077	-9.253	-4.298	-3.592	-14.451	-4.001	-8.934		X9_1_4_COO._LJ	-0.000266163	97	0.000468712	0.00328152	0.00210481	0.00226558	0.00139815	0.0024628	0.00241596	0.00114397	0.000956056	0.00384631	0.00106492	0.0023779
7_2_4_SH_LJ	-7.135	-41.387	-29.916	-33.044	-16.546	-33.783	-39.481	-10.554	-9.589	-50.744	-21.044	-32.94		X7_2_4_SH_LJ	-0.0012357	98	0.00881674	0.051142	0.0408326	0.0369673	0.0204459	0.0487868	0.0417458	0.0130416	0.0118492	0.0627045	0.0260041	0.0407041
7_3_-3_Ar(N-H)_C	30.934	26.25	27.042	29.224	30.157	30.799	24.274	30.886	31.22	20.901	31.308	20.566		X7_3_.3_Ar.N.H._C	-0.00016533	99	-0.00511432	-0.00433991	-0.0048316	-0.00447085	-0.00498585	-0.00401322	-0.005092	-0.00510638	-0.0051616	-0.00345556	-0.00517615	-0.00340017
7_2_3_SH_LJ	-9.575	-59.472	-43.337	-48.483	-27.144	-48.361	-60.308	-14.506	-13.626	-68.545	-28.942	-41.615		X7_2_3_SH_LJ	-0.00207765	100	0.0198935	0.123562	0.100731	0.0900392	0.0563958	0.125299	0.100477	0.0301384	0.0283101	0.142413	0.0601314	0.0864615
5_1_3_SH_LJ	-49.479	-118.781	-43.695	-140.431	-97.412	33.269	-140.863	-85.08	-74.954	33.344	24.9	-180.42		X5_1_3_SH_LJ	0.00770011	101	-0.380994	-0.914626	-1.08133	-0.336456	-0.750083	-1.08466	0.256175	-0.655125	-0.577154	0.256752	0.191733	-1.38925
7_1_4_SH_LJ	-9.947	-65.372	-49.616	-51.364	-18.337	-50.246	-63.846	-16.571	-13.343	-82.042	-28.575	-59.143		X7_1_4_SH_LJ	-0.00182892	102	0.0181923	0.11956	0.0939409	0.0907439	0.033537	0.116769	0.0918961	0.0303071	0.0244033	0.150049	0.0522615	0.108168
7_2_4_Ar(N-H)_LJ	-3.524	-20.419	-14.764	-16.308	-8.171	-16.602	-19.484	-5.212	-4.735	-24.981	-10.39	-16.256		X7_2_4_Ar.N.H._LJ	-0.000605379	103	0.00213336	0.0123612	0.00987252	0.00893782	0.00494655	0.0117952	0.0100505	0.00315524	0.00286647	0.015123	0.00628989	0.00984104
5_0_3_Ar(N-H)_LJ	-40.455	33.48	32.75	32.657	-61.411	34.929	33.107	-21.94	-47.934	35.402	31.426	32.835		X5_0_3_Ar.N.H._LJ	0.00286624	104	-0.115954	0.0959619	0.093603	0.0938695	-0.176019	0.0948928	0.100115	-0.0628854	-0.137391	0.101471	0.0900746	0.0941132
5_0_3_SH_LJ	-82.228	33.773	33.044	32.951	-125.519	35.222	33.399	-51.257	-99.414	35.695	31.817	33.127		X5_0_3_SH_LJ	0.00417135	105	-0.343002	0.140879	0.13745	0.137838	-0.523583	0.139319	0.146923	-0.213811	-0.41469	0.148896	0.13272	0.138184
5_0_3_COO-_LJ	-42.793	33.413	32.627	32.513	-112.715	34.872	33.011	-91.59	-99.506	35.346	9.601	32.713		X5_0_3_COO._LJ	0.00168997	106	-0.0723187	0.0564668	0.0549458	0.0551385	-0.190484	0.0557874	0.0589325	-0.154784	-0.168162	0.0597335	0.0162254	0.0552838
6_0_5_(H2O)HO_LJ	-7.68	-43.632	-35.52	-35.052	-12.689	-33.542	-40.24	-14.047	-10.082	-55.928	-21.889	-53.689		X6_0_5_.H2O.HO_LJ	-0.00104562	107	0.00803035	0.0456224	0.036651	0.0371404	0.0132678	0.0420757	0.0350721	0.0146878	0.0105419	0.0584793	0.0228875	0.0561382
8_2_4_(H2O)HO_LJ	-2.097	-12.423	-8.744	-9.176	-5.149	-9.915	-10.76	-3.256	-2.929	-14.624	-5.388	-9.303		X8_2_4_.H2O.HO_LJ	-0.00032676	108	0.000685216	0.00405934	0.00299835	0.00285719	0.00168249	0.00351594	0.00323983	0.00106393	0.00095708	0.00477854	0.00176058	0.00303985
5_0_3_O-H_LJ	-70.586	33.533	32.67	32.519	-65.117	35.002	33.09	-54.934	-57.94	35.477	-57.569	32.752		X5_0_3_O.H_LJ	0.00491444	109	-0.346891	0.164796	0.159813	0.160555	-0.320014	0.162619	0.172015	-0.26997	-0.284743	0.17435	-0.282919	0.160958
5_0_3_(H2O)HO_LJ	-40.634	33.273	32.369	32.197	-66.75	34.747	32.815	-40.36	-55.81	35.222	-39.621	32.455		X5_0_3_.H2O.HO_LJ	0.00273402	110	-0.111094	0.0909691	0.0880273	0.0884976	-0.182496	0.0897169	0.0949991	-0.110345	-0.152586	0.0962977	-0.108325	0.0887327
2_0_-1_Ar(N-H)_C	32.03	31.508	31.045	31.704	31.943	31.74	31.448	32.025	32.163	31.497	31.936	31.636		X2_0_.1_Ar.N.H._C	-3.62376e-05	111	-0.00116069	-0.00114177	-0.00114888	-0.001125	-0.00115754	-0.0011396	-0.00115018	-0.00116051	-0.00116551	-0.00114138	-0.00115728	-0.00114641
1_0_1_Ar(N-H)_C	32.234	31.862	31.711	31.729	31.938	31.962	31.732	32.122	32.193	31.746	32.027	31.823		X1_0_1_Ar.N.H._C	-2.34139e-05	112	-0.000754724	-0.000746014	-0.0007429	-0.000742479	-0.000747793	-0.00074297	-0.000748355	-0.000752102	-0.000753764	-0.000743298	-0.000749877	-0.000745101
7_2_3_Ar(N-H)_LJ	-4.729	-29.288	-21.366	-23.902	-13.401	-23.608	-29.719	-7.162	-6.728	-33.634	-14.286	-20.532		X7_2_3_Ar.N.H._LJ	-0.00100966	113	0.0047747	0.029571	0.024133	0.0215725	0.0135305	0.0300062	0.0238361	0.00723121	0.00679301	0.033959	0.014424	0.0207304
8_1_5_SH_LJ	-4.205	-25.478	-18.947	-18.491	-7.227	-19.854	-21.154	-6.272	-5.173	-32.68	-10.23	-23.266		X8_1_5_SH_LJ	-0.000546548	114	0.00229823	0.013925	0.0101062	0.0103554	0.0039499	0.0115617	0.0108512	0.00342795	0.00282729	0.0178612	0.00559119	0.012716
8_1_3_(H2O)HO_LJ	-3.603	-32.207	-19.897	-20.503	-7.893	-25.862	-27.452	-6.448	-5.236	-38.325	-9.164	-20.062		X8_1_3_.H2O.HO_LJ	-0.000899082	115	0.00323939	0.0289567	0.0184339	0.017889	0.00709645	0.0246816	0.0232521	0.00579728	0.00470759	0.0344573	0.00823918	0.0180374
8_0_4_O-H_LJ	-6.09	-54.348	-38.977	-34.412	-5.445	-44.285	-42.404	-6.169	-4.475	-74.36	-14.843	-47.145		X8_0_4_O.H_LJ	-0.00127767	116	0.007781	0.0694387	0.0439671	0.0497997	0.0069569	0.0541782	0.0565815	0.00788193	0.00571756	0.0950074	0.0189644	0.0602357
8_1_5_Ar(N-H)_LJ	-2.077	-12.576	-9.355	-9.13	-3.57	-9.783	-10.445	-3.098	-2.555	-16.109	-5.052	-11.481		X8_1_5_Ar.N.H._LJ	-0.000268749	117	0.000558192	0.00337979	0.00245368	0.00251415	0.000959435	0.00280709	0.00262917	0.000832585	0.000686654	0.00432928	0.00135772	0.00308551
8_3_-3_Ar(N-H)_C	30.787	24.745	25.633	27.603	29.349	30.675	20.494	30.651	31.077	20.123	31.153	19.751		X8_3_.3_Ar.N.H._C	-0.000280169	118	-0.00862557	-0.00693279	-0.00773351	-0.00718158	-0.00822269	-0.00574179	-0.00859419	-0.00858747	-0.00870682	-0.00563784	-0.00872811	-0.00553362
8_0_5_O-H_LJ	-4.349	-29.956	-23.768	-20.586	-3.763	-24.333	-23.329	-3.985	-3.029	-42.489	-10.235	-31.23		X8_0_5_O.H_LJ	-0.000632087	119	0.00274895	0.0189348	0.0130122	0.0150235	0.00237855	0.014746	0.0153806	0.00251887	0.00191459	0.0268568	0.00646942	0.0197401
8_2_5_COO-_LJ	-1.682	-9.212	-6.535	-6.954	-5.497	-6.53	-7.899	-3.792	-3.383	-10.626	-4.184	-7.584		X8_2_5_COO._LJ	-0.000211131	120	0.000355122	0.00194494	0.0014682	0.00137974	0.00116059	0.00166772	0.00137868	0.000800608	0.000714256	0.00224348	0.000883372	0.00160122
7_1_4_Ar(N-H)_LJ	-4.913	-32.159	-24.46	-25.324	-9.055	-24.227	-31.467	-8.18	-6.588	-39.858	-14.103	-29.121		X7_1_4_Ar.N.H._LJ	-0.000868466	121	0.00426677	0.027929	0.021993	0.0212427	0.00786396	0.027328	0.0210403	0.00710405	0.00572145	0.0346153	0.012248	0.0252906
7_1_-2_Ar(N-H)_C	31.321	30.909	30.998	31.037	31.214	31.275	16.384	31.288	31.501	30.174	31.351	29.812		X7_1_.2_Ar.N.H._C	-0.000880869	122	-0.0275897	-0.0272268	-0.0273395	-0.0273052	-0.0274955	-0.0144322	-0.0275492	-0.0275606	-0.0277483	-0.0265794	-0.0276161	-0.0262605
8_2_3_(H2O)HO_LJ	-2.71	-17.965	-11.935	-12.775	-7.867	-14.535	-15.662	-4.298	-3.94	-19.81	-7.037	-11.405		X8_2_3_.H2O.HO_LJ	-0.000529746	123	0.00143561	0.00951688	0.0067675	0.00632251	0.00416751	0.00829688	0.00769985	0.00227685	0.0020872	0.0104943	0.00372782	0.00604175
8_0_4_SH_LJ	-7.33	-62.36	-46.297	-40.882	-11.414	-46.638	-50.329	-12.875	-9.373	-77.852	-17.815	-54.72		X8_0_4_SH_LJ	-0.00137383	124	0.0100702	0.0856719	0.0561648	0.0636041	0.0156809	0.0691434	0.0640726	0.017688	0.0128769	0.106955	0.0244747	0.0751759
3_3_4_(H2O)HO_LJ	-12.113	-124.674	-55.909	-77.035	-33.308	-22.901	32.47	-15.174	-16.875	32.304	-68.561	-72.909		X3_3_4_.H2O.HO_LJ	0.0104108	125	-0.126106	-1.29796	-0.801996	-0.582057	-0.346763	0.338039	-0.238418	-0.157973	-0.175682	0.33631	-0.713775	-0.759041
5_0_4_Ar(N-H)_LJ	-24.947	-73.695	-73.433	-89.976	-39.816	33.01	-110.689	-44.027	-33.344	33.446	-62.653	31.698		X5_0_4_Ar.N.H._LJ	0.00316056	126	-0.0788465	-0.232917	-0.284374	-0.232089	-0.125841	-0.349839	0.10433	-0.13915	-0.105386	0.105708	-0.198019	0.100183
8_2_-2_Ar(N-H)_C	31.06	29.546	29.959	30.437	30.702	31.045	17.392	31.025	31.274	25.288	31.191	24.748		X8_2_.2_Ar.N.H._C	-0.000744578	127	-0.0231266	-0.0219993	-0.0226627	-0.0223068	-0.02286	-0.0129497	-0.0231154	-0.0231005	-0.0232859	-0.0188289	-0.0232241	-0.0184268
5_0_4_SH_LJ	-50.622	-153.966	-153.166	-185.136	-81.044	33.305	-227.328	-90.132	-67.908	33.739	-130.121	32.043		X5_0_4_SH_LJ	0.00425868	128	-0.215583	-0.655692	-0.788435	-0.652285	-0.34514	-0.968117	0.141835	-0.383843	-0.289198	0.143684	-0.554143	0.136461
8_1_4_O-H_LJ	-4.781	-34.711	-24.142	-23.7	-5.072	-29.788	-28.885	-4.372	-3.552	-45.775	-12.042	-27.386		X8_1_4_O.H_LJ	-0.000900584	129	0.00430569	0.0312602	0.0213438	0.0217419	0.00456776	0.0260134	0.0268266	0.00393735	0.00319887	0.0412242	0.0108448	0.0246634
5_1_3_COO-_LJ	-25.527	-73.756	-41.35	-86.594	-82.851	32.889	-92.624	-74.098	-67.765	32.964	-12.065	-101.329		X5_1_3_COO._LJ	0.00390915	130	-0.0997889	-0.288323	-0.338509	-0.161643	-0.323877	-0.362081	0.128568	-0.28966	-0.264904	0.128861	-0.0471639	-0.396111
3_3_4_O-H_LJ	-21.087	-210.881	-97.156	-130.557	-31.354	-39.859	32.76	-14.203	-15.885	32.605	-117.218	-125.85		X3_3_4_O.H_LJ	0.016825	131	-0.354788	-3.54806	-2.19662	-1.63465	-0.52753	0.551186	-0.670626	-0.238965	-0.267264	0.548578	-1.97219	-2.11742
9_0_4_COO-_LJ	-2.128	-18.344	-12.868	-10.716	-5.409	-12.958	-12.616	-5.608	-4.305	-22.689	-4.707	-13.759		X9_0_4_COO._LJ	-0.000317869	132	0.000676425	0.00583099	0.00340629	0.00409034	0.00171935	0.00401024	0.00411895	0.00178261	0.00136843	0.00721213	0.00149621	0.00437356
5_0_-2_Ar(N-H)_C	31.656	31.384	31.54	31.508	31.661	31.551	22.128	31.632	31.816	31.167	31.61	31.162		X5_0_.2_Ar.N.H._C	-0.000563555	133	-0.0178399	-0.0176866	-0.0177565	-0.0177745	-0.0178427	-0.0124703	-0.0177807	-0.0178264	-0.0179301	-0.0175643	-0.017814	-0.0175615
3_3_4_COO-_LJ	-12.961	-105.346	-59.043	-66.258	-54.528	-24.471	32.695	-24.719	-27.626	32.547	-63.627	-73.126		X3_3_4_COO._LJ	0.00799875	134	-0.103672	-0.842636	-0.529981	-0.47227	-0.436156	0.261519	-0.195737	-0.197721	-0.220973	0.260335	-0.508936	-0.584916
8_0_4_Ar(N-H)_LJ	-3.62	-30.624	-22.83	-20.16	-5.637	-22.653	-24.816	-6.356	-4.629	-37.783	-8.796	-26.91		X8_0_4_Ar.N.H._LJ	-0.0006619	135	0.00239608	0.02027	0.0133439	0.0151112	0.00373113	0.0164257	0.014994	0.00420704	0.00306394	0.0250086	0.00582208	0.0178117
9_2_4_COO-_LJ	-1.418	-8.095	-5.693	-5.679	-5.093	-5.838	-6.476	-3.208	-2.907	-8.812	-3.281	-5.803		X9_2_4_COO._LJ	-0.00019463	136	0.000275985	0.00157553	0.0011053	0.00110803	0.00099125	0.00126042	0.00113625	0.000624373	0.000565789	0.00171508	0.000638581	0.00112944
8_2_4_SH_LJ	-4.402	-25.887	-18.281	-19.181	-10.049	-20.368	-22.491	-6.353	-5.718	-30.229	-11.294	-19.437		X8_2_4_SH_LJ	-0.000644109	137	0.00283537	0.016674	0.0123547	0.011775	0.00647265	0.0144867	0.0131192	0.00409202	0.00368301	0.0194708	0.00727456	0.0125195
5_0_4_COO-_LJ	-26.168	-88.697	-87.733	-100.972	-70.383	32.927	-123.117	-81.966	-59.243	33.375	-73.414	27.822		X5_0_4_COO._LJ	0.00276227	138	-0.0722832	-0.245005	-0.278912	-0.242342	-0.194417	-0.340083	0.0909534	-0.226412	-0.163645	0.0921909	-0.20279	0.076852
8_2_4_Ar(N-H)_LJ	-2.174	-12.777	-9.026	-9.47	-4.963	-10.037	-11.104	-3.138	-2.824	-14.907	-5.578	-9.596		X8_2_4_Ar.N.H._LJ	-0.000316963	139	0.000689076	0.00404983	0.00300163	0.0028609	0.00157308	0.00351955	0.00318135	0.000994628	0.000895102	0.00472496	0.00176802	0.00304157
6_2_-1_Ar(N-H)_C	31.348	31.04	30.876	31.206	29.639	31.345	22.69	31.404	31.542	30.581	31.451	30.545		X6_2_.1_Ar.N.H._C	-0.00055678	140	-0.0174539	-0.0172825	-0.0173749	-0.0171911	-0.0165024	-0.0126333	-0.0174523	-0.0174851	-0.017562	-0.0170269	-0.0175113	-0.0170068
9_0_6_COO-_LJ	-1.167	-6.561	-5.497	-4.64	-2.78	-4.338	-5.018	-2.658	-2.183	-7.891	-2.46	-6.521		X9_0_6_COO._LJ	-0.000103853	141	0.000121196	0.000681379	0.000481877	0.000570879	0.000288711	0.000521134	0.000450514	0.000276041	0.000226711	0.000819503	0.000255478	0.000677225
3_3_4_SH_LJ	-25.211	-163.414	-113.7	-104.963	-64.436	-47.555	33.099	-29.483	-32.645	32.96	-109.37	-135.019		X3_3_4_SH_LJ	0.0110647	142	-0.278952	-1.80813	-1.16138	-1.25806	-0.712965	0.366231	-0.526182	-0.326221	-0.361207	0.364693	-1.21015	-1.49394
6_1_5_(H2O)HO_LJ	-5.454	-32.057	-22.295	-25.653	-10.039	-24.178	-30.484	-9.197	-7.408	-42.293	-16.859	-32.581		X6_1_5_.H2O.HO_LJ	-0.00072237	143	0.00393981	0.023157	0.018531	0.0161052	0.00725188	0.0220207	0.0174655	0.00664364	0.00535132	0.0305512	0.0121784	0.0235355
3_3_4_Ar(N-H)_LJ	-12.441	-75.534	-55.969	-48.853	-31.755	-23.463	32.804	-14.546	-16.088	32.662	-52.201	-65.742		X3_3_4_Ar.N.H._LJ	0.00600026	144	-0.0746492	-0.453224	-0.293131	-0.335829	-0.190538	0.196833	-0.140784	-0.0872798	-0.0965322	0.195981	-0.31322	-0.394469
2_1_-1_Ar(N-H)_C	31.876	31.262	25.988	31.638	31.67	31.426	31.694	31.922	32.024	31.133	31.957	31.254		X2_1_.1_Ar.N.H._C	-0.000162519	145	-0.00518045	-0.00508066	-0.00514177	-0.00422354	-0.00514697	-0.00515087	-0.00510732	-0.00518793	-0.0052045	-0.0050597	-0.00519361	-0.00507936
7_2_5_COO-_LJ	-2.61	-14.876	-10.076	-11.58	-8.552	-10.287	-13.483	-5.999	-5.337	-17.481	-7.276	-12.465		X7_2_5_COO._LJ	-0.000336351	146	0.000877875	0.00500355	0.00389494	0.00338907	0.00287647	0.00453501	0.00346004	0.00201777	0.0017951	0.00587974	0.00244729	0.00419261
9_0_5_(H2O)HO_LJ	-1.488	-10.101	-8.004	-6.595	-2.424	-7.198	-7.351	-2.42	-1.922	-12.87	-3.233	-9.173		X9_0_5_.H2O.HO_LJ	-0.00015916	147	0.000236831	0.00160768	0.00104966	0.00127392	0.000385805	0.00116999	0.00114564	0.000385168	0.000305906	0.00204839	0.000514565	0.00145998
6_2_3_(H2O)HO_LJ	-7.876	-44.739	-35.95	-41.421	-24.489	-36.336	-50.469	-12.886	-12.893	-53.098	-30.041	-34.265		X6_2_3_.H2O.HO_LJ	-0.0017831	148	0.0140437	0.079774	0.0738577	0.0641023	0.0436663	0.0899911	0.0647906	0.022977	0.0229895	0.0946789	0.053566	0.0610978
8_2_3_SH_LJ	-5.687	-37.106	-24.878	-26.606	-15.346	-29.352	-32.566	-8.386	-7.689	-40.549	-14.742	-23.805		X8_2_3_SH_LJ	-0.00102804	149	0.00584647	0.0381465	0.0273521	0.0255756	0.0157763	0.0334792	0.0301751	0.00862115	0.00790461	0.041686	0.0151554	0.0244725
7_0_6_(H2O)HO_LJ	-2.79	-15.772	-12.265	-11.94	-4.391	-11.209	-13.076	-4.433	-3.422	-20.701	-6.688	-19.012		X7_0_6_.H2O.HO_LJ	-0.000240172	150	0.000670081	0.003788	0.00286766	0.00294571	0.0010546	0.00314049	0.00269209	0.00106468	0.00082187	0.00497181	0.00160627	0.00456616
6_0_4_Ar(N-H)_LJ	-12.791	-42.314	-63.914	-63.824	-20.269	32.633	-76.934	-24.892	-17.388	32.92	-38.547	-20.038		X6_0_4_Ar.N.H._LJ	0.00185819	151	-0.0237681	-0.0786275	-0.118597	-0.118764	-0.0376637	-0.142958	0.0606383	-0.0462541	-0.0323102	0.0611716	-0.0716276	-0.0372344
8_2_3_Ar(N-H)_LJ	-2.809	-18.296	-12.279	-13.131	-7.579	-14.437	-16.069	-4.141	-3.798	-19.975	-7.28	-11.751		X8_2_3_Ar.N.H._LJ	-0.000504924	152	0.00141833	0.00923808	0.00663015	0.00619996	0.00382682	0.00811362	0.00728958	0.00209089	0.0019177	0.0100859	0.00367584	0.00593336
7_1_5_O-H_LJ	-5.719	-34.295	-25.221	-26.317	-5.628	-28.476	-30.611	-5.066	-4.103	-46.905	-15.512	-33.998		X7_1_5_O.H_LJ	-0.000794968	153	0.00454642	0.0272634	0.0209212	0.0200499	0.00447408	0.0243348	0.0226375	0.00402731	0.00326175	0.037288	0.0123315	0.0270273
2_3_4_(H2O)HO_LJ	-15.933	33.047	-93.053	33.104	-39.377	-26.535	34.723	-18.148	-19.461	34.596	32.012	-1.842		X2_3_4_.H2O.HO_LJ	-0.00588149	154	0.0937097	-0.194366	-0.194701	0.54729	0.231595	-0.204223	0.156065	0.106737	0.11446	-0.203476	-0.188278	0.0108337
2_3_4_O-H_LJ	-27.722	33.317	-160.379	33.368	-37.587	-46.187	34.978	-17.026	-18.359	34.851	32.345	10.607		X2_3_4_O.H_LJ	-0.00823283	155	0.22823	-0.274293	-0.274713	1.32037	0.309447	-0.287968	0.38025	0.140172	0.151146	-0.286922	-0.266291	-0.0873256
2_3_4_COO-_LJ	-16.984	33.23	-92.23	33.26	-65.248	-28.365	34.849	-29.624	-31.92	34.722	32.308	31.492		X2_3_4_COO._LJ	-0.00659423	156	0.111996	-0.219126	-0.219324	0.608186	0.43026	-0.229802	0.187045	0.195347	0.210488	-0.228965	-0.213046	-0.207666
2_3_4_SH_LJ	-32.943	33.611	-168.554	33.628	-75.354	-55.136	35.199	-35.2	-37.585	35.072	32.747	32.26		X2_3_4_SH_LJ	-0.00969952	157	0.319531	-0.326011	-0.326176	1.63489	0.730898	-0.341414	0.534793	0.341423	0.364557	-0.340182	-0.31763	-0.312907
2_3_4_Ar(N-H)_LJ	-16.246	33.32	-81.845	33.336	-37.034	-27.205	34.906	-17.359	-18.515	34.78	32.443	31.935		X2_3_4_Ar.N.H._LJ	-0.00554458	158	0.0900772	-0.184745	-0.184834	0.453796	0.205338	-0.193539	0.15084	0.0962483	0.102658	-0.19284	-0.179883	-0.177066
8_0_6_(H2O)HO_LJ	-1.724	-9.871	-8.047	-7.2	-2.712	-6.946	-7.835	-2.685	-2.135	-12.66	-3.868	-10.916		X8_0_6_.H2O.HO_LJ	-0.000148765	159	0.000256471	0.00146846	0.00107111	0.00119711	0.000403451	0.00116558	0.00103332	0.000399435	0.000317614	0.00188337	0.000575424	0.00162392
6_0_4_SH_LJ	-25.919	-89.541	-130.824	-130.373	-41.099	32.934	-157.416	-50.583	-35.264	33.215	-78.407	-48.7		X6_0_4_SH_LJ	0.00168947	160	-0.0437893	-0.151276	-0.220261	-0.221023	-0.0694354	-0.265949	0.0556409	-0.0854583	-0.0595773	0.0561156	-0.132466	-0.082277
6_2_4_(H2O)HO_LJ	-5.596	-31.887	-23.096	-26.981	-13.896	-25.09	-32.727	-8.976	-8.422	-39.67	-20.144	-26.284		X6_2_4_.H2O.HO_LJ	-0.000979597	161	0.00548182	0.0312364	0.0264305	0.0226248	0.0136125	0.0320593	0.0245781	0.00879286	0.00825017	0.0388606	0.019733	0.0257477
7_3_-2_Ar(N-H)_C	31.014	29.226	28.222	30.501	27.023	31.015	23.39	31.063	31.27	23.668	31.312	23.516		X7_3_.2_Ar.N.H._C	-0.000507731	162	-0.0157468	-0.0148389	-0.0154863	-0.0143292	-0.0137204	-0.0118758	-0.0157473	-0.0157716	-0.0158767	-0.012017	-0.0158981	-0.0119398
8_3_-2_Ar(N-H)_C	30.872	27.102	26.746	29.886	28.03	30.896	19.674	30.876	31.135	22.329	31.158	22.072		X8_3_.2_Ar.N.H._C	-0.000582791	163	-0.0179919	-0.0157948	-0.0174173	-0.0155873	-0.0163356	-0.0114658	-0.0180059	-0.0179942	-0.0181452	-0.0130131	-0.0181586	-0.0128634
8_1_6_COO-_LJ	-1.525	-8.379	-6.184	-6.265	-4.018	-5.56	-6.918	-3.446	-2.895	-9.925	-3.544	-8.008		X8_1_6_COO._LJ	-0.000134671	164	0.000205373	0.00112841	0.000843713	0.000832805	0.000541108	0.000931653	0.00074877	0.000464076	0.000389872	0.00133661	0.000477274	0.00107844
5_0_4_O-H_LJ	-42.842	-161.974	-159.38	-175.004	-40.555	33.029	-211.877	-47.399	-34.148	33.489	-131.511	-36.77		X5_0_4_O.H_LJ	0.00552175	165	-0.236563	-0.89438	-0.966329	-0.880057	-0.223935	-1.16993	0.182378	-0.261726	-0.188557	0.184918	-0.726171	-0.203035
5_0_4_(H2O)HO_LJ	-24.635	-94.626	-93.045	-101.49	-42.41	32.757	-122.747	-48.227	-35.613	33.227	-76.626	-28.464		X5_0_4_.H2O.HO_LJ	0.00364381	166	-0.0897654	-0.3448	-0.369811	-0.339039	-0.154534	-0.447267	0.11936	-0.17573	-0.129767	0.121073	-0.279211	-0.103718
8_1_-3_Ar(N-H)_C	31.148	29.229	30.532	30.376	31.13	31.035	16.756	31.016	31.341	25.244	31.202	24.489		X8_1_.3_Ar.N.H._C	-0.000739821	167	-0.0230439	-0.0216242	-0.0224728	-0.0225882	-0.0230306	-0.0123964	-0.0229603	-0.0229463	-0.0231867	-0.018676	-0.0230839	-0.0181175
1_0_2_Ar(N-H)_C	32.084	31.949	31.602	31.731	31.891	31.912	31.745	32.095	32.039	31.697	31.91	31.808		X1_0_2_Ar.N.H._C	-2.5214e-05	168	-0.000808966	-0.000805562	-0.000800066	-0.000796813	-0.0008041	-0.000800419	-0.000804629	-0.000809244	-0.000807832	-0.000799208	-0.000804579	-0.000802007
6_0_5_COO-_LJ	-8.233	-46.137	-37.571	-37.211	-20.641	-31.082	-42.826	-22.905	-16.395	-51.605	-23.291	-53.109		X6_0_5_COO._LJ	-0.00100099	169	0.00824119	0.0461829	0.037248	0.0376084	0.0206615	0.0428686	0.0311129	0.0229278	0.0164113	0.0516563	0.0233142	0.0531618
7_2_-1_Ar(N-H)_C	31.229	30.84	30.687	31	30.554	31.256	17.857	31.267	31.421	29.891	31.316	29.307		X7_2_.1_Ar.N.H._C	-0.000806194	170	-0.0251766	-0.024863	-0.024992	-0.0247397	-0.0246324	-0.0143962	-0.0251984	-0.0252073	-0.0253314	-0.0240979	-0.0252468	-0.0236271
8_1_3_SH_LJ	-7.555	-63.792	-41.177	-42.36	-15.4	-47.114	-56.196	-12.566	-10.213	-73.147	-19.168	-41.441		X8_1_3_SH_LJ	-0.00154387	171	0.011664	0.0984867	0.0653985	0.0635721	0.0237756	0.0867595	0.072738	0.0194003	0.0157676	0.11293	0.029593	0.0639796
6_3_-3_Ar(N-H)_C	31.039	27.397	27.947	30.451	30.493	30.887	29.738	31.069	31.353	21.244	31.459	21.011		X6_3_.3_Ar.N.H._C	6.71907e-05	172	0.00208553	0.00184082	0.00204602	0.00187778	0.00204885	0.00199812	0.00207532	0.00208755	0.00210663	0.0014274	0.00211375	0.00141174
9_2_-3_Ar(N-H)_C	30.836	25.22	26.939	27.105	30.608	30.736	16.571	30.621	31.086	21.144	31.019	20.604		X9_2_.3_Ar.N.H._C	-0.00045352	173	-0.0139847	-0.0114378	-0.0122926	-0.0122174	-0.0138813	-0.00751527	-0.0139394	-0.0138872	-0.0140981	-0.00958922	-0.0140677	-0.00934432
9_0_5_SH_LJ	-3.124	-21.041	-16.737	-13.798	-4.732	-14.886	-15.394	-4.723	-3.751	-26.535	-6.782	-19.088		X9_0_5_SH_LJ	-0.000318087	174	0.000993705	0.00669288	0.00438897	0.00532383	0.00150519	0.00489664	0.00473505	0.00150233	0.00119315	0.00844045	0.00215727	0.00607165
9_0_5_Ar(N-H)_LJ	-1.543	-10.385	-8.264	-6.813	-2.337	-7.341	-7.602	-2.333	-1.853	-13.081	-3.35	-9.42		X9_0_5_Ar.N.H._LJ	-0.000156746	175	0.000241859	0.00162781	0.00106791	0.00129535	0.000366316	0.00119158	0.00115067	0.000365689	0.000290451	0.0020504	0.0005251	0.00147655
5_2_-3_Ar(N-H)_C	31.364	30.386	30.981	31.026	31.51	31.052	30.742	31.371	31.644	25.812	31.634	25.696		X5_2_.3_Ar.N.H._C	1.22008e-05	176	0.000382665	0.000370733	0.000378541	0.000377992	0.000384446	0.000375076	0.000378858	0.00038275	0.000386081	0.000314926	0.000385959	0.000313511
6_1_-1_Ar(N-H)_C	31.468	31.282	31.221	31.359	31.193	31.461	14.255	31.489	31.635	31.015	31.46	30.965		X6_1_.1_Ar.N.H._C	-0.00104115	177	-0.0327629	-0.0325693	-0.0326494	-0.0325057	-0.0324766	-0.0148416	-0.0327556	-0.0327848	-0.0329368	-0.0322913	-0.0327546	-0.0322392
9_3_-3_Ar(N-H)_C	30.575	23.098	24.048	25.224	29.017	30.486	17.846	30.261	30.913	19.121	30.978	18.756		X9_3_.3_Ar.N.H._C	-0.000273118	178	-0.0083506	-0.00630849	-0.00688914	-0.00656795	-0.00792508	-0.00487407	-0.00832629	-0.00826484	-0.00844291	-0.0052223	-0.00846066	-0.00512261
8_1_3_Ar(N-H)_LJ	-3.732	-31.309	-20.308	-20.888	-7.606	-22.894	-27.683	-6.204	-5.044	-35.746	-9.464	-20.434		X8_1_3_Ar.N.H._LJ	-0.000746056	179	0.00278428	0.0233583	0.0155836	0.0151509	0.0056745	0.0206531	0.0170802	0.00462853	0.00376311	0.0266685	0.00706067	0.0152449
7_2_3_O-H_LJ	-7.956	-50.636	-36.54	-40.902	-12.994	-44.19	-51.069	-6.937	-6.514	-60.129	-24.165	-34.888		X7_2_3_O.H_LJ	-0.00171285	180	0.0136274	0.0867318	0.0700589	0.0625875	0.0222567	0.0874734	0.0756908	0.011882	0.0111575	0.102992	0.041391	0.0597578
9_2_5_COO-_LJ	-1.097	-5.748	-4.192	-4.205	-3.541	-3.916	-4.677	-2.409	-2.174	-6.322	-2.494	-4.572		X9_2_5_COO._LJ	-0.00011503	181	0.000126187	0.00066119	0.000483699	0.000482204	0.00040732	0.000537993	0.000450456	0.000277106	0.000250074	0.000727217	0.000286884	0.000525915
9_1_4_(H2O)HO_LJ	-1.637	-11.535	-7.933	-7.37	-3.242	-8.536	-8.624	-2.651	-2.217	-13.578	-3.723	-8.336		X9_1_4_.H2O.HO_LJ	-0.000207518	182	0.000339707	0.00239372	0.00152941	0.00164624	0.000672774	0.00178964	0.00177138	0.000550131	0.000460068	0.00281768	0.00077259	0.00172987
7_2_2_(H2O)HO_LJ	-5.821	-40.693	-28.022	-32.874	-23.499	-31.73	-42.534	-9.438	-9.259	-41.385	-17.349	-23.137		X7_2_2_.H2O.HO_LJ	-0.00155602	183	0.0090576	0.0633192	0.0511527	0.0436028	0.036565	0.0661838	0.0493726	0.0146857	0.0144072	0.064396	0.0269954	0.0360017
8_0_6_SH_LJ	-3.618	-20.631	-16.83	-15.068	-5.294	-14.39	-16.415	-5.239	-4.168	-26.215	-8.108	-22.66		X8_0_6_SH_LJ	-0.000293272	184	0.00106106	0.0060505	0.00441903	0.00493577	0.00155258	0.00481406	0.00422019	0.00153645	0.00122236	0.00768813	0.00237785	0.00664555
9_1_5_(H2O)HO_LJ	-1.249	-7.427	-5.573	-5.146	-2.311	-5.317	-5.765	-1.927	-1.63	-8.851	-2.789	-6.259		X9_1_5_.H2O.HO_LJ	-0.000120176	185	0.0001501	0.000892547	0.000618426	0.000669741	0.000277727	0.000692815	0.000638976	0.000231579	0.000195887	0.00106368	0.000335171	0.000752182
9_0_4_(H2O)HO_LJ	-1.98	-17.278	-12.014	-10.003	-3.338	-12.286	-11.774	-3.458	-2.656	-21.611	-4.382	-12.893		X9_0_4_.H2O.HO_LJ	-0.000255453	186	0.000505798	0.00441372	0.0025553	0.00306902	0.000852703	0.00300771	0.0031385	0.000883358	0.000678484	0.0055206	0.0011194	0.00329356
8_0_6_Ar(N-H)_LJ	-1.787	-10.186	-8.31	-7.44	-2.615	-7.098	-8.106	-2.588	-2.059	-12.93	-4.005	-11.18		X8_0_6_Ar.N.H._LJ	-0.000144411	187	0.000258062	0.00147097	0.00107441	0.00120005	0.000377634	0.00117059	0.00102503	0.000373735	0.000297341	0.00186723	0.000578364	0.00161451
-1_0_-2_Ar(N-H)_C	31.986	31.894	31.322	29.745	32.104	31.783	31.686	32.086	32.107	-7.314	32.158	31.195		X.1_0_.2_Ar.N.H._C	6.6536e-05	188	0.00212822	0.0021221	0.00197911	0.00208404	0.00213607	0.00210826	0.00211471	0.00213487	0.00213627	-0.000486644	0.00213967	0.00207559
6_0_4_COO-_LJ	-13.326	-53.859	-69.956	-69.171	-34.573	32.531	-84.058	-43.33	-29.709	32.83	-40.922	-41.72		X6_0_4_COO._LJ	0.00189859	189	-0.0253006	-0.102256	-0.131327	-0.132818	-0.06564	-0.159592	0.0617631	-0.0822659	-0.0564052	0.0623307	-0.0776941	-0.0792092
7_0_6_SH_LJ	-5.851	-32.893	-25.585	-24.93	-8.568	-22.951	-27.341	-8.645	-6.678	-42.443	-13.994	-38.996		X7_0_6_SH_LJ	-0.000457571	190	0.00267725	0.0150509	0.0114072	0.0117069	0.00392047	0.0125104	0.0105017	0.0039557	0.00305566	0.0194207	0.00640324	0.0178434
1_5_4_(H2O)HO_LJ	-5.454	32.214	-43.876	-64.99	-16.258	-13.321	32.939	-6.06	-7.201	32.931	-35.299	-50.722		X1_5_4_.H2O.HO_LJ	0.000936227	191	-0.00510618	0.0301596	-0.0608454	-0.0410779	-0.0152212	0.0308384	-0.0124715	-0.00567353	-0.00674177	0.0308309	-0.0330479	-0.0474873
7_0_6_Ar(N-H)_LJ	-2.89	-16.236	-12.629	-12.307	-4.231	-11.306	-13.5	-4.269	-3.298	-20.911	-6.91	-19.214		X7_0_6_Ar.N.H._LJ	-0.000224446	192	0.00064865	0.00364411	0.00276226	0.00283453	0.000949632	0.00303002	0.00253759	0.000958161	0.000740224	0.00469339	0.00155092	0.00431251
9_1_6_COO-_LJ	-0.996	-5.253	-4.057	-3.837	-2.633	-3.411	-4.182	-2.194	-1.887	-5.983	-2.159	-4.765		X9_1_6_COO._LJ	-7.95947e-05	193	7.92763e-05	0.000418111	0.000305405	0.000322915	0.000209573	0.000332865	0.000271497	0.000174631	0.000150195	0.000476215	0.000171845	0.000379269
8_1_5_O-H_LJ	-3.49	-21.28	-15.783	-15.399	-3.444	-16.82	-17.61	-2.992	-2.466	-27.602	-8.501	-19.463		X8_1_5_O.H_LJ	-0.000403781	194	0.00140919	0.00859245	0.00621782	0.00637287	0.00139062	0.00711057	0.00679159	0.00120811	0.000995723	0.0111451	0.00343254	0.00785878
5_1_3_O-H_LJ	-41.7	-143.486	-102.226	-167.534	-47.659	32.987	-188.091	-42.705	-39.169	33.06	-65.644	-180.733		X5_1_3_O.H_LJ	0.0067802	195	-0.282734	-0.972864	-1.13591	-0.693113	-0.323138	-1.2753	0.223659	-0.289549	-0.265574	0.224154	-0.44508	-1.22541
1_5_4_O-H_LJ	-9.499	32.529	-76.265	-108.395	-15.179	-23.196	33.207	-5.639	-6.703	33.199	-61.087	-87.972		X1_5_4_O.H_LJ	0.00176651	196	-0.0167801	0.0574629	-0.191481	-0.134723	-0.0268139	0.0586606	-0.0409761	-0.00996137	-0.0118409	0.0586465	-0.107911	-0.155404
8_1_3_O-H_LJ	-6.275	-55.859	-34.622	-35.672	-7.348	-44.591	-47.729	-6.013	-4.875	-66.293	-15.958	-34.904		X8_1_3_O.H_LJ	-0.00137894	197	0.00865285	0.0770262	0.0491895	0.0477417	0.0101325	0.0658154	0.0614883	0.00829157	0.00672233	0.0914141	0.0220051	0.0481305
9_1_4_SH_LJ	-3.438	-23.965	-16.593	-15.415	-6.33	-17.575	-18.038	-5.174	-4.327	-27.997	-7.81	-17.401		X9_1_4_SH_LJ	-0.000412673	198	0.00141877	0.0098897	0.00636135	0.00684747	0.00261222	0.00744379	0.00725272	0.00213517	0.00178563	0.0115536	0.00322297	0.00718091
1_2_4_Ar(N-H)_LJ	-35.343	35.105	33.263	36.011	6.815	-48.869	38.456	-36.079	-31.615	39.19	34.081	35.436		X1_2_4_Ar.N.H._LJ	-0.00128383	199	0.0453745	-0.045069	-0.0462321	-0.0427042	-0.00874933	-0.0493711	0.0627397	0.0463194	0.0405884	-0.0503135	-0.0437543	-0.0454939
1_2_4_SH_LJ	-72.295	35.398	33.554	36.304	5.64	-99.224	38.749	-73.771	-64.574	39.484	34.374	35.729		X1_2_4_SH_LJ	-0.00208813	200	0.150962	-0.0739157	-0.0758075	-0.0700652	-0.0117771	-0.080913	0.207193	0.154044	0.134839	-0.0824478	-0.0717774	-0.0746069
1_2_4_COO-_LJ	-38.563	35.047	33.175	35.956	-53.811	-51.417	38.401	-66.439	-57.668	39.136	34.02	35.38		X1_2_4_COO._LJ	-0.00281019	201	0.108369	-0.0984886	-0.101043	-0.0932279	0.151219	-0.107914	0.144491	0.186706	0.162058	-0.109979	-0.0956025	-0.0994244
1_2_4_O-H_LJ	-65.327	35.174	33.266	36.088	-33.699	-84.409	38.534	-38.391	-33.301	39.269	34.146	35.511		X1_2_4_O.H_LJ	-0.00260962	202	0.170479	-0.0917908	-0.094176	-0.0868117	0.0879416	-0.100559	0.220275	0.100186	0.086903	-0.102477	-0.0891081	-0.0926703
1_2_4_(H2O)HO_LJ	-37.759	34.919	32.997	35.833	-13.931	-48.556	38.28	-39.286	-34.248	39.014	33.889	35.256		X1_2_4_.H2O.HO_LJ	-0.00163103	203	0.0615861	-0.056954	-0.0584448	-0.0538192	0.0227219	-0.0624359	0.0791964	0.0640767	0.0558596	-0.0636331	-0.055274	-0.0575037
7_2_4_O-H_LJ	-5.925	-34.699	-25.018	-27.632	-7.898	-29.266	-33.021	-5.04	-4.578	-43.333	-17.536	-27.551		X7_2_4_O.H_LJ	-0.000944284	204	0.00559488	0.0327657	0.0260925	0.0236241	0.00745796	0.0311812	0.0276354	0.00475919	0.00432293	0.0409187	0.016559	0.026016
9_1_4_Ar(N-H)_LJ	-1.698	-11.825	-8.193	-7.611	-3.127	-8.663	-8.907	-2.555	-2.137	-13.803	-3.857	-8.59		X9_1_4_Ar.N.H._LJ	-0.00020332	205	0.000345238	0.00240426	0.00154747	0.0016658	0.000635782	0.00181097	0.00176136	0.000519483	0.000434495	0.00280643	0.000784206	0.00174652
7_1_-1_O-H_LJ	-20.756	31.211	-82.422	-108.228	-56.496	-73.596	-120.686	-16.938	-17.642	-85.914	-51.856	-59.148		X7_1_.1_O.H_LJ	-0.011336	206	0.235291	-0.353809	1.22688	0.934339	0.640441	1.3681	0.834287	0.19201	0.19999	0.973925	0.587842	0.670504
5_1_3_(H2O)HO_LJ	-23.969	-84.527	-61.852	-98.624	-50.474	32.714	-111.395	-44.583	-39.992	32.788	-41.827	-105.242		X5_1_3_.H2O.HO_LJ	0.004176	207	-0.100094	-0.352985	-0.411854	-0.258294	-0.210779	-0.465185	0.136614	-0.186179	-0.167007	0.136923	-0.174669	-0.43949
9_0_4_SH_LJ	-4.154	-35.472	-25.051	-20.864	-6.517	-24.93	-24.569	-6.744	-5.185	-43.492	-9.185	-26.713		X9_0_4_SH_LJ	-0.000508701	208	0.00211314	0.0180446	0.0106135	0.0127435	0.00331521	0.0124983	0.0126819	0.00343068	0.00263762	0.0221244	0.00467242	0.0135889
4_0_-2_Ar(N-H)_C	31.774	31.409	31.713	31.61	31.807	31.593	30.633	31.76	31.935	31.257	31.725	31.29		X4_0_.2_Ar.N.H._C	-5.13166e-05	209	-0.00163053	-0.0016118	-0.00162212	-0.0016274	-0.00163223	-0.00157198	-0.00162124	-0.00162981	-0.00163879	-0.001604	-0.00162802	-0.0016057
9_0_4_Ar(N-H)_LJ	-2.052	-17.479	-12.365	-10.299	-3.219	-12.269	-12.128	-3.33	-2.561	-21.384	-4.536	-13.176		X9_0_4_Ar.N.H._LJ	-0.000250487	210	0.000514	0.00437827	0.00257977	0.00309728	0.000806319	0.00303791	0.00307323	0.000834123	0.000641498	0.00535642	0.00113621	0.00330042
6_2_3_COO-_LJ	-8.452	-47.103	-37.747	-43.569	-39.868	-34.293	-53.018	-20.955	-20.997	-53.145	-31.803	-36.429		X6_2_3_COO._LJ	-0.00195897	211	0.0165572	0.0922735	0.0853505	0.0739454	0.0781003	0.103861	0.0671791	0.0410503	0.0411326	0.10411	0.0623012	0.0713634
9_1_5_SH_LJ	-2.622	-15.528	-11.675	-10.783	-4.513	-11.057	-12.083	-3.761	-3.183	-18.414	-5.852	-13.088		X9_1_5_SH_LJ	-0.00023947	212	0.00062789	0.00371849	0.0025822	0.00279581	0.00108073	0.00289351	0.00264782	0.000900646	0.000762233	0.0044096	0.00140138	0.00313418
9_1_5_Ar(N-H)_LJ	-1.295	-7.666	-5.766	-5.325	-2.229	-5.456	-5.968	-1.858	-1.572	-9.087	-2.89	-6.462		X9_1_5_Ar.N.H._LJ	-0.000118181	213	0.000153045	0.000905976	0.000629314	0.000681432	0.000263426	0.000705305	0.000644796	0.00021958	0.000185781	0.00107391	0.000341543	0.000763686
-1_7_-2_O-H_LJ	-84.154	34.03	33.087	33.317	-58.443	32.645	34.582	-57.896	33.668	35.154	-167.93	32.726		X.1_7_.2_O.H_LJ	0.0059261	214	-0.498705	0.201665	0.19744	0.196077	-0.346339	0.204936	0.193457	-0.343097	0.19952	0.208326	-0.995169	0.193937
10_0_5_COO-_LJ	-0.986	-6.187	-5.025	-3.982	-2.439	-3.948	-4.356	-2.291	-1.9	-7.088	-2.004	-5.109		X10_0_5_COO._LJ	-8.34245e-05	215	8.22566e-05	0.000516147	0.000332196	0.000419208	0.000203472	0.000363397	0.00032936	0.000191126	0.000158507	0.000591313	0.000167183	0.000426216
10_1_5_COO-_LJ	-0.858	-4.766	-3.675	-3.244	-2.385	-3.116	-3.557	-1.912	-1.667	-5.236	-1.784	-3.79		X10_1_5_COO._LJ	-7.36954e-05	216	6.32307e-05	0.000351232	0.000239068	0.000270831	0.000175764	0.000262135	0.000229635	0.000140906	0.00012285	0.000385869	0.000131473	0.000279306
9_2_3_COO-_LJ	-1.775	-11.208	-7.337	-7.439	-7.293	-7.994	-8.734	-4.086	-3.75	-11.373	-4.126	-6.905		X9_2_3_COO._LJ	-0.000274177	217	0.000486664	0.00307298	0.0020396	0.00201164	0.00199957	0.00239466	0.00219177	0.00112029	0.00102816	0.00311822	0.00113125	0.00189319
8_2_5_(H2O)HO_LJ	-1.564	-8.583	-6.085	-6.475	-3.393	-6.108	-7.354	-2.34	-2.088	-9.926	-3.894	-7.066		X8_2_5_.H2O.HO_LJ	-0.000153135	218	0.000239503	0.00131436	0.00099155	0.000931828	0.000519588	0.00112616	0.00093535	0.000358336	0.000319746	0.00152002	0.000596308	0.00108205
4_1_0_Ar(N-H)_C	31.713	31.564	31.228	31.713	31.054	31.669	30.701	31.759	31.866	31.443	31.602	31.448		X4_1_0_Ar.N.H._C	-8.58193e-05	219	-0.00272159	-0.0027088	-0.00272159	-0.00267997	-0.00266503	-0.00263474	-0.00271781	-0.00272554	-0.00273472	-0.00269842	-0.00271206	-0.00269885
9_3_-2_Ar(N-H)_C	30.678	24.95	25.029	26.973	27.855	30.739	17.19	30.622	30.978	20.865	30.986	20.59		X9_3_.2_Ar.N.H._C	-0.000506952	220	-0.0155523	-0.0126485	-0.013674	-0.0126885	-0.0141212	-0.00871451	-0.0155832	-0.0155239	-0.0157044	-0.0105776	-0.0157084	-0.0104381
9_2_4_(H2O)HO_LJ	-1.318	-7.547	-5.3	-5.288	-3.143	-5.458	-6.029	-1.98	-1.794	-8.229	-3.052	-5.404		X9_2_4_.H2O.HO_LJ	-0.000140405	221	0.000185054	0.00105964	0.000742464	0.000744149	0.000441294	0.000846504	0.000766333	0.000278003	0.000251887	0.0011554	0.000428517	0.000758751
6_0_-3_Ar(N-H)_C	31.502	31.009	31.306	31.173	31.581	31.341	20.388	31.414	31.669	30.542	31.479	30.456		X6_0_.3_Ar.N.H._C	-0.00064114	222	-0.0201972	-0.0198811	-0.0199863	-0.0200715	-0.0202478	-0.0130716	-0.020094	-0.0201408	-0.0203043	-0.0195817	-0.0201824	-0.0195266
9_2_-2_Ar(N-H)_C	30.894	27.41	28.155	29.082	30.465	30.91	15.499	30.818	31.127	23.142	31.026	22.646		X9_2_.2_Ar.N.H._C	-0.000713745	223	-0.0220504	-0.0195637	-0.0207571	-0.0200955	-0.0217442	-0.0110623	-0.0220618	-0.0219962	-0.0222167	-0.0165175	-0.0221446	-0.0161635
1_5_4_COO-_LJ	-5.859	32.504	-46.427	-47.927	-26.427	-14.286	33.104	-9.822	-11.675	33.098	-36.121	-52.791		X1_5_4_COO._LJ	-0.000269932	224	0.00158153	-0.00877387	0.012937	0.0125321	0.00713349	-0.00893583	0.00385625	0.00265127	0.00315146	-0.00893421	0.00975021	0.01425
0_4_3_(H2O)HO_LJ	-15.892	33.939	-12.74	31.572	-40.359	-50.36	34.232	-16.351	-19.341	34.549	33.091	-75.567		X0_4_3_.H2O.HO_LJ	-0.00526308	225	0.0836408	-0.178624	-0.166166	0.0670516	0.212413	-0.180166	0.265049	0.0860566	0.101793	-0.181834	-0.17416	0.397715
9_1_3_COO-_LJ	-2.226	-18.753	-11.364	-10.911	-7.241	-13.065	-13.51	-5.618	-4.688	-19.956	-5.068	-10.932		X9_1_3_COO._LJ	-0.000342617	226	0.000762665	0.00642509	0.00373829	0.0038935	0.00248089	0.00462875	0.00447629	0.00192482	0.00160619	0.00683726	0.00173638	0.00374549
0_4_3_O-H_LJ	-27.663	34.196	-7.136	32.056	-38.214	-87.383	34.488	-15.239	-18.049	34.804	33.355	-122.791		X0_4_3_O.H_LJ	-0.00673065	227	0.18619	-0.230161	-0.215758	0.0480299	0.257205	-0.232127	0.588144	0.102568	0.121481	-0.234253	-0.224501	0.826463
6_0_-2_Ar(N-H)_C	31.533	31.287	31.378	31.355	31.521	31.479	14.575	31.498	31.69	31.004	31.483	30.959		X6_0_.2_Ar.N.H._C	-0.00101228	228	-0.0319203	-0.0316713	-0.0317401	-0.0317634	-0.0319081	-0.014754	-0.0318656	-0.0318849	-0.0320792	-0.0313848	-0.0318697	-0.0313392
9_0_6_(H2O)HO_LJ	-1.085	-6.112	-5.118	-4.319	-1.716	-4.049	-4.669	-1.64	-1.348	-7.369	-2.288	-6.081		X9_0_6_.H2O.HO_LJ	-7.43484e-05	229	8.06681e-05	0.000454418	0.000321111	0.000380515	0.000127582	0.000347133	0.000301037	0.000121931	0.000100222	0.000547874	0.000170109	0.000452113
7_2_2_COO-_LJ	-6.252	-42.292	-29.583	-34.668	-38.3	-31.109	-44.47	-15.328	-15.034	-42.569	-18.573	-24.703		X7_2_2_COO._LJ	-0.00184432	230	0.0115307	0.078	0.0639389	0.0545605	0.0706375	0.0820169	0.057375	0.0282697	0.0277275	0.0785109	0.0342546	0.0455602
0_4_3_COO-_LJ	-16.998	34.073	31.397	32.213	-66.408	-52.588	34.362	-26.539	-31.426	34.675	33.242	-40.926		X0_4_3_COO._LJ	-0.00480269	231	0.0816361	-0.163642	-0.154709	-0.15079	0.318937	-0.16503	0.252564	0.127459	0.150929	-0.166533	-0.159651	0.196555
0_4_3_SH_LJ	-33.055	34.429	32.251	32.721	-77.724	-100.378	34.714	-31.872	-37.664	35.025	33.608	-20.53		X0_4_3_SH_LJ	-0.00717816	232	0.237274	-0.247137	-0.234876	-0.231503	0.557915	-0.249182	0.720529	0.228782	0.270358	-0.251415	-0.241243	0.147368
0_4_3_Ar(N-H)_LJ	-16.311	34.137	31.931	32.425	-38.26	-49.3	34.422	-15.737	-18.593	34.733	33.314	-2.857		X0_4_3_Ar.N.H._LJ	-0.00389021	233	0.0634532	-0.1328	-0.12614	-0.124218	0.148839	-0.133909	0.191787	0.0612203	0.0723307	-0.135119	-0.129598	0.0111143
8_1_-2_Ar(N-H)_C	31.185	30.572	30.723	30.736	31.065	31.17	14.417	31.131	31.368	28.276	31.207	27.454		X8_1_.2_Ar.N.H._C	-0.000973415	234	-0.030356	-0.0297592	-0.0299189	-0.0299062	-0.0302391	-0.0140337	-0.0303414	-0.0303034	-0.0305341	-0.0275243	-0.0303774	-0.0267241
6_0_6_COO-_LJ	-4.893	-27.474	-19.016	-21.282	-11.747	-16.987	-23.588	-11.825	-8.873	-33.634	-12.461	-32.573		X6_0_6_COO._LJ	-0.000311707	235	0.00152518	0.00856384	0.00663375	0.00592742	0.00366162	0.00735254	0.00529497	0.00368593	0.00276578	0.0104839	0.00388418	0.0101532
5_1_-3_Ar(N-H)_C	31.522	30.863	31.347	31.197	31.679	31.226	30.198	31.475	31.739	29.996	31.63	29.917		X5_1_.3_Ar.N.H._C	-4.38424e-05	236	-0.001382	-0.00135311	-0.00136775	-0.00137433	-0.00138888	-0.00132395	-0.00136902	-0.00137994	-0.00139151	-0.0013151	-0.00138674	-0.00131163
10_0_6_COO-_LJ	-0.751	-4.017	-3.449	-2.795	-1.804	-2.5	-2.997	-1.653	-1.405	-4.517	-1.499	-3.66		X10_0_6_COO._LJ	-5.31532e-05	237	3.99181e-05	0.000213517	0.000148563	0.000183326	9.58884e-05	0.0001593	0.000132883	8.78623e-05	7.46803e-05	0.000240093	7.96767e-05	0.000194541
9_0_1_Ar(N-H)_LJ	-3.669	-33.118	-23.087	-22.46	-6.871	-22.8	-30.385	-6.291	-4.915	-35.019	-7.676	-18.309		X9_0_1_Ar.N.H._LJ	-0.000777302	238	0.00285192	0.0257427	0.0174582	0.0179456	0.00534084	0.0236183	0.0177225	0.00489	0.00382044	0.0272203	0.00596657	0.0142316
7_1_6_COO-_LJ	-2.361	-13.56	-9.228	-10.344	-6.199	-8.565	-11.608	-5.436	-4.473	-16.084	-5.935	-13.252		X7_1_6_COO._LJ	-0.000181567	239	0.00042868	0.00246205	0.00187813	0.0016755	0.00112553	0.00210763	0.00155512	0.000986999	0.00081215	0.00292033	0.0010776	0.00240613
9_0_5_O-H_LJ	-2.592	-17.586	-13.939	-11.485	-2.254	-12.524	-12.802	-2.253	-1.787	-22.388	-5.632	-15.968		X9_0_5_O.H_LJ	-0.000225301	240	0.00058398	0.00396214	0.00258758	0.00314047	0.000507828	0.0028843	0.00282167	0.000507603	0.000402613	0.00504404	0.0012689	0.00359761
6_1_5_SH_LJ	-11.419	-66.329	-46.169	-53.2	-19.567	-46.679	-63.167	-17.907	-14.432	-83.068	-34.998	-66.487		X6_1_5_SH_LJ	-0.00122902	241	0.0140342	0.0815199	0.065384	0.0567428	0.0240483	0.0776337	0.0573696	0.0220081	0.0177373	0.102092	0.0430133	0.0817141
1_5_4_SH_LJ	-11.433	32.934	-89.544	-61.252	-31.652	-27.838	33.476	-11.829	-14.052	33.472	-67.824	-100.501		X1_5_4_SH_LJ	-0.00149948	242	0.0171435	-0.0493838	0.0918461	0.134269	0.0474615	-0.0501966	0.0417425	0.0177373	0.0210707	-0.0501906	0.101701	0.150699
8_2_5_SH_LJ	-3.284	-17.962	-12.747	-13.565	-6.624	-12.692	-15.409	-4.568	-4.077	-20.678	-8.167	-14.786		X8_2_5_SH_LJ	-0.000301955	243	0.000991621	0.00542372	0.00409602	0.00384902	0.00200015	0.00465283	0.00383242	0.00137933	0.00123107	0.00624383	0.00246607	0.00446471
9_2_4_SH_LJ	-2.768	-15.775	-11.106	-11.078	-6.137	-11.353	-12.634	-3.865	-3.503	-17.15	-6.405	-11.318		X9_2_4_SH_LJ	-0.000279032	244	0.000772362	0.00440174	0.00309112	0.00309893	0.00171242	0.0035253	0.00316786	0.00107846	0.000977451	0.00478541	0.0017872	0.00315809
8_2_5_Ar(N-H)_LJ	-1.622	-8.869	-6.295	-6.699	-3.272	-6.262	-7.61	-2.256	-2.014	-10.206	-4.034	-7.301		X8_2_5_Ar.N.H._LJ	-0.000148839	245	0.000241417	0.00132005	0.000997072	0.000936941	0.000487001	0.00113266	0.000932029	0.000335781	0.000299762	0.00151905	0.000600416	0.00108667
9_2_4_Ar(N-H)_LJ	-1.367	-7.788	-5.485	-5.471	-3.031	-5.602	-6.239	-1.909	-1.731	-8.465	-3.164	-5.589		X9_2_4_Ar.N.H._LJ	-0.00013763	246	0.00018814	0.00107186	0.000752974	0.000754901	0.000417157	0.000858674	0.000771004	0.000262736	0.000238238	0.00116504	0.000435462	0.000769215
1_5_4_Ar(N-H)_LJ	-5.647	32.638	-44.096	-26.29	-15.624	-13.744	33.183	-5.842	-6.94	33.178	-33.171	-49.328		X1_5_4_Ar.N.H._LJ	-0.000949201	247	0.00536014	-0.03098	0.0249545	0.041856	0.0148303	-0.0314973	0.0130458	0.00554523	0.00658745	-0.0314926	0.0314859	0.0468222
3_1_0_Ar(N-H)_C	31.824	31.622	17.954	31.772	31.255	31.711	31.418	31.859	31.972	31.496	31.716	31.545		X3_1_0_Ar.N.H._C	-0.000422776	248	-0.0134544	-0.013369	-0.0134324	-0.00759052	-0.0132139	-0.0132828	-0.0134066	-0.0134692	-0.013517	-0.0133158	-0.0134088	-0.0133365
-1_7_-2_SH_LJ	-96.492	34.266	33.363	33.585	-114.08	33.021	34.802	-118.739	34.164	35.373	-146.498	33.104		X.1_7_.2_SH_LJ	0.00536745	249	-0.517916	0.183921	0.180266	0.179074	-0.612319	0.186798	0.177239	-0.637326	0.183374	0.189863	-0.786321	0.177684
-1_7_-2_Ar(N-H)_LJ	-47.381	33.974	33.069	33.292	-55.896	32.727	34.509	-58.504	33.872	35.08	-69.17	32.812		X.1_7_.2_Ar.N.H._LJ	0.00338616	250	-0.160439	0.115041	0.112732	0.111977	-0.189273	0.116853	0.110819	-0.198104	0.114696	0.118786	-0.23422	0.111107
7_2_5_(H2O)HO_LJ	-2.428	-13.874	-9.392	-10.794	-5.277	-9.669	-12.569	-3.7	-3.293	-16.381	-6.777	-11.63		X7_2_5_.H2O.HO_LJ	-0.000248453	251	0.000603244	0.00344704	0.0026818	0.00233347	0.00131109	0.00312281	0.00240229	0.000919276	0.000818156	0.00406991	0.00168377	0.00288951
9_0_6_SH_LJ	-2.278	-12.796	-10.723	-9.054	-3.351	-8.447	-9.794	-3.202	-2.631	-15.36	-4.802	-12.705		X9_0_6_SH_LJ	-0.000147679	252	0.000336413	0.0018897	0.00133709	0.00158356	0.000494873	0.00144637	0.00124745	0.000472868	0.000388544	0.00226835	0.000709155	0.00187626
9_0_6_Ar(N-H)_LJ	-1.125	-6.319	-5.295	-4.472	-1.655	-4.17	-4.837	-1.582	-1.3	-7.581	-2.372	-6.272		X9_0_6_Ar.N.H._LJ	-7.28138e-05	253	8.19155e-05	0.00046011	0.000325623	0.000385549	0.000120507	0.0003522	0.000303633	0.000115191	9.46579e-05	0.000552001	0.000172714	0.000456688
7_0_-3_Ar(N-H)_C	31.375	30.814	31.103	30.965	31.423	31.262	16.578	31.269	31.54	29.706	31.345	29.646		X7_0_.3_Ar.N.H._C	-0.000855941	254	-0.0268551	-0.026375	-0.0265042	-0.0266223	-0.0268962	-0.0141898	-0.0267584	-0.0267644	-0.0269964	-0.0254266	-0.0268295	-0.0253752
9_1_-3_Ar(N-H)_C	30.989	27.259	29.835	28.799	30.935	30.905	15.007	30.806	31.195	23.097	31.04	22.413		X9_1_.3_Ar.N.H._C	-0.000667851	255	-0.020696	-0.0182049	-0.0192334	-0.0199253	-0.02066	-0.0100224	-0.0206399	-0.0205738	-0.0208336	-0.0154253	-0.0207301	-0.0149685
10_1_4_COO-_LJ	-1.085	-6.919	-4.931	-4.358	-3.207	-4.523	-4.901	-2.508	-2.169	-7.385	-2.28	-4.807		X10_1_4_COO._LJ	-0.000101327	256	0.00010994	0.00070108	0.000441582	0.000499642	0.000324955	0.000496603	0.000458301	0.000254128	0.000219778	0.000748298	0.000231025	0.000487078
8_2_4_O-H_LJ	-3.653	-21.629	-15.226	-15.979	-4.791	-17.244	-18.738	-3.03	-2.725	-25.444	-9.385	-16.199		X8_2_4_O.H_LJ	-0.00045865	257	0.00167545	0.00992015	0.00732877	0.00698341	0.00219739	0.00859419	0.00790897	0.00138971	0.00124982	0.0116699	0.00430443	0.00742968
6_1_5_Ar(N-H)_LJ	-5.639	-32.712	-22.772	-26.244	-9.661	-22.842	-31.158	-8.839	-7.125	-40.73	-17.267	-32.741		X6_1_5_Ar.N.H._LJ	-0.000593893	258	0.00334896	0.0194274	0.0155861	0.0135241	0.0057376	0.0185045	0.0135657	0.00524942	0.00423149	0.0241893	0.0102547	0.0194446
9_0_4_O-H_LJ	-3.448	-30.046	-20.917	-17.416	-3.105	-21.347	-20.5	-3.22	-2.471	-37.525	-7.632	-22.436		X9_0_4_O.H_LJ	-0.000373358	259	0.00128734	0.0112179	0.0065024	0.00780952	0.00115928	0.00765383	0.00797006	0.00120221	0.000922567	0.0140102	0.00284947	0.00837665
8_2_-1_Ar(N-H)_C	31.092	30.466	30.279	30.689	30.521	31.147	15.487	31.112	31.291	27.767	31.172	27.179		X8_2_.1_Ar.N.H._C	-0.000921275	260	-0.0286443	-0.0280676	-0.028273	-0.0278953	-0.0281182	-0.0142678	-0.0286949	-0.0286627	-0.0288276	-0.025581	-0.028718	-0.0250393
10_3_-3_Ar(N-H)_C	30.192	21.456	22.444	23.075	27.763	30.127	15.935	29.563	30.701	18.032	30.761	17.702		X10_3_.3_Ar.N.H._C	-0.00025674	261	-0.0077515	-0.00550862	-0.00592428	-0.00576227	-0.00712788	-0.00409115	-0.00773481	-0.00759001	-0.00788218	-0.00462954	-0.00789758	-0.00454481
6_2_4_SH_LJ	-11.721	-65.982	-47.723	-55.803	-27.08	-48.651	-67.657	-17.486	-16.402	-79.022	-41.658	-54.416		X6_2_4_SH_LJ	-0.0017488	262	0.0204977	0.11539	0.0975886	0.0834582	0.0473576	0.118319	0.0850811	0.0305796	0.0286839	0.138194	0.0728517	0.095163
6_0_5_O-H_LJ	-13.372	-75.834	-61.738	-60.954	-11.857	-57.336	-70	-13.162	-9.417	-95.554	-38.076	-92.51		X6_0_5_O.H_LJ	-0.00148672	263	0.0198804	0.112744	0.0906217	0.0917872	0.0176281	0.104071	0.0852427	0.0195682	0.0140005	0.142062	0.0566084	0.137537
7_3_3_(H2O)HO_LJ	-3.193	-16.4	-12.164	-13.629	-13.948	-12.654	-15.612	-4.628	-4.799	-17.165	-9.591	-11.198		X7_3_3_.H2O.HO_LJ	-0.000588341	264	0.00187857	0.00964879	0.00801849	0.00715658	0.00820617	0.00918517	0.00744486	0.00272284	0.00282345	0.0100989	0.00564277	0.00658824
8_1_6_(H2O)HO_LJ	-1.418	-7.804	-5.758	-5.832	-2.48	-5.196	-6.439	-2.126	-1.787	-9.269	-3.297	-7.468		X8_1_6_.H2O.HO_LJ	-9.36437e-05	265	0.000132787	0.000730796	0.00054613	0.000539201	0.000232236	0.000602972	0.000486573	0.000199087	0.000167341	0.000867984	0.000308743	0.000699332
6_0_4_O-H_LJ	-21.684	-102.112	-118.815	-116.514	-19.87	32.613	-142.557	-24.939	-17.077	32.921	-67.716	-98.75		X6_0_4_O.H_LJ	0.00328311	266	-0.071191	-0.335245	-0.382528	-0.390083	-0.0652354	-0.46803	0.107072	-0.0818775	-0.0560657	0.108083	-0.222319	-0.324207
8_2_3_O-H_LJ	-4.721	-31.256	-20.778	-22.24	-7.326	-25.244	-27.262	-4.002	-3.667	-34.441	-12.256	-19.859		X8_2_3_O.H_LJ	-0.000752536	267	0.00355272	0.0235213	0.0167364	0.0156362	0.00551308	0.0205156	0.018997	0.00301165	0.00275955	0.0259181	0.00922308	0.0149446
10_2_-3_Ar(N-H)_C	30.596	23.105	24.657	24.51	30.167	30.518	14.965	30.152	30.906	19.62	30.815	19.151		X10_2_.3_Ar.N.H._C	-0.000365857	268	-0.0111938	-0.00845313	-0.00896716	-0.00902094	-0.0110368	-0.00547505	-0.0111652	-0.0110313	-0.0113072	-0.00717812	-0.0112739	-0.00700653
6_2_4_Ar(N-H)_LJ	-5.788	-32.541	-23.533	-27.52	-13.37	-23.82	-33.364	-8.633	-8.097	-38.809	-20.544	-26.839		X6_2_4_Ar.N.H._LJ	-0.000850405	269	0.00492214	0.027673	0.0234031	0.0200126	0.0113699	0.0283729	0.0202566	0.00734154	0.00688573	0.0330034	0.0174707	0.022824
8_0_6_O-H_LJ	-3.003	-17.19	-14.013	-12.538	-2.523	-12.087	-13.647	-2.499	-1.986	-22.03	-6.736	-18.998		X8_0_6_O.H_LJ	-0.000201093	270	0.000603884	0.0034568	0.00252131	0.00281792	0.000507359	0.00274432	0.00243062	0.000502533	0.000399372	0.00443009	0.00135457	0.00382037
7_0_6_O-H_LJ	-4.86	-27.46	-21.355	-20.79	-4.087	-19.489	-22.771	-4.129	-3.186	-35.995	-11.648	-33.059		X7_0_6_O.H_LJ	-0.000323474	271	0.00157208	0.0088826	0.00672503	0.00690779	0.00132204	0.00736583	0.00630419	0.00133562	0.00103059	0.0116435	0.00376783	0.0106937
10_1_6_COO-_LJ	-0.661	-3.293	-2.635	-2.37	-1.749	-2.055	-2.552	-1.414	-1.248	-3.569	-1.349	-2.838		X10_1_6_COO._LJ	-4.43293e-05	272	2.93017e-05	0.000145976	0.00010506	0.000116808	7.75319e-05	0.000113128	9.10967e-05	6.26816e-05	5.53229e-05	0.000158211	5.98002e-05	0.000125806
7_1_-1_(H2O)HO_LJ	-11.919	20.15	-47.602	-62.651	-59.366	-42.558	-70.061	-18.11	-18.897	-49.616	-29.794	-34.008		X7_1_.1_.H2O.HO_LJ	-0.00740259	273	0.0882315	-0.149162	0.46378	0.352378	0.439462	0.518633	0.31504	0.134061	0.139887	0.367287	0.220553	0.251747
6_0_4_(H2O)HO_LJ	-12.456	-59.954	-68.701	-67.287	-21.185	32.319	-82.41	-26.298	-18.19	32.644	-39.001	-59.49		X6_0_4_.H2O.HO_LJ	0.00260035	274	-0.0323899	-0.155901	-0.174969	-0.178646	-0.0550883	-0.214294	0.0840406	-0.0683839	-0.0473003	0.0848857	-0.101416	-0.154695
8_3_-1_Ar(N-H)_C	30.926	29.21	27.57	30.243	26.63	31.02	18.553	30.991	31.165	24.448	31.14	24.238		X8_3_.1_Ar.N.H._C	-0.000809554	275	-0.0250363	-0.0236471	-0.0244833	-0.0223194	-0.0215584	-0.0150197	-0.0251124	-0.0250889	-0.0252298	-0.019792	-0.0252095	-0.019622
8_1_2_COO-_LJ	-4.824	-46.125	-27.3	-30.074	-18.238	-29.025	-42.694	-13.213	-10.912	-45.971	-12.014	-24.204		X8_1_2_COO._LJ	-0.00108977	276	0.00525703	0.0502655	0.0327736	0.0297506	0.0198752	0.0465265	0.0316305	0.0143991	0.0118915	0.0500976	0.0130924	0.0263767
8_2_2_COO-_LJ	-3.605	-26.071	-16.051	-17.841	-19.565	-19.013	-22.61	-8.609	-8.133	-24.661	-9.232	-13.74		X8_2_2_COO._LJ	-0.000855569	277	0.00308433	0.0223055	0.0152642	0.0137327	0.0167392	0.0193444	0.0162669	0.00736559	0.00695834	0.0210992	0.00789861	0.0117555
9_2_5_(H2O)HO_LJ	-1.02	-5.352	-3.901	-3.913	-2.186	-3.652	-4.351	-1.487	-1.342	-5.893	-2.32	-4.256		X9_2_5_.H2O.HO_LJ	-7.83879e-05	278	7.99557e-05	0.000419532	0.000306732	0.000305791	0.000171356	0.000341066	0.000286273	0.000116563	0.000105197	0.00046194	0.00018186	0.000333619
-1_7_-2_COO-_LJ	-50.597	33.909	32.986	33.213	-101.253	32.603	34.452	-100.673	33.927	35.023	-88.367	32.688		X.1_7_.2_COO._LJ	0.00242332	279	-0.122613	0.0821725	0.0804858	0.0799357	-0.245369	0.0834883	0.0790076	-0.243963	0.0822161	0.084872	-0.214142	0.0792136
8_3_3_(H2O)HO_LJ	-2.024	-10.357	-7.376	-7.995	-7.905	-7.736	-9.093	-2.91	-2.925	-10.44	-5.27	-6.847		X8_3_3_.H2O.HO_LJ	-0.000304696	280	0.000616704	0.00315573	0.00243604	0.00224743	0.00240862	0.0027706	0.00235712	0.000886664	0.000891234	0.00318102	0.00160575	0.00208625
8_3_4_(H2O)HO_LJ	-1.585	-7.978	-5.656	-6.181	-4.903	-5.628	-6.995	-2.265	-2.211	-8.392	-4.082	-5.777		X8_3_4_.H2O.HO_LJ	-0.000177203	281	0.000280867	0.00141372	0.00109529	0.00100226	0.000868826	0.00123953	0.000997298	0.000401365	0.000391796	0.00148709	0.000723342	0.0010237
7_3_3_SH_LJ	-6.701	-34.179	-25.368	-28.397	-27.139	-25.995	-32.553	-9.031	-9.362	-35.554	-20.065	-23.417		X7_3_3_SH_LJ	-0.00114884	282	0.0076984	0.0392663	0.0326237	0.0291439	0.0311785	0.0373983	0.0298642	0.0103752	0.0107555	0.040846	0.0230516	0.0269025
-1_7_-2_(H2O)HO_LJ	-48.506	33.773	32.817	33.051	-60.325	32.343	34.327	-61.433	33.807	34.899	-98.629	32.428		X.1_7_.2_.H2O.HO_LJ	0.00333064	283	-0.161556	0.112486	0.110081	0.109302	-0.200921	0.114331	0.107723	-0.204611	0.112599	0.116236	-0.328498	0.108006
6_1_5_O-H_LJ	-9.499	-55.78	-38.796	-44.645	-9.357	-41.855	-53.049	-8.586	-6.909	-73.306	-29.342	-56.632		X6_1_5_O.H_LJ	-0.00102993	284	0.0097833	0.0574494	0.0459812	0.0399571	0.00963705	0.0546367	0.0431077	0.00884297	0.00711578	0.0755	0.0302202	0.0583269
10_2_5_COO-_LJ	-0.726	-3.575	-2.686	-2.566	-2.3	-2.314	-2.799	-1.55	-1.423	-3.735	-1.537	-2.763		X10_2_5_COO._LJ	-6.07418e-05	285	4.40986e-05	0.000217152	0.000155863	0.000163153	0.000139706	0.000170016	0.000140557	9.41498e-05	8.64356e-05	0.000226871	9.33602e-05	0.00016783
7_3_3_Ar(N-H)_LJ	-3.31	-16.87	-12.522	-14.015	-13.394	-12.811	-16.068	-4.46	-4.624	-17.537	-9.907	-11.562		X7_3_3_Ar.N.H._LJ	-0.00056563	286	0.00187223	0.00954217	0.0079273	0.00708282	0.00757604	0.00908854	0.00724628	0.00252271	0.00261547	0.00991945	0.00560369	0.00653981
4_2_-2_Ar(N-H)_C	31.5	30.959	31.128	31.355	27.981	31.299	31.249	31.598	31.758	30.087	31.784	30.434		X4_2_.2_Ar.N.H._C	-9.01111e-05	287	-0.0028385	-0.00278975	-0.00282543	-0.00280498	-0.0025214	-0.00281588	-0.00282039	-0.00284733	-0.00286175	-0.00271117	-0.00286409	-0.00274244
10_2_4_COO-_LJ	-0.911	-4.836	-3.481	-3.313	-3.153	-3.208	-3.669	-1.988	-1.831	-4.937	-1.947	-3.391		X10_2_4_COO._LJ	-8.97746e-05	288	8.17846e-05	0.00043415	0.000297423	0.000312505	0.000283059	0.000329383	0.000287997	0.000178472	0.000164377	0.000443217	0.000174791	0.000304426
9_1_4_O-H_LJ	-2.852	-20.077	-13.815	-12.835	-3.016	-14.847	-15.019	-2.467	-2.062	-23.62	-6.485	-14.515		X9_1_4_O.H_LJ	-0.000292065	289	0.00083297	0.00586379	0.00374866	0.00403488	0.000880868	0.00438653	0.00433629	0.000720525	0.000602238	0.00689858	0.00189404	0.00423932
9_2_3_(H2O)HO_LJ	-1.651	-10.474	-6.835	-6.932	-4.5	-7.495	-8.14	-2.521	-2.314	-10.643	-3.838	-6.432		X9_2_3_.H2O.HO_LJ	-0.000196948	290	0.000325161	0.00206283	0.00136524	0.00134614	0.000886265	0.00160315	0.00147612	0.000496505	0.000455737	0.00209611	0.000755885	0.00126677
7_2_5_SH_LJ	-5.096	-28.983	-19.639	-22.57	-10.298	-19.924	-26.279	-7.22	-6.426	-33.937	-14.19	-24.277		X7_2_5_SH_LJ	-0.000480721	291	0.00244975	0.0139327	0.0108499	0.00944088	0.00495047	0.0126329	0.00957789	0.00347081	0.00308911	0.0163142	0.00682143	0.0116705
3_0_0_Ar(N-H)_C	31.959	31.829	31.103	32.118	31.796	31.856	31.436	31.966	32.122	31.773	31.748	31.787		X3_0_0_Ar.N.H._C	-6.65216e-05	292	-0.00212596	-0.00211732	-0.00213654	-0.00206902	-0.00211512	-0.00209117	-0.00211911	-0.00212643	-0.00213681	-0.00211359	-0.00211193	-0.00211452
7_2_5_Ar(N-H)_LJ	-2.517	-14.309	-9.697	-11.144	-5.086	-9.822	-12.975	-3.566	-3.174	-16.74	-7.007	-11.985		X7_2_5_Ar.N.H._LJ	-0.000236363	293	0.000594925	0.00338211	0.00263403	0.00229201	0.00120214	0.00306681	0.00232155	0.000842869	0.000750215	0.00395671	0.00165619	0.00283281
8_3_3_SH_LJ	-4.248	-21.632	-15.436	-16.722	-15.41	-16.052	-19.024	-5.68	-5.709	-21.75	-11.052	-14.344		X8_3_3_SH_LJ	-0.000600726	294	0.00255188	0.0129949	0.0100453	0.00927281	0.00925719	0.0114282	0.00964286	0.00341212	0.00342955	0.0130658	0.00663922	0.00861682
6_3_-2_Ar(N-H)_C	31.123	30.04	29.037	30.831	23.389	31.11	29.046	31.219	31.393	24.663	31.461	24.763		X6_3_.2_Ar.N.H._C	-0.000305352	295	-0.00950346	-0.00917277	-0.0094143	-0.0088665	-0.00714187	-0.00886925	-0.00949949	-0.00953278	-0.00958591	-0.00753089	-0.00960667	-0.00756143
10_0_4_COO-_LJ	-1.26	-9.633	-7.011	-5.562	-3.227	-5.97	-6.271	-3.077	-2.499	-10.676	-2.583	-6.716		X10_0_4_COO._LJ	-9.95234e-05	296	0.0001254	0.000958709	0.000553549	0.000697759	0.000321162	0.000624111	0.000594155	0.000306234	0.000248709	0.00106251	0.000257069	0.000668399
8_3_3_Ar(N-H)_LJ	-2.098	-10.68	-7.622	-8.257	-7.609	-7.919	-9.394	-2.806	-2.82	-10.735	-5.459	-7.084		X8_3_3_Ar.N.H._LJ	-0.000296222	297	0.000621473	0.00316365	0.0024459	0.0022578	0.00225395	0.00278271	0.00234578	0.000831198	0.000835345	0.00317994	0.00161707	0.00209843
10_0_5_(H2O)HO_LJ	-0.917	-5.766	-4.679	-3.706	-1.506	-3.683	-4.054	-1.414	-1.173	-6.62	-1.864	-4.76		X10_0_5_.H2O.HO_LJ	-5.78787e-05	298	5.30748e-05	0.000333729	0.000214498	0.000270814	8.71653e-05	0.00023464	0.000213167	8.18405e-05	6.78917e-05	0.000383157	0.000107886	0.000275503
8_1_6_SH_LJ	-2.978	-16.341	-12.063	-12.222	-4.842	-10.817	-13.498	-4.151	-3.488	-19.318	-6.917	-15.603		X8_1_6_SH_LJ	-0.000182645	299	0.000543917	0.0029846	0.00223229	0.00220325	0.000884367	0.00246534	0.00197567	0.000758159	0.000637065	0.00352833	0.00126335	0.00284981
8_1_6_Ar(N-H)_LJ	-1.471	-8.069	-5.957	-6.036	-2.392	-5.338	-6.667	-2.05	-1.723	-9.535	-3.416	-7.703		X8_1_6_Ar.N.H._LJ	-9.00372e-05	300	0.000132445	0.00072651	0.000543464	0.000536351	0.000215369	0.000600278	0.000480618	0.000184576	0.000155134	0.000858504	0.000307567	0.000693556
0_5_3_COO-_LJ	-9.63	31.858	-78.102	-93.809	-41.015	-34.181	32.346	-16.726	-21.132	32.976	-54.786	-72.564		X0_5_3_COO._LJ	-0.000405225	301	0.00390232	-0.0129097	0.0380138	0.0316489	0.0166203	-0.0131074	0.013851	0.0067778	0.00856322	-0.0133627	0.0222007	0.0294048
7_2_2_SH_LJ	-12.197	-80.419	-56.953	-66.686	-45.638	-56.309	-84.965	-18.386	-18.042	-80.273	-36.143	-47.975		X7_2_2_SH_LJ	-0.00259042	302	0.0315954	0.208319	0.172745	0.147532	0.118222	0.220095	0.145864	0.0476275	0.0467364	0.207941	0.0936256	0.124275
7_3_-1_Ar(N-H)_C	31.068	30.292	29.085	30.751	24.343	31.136	21.978	31.157	31.296	26.397	31.289	26.311		X7_3_.1_Ar.N.H._C	-0.000713905	303	-0.0221796	-0.0216256	-0.0219533	-0.0207639	-0.0173786	-0.0156902	-0.0222281	-0.0222431	-0.0223424	-0.0188449	-0.0223374	-0.0187835
9_0_1_SH_LJ	-7.429	-70.04	-46.811	-45.561	-13.913	-46.606	-61.747	-12.745	-9.951	-71.763	-15.544	-37.112		X9_0_1_SH_LJ	-0.00142708	304	0.0106017	0.0999524	0.065019	0.0668029	0.0198549	0.0881177	0.0665103	0.0181881	0.0142008	0.102411	0.0221825	0.0529616
5_0_-1_Ar(N-H)_C	31.68	31.592	31.553	31.653	31.58	31.662	10.752	31.685	31.828	31.401	31.584	31.372		X5_0_.1_Ar.N.H._C	-0.00126928	305	-0.0402109	-0.0400992	-0.0401766	-0.0400497	-0.040084	-0.0136473	-0.040188	-0.0402172	-0.0403987	-0.0398568	-0.040089	-0.0398199
0_5_3_SH_LJ	-18.784	32.476	-148.183	-165.208	-49.006	-66.033	32.801	-20.132	-25.411	33.356	-94.626	-138.458		X0_5_3_SH_LJ	-0.00064725	306	0.012158	-0.0210201	0.106931	0.0959115	0.0317192	-0.0212305	0.0427399	0.0130304	0.0164473	-0.0215897	0.0612467	0.089617
0_5_3_Ar(N-H)_LJ	-9.276	32.172	-72.667	-79.403	-24.183	-32.531	32.502	-9.943	-12.549	33.062	-45.227	-67.997		X0_5_3_Ar.N.H._LJ	-0.000432382	307	0.00401078	-0.0139106	0.0343324	0.0314199	0.0104563	-0.0140533	0.0140658	0.00429918	0.00542596	-0.0142954	0.0195553	0.0294007
9_4_-3_Ar(N-H)_C	29.834	21.022	21.363	23.284	23.979	29.97	18.695	29.495	30.602	17.148	30.911	16.98		X9_4_.3_Ar.N.H._C	-0.000186665	308	-0.00556895	-0.00392406	-0.0043463	-0.00398772	-0.00447603	-0.00348969	-0.00559434	-0.00550567	-0.00571231	-0.00320092	-0.00576999	-0.00316956
8_0_-1_COO-_LJ	-8.335	31.325	-40.049	-46.74	-32.322	-34.164	-54.497	-21.009	-18.916	-48.619	-17.092	-29.603		X8_0_.1_COO._LJ	-0.00670089	309	0.055852	-0.209906	0.3132	0.268364	0.216586	0.365179	0.228929	0.140779	0.126754	0.325791	0.114532	0.198367
9_1_6_(H2O)HO_LJ	-0.926	-4.89	-3.776	-3.57	-1.625	-3.18	-3.89	-1.354	-1.165	-5.577	-2.008	-4.437		X9_1_6_.H2O.HO_LJ	-5.2802e-05	310	4.88947e-05	0.000258202	0.000188503	0.00019938	8.58033e-05	0.0002054	0.00016791	7.14939e-05	6.15144e-05	0.000294477	0.000106026	0.000234283
10_3_-2_Ar(N-H)_C	30.367	22.913	23.28	24.428	27.121	30.51	15.446	30.15	30.783	19.411	30.773	19.16		X10_3_.2_Ar.N.H._C	-0.000423313	311	-0.0128547	-0.00969937	-0.0103407	-0.00985472	-0.0114807	-0.00653849	-0.0129153	-0.0127629	-0.0130308	-0.00821693	-0.0130266	-0.00811068
8_2_2_(H2O)HO_LJ	-3.354	-24.665	-15.019	-16.714	-12.048	-18.208	-21.24	-5.308	-5.017	-23.339	-8.598	-12.823		X8_2_2_.H2O.HO_LJ	-0.000653604	312	0.00219219	0.0161211	0.0109243	0.00981647	0.00787462	0.0138825	0.0119008	0.00346933	0.00327913	0.0152545	0.00561968	0.00838116
9_2_5_SH_LJ	-2.142	-11.214	-8.182	-8.206	-4.269	-7.63	-9.128	-2.903	-2.621	-12.321	-4.869	-8.921		X9_2_5_SH_LJ	-0.000154868	313	0.000331728	0.00173669	0.00127085	0.00126713	0.000661133	0.00141364	0.00118165	0.000449583	0.00040591	0.00190813	0.000754054	0.00138158
9_2_5_Ar(N-H)_LJ	-1.058	-5.538	-4.041	-4.053	-2.109	-3.767	-4.508	-1.434	-1.295	-6.084	-2.405	-4.406		X9_2_5_Ar.N.H._LJ	-7.64136e-05	314	8.08456e-05	0.000423179	0.000309704	0.000308787	0.000161156	0.000344473	0.00028785	0.000109577	9.89556e-05	0.0004649	0.000183775	0.000336678
7_0_3_Ar(N-H)_LJ	-9.418	32.19	-62.047	-61.763	-15.126	32.966	-51.01	-19.513	-13.274	32.975	-26.108	-55.553		X7_0_3_Ar.N.H._LJ	-0.0013909	315	0.0130995	-0.0447729	0.0859059	0.0863009	0.0210387	0.0709496	-0.0458523	0.0271406	0.0184628	-0.0458648	0.0363135	0.0772684
9_0_3_COO-_LJ	-2.718	-29.822	-17.846	-15.495	-7.219	-19.248	-19.663	-7.575	-5.685	-32.456	-6.015	-17.335		X9_0_3_COO._LJ	-0.000360906	316	0.000980943	0.0107629	0.00559224	0.00644073	0.00260538	0.00709649	0.00694672	0.00273386	0.00205175	0.0117136	0.00217085	0.00625631
8_3_4_SH_LJ	-3.328	-16.704	-11.852	-12.949	-9.568	-11.725	-14.658	-4.421	-4.318	-17.527	-8.563	-12.107		X8_3_4_SH_LJ	-0.000348823	317	0.00116088	0.00582673	0.00451691	0.00413425	0.00333754	0.00511304	0.00408995	0.00154215	0.00150622	0.00611382	0.00298697	0.0042232
9_0_7_COO-_LJ	-0.833	-4.171	-3.476	-3.09	-1.938	-2.472	-3.279	-1.776	-1.506	-4.644	-1.698	-4.207		X9_0_7_COO._LJ	-4.2857e-05	318	3.56999e-05	0.000178757	0.000132428	0.000148971	8.30569e-05	0.000140528	0.000105943	7.6114e-05	6.45426e-05	0.000199028	7.27712e-05	0.000180299
0_5_3_(H2O)HO_LJ	-8.967	12.899	-75.359	-98.584	-25.201	-32.234	31.988	-10.317	-13.028	32.8	-58.748	-69.521		X0_5_3_.H2O.HO_LJ	0.00157192	319	-0.0140954	0.0202762	-0.154966	-0.118458	-0.039614	0.0502826	-0.0506693	-0.0162175	-0.020479	0.051559	-0.0923472	-0.109281
8_3_4_Ar(N-H)_LJ	-1.644	-8.248	-5.853	-6.395	-4.725	-5.787	-7.239	-2.184	-2.133	-8.653	-4.229	-5.979		X8_3_4_Ar.N.H._LJ	-0.00017208	320	0.000282899	0.00141931	0.00110045	0.00100718	0.000813076	0.00124568	0.000995825	0.000375822	0.000367046	0.001489	0.000727725	0.00102886
9_1_3_(H2O)HO_LJ	-2.07	-17.673	-10.603	-10.184	-4.469	-12.383	-12.621	-3.465	-2.893	-18.873	-4.717	-10.206		X9_1_3_.H2O.HO_LJ	-0.000263111	321	0.000544639	0.00464996	0.00267952	0.00278976	0.00117584	0.00332072	0.0032581	0.000911679	0.000761179	0.00496569	0.00124109	0.00268531
0_5_3_O-H_LJ	-15.618	31.073	-130.63	-169.055	-23.562	-56.046	32.337	-9.603	-12.133	33.072	-100.498	-120.623		X0_5_3_O.H_LJ	0.00120601	322	-0.0188354	0.0374743	-0.203882	-0.157541	-0.028416	0.0389987	-0.0675919	-0.0115813	-0.0146325	0.0398851	-0.121201	-0.145472
7_2_2_Ar(N-H)_LJ	-6.024	-39.459	-28.034	-32.817	-22.514	-27.271	-41.741	-9.077	-8.908	-39.303	-17.839	-23.666		X7_2_2_Ar.N.H._LJ	-0.00124826	323	0.00751953	0.0492552	0.0409642	0.0349938	0.0281034	0.0521037	0.0340414	0.0113305	0.0111195	0.0490604	0.0222677	0.0295414
10_0_5_SH_LJ	-1.926	-12.059	-9.804	-7.77	-2.94	-7.69	-8.502	-2.761	-2.291	-13.795	-3.913	-9.961		X10_0_5_SH_LJ	-0.000115148	324	0.000221774	0.00138857	0.000894698	0.00112891	0.000338534	0.000978986	0.000885486	0.000317923	0.000263803	0.00158846	0.000450573	0.00114699
10_0_5_Ar(N-H)_LJ	-0.951	-5.954	-4.842	-3.837	-1.452	-3.796	-4.199	-1.364	-1.132	-6.808	-1.933	-4.919		X10_0_5_Ar.N.H._LJ	-5.68842e-05	325	5.40969e-05	0.000338688	0.000218265	0.000275433	8.25958e-05	0.000238857	0.000215932	7.759e-05	6.43929e-05	0.000387267	0.000109957	0.000279813
10_1_5_(H2O)HO_LJ	-0.797	-4.438	-3.419	-3.018	-1.472	-2.904	-3.309	-1.181	-1.029	-4.881	-1.659	-3.528		X10_1_5_.H2O.HO_LJ	-4.92134e-05	326	3.92231e-05	0.000218409	0.000148526	0.000168261	7.24421e-05	0.000162847	0.000142916	5.8121e-05	5.06406e-05	0.000240211	8.1645e-05	0.000173625
9_1_5_O-H_LJ	-2.175	-12.934	-9.706	-8.963	-2.15	-9.255	-10.041	-1.792	-1.516	-15.407	-4.857	-10.9		X9_1_5_O.H_LJ	-0.000160054	327	0.000348117	0.00207013	0.00143456	0.00155348	0.000344115	0.0016071	0.0014813	0.000286816	0.000242641	0.00246595	0.00077738	0.00174458
9_2_3_SH_LJ	-3.466	-21.802	-14.306	-14.502	-8.783	-15.513	-17.025	-4.921	-4.518	-22.102	-8.053	-13.465		X9_2_3_SH_LJ	-0.000390308	328	0.00135281	0.0085095	0.00566025	0.00558375	0.00342808	0.006645	0.00605485	0.00192071	0.00176341	0.00862659	0.00314315	0.0052555
9_2_3_Ar(N-H)_LJ	-1.712	-10.759	-7.064	-7.161	-4.338	-7.651	-8.406	-2.431	-2.232	-10.905	-3.978	-6.649		X9_2_3_Ar.N.H._LJ	-0.000192465	329	0.0003295	0.00207073	0.00137824	0.00135957	0.000834913	0.00161786	0.00147255	0.000467882	0.000429582	0.00209883	0.000765626	0.0012797
7_3_4_(H2O)HO_LJ	-2.424	-12.69	-8.869	-10.201	-7.887	-8.781	-11.801	-3.495	-3.474	-13.628	-7.125	-9.265		X7_3_4_.H2O.HO_LJ	-0.000299008	330	0.000724795	0.00379441	0.00305018	0.0026519	0.00235828	0.00352859	0.00262559	0.00104503	0.00103875	0.00407488	0.00213043	0.00277031
7_0_3_SH_LJ	-19.077	32.508	-126.929	-126.611	-30.643	33.262	-109.297	-39.622	-26.901	33.27	-52.967	-115.455		X7_0_3_SH_LJ	-0.00334057	331	0.0637281	-0.108595	0.422953	0.424015	0.102365	0.365114	-0.111114	0.13236	0.0898647	-0.111141	0.17694	0.385686
8_1_0_Ar(N-H)_LJ	-6.073	-38.622	-28.373	-34.004	-19.826	-27.484	-43.676	-9.254	-8.592	-37.472	-13.983	-21.291		X8_1_0_Ar.N.H._LJ	-0.00131113	332	0.0079625	0.0506385	0.0445837	0.0372007	0.0259945	0.057265	0.0360352	0.0121332	0.0112652	0.0491307	0.0183336	0.0279153
7_1_-1_Ar(N-H)_C	31.343	31.108	31.057	31.162	31.121	31.368	11.53	31.351	31.51	30.744	31.329	30.638		X7_1_.1_Ar.N.H._C	-0.00118977	333	-0.0372909	-0.0370113	-0.0370755	-0.0369506	-0.0370267	-0.013718	-0.0373206	-0.0373004	-0.0374896	-0.0365782	-0.0372742	-0.0364521
6_1_2_Ar(N-H)_LJ	-17.085	32.49	15.688	-22.097	-41.079	33.35	32.622	-30.578	-27.719	33.024	-56.173	-77.879		X6_1_2_Ar.N.H._LJ	0.00382776	334	-0.0653973	0.124364	-0.084582	0.0600499	-0.157241	0.124869	0.127656	-0.117045	-0.106102	0.126408	-0.215017	-0.298102
5_0_-3_Ar(N-H)_C	31.623	31.101	31.5	31.317	31.742	31.392	26.767	31.551	31.794	30.779	31.609	30.774		X5_0_.3_Ar.N.H._C	-0.000262657	335	-0.00830599	-0.00816888	-0.00822562	-0.00827368	-0.00833725	-0.00703053	-0.00824532	-0.00828708	-0.0083509	-0.00808431	-0.00830231	-0.00808299
6_0_6_(H2O)HO_LJ	-4.558	-25.7	-17.784	-19.898	-7.237	-16.14	-22.042	-7.28	-5.468	-31.888	-11.639	-30.973		X6_0_6_.H2O.HO_LJ	-0.000210717	336	0.000960448	0.00541543	0.00419285	0.00374739	0.00152496	0.00464462	0.00340097	0.00153402	0.0011522	0.00671934	0.00245254	0.00652654
9_3_-1_Ar(N-H)_C	30.74	26.577	25.759	28.389	27.063	30.876	16.367	30.78	31.014	22.506	30.971	22.281		X9_3_.1_Ar.N.H._C	-0.000722969	337	-0.0222241	-0.0192143	-0.0205244	-0.018623	-0.0195657	-0.0118328	-0.0223224	-0.022253	-0.0224222	-0.0162711	-0.0223911	-0.0161085
8_3_4_COO-_LJ	-1.704	-8.565	-6.075	-6.638	-7.949	-6.025	-7.513	-3.669	-3.583	-8.997	-4.387	-6.206		X8_3_4_COO._LJ	-0.000259251	338	0.000441764	0.00222049	0.00172091	0.00157495	0.00206079	0.00194775	0.00156199	0.000951193	0.000928897	0.00233248	0.00113734	0.00160891
8_0_-3_Ar(N-H)_C	31.239	30.415	30.845	30.631	31.264	31.158	14.537	31.11	31.406	27.546	31.203	26.67		X8_0_.3_Ar.N.H._C	-0.00094719	339	-0.0295893	-0.0288088	-0.0290134	-0.0292161	-0.0296129	-0.0137693	-0.0295125	-0.0294671	-0.0297474	-0.0260913	-0.0295552	-0.0252616
8_0_7_COO-_LJ	-1.255	-6.517	-5.112	-4.902	-2.898	-3.806	-5.218	-2.714	-2.242	-7.379	-2.677	-6.959		X8_0_7_COO._LJ	-5.62448e-05	340	7.05872e-05	0.000366547	0.000275712	0.000287523	0.000162997	0.000293485	0.000214068	0.000152648	0.000126101	0.00041503	0.000150567	0.000391408
6_1_2_SH_LJ	-34.623	32.794	21.067	-55.659	-83.324	33.644	32.918	-62.126	-56.306	33.318	-114.525	-159.397		X6_1_2_SH_LJ	0.00576085	341	-0.199458	0.188921	-0.320643	0.121364	-0.480017	0.189636	0.193818	-0.357899	-0.324371	0.19194	-0.659762	-0.918263
9_1_3_SH_LJ	-4.345	-36.247	-22.134	-21.245	-8.723	-25.141	-26.288	-6.759	-5.646	-38.467	-9.891	-21.282		X9_1_3_SH_LJ	-0.000521781	342	0.00226714	0.018913	0.0110852	0.0115491	0.0045515	0.0137166	0.0131181	0.00352672	0.00294598	0.0200714	0.00516094	0.0111046
9_1_3_Ar(N-H)_LJ	-2.146	-17.859	-10.927	-10.487	-4.309	-12.374	-12.974	-3.338	-2.789	-18.94	-4.885	-10.505		X9_1_3_Ar.N.H._LJ	-0.000257113	343	0.000551764	0.00459178	0.00269634	0.00280947	0.0011079	0.00333578	0.00318152	0.000858243	0.000717088	0.00486972	0.001256	0.00270097
9_1_6_SH_LJ	-1.944	-10.249	-7.918	-7.488	-3.174	-6.648	-8.163	-2.644	-2.275	-11.663	-4.216	-9.293		X9_1_6_SH_LJ	-0.000103678	344	0.000201551	0.0010626	0.000776344	0.000820926	0.000329075	0.000846327	0.000689254	0.000274126	0.000235868	0.0012092	0.000437108	0.000963483
9_1_6_Ar(N-H)_LJ	-0.96	-5.062	-3.911	-3.699	-1.568	-3.283	-4.032	-1.306	-1.124	-5.758	-2.083	-4.589		X9_1_6_Ar.N.H._LJ	-5.11886e-05	345	4.9141e-05	0.000259117	0.000189347	0.000200199	8.02637e-05	0.000206392	0.000168052	6.68523e-05	5.7536e-05	0.000294744	0.000106626	0.000234904
10_2_-2_Ar(N-H)_C	30.673	24.772	25.661	26.004	29.936	30.73	14.225	30.517	30.955	21.166	30.824	20.75		X10_2_.2_Ar.N.H._C	-0.000556762	346	-0.0170776	-0.0137921	-0.014478	-0.0142871	-0.0166672	-0.00791995	-0.0171093	-0.0169907	-0.0172346	-0.0117844	-0.0171616	-0.0115528
10_4_-3_Ar(N-H)_C	29.135	19.795	20.33	21.558	24.058	29.529	16.626	27.699	30.267	16.45	30.671	16.276		X10_4_.3_Ar.N.H._C	-0.000158583	347	-0.00462032	-0.00313916	-0.00341874	-0.003224	-0.0038152	-0.00263661	-0.00468281	-0.0043926	-0.00479984	-0.0026087	-0.00486391	-0.0025811
8_2_2_SH_LJ	-7.037	-50.242	-31.193	-34.642	-23.473	-36.289	-43.809	-10.352	-9.789	-47.512	-18.007	-26.756		X8_2_2_SH_LJ	-0.00125608	348	0.00883901	0.0631078	0.043513	0.0391808	0.0294839	0.0550274	0.0455817	0.0130029	0.0122957	0.0596787	0.0226182	0.0336076
8_2_2_Ar(N-H)_LJ	-3.476	-24.736	-15.39	-17.088	-11.589	-17.823	-21.599	-5.112	-4.834	-23.39	-8.893	-13.208		X8_2_2_Ar.N.H._LJ	-0.000616703	349	0.00214366	0.0152548	0.0105382	0.00949106	0.00714697	0.0133202	0.0109915	0.00315259	0.00298114	0.0144247	0.00548434	0.00814541
8_0_3_(H2O)HO_LJ	-4.668	-47.649	-33.764	-31.914	-8.126	-29.118	-44.359	-9.559	-6.718	-48.744	-11.485	-35.91		X8_0_3_.H2O.HO_LJ	-0.000941219	350	0.00439361	0.0448481	0.0300381	0.0317793	0.00764834	0.0417515	0.0274064	0.00899711	0.00632311	0.0458788	0.0108099	0.0337992
10_0_6_(H2O)HO_LJ	-0.698	-3.739	-3.21	-2.601	-1.114	-2.328	-2.788	-1.02	-0.867	-4.209	-1.394	-3.408		X10_0_6_.H2O.HO_LJ	-3.4773e-05	351	2.42716e-05	0.000130016	9.04446e-05	0.000111621	3.87371e-05	9.69472e-05	8.09516e-05	3.54685e-05	3.01482e-05	0.00014636	4.84736e-05	0.000118506
10_1_5_SH_LJ	-1.675	-9.298	-7.172	-6.331	-2.875	-6.074	-6.944	-2.305	-2.009	-10.205	-3.483	-7.394		X10_1_5_SH_LJ	-9.71452e-05	352	0.000162718	0.000903256	0.000615026	0.000696725	0.000279292	0.000674576	0.00059006	0.00022392	0.000195165	0.000991367	0.000338357	0.000718291
10_1_5_Ar(N-H)_LJ	-0.827	-4.592	-3.542	-3.127	-1.42	-2.999	-3.43	-1.139	-0.993	-5.039	-1.721	-3.652		X10_1_5_Ar.N.H._LJ	-4.79638e-05	353	3.96661e-05	0.00022025	0.000149983	0.000169888	6.81086e-05	0.000164516	0.000143844	5.46308e-05	4.76281e-05	0.00024169	8.25458e-05	0.000175164
6_2_4_O-H_LJ	-9.746	-55.484	-40.184	-46.947	-12.955	-43.448	-56.943	-8.373	-7.86	-68.83	-35.05	-45.737		X6_2_4_O.H_LJ	-0.00139632	354	0.0136086	0.0774735	0.0655531	0.0561098	0.0180894	0.0795108	0.0606674	0.0116914	0.0109751	0.0961088	0.0489411	0.0638636
8_4_-3_Ar(N-H)_C	30.336	22.171	22.183	25.117	23.134	30.365	21.468	30.191	30.804	17.667	31.096	17.533		X8_4_.3_Ar.N.H._C	-0.000187446	355	-0.00568636	-0.00415587	-0.00470808	-0.00415812	-0.00433638	-0.00402409	-0.0056918	-0.00565919	-0.00577409	-0.00331161	-0.00582882	-0.00328649
7_1_6_(H2O)HO_LJ	-2.197	-12.642	-8.599	-9.638	-3.825	-8.032	-10.816	-3.353	-2.76	-15.06	-5.526	-12.385		X7_1_6_.H2O.HO_LJ	-0.000121449	356	0.000266824	0.00153536	0.00117053	0.00104434	0.000464544	0.0013136	0.000975481	0.00040722	0.0003352	0.00182903	0.000671129	0.00150415
9_1_-2_Ar(N-H)_C	31.03	29.829	30.133	30.003	30.885	31.041	13.444	30.945	31.225	25.368	31.046	24.666		X9_1_.2_Ar.N.H._C	-0.000969229	357	-0.0300752	-0.0289111	-0.0290798	-0.0292058	-0.0299346	-0.0130303	-0.0300858	-0.0299928	-0.0302642	-0.0245874	-0.0300907	-0.023907
9_2_6_COO-_LJ	-0.828	-4.107	-2.989	-3.084	-2.459	-2.518	-3.365	-1.752	-1.585	-4.382	-1.83	-3.437		X9_2_6_COO._LJ	-5.57294e-05	358	4.61439e-05	0.00022888	0.000171869	0.000166575	0.000137038	0.000187529	0.000140327	9.76378e-05	8.8331e-05	0.000244206	0.000101985	0.000191542
1_5_3_Ar(N-H)_LJ	-8.532	-85.307	-54.97	-71.869	-29.307	-26.703	31.552	-8.837	-11.7	31.856	-31.793	-51.535		X1_5_3_Ar.N.H._LJ	0.00724757	359	-0.0618362	-0.618268	-0.520875	-0.398399	-0.212404	0.228675	-0.193532	-0.0640467	-0.0847965	0.230878	-0.230422	-0.373503
7_2_2_O-H_LJ	-10.138	-70.564	-48.693	-57.116	-22.007	-54.612	-73.815	-8.803	-8.634	-71.668	-30.204	-40.265		X7_2_2_O.H_LJ	-0.00217893	360	0.02209	0.153754	0.124452	0.106098	0.0479516	0.160837	0.118996	0.0191811	0.0188129	0.156159	0.0658123	0.0877345
1_1_1_Ar(N-H)_C	31.97	31.83	22.716	31.678	31.72	31.873	31.8	31.957	31.994	31.52	31.959	31.693		X1_1_1_Ar.N.H._C	-0.000261271	361	-0.00835282	-0.00831624	-0.00827653	-0.00593502	-0.0082875	-0.00830841	-0.00832748	-0.00834942	-0.00835909	-0.00823525	-0.00834995	-0.00828045
11_1_5_COO-_LJ	-0.561	-2.844	-2.273	-1.938	-1.55	-1.751	-2.085	-1.203	-1.08	-2.936	-1.102	-2.189		X11_1_5_COO._LJ	-3.63788e-05	362	2.04085e-05	0.000103461	7.05022e-05	8.26891e-05	5.63872e-05	7.58498e-05	6.36993e-05	4.37637e-05	3.92891e-05	0.000106808	4.00895e-05	7.96332e-05
11_0_5_COO-_LJ	-0.628	-3.528	-2.97	-2.292	-1.562	-2.107	-2.464	-1.387	-1.199	-3.738	-1.207	-2.766		X11_0_5_COO._LJ	-3.83676e-05	363	2.40948e-05	0.000135361	8.79384e-05	0.000113952	5.99301e-05	9.45377e-05	8.08404e-05	5.32158e-05	4.60027e-05	0.000143418	4.63096e-05	0.000106125
11_0_6_COO-_LJ	-0.495	-2.453	-2.162	-1.706	-1.197	-1.462	-1.812	-1.052	-0.924	-2.601	-0.942	-2.105		X11_0_6_COO._LJ	-2.85242e-05	364	1.41195e-05	6.99698e-05	4.86623e-05	6.16693e-05	3.41434e-05	5.16858e-05	4.17024e-05	3.00074e-05	2.63563e-05	7.41914e-05	2.68698e-05	6.00434e-05
8_1_1_Ar(N-H)_LJ	-5.468	-42.139	-29.117	-33.857	-15.024	-26.412	-46.125	-8.915	-7.727	-42.558	-13.074	-23.366		X8_1_1_Ar.N.H._LJ	-0.00111154	365	0.00607788	0.0468391	0.0376333	0.0323646	0.0166997	0.0512696	0.0293579	0.00990935	0.00858885	0.0473048	0.0145322	0.0259722
9_3_4_(H2O)HO_LJ	-1.046	-5.026	-3.602	-3.757	-3.029	-3.436	-4.167	-1.469	-1.428	-5.095	-2.439	-3.588		X9_3_4_.H2O.HO_LJ	-9.24964e-05	366	9.67512e-05	0.000464887	0.000347509	0.000333172	0.000280171	0.000385432	0.000317817	0.000135877	0.000132085	0.000471269	0.000225599	0.000331877
7_3_4_SH_LJ	-5.088	-26.534	-18.551	-21.33	-15.382	-18.194	-24.68	-6.821	-6.779	-28.364	-14.922	-19.392		X7_3_4_SH_LJ	-0.000584081	367	0.00297181	0.015498	0.0124585	0.0108353	0.00898434	0.0144151	0.0106268	0.00398402	0.00395949	0.0165669	0.00871566	0.0113265
10_1_4_(H2O)HO_LJ	-1.009	-6.453	-4.59	-4.057	-1.98	-4.223	-4.561	-1.548	-1.339	-6.897	-2.12	-4.477		X10_1_4_.H2O.HO_LJ	-6.81178e-05	368	6.87308e-05	0.000439564	0.000276354	0.000312661	0.000134873	0.000310685	0.000287661	0.000105446	9.12097e-05	0.000469808	0.00014441	0.000304963
11_3_-3_Ar(N-H)_C	29.539	19.901	20.903	21.164	26.493	29.645	14.495	27.604	30.37	16.943	30.43	16.658		X11_3_.3_Ar.N.H._C	-0.00021653	369	-0.00639609	-0.00430917	-0.00458265	-0.00452614	-0.00573654	-0.00313861	-0.00641905	-0.00597711	-0.00657603	-0.00366868	-0.00658902	-0.00360697
10_1_-3_Ar(N-H)_C	30.79	24.639	26.833	25.769	30.688	30.727	13.822	30.499	31.03	21.124	30.843	20.542		X10_1_.3_Ar.N.H._C	-0.000517303	370	-0.0159277	-0.0127458	-0.0133304	-0.0138808	-0.015875	-0.00715016	-0.0158952	-0.0157772	-0.0160519	-0.0109275	-0.0159552	-0.0106264
7_3_4_Ar(N-H)_LJ	-2.513	-13.101	-9.16	-10.532	-7.596	-8.974	-12.186	-3.369	-3.348	-13.998	-7.369	-9.576		X7_3_4_Ar.N.H._LJ	-0.00028776	371	0.000723142	0.00376995	0.00303069	0.00263588	0.00218583	0.00350665	0.00258236	0.000969464	0.000963421	0.00402807	0.00212051	0.00275559
8_1_2_(H2O)HO_LJ	-4.49	-46.427	-25.714	-28.406	-11.242	-30.902	-41.037	-8.131	-6.727	-45.982	-11.2	-22.712		X8_1_2_.H2O.HO_LJ	-0.000973519	372	0.0043711	0.0451976	0.0276538	0.0250331	0.0109443	0.0399503	0.0300837	0.00791569	0.00654886	0.0447644	0.0109034	0.0221106
9_2_-1_Ar(N-H)_C	30.93	29.313	29.027	29.821	30.297	31.016	14.228	30.926	31.147	25.007	31.01	24.51		X9_2_.1_Ar.N.H._C	-0.000921537	373	-0.0285031	-0.027013	-0.0274812	-0.0267495	-0.0279198	-0.0131116	-0.0285824	-0.0284995	-0.0287031	-0.0230449	-0.0285769	-0.0225869
9_4_-2_Ar(N-H)_C	30.229	22.591	22.171	24.822	22.94	30.493	18.343	30.249	30.738	18.672	30.922	18.619		X9_4_.2_Ar.N.H._C	-0.000378276	374	-0.0114349	-0.00854564	-0.00938958	-0.00838677	-0.00867766	-0.00693873	-0.0115348	-0.0114425	-0.0116275	-0.00706318	-0.0116971	-0.00704313
10_0_7_COO-_LJ	-0.561	-2.676	-2.32	-1.961	-1.314	-1.569	-2.074	-1.171	-1.02	-2.883	-1.093	-2.538		X10_0_7_COO._LJ	-2.80798e-05	375	1.57528e-05	7.51415e-05	5.50644e-05	6.51451e-05	3.68968e-05	5.82374e-05	4.40572e-05	3.28814e-05	2.86414e-05	8.0954e-05	3.06912e-05	7.12665e-05
7_3_4_COO-_LJ	-2.606	-13.614	-9.516	-10.944	-12.796	-9.372	-12.661	-5.665	-5.631	-14.582	-7.651	-9.945		X7_3_4_COO._LJ	-0.000430449	376	0.00112175	0.00586013	0.00471083	0.00409615	0.00550802	0.00544991	0.00403417	0.00243849	0.00242386	0.00627681	0.00329336	0.00428081
9_0_6_O-H_LJ	-1.89	-10.645	-8.914	-7.523	-1.596	-7.049	-8.133	-1.526	-1.253	-12.829	-3.986	-10.589		X9_0_6_O.H_LJ	-9.29236e-05	377	0.000175626	0.000989171	0.000699064	0.000828321	0.000148306	0.000755747	0.000655018	0.000141801	0.000116433	0.00119212	0.000370393	0.000983968
7_0_3_COO-_LJ	-9.793	32.025	-67.728	-68.092	-25.576	32.884	-68.41	-33.719	-22.518	32.885	-27.36	-65.299		X7_0_3_COO._LJ	-0.0025417	378	0.0248909	-0.081398	0.17307	0.172144	0.0650066	0.173878	-0.0835813	0.0857036	0.057234	-0.0835839	0.069541	0.165971
10_0_6_SH_LJ	-1.467	-7.838	-6.732	-5.456	-2.175	-4.876	-5.851	-1.992	-1.693	-8.807	-2.927	-7.14		X10_0_6_SH_LJ	-6.84666e-05	379	0.000100441	0.000536641	0.000373554	0.000460917	0.000148915	0.000400598	0.000333843	0.000136385	0.000115914	0.000602985	0.000200402	0.000488852
10_0_6_Ar(N-H)_LJ	-0.725	-3.871	-3.325	-2.695	-1.074	-2.408	-2.89	-0.984	-0.836	-4.349	-1.446	-3.526		X10_0_6_Ar.N.H._LJ	-3.37721e-05	380	2.44848e-05	0.000130732	9.10158e-05	0.000112292	3.62712e-05	9.76014e-05	8.13232e-05	3.32318e-05	2.82335e-05	0.000146875	4.88345e-05	0.00011908
1_1_2_Ar(N-H)_C	31.899	31.795	31.423	31.698	31.688	31.843	31.767	31.922	31.902	31.581	31.862	31.698		X1_1_2_Ar.N.H._C	-1.44464e-05	381	-0.000460827	-0.000459324	-0.000457923	-0.00045395	-0.000457778	-0.00045892	-0.000460018	-0.000461159	-0.00046087	-0.000456233	-0.000460292	-0.000457923
7_0_-2_Ar(N-H)_C	31.405	31.111	31.2	31.157	31.382	31.386	11.814	31.357	31.562	30.727	31.351	30.62		X7_0_.2_Ar.N.H._C	-0.00116484	382	-0.0365818	-0.0362393	-0.0362929	-0.036343	-0.036555	-0.0137614	-0.0365596	-0.0365259	-0.0367646	-0.035792	-0.0365189	-0.0356674
6_2_3_O-H_LJ	-13.716	-77.713	-62.425	-71.941	-22.904	-62.249	-87.641	-12.037	-12.064	-91.628	-52.221	-59.598		X6_2_3_O.H_LJ	-0.00252167	383	0.0345873	0.195967	0.181412	0.157415	0.0577564	0.221002	0.156972	0.0303534	0.0304215	0.231056	0.131684	0.150287
10_2_4_(H2O)HO_LJ	-0.847	-4.503	-3.239	-3.083	-1.946	-2.989	-3.414	-1.227	-1.13	-4.601	-1.811	-3.155		X10_2_4_.H2O.HO_LJ	-5.78312e-05	384	4.89831e-05	0.000260414	0.000178294	0.000187315	0.00011254	0.000197436	0.000172858	7.09589e-05	6.53493e-05	0.000266081	0.000104732	0.000182458
11_2_-3_Ar(N-H)_C	30.152	21.187	22.621	22.269	29.287	30.092	13.767	29.081	30.67	18.195	30.52	17.803		X11_2_.3_Ar.N.H._C	-0.000287018	385	-0.00865416	-0.00608105	-0.0063916	-0.00649263	-0.00840589	-0.00395137	-0.00863694	-0.00834676	-0.00880284	-0.00522229	-0.00875978	-0.00510978
10_0_4_(H2O)HO_LJ	-1.172	-9.008	-6.532	-5.18	-1.992	-5.585	-5.839	-1.899	-1.543	-10.009	-2.403	-6.262		X10_0_4_.H2O.HO_LJ	-6.56892e-05	386	7.69877e-05	0.000591728	0.00034027	0.000429082	0.000130853	0.000383559	0.000366874	0.000124744	0.000101358	0.000657483	0.000157851	0.000411346
10_1_4_SH_LJ	-2.119	-13.481	-9.62	-8.504	-3.866	-8.806	-9.564	-3.022	-2.614	-14.375	-4.451	-9.377		X10_1_4_SH_LJ	-0.00013501	387	0.000286085	0.00182006	0.00114812	0.00129879	0.000521947	0.00129123	0.00118889	0.000407999	0.000352915	0.00194076	0.000600928	0.00126599
10_1_4_Ar(N-H)_LJ	-1.047	-6.655	-4.751	-4.2	-1.91	-4.347	-4.723	-1.492	-1.291	-7.095	-2.199	-4.631		X10_1_4_Ar.N.H._LJ	-6.66752e-05	388	6.98089e-05	0.000443723	0.000280036	0.000316774	0.00012735	0.000314907	0.000289837	9.94794e-05	8.60776e-05	0.00047306	0.000146619	0.000308773
6_1_2_COO-_LJ	-17.806	32.365	-11.259	-51.036	-70.285	33.279	32.484	-53.132	-48.089	32.937	-60.314	-85.215		X6_1_2_COO._LJ	0.00374884	389	-0.0667518	0.121331	-0.191326	-0.0422082	-0.263487	0.121777	0.124758	-0.199183	-0.180278	0.123476	-0.226107	-0.319457
6_2_0_Ar(N-H)_C	31.364	31.158	30.886	31.269	29.726	31.411	19.072	31.438	31.535	30.882	31.389	30.847		X6_2_0_Ar.N.H._C	-0.000780724	390	-0.0244866	-0.0243258	-0.0244124	-0.0241134	-0.0232078	-0.01489	-0.0245233	-0.0245444	-0.0246201	-0.0241103	-0.0245061	-0.024083
0_5_4_(H2O)HO_LJ	-5.827	33.251	-64.268	31.822	-14.463	-15.344	33.343	-6.52	-7.499	34.141	-38.629	-66.268		X0_5_4_.H2O.HO_LJ	-0.00441793	391	0.0257433	-0.146901	-0.140587	0.283931	0.0638965	-0.147307	0.0677887	0.0288049	0.03313	-0.150833	0.17066	0.292767
0_5_4_O-H_LJ	-10.15	33.514	-111.476	32.201	-13.49	-26.715	33.604	-6.066	-6.978	34.397	-66.916	-114.45		X0_5_4_O.H_LJ	-0.00620089	392	0.062939	-0.207816	-0.199675	0.69125	0.08365	-0.208375	0.165657	0.0376146	0.0432698	-0.213292	0.414938	0.709691
0_5_4_COO-_LJ	-6.261	33.406	-66.934	32.227	-23.49	-16.436	33.491	-10.566	-12.155	34.269	-39.831	-66.757		X0_5_4_COO._LJ	-0.00479198	393	0.0300026	-0.160081	-0.154431	0.320746	0.112564	-0.160488	0.078761	0.0506321	0.0582465	-0.164216	0.190869	0.319898
0_5_4_SH_LJ	-12.217	33.772	-127.494	32.698	-28.177	-31.999	33.853	-12.725	-14.635	34.622	-75.259	-123.72		X0_5_4_SH_LJ	-0.00727029	394	0.0888211	-0.245532	-0.237724	0.926918	0.204855	-0.246121	0.232642	0.0925144	0.106401	-0.251712	0.547155	0.89948
0_5_4_Ar(N-H)_LJ	-6.034	33.48	-62.585	32.395	-13.911	-15.795	33.561	-6.285	-7.228	34.329	-36.867	-60.3		X0_5_4_Ar.N.H._LJ	-0.00440062	395	0.0265534	-0.147333	-0.142558	0.275413	0.0612171	-0.147689	0.0695078	0.0276579	0.0318077	-0.151069	0.162238	0.265358
9_3_4_SH_LJ	-2.196	-10.535	-7.557	-7.879	-5.913	-7.186	-8.742	-2.869	-2.788	-10.667	-5.121	-7.527		X9_3_4_SH_LJ	-0.00018161	396	0.000398815	0.00191326	0.0014309	0.00137243	0.00107386	0.00158763	0.00130505	0.000521039	0.000506328	0.00193723	0.000930024	0.00136698
9_0_3_(H2O)HO_LJ	-2.528	-28.741	-16.695	-14.499	-4.455	-18.581	-18.428	-4.667	-3.507	-31.658	-5.601	-16.264		X9_0_3_.H2O.HO_LJ	-0.000266121	397	0.000672755	0.0076486	0.00385849	0.0044429	0.00118557	0.00490409	0.0049448	0.00124199	0.000933288	0.00842487	0.00149055	0.0043282
6_1_3_Ar(N-H)_LJ	-12.682	-26.298	-55.434	-66.345	-25.692	32.598	-67.33	-22.854	-19.478	32.512	-44.117	-65.526		X6_1_3_Ar.N.H._LJ	0.00164098	398	-0.0208109	-0.0431545	-0.108871	-0.0909661	-0.0421601	-0.110487	0.0534927	-0.037503	-0.031963	0.0533515	-0.0723951	-0.107527
9_3_4_Ar(N-H)_LJ	-1.085	-5.203	-3.732	-3.892	-2.921	-3.548	-4.318	-1.417	-1.377	-5.267	-2.529	-3.718		X9_3_4_Ar.N.H._LJ	-8.96016e-05	399	9.72177e-05	0.000466197	0.000348729	0.000334393	0.000261726	0.0003869	0.000317906	0.000126965	0.000123381	0.000471932	0.000226602	0.000333139
9_0_3_Ar(N-H)_LJ	-2.62	-27.779	-17.117	-14.857	-4.295	-17.9	-18.826	-4.491	-3.38	-29.863	-5.795	-16.581		X9_0_3_Ar.N.H._LJ	-0.000288842	400	0.000756767	0.00802375	0.00429133	0.00494411	0.00124058	0.00543774	0.00517028	0.00129719	0.000976287	0.00862569	0.00167384	0.00478929
9_0_3_SH_LJ	-5.305	-56.632	-34.69	-30.113	-8.695	-36.505	-38.168	-9.097	-6.844	-61.036	-11.735	-33.623		X9_0_3_SH_LJ	-0.000580535	401	0.00307974	0.0328768	0.0174816	0.0201387	0.00504775	0.0221578	0.0211924	0.00528112	0.00397318	0.0354335	0.00681257	0.0195193
11_1_6_COO-_LJ	-0.446	-2.067	-1.71	-1.483	-1.178	-1.248	-1.578	-0.927	-0.839	-2.14	-0.866	-1.716		X11_1_6_COO._LJ	-2.52436e-05	402	1.12587e-05	5.21786e-05	3.74363e-05	4.31666e-05	2.9737e-05	3.98344e-05	3.15041e-05	2.34008e-05	2.11794e-05	5.40214e-05	2.1861e-05	4.33181e-05
10_4_-2_Ar(N-H)_C	29.913	21.061	21.033	22.773	23.451	30.097	16.34	29.493	30.472	17.676	30.688	17.597		X10_4_.2_Ar.N.H._C	-0.000327361	403	-0.00979234	-0.00689455	-0.00745499	-0.00688538	-0.00767694	-0.00534908	-0.00985258	-0.00965485	-0.00997534	-0.00578643	-0.010046	-0.00576057
7_1_6_SH_LJ	-4.609	-26.427	-17.99	-20.166	-7.466	-16.617	-22.633	-6.542	-5.387	-31.244	-11.577	-25.781		X7_1_6_SH_LJ	-0.000228121	404	0.00105141	0.00602855	0.00460029	0.00410389	0.00170315	0.00516306	0.00379068	0.00149237	0.00122889	0.00712741	0.00264096	0.00588118
0_4_4_Ar(N-H)_LJ	-10.204	35.76	-58.702	34.193	-22.101	-23.901	36.151	-9.868	-10.603	37.25	27.327	32.796		X0_4_4_Ar.N.H._LJ	-0.00482831	405	0.0492681	-0.172661	-0.165095	0.283432	0.106711	-0.174548	0.115402	0.0476458	0.0511946	-0.179855	-0.131943	-0.158349
0_4_4_SH_LJ	-20.669	36.053	-128.822	34.486	-44.829	-48.451	36.444	-19.983	-21.473	37.543	31.192	33.091		X0_4_4_SH_LJ	-0.00832344	406	0.172037	-0.300085	-0.287042	1.07224	0.373131	-0.303339	0.403279	0.166327	0.178729	-0.312487	-0.259625	-0.275431
0_4_4_COO-_LJ	-10.611	35.704	-86.566	34.131	-37.813	-24.948	36.095	-16.623	-17.872	37.195	3.196	32.69		X0_4_4_COO._LJ	-0.00606262	407	0.0643305	-0.21646	-0.206923	0.524817	0.229246	-0.21883	0.15125	0.100779	0.108351	-0.225499	-0.0193761	-0.198187
0_4_4_O-H_LJ	-17.236	35.836	-178.482	34.255	-21.737	-40.664	36.228	-9.545	-10.262	37.328	-32.225	32.76		X0_4_4_O.H_LJ	-0.0088274	408	0.152149	-0.316339	-0.302382	1.57553	0.191881	-0.319799	0.358957	0.0842575	0.0905867	-0.329509	0.284463	-0.289186
0_4_4_(H2O)HO_LJ	-9.899	35.581	-105.897	33.998	-23.137	-23.366	35.973	-10.247	-11.014	37.074	-21.861	32.471		X0_4_4_.H2O.HO_LJ	-0.00616127	409	0.0609904	-0.219224	-0.209471	0.65246	0.142553	-0.221639	0.143964	0.0631346	0.0678602	-0.228423	0.134692	-0.200063
7_1_6_Ar(N-H)_LJ	-2.276	-13.048	-8.883	-9.957	-3.687	-8.195	-11.176	-3.231	-2.66	-15.414	-5.717	-12.723		X7_1_6_Ar.N.H._LJ	-0.00011207	410	0.000255072	0.00146229	0.00111588	0.000995519	0.000413202	0.0012525	0.000918414	0.000362098	0.000298106	0.00172745	0.000640705	0.00142587
8_1_1_SH_LJ	-11.071	-88.291	-59.13	-68.821	-30.431	-54.895	-94.322	-18.06	-15.649	-87.205	-26.479	-47.372		X8_1_1_SH_LJ	-0.00220771	411	0.0244415	0.194921	0.151937	0.130542	0.0671827	0.208235	0.121192	0.0398712	0.0345484	0.192523	0.0584578	0.104583
8_2_6_COO-_LJ	-1.221	-6.507	-4.434	-4.941	-3.64	-3.881	-5.488	-2.632	-2.347	-7.051	-2.906	-5.495		X8_2_6_COO._LJ	-7.91021e-05	412	9.65837e-05	0.000514717	0.000390843	0.000350739	0.000287932	0.000434112	0.000306995	0.000208197	0.000185653	0.000557749	0.000229871	0.000434666
10_2_5_(H2O)HO_LJ	-0.675	-3.326	-2.498	-2.387	-1.42	-2.154	-2.603	-0.957	-0.878	-3.478	-1.429	-2.57		X10_2_5_.H2O.HO_LJ	-3.77389e-05	413	2.54737e-05	0.000125519	9.00827e-05	9.42717e-05	5.35892e-05	9.82343e-05	8.12895e-05	3.61161e-05	3.31347e-05	0.000131256	5.39288e-05	9.69889e-05
10_0_4_SH_LJ	-2.46	-18.733	-13.672	-10.847	-3.89	-11.605	-12.232	-3.706	-3.012	-20.716	-5.043	-13.087		X10_0_4_SH_LJ	-0.000132038	414	0.000324812	0.00247346	0.00143221	0.00180522	0.000513626	0.00161508	0.0015323	0.000489331	0.000397697	0.00273529	0.000665866	0.00172798
10_0_4_Ar(N-H)_LJ	-1.215	-9.244	-6.751	-5.356	-1.921	-5.726	-6.041	-1.83	-1.488	-10.217	-2.491	-6.461		X10_0_4_Ar.N.H._LJ	-6.53354e-05	415	7.93825e-05	0.00060396	0.000349936	0.000441079	0.000125509	0.000394691	0.00037411	0.000119564	9.72191e-05	0.000667532	0.00016275	0.000422132
5_1_0_Ar(N-H)_C	31.597	31.49	31.311	31.581	31.123	31.604	14.725	31.644	31.749	31.342	31.504	31.31		X5_1_0_Ar.N.H._C	-0.0010353	416	-0.0327123	-0.0326016	-0.0326958	-0.0324162	-0.0322216	-0.0152448	-0.0327196	-0.032761	-0.0328697	-0.0324483	-0.0326161	-0.0324152
10_1_6_(H2O)HO_LJ	-0.614	-3.064	-2.451	-2.205	-1.08	-1.913	-2.373	-0.873	-0.77	-3.323	-1.255	-2.641		X10_1_6_.H2O.HO_LJ	-2.69751e-05	417	1.65627e-05	8.26518e-05	5.94802e-05	6.6116e-05	2.91331e-05	6.4012e-05	5.16034e-05	2.35493e-05	2.07709e-05	8.96384e-05	3.38538e-05	7.12413e-05
6_0_6_SH_LJ	-9.543	-53.405	-36.97	-41.387	-14.106	-32.626	-45.889	-14.181	-10.661	-64.706	-24.251	-62.521		X6_0_6_SH_LJ	-0.000350653	418	0.00334628	0.0187266	0.0145125	0.0129636	0.00494631	0.0160911	0.0114404	0.00497261	0.00373831	0.0226894	0.00850369	0.0219232
8_1_0_SH_LJ	-12.296	-81.811	-57.61	-69.123	-40.17	-56.27	-89.139	-18.746	-17.399	-76.36	-28.32	-43.154		X8_1_0_SH_LJ	-0.00250412	419	0.0307906	0.204864	0.173092	0.144262	0.10059	0.223214	0.140907	0.0469422	0.0435691	0.191214	0.0709166	0.108063
10_2_6_COO-_LJ	-0.566	-2.628	-2.002	-1.953	-1.667	-1.6	-2.101	-1.174	-1.08	-2.722	-1.177	-2.155		X10_2_6_COO._LJ	-3.5118e-05	420	1.98768e-05	9.229e-05	6.85854e-05	7.03061e-05	5.85416e-05	7.37828e-05	5.61887e-05	4.12285e-05	3.79274e-05	9.55911e-05	4.13338e-05	7.56792e-05
8_2_5_O-H_LJ	-2.725	-14.948	-10.598	-11.278	-3.156	-10.632	-12.809	-2.177	-1.942	-17.28	-6.782	-12.306		X8_2_5_O.H_LJ	-0.000194346	421	0.000529593	0.00290508	0.00219183	0.00205968	0.000613356	0.00248938	0.00206629	0.000423091	0.00037742	0.0033583	0.00131805	0.00239162
9_3_3_(H2O)HO_LJ	-1.3	-6.408	-4.5	-4.683	-4.5	-4.5	-5.226	-1.837	-1.823	-6.186	-3.052	-4.168		X9_3_3_.H2O.HO_LJ	-0.000142321	422	0.000185018	0.000911994	0.00066649	0.000640445	0.000640445	0.000743771	0.000640445	0.000261444	0.000259452	0.000880399	0.000434364	0.000593195
6_0_6_Ar(N-H)_LJ	-4.712	-26.351	-18.243	-20.423	-6.965	-16.05	-22.647	-7.001	-5.264	-31.844	-11.969	-30.751		X6_0_6_Ar.N.H._LJ	-0.00016988	423	0.000800474	0.0044765	0.00346946	0.00309912	0.00118321	0.00384727	0.00272657	0.00118933	0.000894247	0.00540965	0.00203329	0.00522397
10_2_4_SH_LJ	-1.779	-9.433	-6.795	-6.466	-3.8	-6.253	-7.162	-2.397	-2.207	-9.627	-3.802	-6.618		X10_2_4_SH_LJ	-0.000113552	424	0.000202008	0.00107113	0.000734225	0.000771583	0.000431496	0.000813257	0.000710038	0.000272183	0.000250608	0.00109316	0.000431723	0.000751484
10_2_4_Ar(N-H)_LJ	-0.879	-4.658	-3.356	-3.194	-1.877	-3.088	-3.538	-1.184	-1.09	-4.753	-1.878	-3.269		X10_2_4_Ar.N.H._LJ	-5.61181e-05	425	4.93278e-05	0.000261398	0.000179241	0.000188332	0.000105334	0.000198546	0.000173293	6.64438e-05	6.11687e-05	0.000266729	0.00010539	0.00018345
6_1_3_SH_LJ	-25.693	-58.49	-114.137	-136.247	-52.068	32.9	-140.977	-46.381	-39.521	32.814	-89.8	-133.873		X6_1_3_SH_LJ	0.00118008	426	-0.0303197	-0.0690228	-0.160782	-0.134691	-0.0614443	-0.166364	0.0388246	-0.0547332	-0.0466379	0.0387231	-0.105971	-0.157981
1_5_3_SH_LJ	-17.276	-180.452	-111.804	-147.226	-59.448	-54.142	31.93	-17.892	-23.693	32.192	-67.724	-104.673		X1_5_3_SH_LJ	0.0132843	427	-0.2295	-2.39718	-1.9558	-1.48524	-0.789726	0.424168	-0.719239	-0.237683	-0.314745	0.427649	-0.899667	-1.39051
11_4_-3_Ar(N-H)_C	27.611	18.573	19.223	19.97	23.69	28.124	15.041	26.099	29.884	15.672	30.264	15.508		X11_4_.3_Ar.N.H._C	-0.000128235	428	-0.00354071	-0.00238172	-0.00256086	-0.00246507	-0.0030379	-0.00192879	-0.00360649	-0.00334682	-0.00383219	-0.00200971	-0.00388092	-0.00198867
9_2_4_O-H_LJ	-2.296	-13.142	-9.231	-9.209	-2.924	-9.5	-10.501	-1.842	-1.669	-14.327	-5.317	-9.412		X9_2_4_O.H_LJ	-0.000177704	429	0.000408009	0.00233539	0.00163648	0.00164039	0.000519607	0.00186607	0.00168819	0.000327331	0.000296588	0.00254597	0.000944853	0.00167255
11_3_-2_Ar(N-H)_C	29.162	21.054	21.605	22.223	26.129	30.057	14.145	29.06	30.499	18.037	30.453	17.827		X11_3_.2_Ar.N.H._C	-0.000296691	430	-0.00865211	-0.00624653	-0.00659337	-0.00641001	-0.00775224	-0.0041967	-0.00891764	-0.00862184	-0.00904878	-0.00535142	-0.00903513	-0.00528911
7_3_3_O-H_LJ	-5.562	-28.553	-21.179	-23.727	-13.031	-22.006	-27.181	-4.308	-4.467	-29.869	-16.703	-19.501		X7_3_3_O.H_LJ	-0.000728533	431	0.0040521	0.0208018	0.0172859	0.0154296	0.00949351	0.0198022	0.0160321	0.00313852	0.00325436	0.0217605	0.0121687	0.0142071
10_3_-1_Ar(N-H)_C	30.46	24.175	23.903	25.519	26.646	30.684	14.866	30.459	30.828	20.685	30.757	20.493		X10_3_.1_Ar.N.H._C	-0.000580363	432	-0.0176779	-0.0140303	-0.0148103	-0.0138724	-0.0154644	-0.00862768	-0.0178079	-0.0176773	-0.0178914	-0.0120048	-0.0178502	-0.0118934
5_3_-3_Ar(N-H)_C	31.106	27.955	27.55	30.738	30.884	30.958	30.882	31.233	31.482	20.873	31.623	20.81		X5_3_.3_Ar.N.H._C	8.65985e-05	433	0.00269373	0.00242086	0.00266187	0.00238579	0.00267451	0.00267434	0.00268092	0.00270473	0.0027263	0.00180757	0.00273851	0.00180212
8_1_2_SH_LJ	-9.412	-84.469	-52.791	-58.028	-21.922	-50.483	-81.253	-15.833	-13.118	-84.648	-23.415	-46.937		X8_1_2_SH_LJ	-0.00159705	434	0.0150314	0.134901	0.0926733	0.0843096	0.0350104	0.129765	0.0806236	0.025286	0.02095	0.135187	0.0373948	0.0749605
9_3_3_SH_LJ	-2.73	-13.411	-9.434	-9.815	-8.782	-9.395	-10.956	-3.587	-3.56	-12.935	-6.407	-8.741		X9_3_3_SH_LJ	-0.000279955	435	0.000764278	0.00375448	0.00274776	0.0026411	0.00245857	0.00306719	0.00263018	0.0010042	0.000996641	0.00362122	0.00179367	0.00244709
9_3_3_Ar(N-H)_LJ	-1.349	-6.622	-4.659	-4.848	-4.337	-4.638	-5.411	-1.772	-1.759	-6.387	-3.165	-4.317		X9_3_3_Ar.N.H._LJ	-0.00013813	436	0.000186338	0.0009147	0.000669656	0.00064355	0.000599072	0.000747424	0.000640649	0.000244767	0.000242971	0.000882239	0.000437183	0.000596309
7_2_0_Ar(N-H)_C	31.243	30.975	30.726	31.073	30.412	31.317	15.126	31.307	31.418	30.558	31.268	30.454		X7_2_0_Ar.N.H._C	-0.000983278	437	-0.0307206	-0.030457	-0.0305534	-0.0302122	-0.0299035	-0.0148731	-0.0307933	-0.0307835	-0.0308926	-0.030047	-0.0307451	-0.0299448
8_1_2_Ar(N-H)_LJ	-4.648	-41.038	-26.014	-28.579	-10.825	-24.177	-39.877	-7.816	-6.478	-41.186	-11.561	-23.146		X8_1_2_Ar.N.H._LJ	-0.000767548	438	0.00356756	0.0314986	0.0219358	0.019967	0.00830871	0.0306075	0.018557	0.00599916	0.00497218	0.0316122	0.00887362	0.0177657
1_0_0_Ar(N-H)_C	32.2	31.832	-27.886	31.528	31.969	31.93	31.674	32.093	32.228	31.688	32.011	31.673		X1_0_0_Ar.N.H._C	-0.00169396	439	-0.0545456	-0.0539223	-0.0534073	0.0472379	-0.0541543	-0.0536546	-0.0540883	-0.0543644	-0.0545931	-0.0536783	-0.0542255	-0.0536529
10_2_5_SH_LJ	-1.419	-6.977	-5.243	-5.01	-2.773	-4.513	-5.464	-1.868	-1.715	-7.287	-3.001	-5.392		X10_2_5_SH_LJ	-7.33748e-05	440	0.000104119	0.000511936	0.000367608	0.000384704	0.000203468	0.00040092	0.000331141	0.000137064	0.000125838	0.000534682	0.000220198	0.000395637
10_2_5_Ar(N-H)_LJ	-0.701	-3.446	-2.59	-2.475	-1.37	-2.229	-2.699	-0.923	-0.847	-3.599	-1.482	-2.663		X10_2_5_Ar.N.H._LJ	-3.62443e-05	441	2.54073e-05	0.000124898	8.97047e-05	9.38728e-05	4.96547e-05	9.78235e-05	8.07886e-05	3.34535e-05	3.0699e-05	0.000130443	5.37141e-05	9.65187e-05
9_0_-3_Ar(N-H)_C	31.087	29.017	30.396	29.176	31.091	31.03	13.404	30.921	31.265	24.828	31.044	24.044		X9_0_.3_Ar.N.H._C	-0.000872581	442	-0.0271259	-0.0253197	-0.0254584	-0.026523	-0.0271294	-0.0116961	-0.0270762	-0.0269811	-0.0272812	-0.0216644	-0.0270884	-0.0209803
9_3_4_COO-_LJ	-1.125	-5.4	-3.872	-4.037	-4.908	-3.686	-4.479	-2.38	-2.313	-5.47	-2.623	-3.857		X9_3_4_COO._LJ	-0.000142267	443	0.000160051	0.000768244	0.000574333	0.000550859	0.000698248	0.000637216	0.000524398	0.000338596	0.000329064	0.000778203	0.000373167	0.000548725
10_1_6_SH_LJ	-1.29	-6.428	-5.145	-4.628	-2.108	-4.01	-4.982	-1.704	-1.504	-6.962	-2.635	-5.54		X10_1_6_SH_LJ	-5.2319e-05	444	6.74915e-05	0.000336306	0.000242132	0.000269181	0.000110288	0.000260653	0.000209799	8.91516e-05	7.86878e-05	0.000364245	0.000137861	0.000289847
10_1_6_Ar(N-H)_LJ	-0.637	-3.175	-2.541	-2.286	-1.041	-1.98	-2.461	-0.842	-0.743	-3.438	-1.302	-2.736		X10_1_6_Ar.N.H._LJ	-2.58056e-05	445	1.64382e-05	8.19329e-05	5.89917e-05	6.55721e-05	2.68637e-05	6.35077e-05	5.10952e-05	2.17283e-05	1.91736e-05	8.87198e-05	3.35989e-05	7.06042e-05
10_0_5_O-H_LJ	-1.598	-10.042	-8.149	-6.455	-1.4	-6.413	-7.061	-1.315	-1.091	-11.525	-3.247	-8.29		X10_0_5_O.H_LJ	-6.87056e-05	446	0.000109792	0.000689942	0.000443495	0.000559882	9.61879e-05	0.000485131	0.000440609	9.03479e-05	7.49579e-05	0.000791833	0.000223087	0.00056957
8_1_1_COO-_LJ	-5.675	-51.371	-30.662	-35.823	-25.368	-31.054	-50.256	-15.08	-13.02	-46.825	-13.586	-24.403		X8_1_1_COO._LJ	-0.00129748	447	0.00736322	0.0666531	0.0464798	0.0397835	0.0329146	0.0652064	0.0402921	0.0195661	0.0168932	0.0607547	0.0176276	0.0316625
11_1_4_COO-_LJ	-0.69	-3.873	-2.91	-2.473	-2.009	-2.356	-2.694	-1.517	-1.358	-3.871	-1.361	-2.669		X11_1_4_COO._LJ	-4.42013e-05	448	3.04989e-05	0.000171191	0.00010931	0.000128626	8.88003e-05	0.000119078	0.000104138	6.70533e-05	6.00253e-05	0.000171103	6.01579e-05	0.000117973
8_4_-2_Ar(N-H)_C	30.545	24.111	23.085	27.079	21.308	30.707	21.081	30.649	30.92	19.562	31.104	19.579		X8_4_.2_Ar.N.H._C	-0.000441909	449	-0.0134981	-0.0106549	-0.0119665	-0.0102015	-0.0094162	-0.00931589	-0.0135697	-0.0135441	-0.0136638	-0.00864463	-0.0137451	-0.00865214
8_1_6_O-H_LJ	-2.471	-13.592	-10.028	-10.158	-2.306	-9.045	-11.215	-1.978	-1.662	-16.137	-5.743	-13.004		X8_1_6_O.H_LJ	-0.000110064	450	0.000271969	0.00149599	0.00111803	0.00110372	0.000253808	0.00123437	0.000995531	0.000217707	0.000182927	0.00177611	0.000632099	0.00143127
9_1_3_O-H_LJ	-3.606	-30.731	-18.462	-17.731	-4.157	-21.516	-21.973	-3.226	-2.691	-32.802	-8.216	-17.768		X9_1_3_O.H_LJ	-0.000362765	451	0.00130813	0.0111481	0.00643219	0.00669737	0.00150801	0.00797104	0.00780526	0.00117028	0.000976201	0.0118994	0.00298048	0.00644561
11_2_5_COO-_LJ	-0.49	-2.224	-1.73	-1.59	-1.513	-1.383	-1.704	-1.015	-0.949	-2.226	-0.976	-1.691		X11_2_5_COO._LJ	-3.31125e-05	452	1.62251e-05	7.36422e-05	5.26489e-05	5.72847e-05	5.00992e-05	5.64237e-05	4.57946e-05	3.36092e-05	3.14238e-05	7.37085e-05	3.23178e-05	5.59933e-05
7_2_5_O-H_LJ	-4.23	-24.158	-16.355	-18.797	-4.91	-16.818	-21.888	-3.444	-3.064	-28.506	-11.802	-20.25		X7_2_5_O.H_LJ	-0.000319534	453	0.00135163	0.00771931	0.00600629	0.00522599	0.00156891	0.00699397	0.00537393	0.00110048	0.000979053	0.00910865	0.00377114	0.00647057
9_0_7_(H2O)HO_LJ	-0.775	-3.881	-3.234	-2.874	-1.196	-2.302	-3.05	-1.097	-0.93	-4.326	-1.579	-3.917		X9_0_7_.H2O.HO_LJ	-2.41291e-05	454	1.87001e-05	9.36451e-05	6.93471e-05	7.80335e-05	2.88584e-05	7.35938e-05	5.55452e-05	2.64696e-05	2.24401e-05	0.000104383	3.80999e-05	9.45137e-05
10_2_3_COO-_LJ	-1.111	-6.373	-4.294	-4.13	-4.272	-4.144	-4.643	-2.456	-2.285	-6.1	-2.379	-3.934		X10_2_3_COO._LJ	-0.000113574	455	0.000126181	0.000723806	0.00046906	0.000487686	0.000485188	0.000527324	0.00047065	0.000278937	0.000259516	0.000692801	0.000270192	0.0004468
9_1_7_COO-_LJ	-0.724	-3.567	-2.711	-2.685	-1.835	-2.045	-2.869	-1.515	-1.327	-3.815	-1.518	-3.284		X9_1_7_COO._LJ	-3.03221e-05	456	2.19532e-05	0.000108159	8.14149e-05	8.22033e-05	5.56411e-05	8.69942e-05	6.20088e-05	4.5938e-05	4.02375e-05	0.000115679	4.6029e-05	9.95779e-05
8_3_5_COO-_LJ	-1.296	-6.541	-4.464	-5.042	-5.051	-4.068	-5.669	-2.736	-2.617	-6.808	-3.242	-4.968		X8_3_5_COO._LJ	-0.000128034	457	0.000165932	0.000837469	0.000645546	0.000571543	0.000646699	0.000725824	0.000520841	0.0003503	0.000335064	0.000871654	0.000415086	0.000636072
-1_5_3_(H2O)HO_LJ	-9.405	32.155	-95.869	-102.325	-21.455	-34.56	32.358	-11.555	-13.495	32.889	-68.144	-85.558		X.1_5_3_.H2O.HO_LJ	-4.31246e-05	458	0.000405587	-0.00138667	0.00441273	0.00413432	0.000925239	-0.00139543	0.00149039	0.000498305	0.000581967	-0.00141833	0.00293868	0.00368966
11_0_7_COO-_LJ	-0.383	-1.72	-1.536	-1.257	-0.904	-0.995	-1.323	-0.782	-0.699	-1.788	-0.718	-1.551		X11_0_7_COO._LJ	-1.792e-05	459	6.86336e-06	3.08224e-05	2.25255e-05	2.75251e-05	1.61997e-05	2.37082e-05	1.78304e-05	1.40134e-05	1.25261e-05	3.2041e-05	1.28666e-05	2.77939e-05
4_0_3_Ar(N-H)_LJ	-74.669	32.409	33.431	32.952	31.012	34.258	32.778	32.512	32.686	34.707	34.279	33.983		X4_0_3_Ar.N.H._LJ	0.00771821	460	-0.576311	0.25014	0.254331	0.258028	0.239357	0.252988	0.264411	0.250935	0.252278	0.267876	0.264573	0.262288
11_2_-2_Ar(N-H)_C	30.305	22.472	23.44	23.416	28.959	30.455	13.265	29.742	30.736	19.399	30.537	19.068		X11_2_.2_Ar.N.H._C	-0.00042566	461	-0.0128996	-0.00956542	-0.00996725	-0.00997746	-0.0123267	-0.00564638	-0.0129635	-0.01266	-0.0130831	-0.00825737	-0.0129984	-0.00811648
4_0_3_SH_LJ	-153.429	32.702	33.723	33.243	31.539	34.551	33.067	32.812	32.985	35	34.572	34.275		X4_0_3_SH_LJ	0.0133389	462	-2.04657	0.436209	0.443425	0.449828	0.420696	0.441077	0.460872	0.437676	0.439984	0.466862	0.461152	0.457191
4_0_3_O-H_LJ	-143.538	31.907	33.459	32.887	-44.828	34.323	32.611	32.033	32.357	34.778	34.344	34.04		X4_0_3_O.H_LJ	0.010658	463	-1.52983	0.340065	0.35051	0.356606	-0.477777	0.347568	0.365815	0.341408	0.344861	0.370664	0.366039	0.362799
8_1_-1_Ar(N-H)_C	31.207	30.841	30.82	30.899	30.999	31.258	11.356	31.201	31.379	30.078	31.189	29.264		X8_1_.1_Ar.N.H._C	-0.00117842	464	-0.0367749	-0.0363436	-0.0364119	-0.0363188	-0.0365298	-0.0133821	-0.036835	-0.0367678	-0.0369776	-0.0354445	-0.0367537	-0.0344852
10_1_7_COO-_LJ	-0.499	-2.309	-1.851	-1.726	-1.269	-1.338	-1.831	-1.025	-0.918	-2.416	-0.997	-2.061		X10_1_7_COO._LJ	-2.22568e-05	465	1.11062e-05	5.1391e-05	3.84153e-05	4.11974e-05	2.82439e-05	4.07522e-05	2.97796e-05	2.28132e-05	2.04318e-05	5.37725e-05	2.219e-05	4.58713e-05
9_3_5_COO-_LJ	-0.881	-4.154	-2.967	-3.152	-3.323	-2.633	-3.467	-1.835	-1.758	-4.245	-2.02	-3.158		X9_3_5_COO._LJ	-8.16036e-05	466	7.18928e-05	0.000338981	0.000257215	0.000242118	0.000271169	0.00028292	0.000214862	0.000149743	0.000143459	0.000346407	0.000164839	0.000257704
8_3_0_Ar(N-H)_C	30.954	29.913	28.075	30.475	26.354	31.092	17.425	31.052	31.173	26.271	31.099	26.067		X8_3_0_Ar.N.H._C	-0.000923522	467	-0.0285867	-0.0276253	-0.0281443	-0.0259279	-0.0243385	-0.0160924	-0.0287141	-0.0286772	-0.028789	-0.0242618	-0.0287206	-0.0240735
11_4_-2_Ar(N-H)_C	28.219	19.598	19.825	20.938	23.328	29.497	14.821	27.52	29.87	16.66	30.302	16.581		X11_4_.2_Ar.N.H._C	-0.000196062	468	-0.00553267	-0.00384242	-0.00410514	-0.00388692	-0.00457373	-0.00290583	-0.00578323	-0.00539562	-0.00585636	-0.00326639	-0.00594106	-0.0032509
6_2_5_COO-_LJ	-4.068	-25.229	-15.227	-19.662	-13.24	-14.665	-23.885	-9.435	-8.45	-28.4	-13.08	-20.309		X6_2_5_COO._LJ	-0.000383727	469	0.001561	0.00968105	0.00754484	0.00584301	0.00508055	0.00916532	0.00562736	0.00362047	0.00324249	0.0108979	0.00501915	0.00779312
-1_5_3_O-H_LJ	-16.382	32.482	-166.097	-173.832	-20.023	-60.066	32.657	-10.758	-12.566	33.159	-117.793	-148.294		X.1_5_3_O.H_LJ	0.000243767	470	-0.0039934	0.00791805	-0.0423746	-0.040489	-0.00488095	0.00796071	-0.0146421	-0.00262245	-0.00306318	0.00808308	-0.0287141	-0.0361492
1_0_-1_Ar(N-H)_C	32.084	31.347	31.524	30.029	32.018	31.749	31.199	32.084	32.163	30.888	32.036	17.974		X1_0_.1_Ar.N.H._C	5.19328e-05	471	0.00166621	0.00162794	0.00155949	0.00163713	0.00166278	0.00162025	0.00164881	0.00166621	0.00167031	0.0016041	0.00166372	0.000933439
4_0_3_COO-_LJ	-83.249	32.169	33.354	32.837	-67.928	34.197	32.627	32.371	32.651	34.649	34.219	33.918		X4_0_3_COO._LJ	0.0057479	472	-0.478507	0.184904	0.188744	0.191716	-0.390444	0.187537	0.196561	0.186065	0.187675	0.199159	0.196688	0.194957
0_7_-2_O-H_LJ	-102.264	34.217	33.295	33.412	-7.088	34.065	35.04	-51.812	34.287	34.841	-178.278	33.187		X0_7_.2_O.H_LJ	0.00866698	473	-0.88632	0.296558	0.289581	0.288567	-0.0614316	0.303691	0.295241	-0.449054	0.297165	0.301966	-1.54513	0.287631
9_0_3_O-H_LJ	-4.404	-49.829	-29.059	-25.237	-4.144	-32.208	-32.067	-4.35	-3.264	-54.8	-9.755	-28.298		X9_0_3_O.H_LJ	-0.000371484	474	0.00163602	0.0185107	0.00937515	0.010795	0.00153943	0.0119124	0.0119648	0.00161596	0.00121252	0.0203573	0.00362383	0.0105123
8_0_7_(H2O)HO_LJ	-1.167	-6.066	-4.758	-4.563	-1.789	-3.549	-4.855	-1.675	-1.384	-6.88	-2.491	-6.49		X8_0_7_.H2O.HO_LJ	-2.89972e-05	475	3.38397e-05	0.000175897	0.000132314	0.000137969	5.18759e-05	0.000140781	0.000102911	4.85703e-05	4.01321e-05	0.000199501	7.2232e-05	0.000188192
10_1_-2_Ar(N-H)_C	30.84	26.524	28.04	27.395	30.642	30.88	12.809	30.701	31.066	22.836	30.852	22.274		X10_1_.2_Ar.N.H._C	-0.00073636	476	-0.0227094	-0.0195312	-0.0201726	-0.0206475	-0.0225636	-0.00943204	-0.0227388	-0.022607	-0.0228758	-0.0168155	-0.0227182	-0.0164017
8_3_3_O-H_LJ	-3.525	-18.034	-12.845	-13.923	-7.366	-13.464	-15.836	-2.707	-2.721	-18.175	-9.18	-11.926		X8_3_3_O.H_LJ	-0.000363044	477	0.00127973	0.00654713	0.00505466	0.0046633	0.00267418	0.00574916	0.00488802	0.000982759	0.000987842	0.00659832	0.00333274	0.00432966
11_0_5_(H2O)HO_LJ	-0.584	-3.284	-2.763	-2.132	-0.964	-1.962	-2.292	-0.856	-0.74	-3.482	-1.122	-2.574		X11_0_5_.H2O.HO_LJ	-2.29323e-05	478	1.33925e-05	7.53098e-05	4.88917e-05	6.3362e-05	2.21068e-05	5.25609e-05	4.49932e-05	1.96301e-05	1.69699e-05	7.98504e-05	2.57301e-05	5.90278e-05
4_0_3_(H2O)HO_LJ	-83.179	31.247	33.195	32.599	-1.865	34.066	32.29	32.365	32.579	34.523	34.087	33.782		X4_0_3_.H2O.HO_LJ	0.00750473	479	-0.624236	0.2345	0.244647	0.249119	-0.0139963	0.242328	0.255656	0.24289	0.244497	0.259086	0.255814	0.253525
10_1_3_COO-_LJ	-1.331	-9.789	-6.24	-5.626	-4.232	-6.052	-6.506	-3.147	-2.725	-9.599	-2.793	-5.69		X10_1_3_COO._LJ	-0.000105864	480	0.000140904	0.0010363	0.000595589	0.000660589	0.000448015	0.000688749	0.000640687	0.000333153	0.000288478	0.00101618	0.000295677	0.000602364
11_1_-3_Ar(N-H)_C	30.498	22.354	24.28	23.218	30.273	30.454	12.926	29.657	30.829	19.36	30.566	18.884		X11_1_.3_Ar.N.H._C	-0.000384989	481	-0.0117414	-0.00860604	-0.00893867	-0.00934753	-0.0116548	-0.00497637	-0.0117245	-0.0114176	-0.0118688	-0.00745339	-0.0117676	-0.00727013
9_4_-1_Ar(N-H)_C	30.396	23.991	22.809	26.09	22.414	30.694	17.834	30.552	30.811	20.124	30.909	20.147		X9_4_.1_Ar.N.H._C	-0.000552607	482	-0.016797	-0.0132576	-0.0144175	-0.0126044	-0.0123861	-0.0098552	-0.0169617	-0.0168833	-0.0170264	-0.0111207	-0.0170805	-0.0111334
12_3_-3_Ar(N-H)_C	27.711	18.471	19.464	19.477	25.243	28.02	13.363	25.884	28.507	15.899	29.083	15.662		X12_3_.3_Ar.N.H._C	-0.000166469	483	-0.00461302	-0.00307485	-0.00324231	-0.00324015	-0.00420217	-0.00222452	-0.00466446	-0.00430888	-0.00474553	-0.00264669	-0.00484142	-0.00260724
-1_5_3_COO-_LJ	-10.102	32.482	-98.965	-89.899	-34.862	-36.54	32.605	-18.737	-21.886	33.061	-69.12	-88.601		X.1_5_3_COO._LJ	-0.00117027	484	0.011822	-0.0380126	0.105206	0.115815	0.0407978	-0.0381566	0.0427616	0.0219273	0.0256125	-0.0386902	0.0808889	0.103687
1_0_0_O-H_LJ	37.091	36.153	39.768	38.22	35.716	36.559	34.806	34.628	36.828	41.229	37.596	37.258		X1_0_0_O.H_LJ	-0.000130298	485	-0.00483288	-0.00471066	-0.00497998	-0.00518168	-0.00465372	-0.00453515	-0.00476356	-0.00451195	-0.00479861	-0.00537205	-0.00489868	-0.00485464
1_0_0_Ar(N-H)_LJ	37.013	36.077	39.69	38.142	35.894	36.482	34.742	34.815	37.004	41.151	37.518	37.18		X1_0_0_Ar.N.H._LJ	-0.000122819	486	-0.00454591	-0.00443095	-0.00468457	-0.0048747	-0.00440848	-0.00426699	-0.00448069	-0.00427595	-0.00454481	-0.00505414	-0.00460793	-0.00456642
1_0_0_SH_LJ	37.306	36.37	39.983	38.435	36.187	36.775	35.034	35.107	37.297	41.444	37.811	37.473		X1_0_0_SH_LJ	-0.00012288	487	-0.00458416	-0.00446914	-0.00472289	-0.00491311	-0.00444665	-0.00430497	-0.00451891	-0.00431394	-0.00458305	-0.00509263	-0.00464621	-0.00460468
10_2_-1_Ar(N-H)_C	30.717	26.2	26.39	27.191	29.507	30.851	13.395	30.678	30.981	22.579	30.809	22.195		X10_2_.1_Ar.N.H._C	-0.000739957	488	-0.0227293	-0.0193869	-0.0201202	-0.0195275	-0.0218339	-0.00991173	-0.0228284	-0.0227004	-0.0229246	-0.0167075	-0.0227973	-0.0164233
1_0_0_(H2O)HO_LJ	36.836	35.898	39.514	37.965	35.839	36.305	34.55	34.756	36.949	40.975	37.342	37.003		X1_0_0_.H2O.HO_LJ	-0.000120387	489	-0.00443458	-0.00432166	-0.0045705	-0.00475698	-0.00431455	-0.00415937	-0.00437065	-0.00418417	-0.00444818	-0.00493286	-0.0044955	-0.00445468
1_0_0_COO-_LJ	36.958	36.021	39.635	38.087	35.97	36.427	34.681	34.883	37.082	41.096	37.463	37.125		X1_0_0_COO._LJ	-0.000119697	490	-0.00442378	-0.00431162	-0.00455892	-0.00474421	-0.00430552	-0.00415123	-0.00436022	-0.00417541	-0.00443862	-0.00491909	-0.00448423	-0.00444377
7_0_3_O-H_LJ	-15.907	32.03	-114.773	-116.34	-14.689	32.987	-133.92	-19.398	-12.936	32.976	-44.757	-117.242		X7_0_3_O.H_LJ	-0.00478351	491	0.0760912	-0.153216	0.556513	0.549017	0.0702649	0.640607	-0.157793	0.0927904	0.0618794	-0.157741	0.214095	0.560828
9_0_7_SH_LJ	-1.627	-8.14	-6.784	-6.031	-2.336	-4.822	-6.402	-2.141	-1.815	-9.058	-3.315	-8.205		X9_0_7_SH_LJ	-4.57552e-05	492	7.44437e-05	0.000372447	0.000275949	0.000310403	0.000106884	0.000292925	0.000220631	9.79618e-05	8.30456e-05	0.00041445	0.000151678	0.000375421
9_0_7_Ar(N-H)_LJ	-0.804	-4.02	-3.351	-2.979	-1.154	-2.381	-3.162	-1.058	-0.897	-4.473	-1.638	-4.052		X9_0_7_Ar.N.H._LJ	-2.25572e-05	493	1.81359e-05	9.06797e-05	6.71977e-05	7.5589e-05	2.6031e-05	7.13257e-05	5.37086e-05	2.38655e-05	2.02338e-05	0.000100898	3.69486e-05	9.14016e-05
11_1_5_(H2O)HO_LJ	-0.522	-2.646	-2.114	-1.802	-0.957	-1.63	-1.939	-0.743	-0.667	-2.733	-1.024	-2.036		X11_1_5_.H2O.HO_LJ	-2.12092e-05	494	1.10712e-05	5.61194e-05	3.82189e-05	4.48361e-05	2.02972e-05	4.11245e-05	3.45709e-05	1.57584e-05	1.41465e-05	5.79646e-05	2.17182e-05	4.31818e-05
11_0_4_COO-_LJ	-0.777	-5.047	-3.913	-3.004	-1.998	-2.909	-3.276	-1.776	-1.517	-5.154	-1.498	-3.455		X11_0_4_COO._LJ	-3.89673e-05	495	3.02776e-05	0.000196668	0.000117058	0.000152479	7.78567e-05	0.000127657	0.000113356	6.92059e-05	5.91134e-05	0.000200837	5.8373e-05	0.000134632
6_1_2_O-H_LJ	-28.981	32.416	-59.196	-124.528	-40.403	33.394	32.502	-30.577	-27.672	33.032	-100.792	-144.696		X6_1_2_O.H_LJ	0.00752727	496	-0.218148	0.244004	-0.937356	-0.445584	-0.304124	0.244651	0.251366	-0.230161	-0.208295	0.248641	-0.758689	-1.08917
11_0_6_(H2O)HO_LJ	-0.46	-2.282	-2.011	-1.587	-0.739	-1.36	-1.685	-0.649	-0.57	-2.421	-0.876	-1.958		X11_0_6_.H2O.HO_LJ	-1.67334e-05	497	7.69737e-06	3.81856e-05	2.65559e-05	3.36509e-05	1.2366e-05	2.81958e-05	2.27574e-05	1.086e-05	9.53804e-06	4.05116e-05	1.46585e-05	3.2764e-05
5_2_-1_Ar(N-H)_C	31.454	31.161	30.957	31.36	15.008	31.415	30.231	31.529	31.653	30.807	31.582	30.839		X5_2_.1_Ar.N.H._C	-0.000497462	498	-0.0156472	-0.0155014	-0.0156004	-0.0153999	-0.00746591	-0.0150388	-0.0156278	-0.0156845	-0.0157462	-0.0153253	-0.0157108	-0.0153412
9_3_5_(H2O)HO_LJ	-0.82	-3.865	-2.76	-2.932	-2.052	-2.452	-3.225	-1.132	-1.085	-3.951	-1.879	-2.938		X9_3_5_.H2O.HO_LJ	-4.88557e-05	499	4.00617e-05	0.000188827	0.000143245	0.000134842	0.000100252	0.00015756	0.000119794	5.53047e-05	5.30084e-05	0.000193029	9.17999e-05	0.000143538
9_2_6_(H2O)HO_LJ	-0.769	-3.822	-2.78	-2.869	-1.518	-2.345	-3.13	-1.081	-0.979	-4.08	-1.702	-3.198		X9_2_6_.H2O.HO_LJ	-3.18745e-05	500	2.45115e-05	0.000121824	9.1448e-05	8.86112e-05	4.83855e-05	9.97673e-05	7.47458e-05	3.44564e-05	3.12052e-05	0.000130048	5.42505e-05	0.000101935
10_4_-1_Ar(N-H)_C	29.708	22.176	21.578	23.769	23.104	30.432	15.954	29.969	30.573	18.823	30.675	18.816		X10_4_.1_Ar.N.H._C	-0.000425652	501	-0.0126453	-0.00943925	-0.0101173	-0.00918471	-0.00983426	-0.00679085	-0.0129534	-0.0127564	-0.0130134	-0.00801204	-0.0130569	-0.00800906
8_1_2_O-H_LJ	-7.82	-80.042	-44.716	-49.379	-10.472	-52.909	-71.171	-7.588	-6.266	-79.337	-19.504	-39.515		X8_1_2_O.H_LJ	-0.00143203	502	0.0111985	0.114623	0.0707124	0.0640348	0.0149963	0.101919	0.0757675	0.0108663	0.00897313	0.113613	0.0279304	0.0565868
11_2_4_COO-_LJ	-0.599	-2.882	-2.158	-1.973	-1.989	-1.808	-2.132	-1.262	-1.185	-2.807	-1.201	-2.016		X11_2_4_COO._LJ	-4.45135e-05	503	2.66636e-05	0.000128288	8.7825e-05	9.606e-05	8.85373e-05	9.49027e-05	8.04803e-05	5.6176e-05	5.27484e-05	0.000124949	5.34607e-05	8.97391e-05
10_3_4_(H2O)HO_LJ	-0.699	-3.153	-2.307	-2.305	-1.887	-2.069	-2.506	-0.962	-0.938	-3.08	-1.51	-2.235		X10_3_4_.H2O.HO_LJ	-4.60997e-05	504	3.22237e-05	0.000145352	0.00010626	0.000106352	8.69901e-05	0.000115526	9.53803e-05	4.43479e-05	4.32415e-05	0.000141987	6.96105e-05	0.000103033
7_3_0_Ar(N-H)_C	31.097	30.609	29.644	30.861	24.26	31.206	20.444	31.206	31.3	28.789	31.241	28.683		X7_3_0_Ar.N.H._C	-0.000815931	505	-0.025373	-0.0249748	-0.0251805	-0.0241875	-0.0197945	-0.0166809	-0.025462	-0.025462	-0.0255387	-0.0234898	-0.0254905	-0.0234034
12_0_6_COO-_LJ	-0.334	-1.51	-1.366	-1.062	-0.811	-0.879	-1.118	-0.687	-0.622	-1.531	-0.609	-1.25		X12_0_6_COO._LJ	-1.65788e-05	506	5.53732e-06	2.5034e-05	1.76067e-05	2.26467e-05	1.34454e-05	1.85351e-05	1.45728e-05	1.13896e-05	1.0312e-05	2.53822e-05	1.00965e-05	2.07235e-05
7_0_3_(H2O)HO_LJ	-9.136	31.616	-66.341	-67.328	-15.738	32.714	-78.954	-20.536	-13.835	32.701	-25.732	-68.334		X7_0_3_.H2O.HO_LJ	-0.00295405	507	0.0269882	-0.0933953	0.19889	0.195975	0.0464909	0.233234	-0.0966388	0.0606644	0.0408693	-0.0966004	0.0760136	0.201862
-1_5_3_SH_LJ	-19.708	32.923	-187.164	-145.894	-41.782	-70.429	33.018	-22.542	-26.323	33.438	-128.843	-167.994		X.1_5_3_SH_LJ	-0.00273542	508	0.0539096	-0.0900582	0.399081	0.511972	0.114291	-0.0903181	0.192653	0.0616618	0.0720044	-0.0914669	0.35244	0.459534
11_0_5_SH_LJ	-1.226	-6.883	-5.797	-4.475	-1.883	-4.111	-4.81	-1.672	-1.446	-7.29	-2.357	-5.398		X11_0_5_SH_LJ	-4.4479e-05	509	5.45313e-05	0.000306149	0.000199044	0.000257845	8.3754e-05	0.000213944	0.000182853	7.43689e-05	6.43166e-05	0.000324252	0.000104837	0.000240098
11_0_5_Ar(N-H)_LJ	-0.606	-3.399	-2.863	-2.21	-0.93	-2.03	-2.376	-0.826	-0.714	-3.6	-1.164	-2.666		X11_0_5_Ar.N.H._LJ	-2.19642e-05	510	1.33103e-05	7.46565e-05	4.8541e-05	6.28836e-05	2.04268e-05	5.21871e-05	4.45874e-05	1.81425e-05	1.56825e-05	7.90713e-05	2.55664e-05	5.85567e-05
4_0_4_Ar(N-H)_LJ	-46.619	-147.161	-61.835	-121.359	-54.984	32.52	-138.118	-44.554	-41.329	33.007	32.357	32.067		X4_0_4_Ar.N.H._LJ	0.00907593	511	-0.423111	-1.33562	-1.10145	-0.56121	-0.499031	-1.25355	0.295149	-0.404369	-0.375099	0.299569	0.29367	0.291038
-1_5_3_Ar(N-H)_LJ	-9.733	32.628	-91.707	-68.43	-20.625	-34.677	32.723	-11.133	-12.999	33.145	-62.893	-82.369		X.1_5_3_Ar.N.H._LJ	-0.00153341	512	0.0149247	-0.0500321	0.104931	0.140625	0.0316266	-0.0501778	0.0531741	0.0170715	0.0199328	-0.0508249	0.0964408	0.126306
12_2_-3_Ar(N-H)_C	29.211	19.481	20.814	20.337	27.396	29.316	12.814	27.073	30.27	16.893	29.795	16.576		X12_2_.3_Ar.N.H._C	-0.000229831	513	-0.00671358	-0.00447733	-0.00467406	-0.00478369	-0.00629644	-0.00294505	-0.00673771	-0.0062222	-0.00695697	-0.00388253	-0.0068478	-0.00380967
9_2_3_O-H_LJ	-2.876	-18.234	-11.903	-12.071	-4.187	-13.042	-14.175	-2.346	-2.153	-18.523	-6.686	-11.201		X9_2_3_O.H_LJ	-0.00024727	514	0.000711149	0.00450873	0.0029848	0.00294326	0.00103532	0.00350506	0.0032249	0.000580096	0.000532373	0.00458019	0.00165325	0.00276967
8_0_3_O-H_LJ	-8.131	-81.423	-58.691	-55.462	-7.566	-48.472	-76.951	-8.942	-6.26	-81.427	-19.997	-62.317		X8_0_3_O.H_LJ	-0.00139872	515	0.011373	0.113888	0.0775756	0.0820921	0.0105827	0.107633	0.0677986	0.0125073	0.00875597	0.113893	0.0279701	0.0871638
9_1_6_O-H_LJ	-1.613	-8.517	-6.577	-6.218	-1.511	-5.538	-6.776	-1.259	-1.083	-9.713	-3.499	-7.728		X9_1_6_O.H_LJ	-5.74893e-05	516	9.27302e-05	0.000489636	0.000357468	0.000378107	8.68663e-05	0.000389547	0.000318376	7.2379e-05	6.22609e-05	0.000558394	0.000201155	0.000444277
8_0_7_SH_LJ	-2.45	-12.715	-9.974	-9.567	-3.493	-7.418	-10.184	-3.27	-2.701	-14.379	-5.226	-13.56		X8_0_7_SH_LJ	-5.27245e-05	517	0.000129175	0.000670392	0.000504415	0.000525874	0.000184167	0.000536946	0.00039111	0.000172409	0.000142409	0.000758126	0.000275538	0.000714944
8_0_7_Ar(N-H)_LJ	-1.21	-6.279	-4.926	-4.725	-1.726	-3.662	-5.03	-1.615	-1.334	-7.099	-2.581	-6.695		X8_0_7_Ar.N.H._LJ	-2.60166e-05	518	3.14801e-05	0.000163358	0.000122929	0.000128158	4.49047e-05	0.000130864	9.52729e-05	4.20168e-05	3.47062e-05	0.000184692	6.71489e-05	0.000174181
10_0_4_O-H_LJ	-2.041	-15.68	-11.375	-9.022	-1.853	-9.721	-10.17	-1.767	-1.435	-17.417	-4.186	-10.905		X10_0_4_O.H_LJ	-7.23115e-05	519	0.000147588	0.00113384	0.000652395	0.000822544	0.000133993	0.000735408	0.00070294	0.000127774	0.000103767	0.00125945	0.000302696	0.000788557
9_2_5_O-H_LJ	-1.777	-9.321	-6.795	-6.815	-2.033	-6.36	-7.579	-1.383	-1.248	-10.262	-4.041	-7.413		X9_2_5_O.H_LJ	-9.0211e-05	520	0.000160305	0.000840857	0.000614788	0.000612984	0.000183399	0.000683709	0.000573742	0.000124762	0.000112583	0.000925745	0.000364543	0.000668734
6_2_3_SH_LJ	-16.479	-90.49	-72.363	-83.641	-47.612	-59.923	-101.677	-25.075	-25.059	-97.95	-61.361	-70.516		X6_2_3_SH_LJ	-0.00257575	521	0.0424457	0.233079	0.215438	0.186389	0.122636	0.261894	0.154346	0.0645869	0.0645456	0.252294	0.15805	0.181631
8_3_5_(H2O)HO_LJ	-1.205	-6.088	-4.154	-4.692	-3.117	-3.793	-5.275	-1.689	-1.615	-6.342	-3.016	-4.623		X8_3_5_.H2O.HO_LJ	-7.82506e-05	522	9.4292e-05	0.00047639	0.000367152	0.000325053	0.000243907	0.000412772	0.000296805	0.000132165	0.000126375	0.000496266	0.000236004	0.000361753
6_1_2_(H2O)HO_LJ	-16.649	32.097	-37.664	-75.248	-43.006	33.131	32.182	-32.274	-29.232	32.759	-58.138	-83.662		X6_1_2_.H2O.HO_LJ	0.00479313	523	-0.0798008	0.153845	-0.360673	-0.180528	-0.206133	0.154252	0.158801	-0.154693	-0.140113	0.157018	-0.278663	-0.401003
6_0_6_O-H_LJ	-7.938	-44.734	-30.956	-34.637	-6.745	-28.035	-38.371	-6.791	-5.095	-55.405	-20.262	-53.794		X6_0_6_O.H_LJ	-0.000209814	524	0.00166551	0.00938583	0.00726733	0.00649501	0.0014152	0.00805078	0.00588214	0.00142485	0.001069	0.0116248	0.00425126	0.0112867
8_0_-2_Ar(N-H)_C	31.269	30.839	30.977	30.889	31.234	31.274	11.328	31.204	31.429	30.014	31.209	29.97		X8_0_.2_Ar.N.H._C	-0.00117227	525	-0.0366556	-0.0361516	-0.0362102	-0.0363133	-0.0366146	-0.0132795	-0.0366615	-0.0365795	-0.0368432	-0.0351845	-0.0365853	-0.0351329
10_0_7_(H2O)HO_LJ	-0.521	-2.489	-2.158	-1.824	-0.811	-1.46	-1.928	-0.723	-0.629	-2.683	-1.017	-2.362		X10_0_7_.H2O.HO_LJ	-1.54119e-05	526	8.02958e-06	3.83601e-05	2.81113e-05	3.32588e-05	1.2499e-05	2.97141e-05	2.25013e-05	1.11428e-05	9.69407e-06	4.135e-05	1.56739e-05	3.64028e-05
9_3_0_Ar(N-H)_C	30.771	27.813	26.198	29.34	26.788	30.955	15.573	30.862	31.025	23.896	30.932	23.705		X9_3_0_Ar.N.H._C	-0.000886549	527	-0.02728	-0.0246576	-0.0260114	-0.0232258	-0.0237489	-0.0138062	-0.0274431	-0.0273607	-0.0275052	-0.021185	-0.0274227	-0.0210157
8_2_2_O-H_LJ	-5.843	-42.867	-26.142	-29.087	-11.236	-31.594	-36.949	-4.943	-4.669	-40.56	-14.975	-22.327		X8_2_2_O.H_LJ	-0.000879365	528	0.00513813	0.0376958	0.0255781	0.0229884	0.00988055	0.0324917	0.0277827	0.0043467	0.00410576	0.0356671	0.0131685	0.0196336
12_4_-3_Ar(N-H)_C	26.156	17.404	18.116	18.53	23.072	26.749	13.787	24.659	28.096	14.873	29.438	14.73		X12_4_.3_Ar.N.H._C	-9.7718e-05	529	-0.00255591	-0.00170068	-0.00181071	-0.00177026	-0.00225455	-0.00134724	-0.00261386	-0.00240963	-0.00274548	-0.00145336	-0.00287662	-0.00143939
10_1_5_O-H_LJ	-1.389	-7.73	-5.956	-5.257	-1.369	-5.058	-5.764	-1.098	-0.957	-8.499	-2.89	-6.145		X10_1_5_O.H_LJ	-5.44726e-05	530	7.56625e-05	0.000421073	0.000286363	0.000324439	7.4573e-05	0.00031398	0.000275523	5.98109e-05	5.21303e-05	0.000462963	0.000157426	0.000334734
9_0_2_Ar(N-H)_LJ	-3.186	-35.294	-21.217	-19.521	-5.534	-21.777	-26.269	-5.583	-4.21	-34.324	-6.909	-18.476		X9_0_2_Ar.N.H._LJ	-0.000410484	531	0.0013078	0.0144876	0.00801305	0.00870923	0.00227162	0.010783	0.0089391	0.00229173	0.00172814	0.0140894	0.00283603	0.00758409
11_1_5_SH_LJ	-1.096	-5.55	-4.438	-3.783	-1.869	-3.417	-4.071	-1.45	-1.302	-5.728	-2.151	-4.272		X11_1_5_SH_LJ	-4.08528e-05	532	4.47747e-05	0.000226733	0.000154546	0.000181305	7.63539e-05	0.000166312	0.000139594	5.92366e-05	5.31904e-05	0.000234005	8.78744e-05	0.000174523
11_1_5_Ar(N-H)_LJ	-0.541	-2.741	-2.192	-1.869	-0.923	-1.688	-2.011	-0.716	-0.643	-2.829	-1.063	-2.11		X11_1_5_Ar.N.H._LJ	-2.02236e-05	533	1.0941e-05	5.54329e-05	3.77979e-05	4.43302e-05	1.86664e-05	4.06697e-05	3.41375e-05	1.44801e-05	1.30038e-05	5.72126e-05	2.14977e-05	4.26718e-05
8_2_0_Ar(N-H)_C	31.106	30.679	30.383	30.794	30.407	31.208	13.677	31.159	31.29	29.855	31.131	29.183		X8_2_0_Ar.N.H._C	-0.00104642	534	-0.0325499	-0.0321031	-0.0322234	-0.0317933	-0.0318184	-0.0143119	-0.0326566	-0.0326053	-0.0327424	-0.0312408	-0.032576	-0.0305376
4_0_4_SH_LJ	-94.972	-302.894	-133.957	-251.007	-114.886	32.821	-287.047	-95.35	-86.526	33.3	32.659	32.368		X4_0_4_SH_LJ	0.0159712	535	-1.51682	-4.8376	-4.0089	-2.13946	-1.83487	-4.5845	0.524192	-1.52286	-1.38193	0.531843	0.521605	0.516957
12_0_5_COO-_LJ	-0.412	-2.044	-1.787	-1.36	-1.026	-1.182	-1.441	-0.871	-0.78	-2.051	-0.755	-1.568		X12_0_5_COO._LJ	-2.04956e-05	536	8.44419e-06	4.1893e-05	2.7874e-05	3.66257e-05	2.10285e-05	2.95342e-05	2.42258e-05	1.78517e-05	1.59866e-05	4.20365e-05	1.54742e-05	3.21371e-05
11_0_6_SH_LJ	-0.967	-4.788	-4.22	-3.331	-1.443	-2.853	-3.539	-1.268	-1.114	-5.076	-1.839	-4.109		X11_0_6_SH_LJ	-3.23114e-05	537	3.12451e-05	0.000154707	0.000107629	0.000136354	4.66254e-05	0.00011435	9.21845e-05	4.09709e-05	3.59949e-05	0.000164013	5.94207e-05	0.000132768
11_0_6_Ar(N-H)_LJ	-0.478	-2.365	-2.085	-1.645	-0.713	-1.409	-1.748	-0.626	-0.55	-2.507	-0.909	-2.029		X11_0_6_Ar.N.H._LJ	-1.59536e-05	538	7.62584e-06	3.77303e-05	2.62437e-05	3.32633e-05	1.13749e-05	2.78869e-05	2.24787e-05	9.98697e-06	8.7745e-06	3.99958e-05	1.45018e-05	3.23699e-05
10_2_3_(H2O)HO_LJ	-1.033	-5.941	-3.996	-3.844	-2.637	-3.865	-4.321	-1.516	-1.411	-5.688	-2.212	-3.661		X10_2_3_.H2O.HO_LJ	-7.06996e-05	539	7.30327e-05	0.000420026	0.000271769	0.000282516	0.000186435	0.000305493	0.000273254	0.000107181	9.97571e-05	0.000402139	0.000156388	0.000258831
0_2_4_Ar(N-H)_LJ	-34.132	37.099	34.661	37.428	20.341	-51.873	37.837	-32.296	-26.892	39.802	33.923	38.892		X0_2_4_Ar.N.H._LJ	-0.00141089	540	0.0481566	-0.0523428	-0.0528069	-0.048903	-0.028699	-0.053384	0.0731873	0.0455662	0.0379418	-0.0561564	-0.0478618	-0.0548725
0_2_4_SH_LJ	-69.851	37.392	34.954	37.721	30.385	-105.422	38.131	-65.766	-54.652	40.095	34.215	39.185		X0_2_4_SH_LJ	-0.00222466	541	0.155395	-0.0831844	-0.0839163	-0.0777607	-0.0675962	-0.0848284	0.234528	0.146307	0.121582	-0.0891977	-0.0761167	-0.0871732
0_2_4_COO-_LJ	-37.328	37.044	34.602	37.373	-35.864	-54.834	37.783	-57.315	-46.853	39.748	33.86	38.837		X0_2_4_COO._LJ	-0.00285057	542	0.106406	-0.105597	-0.106534	-0.0986355	0.102233	-0.107703	0.156308	0.163381	0.133558	-0.113305	-0.0965204	-0.110708
0_2_4_O-H_LJ	-63.358	37.177	34.729	37.506	-23.602	-90.395	37.915	-33.035	-26.969	39.88	33.984	38.97		X0_2_4_O.H_LJ	-0.00307973	543	0.195126	-0.114495	-0.115508	-0.106956	0.0726878	-0.116768	0.278392	0.101739	0.0830572	-0.12282	-0.104662	-0.120017
0_2_4_(H2O)HO_LJ	-36.631	36.922	34.473	37.251	-1.442	-52.033	37.661	-34.473	-28.424	39.626	33.726	38.715		X0_2_4_.H2O.HO_LJ	-0.00180956	544	0.0662861	-0.0668127	-0.0674081	-0.0623811	0.00260939	-0.06815	0.094157	0.0623811	0.051435	-0.0717058	-0.0610294	-0.0700573
11_2_6_COO-_LJ	-0.392	-1.693	-1.34	-1.253	-1.139	-1.017	-1.332	-0.795	-0.744	-1.7	-0.773	-1.364		X11_2_6_COO._LJ	-2.18169e-05	545	8.55221e-06	3.6936e-05	2.73365e-05	2.92346e-05	2.48494e-05	2.90601e-05	2.21878e-05	1.73444e-05	1.62318e-05	3.70887e-05	1.68644e-05	2.97582e-05
10_3_4_SH_LJ	-1.469	-6.613	-4.843	-4.837	-3.684	-4.336	-5.261	-1.878	-1.831	-6.459	-3.17	-4.691		X10_3_4_SH_LJ	-8.93971e-05	546	0.000131324	0.000591183	0.000432414	0.00043295	0.000329339	0.000470318	0.000387626	0.000167888	0.000163686	0.000577416	0.000283389	0.000419362
10_3_4_Ar(N-H)_LJ	-0.725	-3.266	-2.392	-2.389	-1.82	-2.141	-2.599	-0.928	-0.904	-3.19	-1.566	-2.317		X10_3_4_Ar.N.H._LJ	-4.42137e-05	547	3.2055e-05	0.000144402	0.000105627	0.000105759	8.0469e-05	0.000114911	9.46616e-05	4.10303e-05	3.99692e-05	0.000141042	6.92387e-05	0.000102443
11_3_-1_Ar(N-H)_C	29.758	22.044	22.127	23.075	25.83	30.38	13.74	29.373	30.566	19.034	30.433	18.888		X11_3_.1_Ar.N.H._C	-0.000438402	548	-0.013046	-0.00966414	-0.0101161	-0.00970052	-0.0113239	-0.00602364	-0.0133187	-0.0128772	-0.0134002	-0.00834455	-0.0133419	-0.00828054
12_1_5_COO-_LJ	-0.376	-1.714	-1.425	-1.186	-1.028	-1.022	-1.256	-0.778	-0.718	-1.694	-0.703	-1.303		X12_1_5_COO._LJ	-2.0092e-05	549	7.5546e-06	3.44377e-05	2.38291e-05	2.86311e-05	2.06546e-05	2.52356e-05	2.0534e-05	1.56316e-05	1.44261e-05	3.40359e-05	1.41247e-05	2.61799e-05
7_3_2_O-H_LJ	-7.045	-36.02	-27.175	-30.51	-24.144	-28.06	-34.403	-5.384	-5.851	-34.121	-20.913	-22.118		X7_3_2_O.H_LJ	-0.00113036	550	0.00796338	0.0407155	0.0344873	0.0307175	0.0272914	0.0388877	0.0317179	0.00608585	0.00661373	0.038569	0.0236392	0.0250013
10_0_6_O-H_LJ	-1.217	-6.512	-5.591	-4.53	-1.035	-4.055	-4.856	-0.949	-0.806	-7.331	-2.428	-5.935		X10_0_6_O.H_LJ	-3.6877e-05	551	4.48793e-05	0.000240143	0.000167053	0.000206179	3.81677e-05	0.000179075	0.000149536	3.49963e-05	2.97229e-05	0.000270345	8.95374e-05	0.000218865
9_3_5_SH_LJ	-1.721	-8.107	-5.793	-6.153	-4.006	-5.136	-6.769	-2.211	-2.119	-8.282	-3.945	-6.164		X9_3_5_SH_LJ	-9.43617e-05	552	0.000162397	0.000764991	0.000580608	0.000546638	0.000378013	0.000638735	0.000484642	0.000208634	0.000199953	0.000781504	0.000372257	0.000581646
6_3_3_(H2O)HO_LJ	-5.084	-25.853	-19.917	-22.779	-23.89	-18.87	-26.083	-7.302	-8.008	-27.195	-18.665	-18.125		X6_3_3_.H2O.HO_LJ	-0.000948627	553	0.00482282	0.0245248	0.0216088	0.0188938	0.0226627	0.024743	0.0179006	0.00692687	0.0075966	0.0257979	0.0177061	0.0171939
9_3_5_Ar(N-H)_LJ	-0.85	-4.004	-2.861	-3.039	-1.979	-2.536	-3.343	-1.092	-1.047	-4.09	-1.948	-3.045		X9_3_5_Ar.N.H._LJ	-4.65558e-05	554	3.95724e-05	0.000186409	0.000141483	0.000133196	9.21338e-05	0.000155636	0.000118065	5.08389e-05	4.87439e-05	0.000190413	9.06906e-05	0.000141762
9_2_6_SH_LJ	-1.616	-8.017	-5.834	-6.02	-2.964	-4.912	-6.57	-2.112	-1.911	-8.549	-3.573	-6.708		X9_2_6_SH_LJ	-6.06907e-05	555	9.80762e-05	0.000486558	0.000365358	0.00035407	0.000179887	0.000398738	0.000298113	0.000128179	0.00011598	0.000518845	0.000216848	0.000407113
9_2_6_Ar(N-H)_LJ	-0.798	-3.96	-2.882	-2.974	-1.464	-2.426	-3.245	-1.043	-0.944	-4.222	-1.765	-3.313		X9_2_6_Ar.N.H._LJ	-2.99458e-05	556	2.38968e-05	0.000118585	8.90589e-05	8.63039e-05	4.38407e-05	9.71742e-05	7.26486e-05	3.12335e-05	2.82689e-05	0.000126431	5.28544e-05	9.92105e-05
11_1_6_(H2O)HO_LJ	-0.415	-1.923	-1.59	-1.379	-0.728	-1.161	-1.468	-0.572	-0.518	-1.991	-0.805	-1.596		X11_1_6_.H2O.HO_LJ	-1.38679e-05	557	5.75517e-06	2.6668e-05	1.91238e-05	2.20499e-05	1.00958e-05	2.03581e-05	1.61006e-05	7.93243e-06	7.18357e-06	2.7611e-05	1.11637e-05	2.21332e-05
4_0_0_Ar(N-H)_C	31.82	31.758	31.65	31.94	31.669	31.805	30.697	31.846	31.967	31.674	31.623	31.645		X4_0_0_Ar.N.H._C	-7.97185e-05	558	-0.00253664	-0.0025317	-0.00254621	-0.00252309	-0.00252461	-0.00244712	-0.00253545	-0.00253872	-0.00254836	-0.00252501	-0.00252094	-0.00252269
10_0_-3_Ar(N-H)_C	30.907	25.925	28.808	26.747	30.888	30.867	12.661	30.668	31.108	22.433	30.85	21.776		X10_0_.3_Ar.N.H._C	-0.000653883	559	-0.0202096	-0.0169519	-0.0174894	-0.0188371	-0.0201971	-0.00827881	-0.0201834	-0.0200533	-0.020341	-0.0146686	-0.0201723	-0.0142389
11_1_7_COO-_LJ	-0.348	-1.507	-1.256	-1.123	-0.886	-0.871	-1.183	-0.701	-0.641	-1.534	-0.665	-1.305		X11_1_7_COO._LJ	-1.50881e-05	560	5.25066e-06	2.27378e-05	1.69439e-05	1.89507e-05	1.33681e-05	1.78492e-05	1.31417e-05	1.05768e-05	9.67148e-06	2.31452e-05	1.00336e-05	1.969e-05
2_0_0_O-H_LJ	35.6	37.316	41.14	39.898	34.243	35.111	35.248	34.222	37.926	43.402	38.8	43.005		X2_0_0_O.H_LJ	-0.000249213	561	-0.00887198	-0.00929962	-0.00994309	-0.0102526	-0.00853379	-0.00878425	-0.00875011	-0.00852856	-0.00945164	-0.0108163	-0.00966946	-0.0107174
2_0_0_Ar(N-H)_LJ	35.525	37.239	41.062	39.819	34.441	35.041	35.176	34.42	38.103	43.324	38.722	42.927		X2_0_0_Ar.N.H._LJ	-0.000241327	562	-0.00857315	-0.00898678	-0.0096094	-0.00990937	-0.00831155	-0.00848892	-0.00845634	-0.00830648	-0.00919529	-0.0104553	-0.00934467	-0.0103594
2_0_0_SH_LJ	35.818	37.532	41.355	40.113	34.733	35.334	35.468	34.712	38.396	43.617	39.015	43.22		X2_0_0_SH_LJ	-0.000241462	563	-0.00864869	-0.00906256	-0.00968577	-0.00998567	-0.0083867	-0.00856418	-0.00853182	-0.00838163	-0.00927118	-0.0105319	-0.00942064	-0.010436
2_0_0_(H2O)HO_LJ	35.345	37.062	40.885	39.643	34.378	34.856	34.993	34.357	38.048	43.148	38.546	42.751		X2_0_0_.H2O.HO_LJ	-0.000239086	564	-0.00845051	-0.00886102	-0.00947811	-0.00977505	-0.00821932	-0.00836635	-0.0083336	-0.00821429	-0.00909676	-0.0103161	-0.00921583	-0.0102212
2_0_0_COO-_LJ	35.469	37.184	41.007	39.765	34.5	34.983	35.118	34.479	38.181	43.269	38.667	42.872		X2_0_0_COO._LJ	-0.00023871	565	-0.0084668	-0.00887619	-0.0094923	-0.00978878	-0.00823549	-0.00838301	-0.00835079	-0.00823048	-0.00911418	-0.0103287	-0.0092302	-0.010234
12_3_-2_Ar(N-H)_C	28.193	19.391	20.049	20.317	25.035	29.212	13.117	27.042	29.826	16.774	29.397	16.608		X12_3_.2_Ar.N.H._C	-0.000222775	566	-0.00628071	-0.00431984	-0.00452613	-0.00446642	-0.00557718	-0.00292214	-0.00650771	-0.00602429	-0.0066445	-0.00373683	-0.00654893	-0.00369985
0_3_4_Ar(N-H)_C	31.422	31.296	31.218	31.688	31.199	31.622	31.83	31.548	31.415	31.832	31.591	31.286		X0_3_4_Ar.N.H._C	2.17151e-05	567	0.000682331	0.000679595	0.000688107	0.000677901	0.000677488	0.00069119	0.000686674	0.000685067	0.000682179	0.000691234	0.000686	0.000679377
7_1_6_O-H_LJ	-3.826	-22.015	-14.975	-16.785	-3.559	-13.976	-18.837	-3.121	-2.568	-26.21	-9.625	-21.56		X7_1_6_O.H_LJ	-0.000129767	568	0.000496488	0.00285682	0.00217814	0.00194326	0.00046184	0.00244442	0.00181362	0.000405002	0.000333241	0.00340119	0.00124901	0.00279777
-1_6_-3_O-H_LJ	31.294	36.451	36.779	36.558	-97.96	35.172	38.132	-137.166	36.04	40.653	35.498	36.035		X.1_6_.3_O.H_LJ	-0.00312555	569	-0.0978109	-0.113929	-0.114264	-0.114954	0.306179	-0.119183	-0.109932	0.428719	-0.112645	-0.127063	-0.110951	-0.112629
-1_6_-3_Ar(N-H)_LJ	32.159	36.374	36.701	36.48	-82.325	35.098	38.054	-60.122	36.218	40.575	35.422	35.959		X.1_6_.3_Ar.N.H._LJ	-0.00278179	570	-0.0894597	-0.101185	-0.10148	-0.102095	0.229011	-0.105858	-0.0976354	0.167247	-0.100751	-0.112871	-0.0985367	-0.100031
-1_6_-3_SH_LJ	32.466	36.667	36.995	36.773	-170.426	35.391	38.347	-137.753	36.511	40.868	35.715	36.252		X.1_6_.3_SH_LJ	-0.00509217	571	-0.165322	-0.186715	-0.187254	-0.188385	0.867838	-0.195269	-0.180217	0.701462	-0.18592	-0.208107	-0.181867	-0.184601
-1_6_-3_(H2O)HO_LJ	18.059	36.197	36.525	36.303	-95.045	34.917	37.878	-103.628	36.163	40.399	35.243	35.781		X.1_6_.3_.H2O.HO_LJ	-0.00212079	572	-0.0382994	-0.0767664	-0.0769912	-0.077462	0.201571	-0.0803314	-0.0740518	0.219774	-0.0766943	-0.085678	-0.0747431	-0.0758841
-1_6_-3_COO-_LJ	31.86	36.319	36.646	36.425	-168.387	35.041	37.999	-229.32	36.295	40.521	35.366	35.903		X.1_6_.3_COO._LJ	-0.00501165	573	-0.159671	-0.182018	-0.182549	-0.183657	0.843896	-0.190438	-0.175613	1.14927	-0.181898	-0.203077	-0.177242	-0.179933
12_1_6_COO-_LJ	-0.307	-1.307	-1.116	-0.944	-0.806	-0.773	-0.995	-0.62	-0.575	-1.304	-0.57	-1.061		X12_1_6_COO._LJ	-1.52044e-05	574	4.66776e-06	1.98722e-05	1.4353e-05	1.69681e-05	1.22548e-05	1.51284e-05	1.1753e-05	9.42674e-06	8.74254e-06	1.98266e-05	8.66652e-06	1.61319e-05
10_2_6_(H2O)HO_LJ	-0.527	-2.444	-1.862	-1.816	-1.029	-1.489	-1.953	-0.725	-0.667	-2.532	-1.094	-2.005		X10_2_6_.H2O.HO_LJ	-1.90272e-05	575	1.00273e-05	4.65025e-05	3.45534e-05	3.54286e-05	1.9579e-05	3.71601e-05	2.83315e-05	1.37947e-05	1.26911e-05	4.81768e-05	2.08157e-05	3.81495e-05
10_1_4_O-H_LJ	-1.758	-11.237	-7.994	-7.066	-1.841	-7.352	-7.945	-1.44	-1.245	-12.008	-3.693	-7.797		X10_1_4_O.H_LJ	-7.65784e-05	576	0.000134625	0.000860512	0.000541103	0.000612168	0.000140981	0.000608415	0.000563004	0.000110273	9.53401e-05	0.000919554	0.000282804	0.000597082
11_2_5_(H2O)HO_LJ	-0.455	-2.069	-1.609	-1.479	-0.934	-1.287	-1.585	-0.627	-0.586	-2.071	-0.908	-1.573		X11_2_5_.H2O.HO_LJ	-1.85013e-05	577	8.41809e-06	3.82792e-05	2.73634e-05	2.97686e-05	1.72802e-05	2.93246e-05	2.38112e-05	1.16003e-05	1.08418e-05	3.83162e-05	1.67992e-05	2.91025e-05
8_2_6_(H2O)HO_LJ	-1.135	-6.057	-4.126	-4.598	-2.247	-3.618	-5.107	-1.624	-1.449	-6.571	-2.703	-5.116		X8_2_6_.H2O.HO_LJ	-4.42239e-05	578	5.01941e-05	0.000267864	0.000203342	0.000182468	9.93711e-05	0.000225852	0.000160002	7.18196e-05	6.40805e-05	0.000290595	0.000119537	0.00022625
10_0_7_SH_LJ	-1.095	-5.224	-4.529	-3.829	-1.584	-3.063	-4.049	-1.412	-1.229	-5.626	-2.135	-4.954		X10_0_7_SH_LJ	-2.91707e-05	579	3.19419e-05	0.000152388	0.000111695	0.000132114	4.62064e-05	0.000118112	8.93499e-05	4.11891e-05	3.58508e-05	0.000164115	6.22795e-05	0.000144512
10_0_7_Ar(N-H)_LJ	-0.541	-2.581	-2.237	-1.891	-0.783	-1.513	-2	-0.697	-0.607	-2.779	-1.055	-2.447		X10_0_7_Ar.N.H._LJ	-1.43924e-05	580	7.78628e-06	3.71468e-05	2.7216e-05	3.21958e-05	1.12692e-05	2.87848e-05	2.17757e-05	1.00315e-05	8.73618e-06	3.99965e-05	1.5184e-05	3.52182e-05
7_0_7_COO-_LJ	-1.903	-10.355	-7.297	-7.879	-4.382	-5.564	-8.4	-4.142	-3.334	-11.496	-4.247	-11.285		X7_0_7_COO._LJ	-3.6449e-05	581	6.93624e-05	0.000377429	0.000287182	0.000265968	0.000159719	0.000306171	0.000202802	0.000150972	0.000121521	0.000419017	0.000154799	0.000411327
8_3_4_O-H_LJ	-2.761	-13.895	-9.851	-10.765	-4.563	-9.798	-12.184	-2.107	-2.057	-14.613	-7.11	-10.062		X8_3_4_O.H_LJ	-0.000204511	582	0.000564654	0.00284168	0.00220156	0.00201464	0.000933183	0.00249176	0.0020038	0.000430904	0.000420679	0.00298852	0.00145407	0.00205779
-1_1_-3_COO-_LJ	37.994	36.885	36.728	39.064	36.979	39.174	38.428	38.504	37.25	47.619	41.709	39.657		X.1_1_.3_COO._LJ	6.17335e-05	583	0.0023455	0.00227704	0.00241156	0.00226735	0.00228284	0.0023723	0.00241835	0.00237699	0.00229957	0.00293969	0.00257484	0.00244817
-1_1_-3_(H2O)HO_LJ	37.872	36.763	36.606	38.943	36.847	39.052	38.307	38.372	37.117	47.498	41.587	39.535		X.1_1_.3_.H2O.HO_LJ	6.14846e-05	584	0.00232854	0.00226036	0.00239439	0.0022507	0.00226552	0.00235529	0.0024011	0.00235929	0.00228212	0.00292039	0.00255696	0.00243079
-1_1_-3_Ar(N-H)_LJ	38.048	36.94	36.783	39.119	36.902	39.228	38.483	38.426	37.172	47.674	41.763	39.711		X.1_1_.3_Ar.N.H._LJ	5.82885e-05	585	0.00221776	0.00215318	0.00228019	0.00214403	0.00215096	0.00224312	0.00228654	0.00223979	0.0021667	0.00277885	0.0024343	0.00231469
-1_1_-3_SH_LJ	38.342	37.233	37.076	39.412	37.195	39.521	38.776	38.72	37.465	47.967	42.057	40.004		X.1_1_.3_SH_LJ	5.82175e-05	586	0.00223217	0.00216761	0.00229447	0.00215847	0.0021654	0.00225744	0.00230081	0.00225418	0.00218112	0.00279252	0.00244845	0.00232893
-1_1_-3_O-H_LJ	38.126	37.018	36.86	39.197	36.725	39.306	38.561	38.25	36.996	47.752	41.841	39.789		X.1_1_.3_O.H_LJ	5.15981e-05	587	0.00196723	0.00191006	0.00202249	0.00190191	0.00189494	0.00198967	0.00202812	0.00197363	0.00190892	0.00246391	0.00215892	0.00205304
0_1_5_COO-_LJ	-32.597	45.065	35.755	41.245	-77.942	-35.267	40.932	-57.432	-34.531	49.259	-90.312	45.588		X0_1_5_COO._LJ	-0.0034367	588	0.112026	-0.154875	-0.141747	-0.122879	0.267864	-0.140671	0.121202	0.197377	0.118673	-0.169289	0.310376	-0.156672
0_1_5_O-H_LJ	-54.292	45.198	35.887	41.378	-45.684	-57.621	41.065	-33.213	-19.857	49.392	-168.262	45.72		X0_1_5_O.H_LJ	-0.00256162	589	0.139075	-0.11578	-0.105995	-0.0919289	0.117025	-0.105193	0.147603	0.0850791	0.0508661	-0.126524	0.431023	-0.117117
0_1_5_(H2O)HO_LJ	-31.3	44.944	35.633	41.124	-41.654	-33.122	40.811	-33.779	-21.083	49.138	-98.566	45.466		X0_1_5_.H2O.HO_LJ	-0.00243359	590	0.0761715	-0.109375	-0.100079	-0.0867162	0.101369	-0.0993174	0.0806055	0.0822043	0.0513074	-0.119582	0.23987	-0.110646
0_1_5_Ar(N-H)_LJ	-30.476	45.12	35.811	41.3	-33.392	-33.698	40.987	-30.823	-20.089	49.314	-72.872	45.642		X0_1_5_Ar.N.H._LJ	-0.00231895	591	0.0706724	-0.104631	-0.0957727	-0.083044	0.0774344	-0.0950469	0.078144	0.0714771	0.0465854	-0.114357	0.168987	-0.105842
0_1_5_SH_LJ	-62.085	45.413	36.104	41.593	-70.333	-68.347	41.28	-63.107	-40.768	49.607	-153.258	45.935		X0_1_5_SH_LJ	-0.00337929	592	0.209803	-0.153464	-0.140555	-0.122006	0.237676	-0.139497	0.230964	0.213257	0.137767	-0.167637	0.517904	-0.155228
2_5_7_SH_LJ	-2.931	31.363	-20.778	-81.572	-5.873	-5.062	-76.817	-3.165	-3.173	-93.965	-9.916	-37.401		X2_5_7_SH_LJ	-0.00356371	593	0.0104452	-0.111769	0.290699	0.0740467	0.0209297	0.273753	0.0180395	0.0112791	0.0113076	0.334864	0.0353377	0.133286
9_0_2_SH_LJ	-6.45	-72.874	-43.015	-39.586	-11.205	-44.563	-53.329	-11.309	-8.524	-70.482	-13.99	-37.461		X9_0_2_SH_LJ	-0.000781085	594	0.005038	0.0569208	0.03092	0.0335984	0.00875206	0.0416545	0.0348075	0.00883329	0.00665797	0.0550525	0.0109274	0.0292602
3_2_-2_Ar(N-H)_C	31.565	30.898	31.247	31.461	31.324	31.241	31.576	31.714	31.845	29.593	31.934	30.491		X3_2_.2_Ar.N.H._C	1.06051e-05	595	0.00033475	0.000327677	0.000333647	0.000331378	0.000332194	0.000334867	0.000331314	0.00033633	0.00033772	0.000313837	0.000338664	0.00032336
6_1_3_COO-_LJ	-13.199	-40.785	-62.402	-73.767	-43.598	32.493	-81.834	-39.305	-33.418	32.385	-46.994	-71.076		X6_1_3_COO._LJ	0.00139775	596	-0.0184489	-0.0570072	-0.103108	-0.0872223	-0.0609391	-0.114383	0.0454171	-0.0549385	-0.04671	0.0452661	-0.0656858	-0.0993464
8_3_5_SH_LJ	-2.53	-12.763	-8.713	-9.84	-6.086	-7.929	-11.063	-3.298	-3.154	-13.276	-6.329	-9.695		X8_3_5_SH_LJ	-0.000150745	597	0.000381384	0.00192395	0.00148333	0.00131344	0.000917432	0.00166769	0.00119525	0.000497156	0.000475449	0.00200129	0.000954063	0.00146147
8_3_5_Ar(N-H)_LJ	-1.25	-6.303	-4.303	-4.86	-3.006	-3.915	-5.464	-1.629	-1.558	-6.555	-3.126	-4.788		X8_3_5_Ar.N.H._LJ	-7.43777e-05	598	9.29721e-05	0.000468802	0.000361475	0.000320047	0.000223579	0.000406399	0.000291188	0.000121161	0.00011588	0.000487545	0.000232505	0.00035612
10_2_3_SH_LJ	-2.17	-12.42	-8.381	-8.06	-5.148	-8.072	-9.06	-2.959	-2.755	-11.886	-4.644	-7.677		X10_2_3_SH_LJ	-0.000138218	599	0.000299934	0.00171667	0.00111404	0.00115841	0.000711549	0.00125226	0.0011157	0.000408989	0.000380792	0.00164287	0.000641887	0.0010611
10_2_3_Ar(N-H)_LJ	-1.072	-6.132	-4.139	-3.981	-2.543	-3.985	-4.475	-1.462	-1.361	-5.868	-2.294	-3.792		X10_2_3_Ar.N.H._LJ	-6.82796e-05	600	7.31958e-05	0.000418691	0.000271821	0.000282609	0.000173635	0.000305551	0.000272094	9.98248e-05	9.29286e-05	0.000400665	0.000156633	0.000258916
11_4_-1_Ar(N-H)_C	28.676	20.491	20.287	21.73	23.093	29.82	14.536	28.678	30.127	17.571	30.283	17.562		X11_4_.1_Ar.N.H._C	-0.000311639	601	-0.00893657	-0.0063858	-0.00677192	-0.00632222	-0.00719668	-0.00452999	-0.00929308	-0.00893719	-0.00938875	-0.00547581	-0.00943737	-0.00547301
9_0_1_COO-_LJ	-3.807	-42.043	-24.126	-23.524	-11.556	-24.793	-32.107	-10.633	-8.269	-38.545	-7.969	-19.103		X9_0_1_COO._LJ	-0.000544478	602	0.00207283	0.0228915	0.0128083	0.0131361	0.00629198	0.0174815	0.0134992	0.00578943	0.00450229	0.0209869	0.00433894	0.0104012
10_3_5_(H2O)HO_LJ	-0.562	-2.477	-1.834	-1.854	-1.351	-1.555	-2.004	-0.763	-0.736	-2.465	-1.201	-1.872		X10_3_5_.H2O.HO_LJ	-2.77887e-05	603	1.56173e-05	6.88327e-05	5.15203e-05	5.09645e-05	3.75426e-05	5.56886e-05	4.32115e-05	2.12028e-05	2.04525e-05	6.84992e-05	3.33743e-05	5.20205e-05
11_1_4_(H2O)HO_LJ	-0.642	-3.607	-2.707	-2.301	-1.241	-2.194	-2.506	-0.937	-0.838	-3.606	-1.266	-2.484		X11_1_4_.H2O.HO_LJ	-2.45712e-05	604	1.57747e-05	8.86283e-05	5.65383e-05	6.65142e-05	3.04929e-05	6.15754e-05	5.39092e-05	2.30232e-05	2.05907e-05	8.86037e-05	3.11071e-05	6.10349e-05
12_4_-2_Ar(N-H)_C	26.638	18.238	18.627	19.309	22.855	27.855	13.624	25.793	28.76	15.674	29.58	15.606		X12_4_.2_Ar.N.H._C	-0.000148745	605	-0.00396226	-0.00271281	-0.00287211	-0.00277067	-0.00339956	-0.0020265	-0.00414329	-0.00383657	-0.0042779	-0.00233143	-0.00439987	-0.00232131
2_0_1_Ar(N-H)_C	32.107	31.837	19.862	31.857	31.901	31.927	31.54	32.087	32.289	31.842	31.756	31.846		X2_0_1_Ar.N.H._C	-0.000367921	606	-0.0118128	-0.0117135	-0.0117209	-0.00730765	-0.0117371	-0.0116042	-0.0117466	-0.0118055	-0.0118798	-0.0117153	-0.0116837	-0.0117168
11_2_4_(H2O)HO_LJ	-0.557	-2.682	-2.007	-1.835	-1.228	-1.683	-1.982	-0.779	-0.731	-2.613	-1.116	-1.875		X11_2_4_.H2O.HO_LJ	-2.51037e-05	607	1.39828e-05	6.73282e-05	4.60654e-05	5.03832e-05	3.08274e-05	4.97556e-05	4.22496e-05	1.95558e-05	1.83508e-05	6.55961e-05	2.80158e-05	4.70695e-05
6_3_3_SH_LJ	-10.658	-53.775	-41.286	-47.151	-46.322	-38.377	-54.123	-14.24	-15.604	-55.954	-38.728	-37.8		X6_3_3_SH_LJ	-0.00181962	608	0.0193935	0.0978499	0.0857968	0.0751247	0.0842883	0.0984831	0.0698314	0.0259113	0.0283933	0.101815	0.0704701	0.0687815
11_1_6_SH_LJ	-0.871	-4.036	-3.339	-2.896	-1.421	-2.436	-3.082	-1.118	-1.012	-4.176	-1.691	-3.35		X11_1_6_SH_LJ	-2.62917e-05	609	2.29001e-05	0.000106113	7.61408e-05	8.77881e-05	3.73605e-05	8.10311e-05	6.40466e-05	2.93941e-05	2.66072e-05	0.000109794	4.44593e-05	8.80773e-05
11_1_6_Ar(N-H)_LJ	-0.43	-1.994	-1.649	-1.431	-0.702	-1.203	-1.522	-0.552	-0.5	-2.063	-0.835	-1.655		X11_1_6_Ar.N.H._LJ	-1.29067e-05	610	5.54988e-06	2.5736e-05	1.84695e-05	2.12831e-05	9.0605e-06	1.9644e-05	1.55268e-05	7.1245e-06	6.45335e-06	2.66265e-05	1.07771e-05	2.13606e-05
2_5_7_COO-_LJ	-1.501	4.259	-10.665	-43.633	-4.874	-2.593	-42.869	-2.626	-2.632	-50.666	-5.082	-19.279		X2_5_7_COO._LJ	-0.00125562	611	0.00188469	-0.00534769	0.0547865	0.0133912	0.00611989	0.0538272	0.00325582	0.00329726	0.00330479	0.0636172	0.00638106	0.0242071
4_0_4_COO-_LJ	-49.864	-165.383	-86.704	-139.53	-120.946	32.387	-162.341	-116.062	-92.286	32.913	32.162	31.557		X4_0_4_COO._LJ	0.00742963	612	-0.370471	-1.22873	-1.03666	-0.644179	-0.898584	-1.20613	0.240623	-0.862298	-0.685651	0.244531	0.238952	0.234457
6_2_3_Ar(N-H)_LJ	-8.137	-44.517	-35.58	-41.14	-23.493	-28.737	-49.998	-12.376	-12.364	-47.67	-30.22	-34.757		X6_2_3_Ar.N.H._LJ	-0.0012153	613	0.0098889	0.0541016	0.0499975	0.0432404	0.0285511	0.0607626	0.0349241	0.0150406	0.015026	0.0579334	0.0367264	0.0422402
6_3_3_Ar(N-H)_LJ	-5.264	-26.536	-20.365	-23.255	-22.842	-18.891	-26.701	-7.032	-7.704	-27.579	-19.106	-18.658		X6_3_3_Ar.N.H._LJ	-0.000893975	614	0.00470588	0.0237225	0.0207894	0.0182058	0.0204202	0.02387	0.0168881	0.00628643	0.00688718	0.0246549	0.0170803	0.0166798
10_5_-3_Ar(N-H)_C	26.813	18.189	18.408	20.032	20.657	27.875	17.002	25.912	28.751	14.945	30.525	14.937		X10_5_.3_Ar.N.H._C	-5.04737e-05	615	-0.00135335	-0.000918066	-0.00101109	-0.00092912	-0.00104264	-0.000858154	-0.00140695	-0.00130787	-0.00145117	-0.000754329	-0.00154071	-0.000753926
11_5_-3_Ar(N-H)_C	25.725	17.259	17.648	18.745	21.07	26.7	15.367	24.633	27.451	14.437	29.897	14.404		X11_5_.3_Ar.N.H._C	-4.13711e-05	616	-0.00106427	-0.000714024	-0.000775501	-0.000730117	-0.000871689	-0.00063575	-0.00110461	-0.00101909	-0.00113568	-0.000597275	-0.00123687	-0.000595909
8_1_7_COO-_LJ	-1.059	-5.595	-3.92	-4.241	-2.67	-3.055	-4.567	-2.247	-1.927	-6.007	-2.342	-5.236		X8_1_7_COO._LJ	-3.05429e-05	617	3.23449e-05	0.000170887	0.000129532	0.000119728	8.15494e-05	0.000139489	9.33084e-05	6.86298e-05	5.88561e-05	0.000183471	7.15314e-05	0.000159922
12_0_7_COO-_LJ	-0.267	-1.113	-1.017	-0.817	-0.632	-0.638	-0.855	-0.531	-0.487	-1.121	-0.481	-0.968		X12_0_7_COO._LJ	-1.14781e-05	618	3.06464e-06	1.27751e-05	9.37758e-06	1.16732e-05	7.25413e-06	9.81374e-06	7.323e-06	6.09485e-06	5.58982e-06	1.28669e-05	5.52095e-06	1.11108e-05
8_4_-1_Ar(N-H)_C	30.661	25.877	23.823	28.709	20.482	30.868	20.44	30.823	30.982	21.405	31.088	21.511		X8_4_.1_Ar.N.H._C	-0.000668861	619	-0.020508	-0.0173081	-0.0192023	-0.0159343	-0.0136996	-0.0136715	-0.0206464	-0.0206163	-0.0207227	-0.014317	-0.0207936	-0.0143879
6_1_4_(H2O)HO_LJ	-8.436	-49.362	-39.905	-43.351	-16.622	-31.305	-53.642	-15.533	-12.708	-51.643	-29.202	-49.977		X6_1_4_.H2O.HO_LJ	-0.00111848	620	0.00943547	0.0552103	0.0484871	0.0446328	0.0185913	0.0599973	0.0350139	0.0173733	0.0142136	0.0577615	0.0326618	0.0558981
9_1_-1_Ar(N-H)_C	31.053	30.314	30.389	30.44	30.831	31.129	11.608	31.028	31.239	27.484	31.031	26.709		X9_1_.1_Ar.N.H._C	-0.00112208	621	-0.0348439	-0.0340147	-0.0341561	-0.0340989	-0.0345948	-0.0130251	-0.0349292	-0.0348159	-0.0350526	-0.0308392	-0.0348192	-0.0299696
10_2_6_SH_LJ	-1.106	-5.13	-3.909	-3.812	-2.01	-3.123	-4.102	-1.415	-1.302	-5.312	-2.298	-4.207		X10_2_6_SH_LJ	-3.60387e-05	622	3.98588e-05	0.000184878	0.000137379	0.000140875	7.24377e-05	0.000147831	0.000112549	5.09947e-05	4.69224e-05	0.000191437	8.28169e-05	0.000151615
10_2_6_Ar(N-H)_LJ	-0.546	-2.534	-1.931	-1.883	-0.993	-1.542	-2.026	-0.699	-0.643	-2.624	-1.135	-2.078		X10_2_6_Ar.N.H._LJ	-1.77744e-05	623	9.70483e-06	4.50404e-05	3.34692e-05	3.43224e-05	1.765e-05	3.6011e-05	2.74082e-05	1.24243e-05	1.1429e-05	4.66401e-05	2.0174e-05	3.69352e-05
11_2_5_SH_LJ	-0.956	-4.342	-3.377	-3.105	-1.824	-2.7	-3.328	-1.223	-1.144	-4.344	-1.907	-3.301		X11_2_5_SH_LJ	-3.51878e-05	624	3.36396e-05	0.000152786	0.000109258	0.000118829	6.41826e-05	0.000117105	9.50071e-05	4.30347e-05	4.02549e-05	0.000152856	6.71032e-05	0.000116155
9_0_2_COO-_LJ	-3.305	-40.256	-22.158	-20.411	-9.304	-23.806	-27.618	-9.429	-7.082	-38.15	-7.172	-19.305		X9_0_2_COO._LJ	-0.00039008	625	0.00128921	0.015703	0.00796191	0.00864338	0.0036293	0.0107732	0.00928623	0.00367806	0.00276254	0.0148815	0.00279765	0.00753049
11_2_5_Ar(N-H)_LJ	-0.472	-2.145	-1.668	-1.534	-0.901	-1.333	-1.644	-0.604	-0.565	-2.146	-0.942	-1.631		X11_2_5_Ar.N.H._LJ	-1.7328e-05	626	8.17881e-06	3.71685e-05	2.65811e-05	2.89031e-05	1.56125e-05	2.84872e-05	2.30982e-05	1.04661e-05	9.79031e-06	3.71859e-05	1.6323e-05	2.8262e-05
7_4_-3_Ar(N-H)_C	30.533	23.114	22.529	26.993	21.037	30.575	25.257	30.601	30.954	17.862	31.257	17.796		X7_4_.3_Ar.N.H._C	-0.000152608	627	-0.00465957	-0.00352737	-0.00411934	-0.0034381	-0.00321041	-0.00385441	-0.00466598	-0.00466995	-0.00472382	-0.00272588	-0.00477006	-0.00271581
10_3_5_COO-_LJ	-0.605	-2.663	-1.972	-1.994	-2.188	-1.672	-2.155	-1.236	-1.192	-2.649	-1.291	-2.013		X10_3_5_COO._LJ	-4.90533e-05	628	2.96773e-05	0.000130629	9.78123e-05	9.67332e-05	0.000107329	0.00010571	8.20172e-05	6.06299e-05	5.84716e-05	0.000129942	6.33278e-05	9.87444e-05
8_2_6_SH_LJ	-2.384	-12.697	-8.653	-9.644	-4.387	-7.563	-10.711	-3.172	-2.829	-13.747	-5.672	-10.719		X8_2_6_SH_LJ	-8.26665e-05	629	0.000197077	0.00104962	0.000797236	0.000715313	0.000362658	0.000885441	0.000625207	0.000262218	0.000233863	0.00113642	0.000468884	0.000886102
12_2_-2_Ar(N-H)_C	29.687	20.487	21.481	21.234	27.217	29.771	12.475	28.24	30.393	17.841	29.871	17.586		X12_2_.2_Ar.N.H._C	-0.000346086	630	-0.0102743	-0.00709026	-0.00734879	-0.00743427	-0.00941942	-0.00431742	-0.0103033	-0.00977347	-0.0105186	-0.00617452	-0.0103379	-0.00608627
8_2_6_Ar(N-H)_LJ	-1.178	-6.271	-4.274	-4.763	-2.167	-3.734	-5.29	-1.567	-1.397	-6.788	-2.802	-5.294		X8_2_6_Ar.N.H._LJ	-4.07147e-05	631	4.79619e-05	0.000255322	0.000193924	0.000174015	8.82288e-05	0.000215381	0.000152029	6.38e-05	5.68785e-05	0.000276372	0.000114083	0.000215544
11_1_-2_Ar(N-H)_C	30.573	23.768	25.234	24.444	30.211	30.66	12.271	30.282	30.873	20.668	30.58	20.234		X11_1_.2_Ar.N.H._C	-0.000539124	632	-0.0164826	-0.0128139	-0.0131783	-0.0136042	-0.0162875	-0.00661559	-0.0165295	-0.0163257	-0.0166444	-0.0111426	-0.0164864	-0.0109086
9_2_2_COO-_LJ	-2.144	-14.645	-8.791	-9.17	-10.319	-9.682	-10.976	-4.925	-4.629	-13.071	-4.939	-7.617		X9_2_2_COO._LJ	-0.000317607	633	0.00068095	0.00465136	0.00291246	0.00279209	0.00327739	0.00348606	0.00307507	0.00156422	0.0014702	0.00415145	0.00156866	0.00241922
6_3_-1_Ar(N-H)_C	31.182	30.664	29.81	31.003	17.644	31.231	27.491	31.298	31.411	28.137	31.428	28.391		X6_3_.1_Ar.N.H._C	-0.000571567	634	-0.0178226	-0.0175265	-0.0177203	-0.0170384	-0.0100847	-0.015713	-0.0178506	-0.0178889	-0.0179535	-0.0160822	-0.0179632	-0.0162274
10_3_0_Ar(N-H)_C	30.503	25.136	24.277	26.261	26.407	30.779	14.313	30.592	30.843	21.752	30.715	21.613		X10_3_0_Ar.N.H._C	-0.000702591	635	-0.0214311	-0.0176603	-0.0184507	-0.0170568	-0.0185533	-0.0100562	-0.021625	-0.0214937	-0.02167	-0.0152828	-0.0215801	-0.0151851
7_3_4_O-H_LJ	-4.223	-22.099	-15.445	-17.765	-7.347	-15.281	-20.55	-3.252	-3.233	-23.724	-12.41	-16.136		X7_3_4_O.H_LJ	-0.000352904	636	0.00149031	0.00779883	0.00626934	0.0054506	0.00259279	0.00725218	0.00539273	0.00114764	0.00114094	0.0083723	0.00437954	0.00569446
12_1_-3_Ar(N-H)_C	29.767	20.382	22.097	21.065	29.399	29.773	12.189	28.17	30.542	17.806	29.969	17.425		X12_1_.3_Ar.N.H._C	-0.000279829	637	-0.00832967	-0.00570347	-0.0058946	-0.00618338	-0.00822669	-0.00341084	-0.00833135	-0.00788278	-0.00854654	-0.00498264	-0.0083862	-0.00487602
11_1_4_SH_LJ	-1.348	-7.556	-5.68	-4.828	-2.423	-4.596	-5.26	-1.829	-1.637	-7.549	-2.658	-5.21		X11_1_4_SH_LJ	-4.71475e-05	638	6.35549e-05	0.000356247	0.000227628	0.000267798	0.000114238	0.000247996	0.00021669	8.62328e-05	7.71805e-05	0.000355917	0.000125318	0.000245639
11_1_4_Ar(N-H)_LJ	-0.666	-3.731	-2.806	-2.385	-1.197	-2.27	-2.598	-0.903	-0.809	-3.728	-1.313	-2.573		X11_1_4_Ar.N.H._LJ	-2.3339e-05	639	1.55437e-05	8.70777e-05	5.56634e-05	6.54891e-05	2.79367e-05	6.06346e-05	5.29794e-05	2.10751e-05	1.88812e-05	8.70076e-05	3.06441e-05	6.00511e-05
6_2_5_(H2O)HO_LJ	-3.787	-23.581	-14.213	-18.365	-8.164	-13.848	-22.344	-5.815	-5.208	-26.711	-12.212	-18.983		X6_2_5_.H2O.HO_LJ	-0.000260447	640	0.000986313	0.0061416	0.00478311	0.00370173	0.00212629	0.00581943	0.00360667	0.0015145	0.00135641	0.0069568	0.00318058	0.00494407
2_5_7_Ar(N-H)_LJ	-1.448	30.227	-10.258	-39.849	-2.901	-2.501	-37.1	-1.563	-1.567	-45.806	-4.897	-18.445		X2_5_7_Ar.N.H._LJ	-0.00265821	641	0.00384909	-0.0803498	0.105927	0.0272679	0.00771148	0.0986197	0.00664819	0.00415479	0.00416542	0.121762	0.0130173	0.0490307
11_2_-1_Ar(N-H)_C	30.382	23.563	24.038	24.327	28.627	30.623	12.719	30.237	30.77	20.482	30.518	20.203		X11_2_.1_Ar.N.H._C	-0.000557425	642	-0.0169357	-0.0131346	-0.0135605	-0.0133994	-0.0159574	-0.00708989	-0.01707	-0.0168549	-0.017152	-0.0114172	-0.0170115	-0.0112617
10_3_3_(H2O)HO_LJ	-0.849	-3.908	-2.783	-2.777	-2.622	-2.596	-3.029	-1.174	-1.164	-3.643	-1.841	-2.548		X10_3_3_.H2O.HO_LJ	-6.49314e-05	643	5.51267e-05	0.000253752	0.000180314	0.000180704	0.00017025	0.000196677	0.000168562	7.62294e-05	7.55801e-05	0.000236545	0.000119539	0.000165445
10_3_5_SH_LJ	-1.181	-5.199	-3.85	-3.893	-2.638	-3.262	-4.208	-1.49	-1.438	-5.171	-2.522	-3.931		X10_3_5_SH_LJ	-5.29876e-05	644	6.25784e-05	0.000275483	0.000206281	0.000204002	0.000139781	0.000222972	0.000172846	7.89516e-05	7.61962e-05	0.000273999	0.000133635	0.000208294
10_3_5_Ar(N-H)_LJ	-0.583	-2.568	-1.902	-1.923	-1.303	-1.611	-2.079	-0.736	-0.71	-2.554	-1.246	-1.942		X10_3_5_Ar.N.H._LJ	-2.6216e-05	645	1.52839e-05	6.73226e-05	5.04133e-05	4.98628e-05	3.41594e-05	5.4503e-05	4.22339e-05	1.92949e-05	1.86133e-05	6.69556e-05	3.26651e-05	5.09114e-05
13_3_-3_Ar(N-H)_C	26.06	17.174	18.142	17.991	24.04	26.489	12.438	24.36	28.016	14.924	27.937	14.732		X13_3_.3_Ar.N.H._C	-0.000123655	646	-0.00322245	-0.00212365	-0.00222468	-0.00224335	-0.00297266	-0.00153802	-0.00327549	-0.00301223	-0.00346432	-0.00184543	-0.00345455	-0.00182168
10_1_3_(H2O)HO_LJ	-1.238	-9.154	-5.811	-5.24	-2.612	-5.661	-6.059	-1.942	-1.682	-8.982	-2.598	-5.299		X10_1_3_.H2O.HO_LJ	-6.32444e-05	647	7.82965e-05	0.000578939	0.0003314	0.000367513	0.000165194	0.000383198	0.000358026	0.000122821	0.000106377	0.000568061	0.000164309	0.000335132
11_0_4_(H2O)HO_LJ	-0.722	-4.704	-3.641	-2.795	-1.233	-2.711	-3.048	-1.096	-0.937	-4.807	-1.393	-3.216		X11_0_4_.H2O.HO_LJ	-1.97536e-05	648	1.42621e-05	9.29211e-05	5.52114e-05	7.1923e-05	2.43562e-05	6.02091e-05	5.35521e-05	2.165e-05	1.85092e-05	9.49557e-05	2.75168e-05	6.35277e-05
11_2_4_SH_LJ	-1.169	-5.624	-4.213	-3.853	-2.399	-3.528	-4.162	-1.522	-1.428	-5.478	-2.345	-3.935		X11_2_4_SH_LJ	-4.81261e-05	649	5.62595e-05	0.000270661	0.00018543	0.000202755	0.000115455	0.000200301	0.000169789	7.3248e-05	6.87241e-05	0.000263635	0.000112856	0.000189376
11_2_4_Ar(N-H)_LJ	-0.578	-2.778	-2.081	-1.903	-1.185	-1.743	-2.056	-0.752	-0.706	-2.706	-1.158	-1.944		X11_2_4_Ar.N.H._LJ	-2.3773e-05	650	1.37408e-05	6.60413e-05	4.524e-05	4.94716e-05	2.8171e-05	4.88772e-05	4.14363e-05	1.78773e-05	1.67837e-05	6.43297e-05	2.75291e-05	4.62147e-05
11_0_7_(H2O)HO_LJ	-0.356	-1.6	-1.428	-1.169	-0.558	-0.925	-1.23	-0.483	-0.432	-1.664	-0.667	-1.443		X11_0_7_.H2O.HO_LJ	-9.20722e-06	651	3.27777e-06	1.47316e-05	1.07632e-05	1.31479e-05	5.13763e-06	1.13249e-05	8.51668e-06	4.44709e-06	3.97752e-06	1.53208e-05	6.14122e-06	1.3286e-05
9_2_0_Ar(N-H)_C	30.944	29.84	29.495	30.223	30.156	31.079	13.075	30.986	31.149	26.552	30.971	26.045		X9_2_0_Ar.N.H._C	-0.00103128	652	-0.0319118	-0.0307733	-0.0311683	-0.0304175	-0.0310992	-0.0134839	-0.0320511	-0.0319551	-0.0321232	-0.0273825	-0.0319397	-0.0268596
10_3_3_SH_LJ	-1.784	-8.191	-5.841	-5.827	-5.118	-5.437	-6.356	-2.292	-2.272	-7.634	-3.867	-5.347		X10_3_3_SH_LJ	-0.000125984	653	0.000224755	0.00103193	0.000734108	0.000735872	0.000644786	0.000800754	0.000684974	0.000288755	0.000286235	0.000961761	0.00048718	0.000673636
10_3_3_Ar(N-H)_LJ	-0.881	-4.045	-2.885	-2.878	-2.528	-2.685	-3.139	-1.132	-1.123	-3.77	-1.91	-2.641		X10_3_3_Ar.N.H._LJ	-6.22364e-05	654	5.48302e-05	0.000251746	0.000179116	0.000179552	0.000157334	0.00019536	0.000167105	7.04516e-05	6.98914e-05	0.000234631	0.000118871	0.000164366
9_1_7_(H2O)HO_LJ	-0.673	-3.318	-2.522	-2.498	-1.133	-1.904	-2.669	-0.935	-0.819	-3.551	-1.411	-3.056		X9_1_7_.H2O.HO_LJ	-1.33651e-05	655	8.99468e-06	4.43452e-05	3.33859e-05	3.37067e-05	1.51426e-05	3.56713e-05	2.54471e-05	1.24963e-05	1.0946e-05	4.74593e-05	1.88581e-05	4.08436e-05
9_2_2_(H2O)HO_LJ	-1.994	-13.73	-8.195	-8.553	-6.364	-9.094	-10.243	-3.039	-2.857	-12.245	-4.595	-7.096		X9_2_2_.H2O.HO_LJ	-0.000211505	656	0.00042174	0.00290396	0.001809	0.00173328	0.00134602	0.00216644	0.00192342	0.000642763	0.000604269	0.00258988	0.000971864	0.00150084
-1_4_4_(H2O)HO_LJ	-9.653	36.422	32.239	34.801	-20.182	-24.75	36.055	-10.154	-10.579	37.366	-64.672	32.777		X.1_4_4_.H2O.HO_LJ	-0.00238825	657	0.0230538	-0.0869849	-0.0831135	-0.0769948	0.0481997	-0.0861084	0.0591092	0.0242503	0.0252653	-0.0892394	0.154453	-0.0782797
-1_4_4_O-H_LJ	-16.81	36.676	32.553	35.056	-18.91	-43.064	36.31	-9.454	-9.849	37.621	-111.094	33.051		X.1_4_4_O.H_LJ	-0.00308417	658	0.0518448	-0.113115	-0.108119	-0.100399	0.0583216	-0.111986	0.132817	0.0291577	0.030376	-0.116029	0.342632	-0.101935
-1_4_4_COO-_LJ	-10.356	36.544	32.531	34.926	-32.907	-26.384	36.177	-16.466	-17.154	37.488	-62.418	32.961		X.1_4_4_COO._LJ	-0.00277892	659	0.0287785	-0.101553	-0.0970567	-0.0904011	0.091446	-0.100533	0.0733191	0.0457577	0.0476696	-0.104176	0.173455	-0.0915961
-1_4_4_Ar(N-H)_LJ	-9.966	36.599	32.666	34.983	-19.327	-25.237	36.232	-9.783	-10.192	37.543	-53.734	33.052		X.1_4_4_Ar.N.H._LJ	-0.00237365	660	0.0236558	-0.0868733	-0.0830375	-0.0775377	0.0458756	-0.0860022	0.0599039	0.0232214	0.0241923	-0.089114	0.127546	-0.0784539
-1_4_4_SH_LJ	-20.185	36.892	32.961	35.276	-39.181	-51.176	36.526	-19.81	-20.638	37.836	-111.387	33.345		X.1_4_4_SH_LJ	-0.00392005	661	0.0791262	-0.144618	-0.138284	-0.129209	0.153591	-0.143184	0.200612	0.0776562	0.080902	-0.148319	0.436643	-0.130714
10_1_3_Ar(N-H)_LJ	-1.284	-9.392	-6.011	-5.419	-2.52	-5.805	-6.266	-1.872	-1.623	-9.205	-2.693	-5.479		X10_1_3_Ar.N.H._LJ	-6.18277e-05	662	7.93868e-05	0.000580686	0.000335044	0.000371646	0.000155806	0.000387412	0.00035891	0.000115741	0.000100346	0.000569124	0.000166502	0.000338754
10_1_3_SH_LJ	-2.6	-19.033	-12.171	-10.973	-5.101	-11.765	-12.689	-3.791	-3.285	-18.657	-5.452	-11.096		X10_1_3_SH_LJ	-0.000124935	663	0.000324832	0.00237789	0.00137091	0.00152059	0.000637294	0.0015853	0.00146986	0.000473629	0.000410412	0.00233092	0.000681147	0.00138628
10_1_7_(H2O)HO_LJ	-0.464	-2.148	-1.721	-1.605	-0.784	-1.244	-1.703	-0.633	-0.567	-2.248	-0.927	-1.917		X10_1_7_.H2O.HO_LJ	-1.02977e-05	664	4.77812e-06	2.21194e-05	1.65278e-05	1.77223e-05	8.07337e-06	1.75369e-05	1.28103e-05	6.51843e-06	5.83878e-06	2.31492e-05	9.54594e-06	1.97406e-05
11_5_-2_Ar(N-H)_C	26.327	18.167	18.167	19.624	20.736	27.951	15.249	25.997	28.337	15.327	29.992	15.379		X11_5_.2_Ar.N.H._C	-0.000100747	665	-0.00265237	-0.00183027	-0.00197706	-0.00183027	-0.00208909	-0.00153629	-0.00281598	-0.00261912	-0.00285487	-0.00154415	-0.00302161	-0.00154939
9_0_-2_Ar(N-H)_C	31.12	30.292	30.642	30.408	31.07	31.145	11.393	31.03	31.29	27.358	31.051	26.492		X9_0_.2_Ar.N.H._C	-0.00112249	666	-0.0349318	-0.0340024	-0.0341326	-0.0343953	-0.0348757	-0.0127885	-0.0349599	-0.0348308	-0.0351226	-0.030709	-0.0348544	-0.029737
13_4_-3_Ar(N-H)_C	24.791	16.313	17.052	17.234	22.324	25.429	12.767	23.353	26.469	14.09	27.383	13.97		X13_4_.3_Ar.N.H._C	-6.97531e-05	667	-0.00172925	-0.00113788	-0.00120212	-0.00118943	-0.00155717	-0.000890538	-0.00177375	-0.00162894	-0.00184629	-0.000982821	-0.00191005	-0.000974451
11_0_4_Ar(N-H)_LJ	-0.749	-4.857	-3.771	-2.896	-1.19	-2.801	-3.159	-1.057	-0.903	-4.957	-1.445	-3.329		X11_0_4_Ar.N.H._LJ	-1.86559e-05	668	1.39733e-05	9.06119e-05	5.40276e-05	7.03516e-05	2.22006e-05	5.89341e-05	5.22553e-05	1.97193e-05	1.68463e-05	9.24775e-05	2.69578e-05	6.21057e-05
11_0_4_SH_LJ	-1.517	-9.837	-7.635	-5.863	-2.409	-5.672	-6.395	-2.14	-1.829	-10.041	-2.926	-6.741		X11_0_4_SH_LJ	-3.75503e-05	669	5.69637e-05	0.000369382	0.000220157	0.000286696	9.04586e-05	0.000240134	0.000212985	8.03576e-05	6.86794e-05	0.000377042	0.000109872	0.000253126
13_2_-3_Ar(N-H)_C	27.273	17.978	19.214	18.671	25.73	27.549	12.02	25.327	29.469	15.72	28.348	15.468		X13_2_.3_Ar.N.H._C	-0.000172854	670	-0.00471424	-0.00310756	-0.00322735	-0.00332121	-0.00444752	-0.0020777	-0.00476194	-0.00437786	-0.00509382	-0.00271726	-0.00490005	-0.0026737
8_3_2_O-H_LJ	-4.352	-22.511	-15.713	-17.171	-12.06	-16.611	-19.467	-3.311	-3.448	-20.551	-11.279	-13.27		X8_3_2_O.H_LJ	-0.000501099	671	0.00218078	0.0112802	0.00860437	0.00787377	0.00604325	0.00975489	0.00832376	0.00165914	0.00172779	0.0102981	0.0056519	0.00664958
12_5_-3_Ar(N-H)_C	24.61	16.328	16.823	17.54	21.009	25.533	14.057	23.447	26.157	13.859	28.603	13.816		X12_5_.3_Ar.N.H._C	-2.82228e-05	672	-0.000694562	-0.000460821	-0.000495027	-0.000474791	-0.000592932	-0.000396727	-0.000720611	-0.000661739	-0.000738222	-0.000391139	-0.000807255	-0.000389926
10_5_-2_Ar(N-H)_C	27.586	19.29	19.005	21.118	20.123	29.427	16.862	27.626	29.926	16.034	30.554	16.126		X10_5_.2_Ar.N.H._C	-0.000128232	673	-0.00353742	-0.0024736	-0.00270801	-0.00243705	-0.00258042	-0.00216225	-0.00377349	-0.00354255	-0.00383748	-0.00205608	-0.00391801	-0.00206787
5_2_0_Ar(N-H)_C	31.474	31.282	30.914	31.42	19.548	31.49	27.843	31.556	31.643	31.056	31.501	31.064		X5_2_0_Ar.N.H._C	-0.000531714	674	-0.0167352	-0.0166331	-0.0167065	-0.0164374	-0.0103939	-0.0148045	-0.0167437	-0.0167788	-0.016825	-0.0165129	-0.0167495	-0.0165172
12_1_4_COO-_LJ	-0.452	-2.21	-1.757	-1.452	-1.291	-1.301	-1.546	-0.951	-0.877	-2.118	-0.846	-1.54		X12_1_4_COO._LJ	-2.32176e-05	675	1.04944e-05	5.13109e-05	3.3712e-05	4.07934e-05	2.99739e-05	3.58944e-05	3.02061e-05	2.208e-05	2.03619e-05	4.91749e-05	1.96421e-05	3.57551e-05
9_4_0_Ar(N-H)_C	30.478	25.105	23.246	26.985	22.482	30.8	17.282	30.682	30.843	21.386	30.871	21.462		X9_4_0_Ar.N.H._C	-0.00068403	676	-0.0208479	-0.0171726	-0.0184585	-0.015901	-0.0153784	-0.0118214	-0.0210681	-0.0209874	-0.0210975	-0.0146287	-0.0211167	-0.0146806
11_2_6_(H2O)HO_LJ	-0.365	-1.574	-1.246	-1.165	-0.703	-0.946	-1.238	-0.491	-0.46	-1.581	-0.719	-1.268		X11_2_6_.H2O.HO_LJ	-1.09564e-05	677	3.99907e-06	1.72453e-05	1.27642e-05	1.36516e-05	7.70232e-06	1.3564e-05	1.03647e-05	5.37957e-06	5.03993e-06	1.7322e-05	7.87762e-06	1.38927e-05
10_0_3_COO-_LJ	-1.554	-14.596	-9.13	-7.41	-4.157	-8.256	-8.664	-3.937	-3.162	-14.592	-3.177	-8.117		X10_0_3_COO._LJ	-5.99606e-05	678	9.31787e-05	0.000875185	0.000444308	0.00054744	0.000249256	0.000519498	0.000495035	0.000236065	0.000189595	0.000874945	0.000190495	0.0004867
9_2_2_Ar(N-H)_LJ	-2.067	-14.016	-8.46	-8.82	-6.131	-9.251	-10.552	-2.929	-2.755	-12.52	-4.762	-7.335		X9_2_2_Ar.N.H._LJ	-0.000206105	679	0.00042602	0.00288877	0.00181785	0.00174365	0.00126363	0.00217482	0.00190668	0.000603682	0.00056782	0.00258044	0.000981473	0.00151178
10_3_4_COO-_LJ	-0.752	-3.388	-2.481	-2.478	-3.057	-2.222	-2.695	-1.558	-1.519	-3.31	-1.623	-2.403		X10_3_4_COO._LJ	-7.64181e-05	680	5.74664e-05	0.000258904	0.000189364	0.000189593	0.00023361	0.000205947	0.000169801	0.000119059	0.000116079	0.000252944	0.000124027	0.000183633
9_2_2_SH_LJ	-4.185	-28.419	-17.135	-17.865	-12.415	-18.763	-21.375	-5.93	-5.578	-25.381	-9.64	-14.854		X9_2_2_SH_LJ	-0.000417419	681	0.0017469	0.0118626	0.0074572	0.00715248	0.00518226	0.00892234	0.00783204	0.0024753	0.00232836	0.0105945	0.00402392	0.00620035
11_0_-3_Ar(N-H)_C	30.666	23.312	25.77	23.941	30.612	30.643	12.073	30.215	30.925	20.363	30.579	19.83		X11_0_.3_Ar.N.H._C	-0.000480289	682	-0.0147286	-0.0111965	-0.0114986	-0.0123771	-0.0147026	-0.00579853	-0.0147175	-0.0145119	-0.0148529	-0.00978013	-0.0146868	-0.00952414
10_4_0_Ar(N-H)_C	29.947	23.058	21.939	24.477	23.06	30.581	15.546	30.294	30.616	19.808	30.63	19.862		X10_4_0_Ar.N.H._C	-0.000538028	683	-0.0161123	-0.0124059	-0.0131693	-0.0118038	-0.0124069	-0.00836419	-0.0164534	-0.016299	-0.0164723	-0.0106573	-0.0164798	-0.0106863
12_0_6_(H2O)HO_LJ	-0.311	-1.405	-1.27	-0.988	-0.501	-0.817	-1.04	-0.424	-0.384	-1.424	-0.567	-1.163		X12_0_6_.H2O.HO_LJ	-8.68823e-06	684	2.70204e-06	1.2207e-05	8.58398e-06	1.10341e-05	4.35281e-06	9.03576e-06	7.09829e-06	3.68381e-06	3.33628e-06	1.2372e-05	4.92623e-06	1.01044e-05
12_3_-1_Ar(N-H)_C	28.527	20.176	20.484	20.993	24.838	29.329	12.833	27.989	30.036	17.561	29.237	17.461		X12_3_.1_Ar.N.H._C	-0.000330796	685	-0.00943662	-0.00667414	-0.0069444	-0.00677603	-0.00821632	-0.00424511	-0.00970192	-0.00925865	-0.00993579	-0.00580911	-0.00967149	-0.00577603
10_0_8_COO-_LJ	-0.414	-1.831	-1.555	-1.388	-0.949	-0.996	-1.45	-0.824	-0.733	-1.882	-0.786	-1.744		X10_0_8_COO._LJ	-1.18801e-05	686	4.91835e-06	2.17524e-05	1.64896e-05	1.84735e-05	1.12742e-05	1.72261e-05	1.18326e-05	9.78919e-06	8.7081e-06	2.23583e-05	9.33774e-06	2.07189e-05
6_0_-1_Ar(N-H)_C	31.553	31.484	31.423	31.478	31.464	31.575	2.156	31.552	31.699	31.241	31.461	31.184		X6_0_.1_Ar.N.H._C	-0.00177868	687	-0.0561228	-0.056	-0.0559894	-0.0558915	-0.0559645	-0.00383484	-0.0561619	-0.056121	-0.0563824	-0.0555678	-0.0559591	-0.0554664
11_0_7_SH_LJ	-0.749	-3.359	-2.999	-2.455	-1.091	-1.943	-2.583	-0.943	-0.843	-3.491	-1.402	-3.029		X11_0_7_SH_LJ	-1.72222e-05	688	1.28994e-05	5.78492e-05	4.22804e-05	5.16493e-05	1.87894e-05	4.44848e-05	3.34627e-05	1.62405e-05	1.45183e-05	6.01226e-05	2.41455e-05	5.21659e-05
11_0_7_Ar(N-H)_LJ	-0.37	-1.659	-1.481	-1.213	-0.539	-0.959	-1.276	-0.466	-0.416	-1.724	-0.692	-1.496		X11_0_7_Ar.N.H._LJ	-8.44896e-06	689	3.12612e-06	1.40168e-05	1.02486e-05	1.25129e-05	4.55399e-06	1.07809e-05	8.10255e-06	3.93722e-06	3.51477e-06	1.4566e-05	5.84668e-06	1.26396e-05
-1_4_5_(H2O)HO_LJ	-5.843	36.505	32.886	36.954	-11.483	-12.106	35.493	-6.17	-6.106	38.152	-33.666	32.872		X.1_4_5_.H2O.HO_LJ	-0.00170504	690	0.00996253	-0.0622424	-0.0630079	-0.0560718	0.0195789	-0.0605169	0.0206412	0.0105201	0.010411	-0.0650506	0.0574018	-0.056048
-1_4_5_O-H_LJ	-10.177	36.759	33.155	37.208	-10.718	-21.081	35.748	-5.742	-5.681	38.407	-58.483	33.142		X.1_4_5_O.H_LJ	-0.00198693	691	0.0202209	-0.0730374	-0.0739295	-0.0658765	0.0212959	-0.0710286	0.0418864	0.0114089	0.0112877	-0.0763119	0.116201	-0.0658507
-1_4_5_COO-_LJ	-6.276	36.627	33.055	37.075	-18.661	-12.985	35.616	-10.001	-9.895	38.274	-35.46	33.044		X.1_4_5_COO._LJ	-0.00192232	692	0.0120645	-0.070409	-0.0712702	-0.0635425	0.0358725	-0.0684655	0.0249614	0.0192252	0.0190214	-0.0735751	0.0681656	-0.0635213
-1_4_5_SH_LJ	-12.243	36.975	33.43	37.423	-22.359	-25.308	35.965	-12.041	-11.917	38.622	-68.148	33.421		X.1_4_5_SH_LJ	-0.0024321	693	0.0297762	-0.0899268	-0.0910164	-0.081305	0.0543793	-0.0874704	0.0615515	0.0292849	0.0289833	-0.0939325	0.165743	-0.0812831
-1_4_5_Ar(N-H)_LJ	-6.046	36.682	33.137	37.13	-11.037	-12.495	35.672	-5.947	-5.886	38.328	-33.529	33.128		X.1_4_5_Ar.N.H._LJ	-0.00170688	694	0.0103198	-0.062612	-0.0633766	-0.056561	0.0188389	-0.060888	0.0213275	0.0101508	0.0100467	-0.0654215	0.0572301	-0.0565457
10_1_6_O-H_LJ	-1.07	-5.337	-4.27	-3.841	-1.004	-3.333	-4.134	-0.812	-0.716	-5.787	-2.186	-4.6		X10_1_6_O.H_LJ	-2.41368e-05	695	2.58264e-05	0.000128818	9.27096e-05	0.000103064	2.42334e-05	9.97817e-05	8.04481e-05	1.95991e-05	1.7282e-05	0.00013968	5.27632e-05	0.00011103
12_2_5_COO-_LJ	-0.336	-1.395	-1.125	-1.004	-1.01	-0.847	-1.061	-0.678	-0.646	-1.351	-0.637	-1.055		X12_2_5_COO._LJ	-1.92747e-05	696	6.4763e-06	2.68882e-05	1.93518e-05	2.1684e-05	1.94674e-05	2.04504e-05	1.63257e-05	1.30682e-05	1.24514e-05	2.60401e-05	1.2278e-05	2.03348e-05
12_1_5_(H2O)HO_LJ	-0.35	-1.595	-1.325	-1.102	-0.635	-0.951	-1.168	-0.48	-0.443	-1.576	-0.654	-1.212		X12_1_5_.H2O.HO_LJ	-1.02853e-05	697	3.59987e-06	1.64051e-05	1.13344e-05	1.36281e-05	6.53119e-06	1.20133e-05	9.78136e-06	4.93696e-06	4.55641e-06	1.62097e-05	6.72661e-06	1.24658e-05
12_0_5_(H2O)HO_LJ	-0.383	-1.901	-1.662	-1.265	-0.634	-1.1	-1.34	-0.537	-0.482	-1.909	-0.702	-1.458		X12_0_5_.H2O.HO_LJ	-1.0737e-05	698	4.11225e-06	2.04109e-05	1.35822e-05	1.78448e-05	6.80723e-06	1.43875e-05	1.18106e-05	5.76574e-06	5.17521e-06	2.04968e-05	7.53734e-06	1.56545e-05
12_1_7_COO-_LJ	-0.246	-0.991	-0.853	-0.741	-0.625	-0.572	-0.775	-0.485	-0.453	-0.984	-0.452	-0.839		X12_1_7_COO._LJ	-1.02215e-05	699	2.51449e-06	1.01295e-05	7.57412e-06	8.71893e-06	6.38843e-06	7.92165e-06	5.84669e-06	4.95742e-06	4.63033e-06	1.00579e-05	4.62011e-06	8.57583e-06
10_2_4_O-H_LJ	-1.476	-7.843	-5.642	-5.369	-1.81	-5.206	-5.946	-1.141	-1.051	-8.012	-3.154	-5.496		X10_2_4_O.H_LJ	-5.94426e-05	700	8.77373e-05	0.000466209	0.000319147	0.000335375	0.000107591	0.000353446	0.000309458	6.7824e-05	6.24742e-05	0.000476254	0.000187482	0.000326697
9_1_7_SH_LJ	-1.414	-6.963	-5.293	-5.242	-2.212	-3.991	-5.602	-1.826	-1.6	-7.444	-2.964	-6.409		X9_1_7_SH_LJ	-2.33673e-05	701	3.30414e-05	0.000162707	0.000122491	0.000123683	5.16885e-05	0.000130904	9.32589e-05	4.26687e-05	3.73877e-05	0.000173946	6.92607e-05	0.000149761
9_1_7_Ar(N-H)_LJ	-0.699	-3.439	-2.614	-2.589	-1.093	-1.971	-2.767	-0.902	-0.79	-3.676	-1.464	-3.165		X9_1_7_Ar.N.H._LJ	-1.15064e-05	702	8.04295e-06	3.95704e-05	2.979e-05	3.00776e-05	1.25765e-05	3.18381e-05	2.2679e-05	1.03787e-05	9.09002e-06	4.22974e-05	1.68453e-05	3.64176e-05
12_4_-1_Ar(N-H)_C	26.993	18.959	19.017	19.944	22.691	28.792	13.415	26.729	29.226	16.404	29.528	16.404		X12_4_.1_Ar.N.H._C	-0.000192879	703	-0.00520637	-0.00365678	-0.00384677	-0.00366797	-0.00437661	-0.00258747	-0.00555336	-0.00515545	-0.00563707	-0.00316398	-0.00569532	-0.00316398
8_3_3_COO-_LJ	-2.176	-11.104	-7.916	-8.578	-12.829	-8.263	-9.758	-4.716	-4.739	-11.176	-5.663	-7.353		X8_3_3_COO._LJ	-0.000438383	704	0.000953922	0.00486781	0.00376045	0.00347024	0.00562402	0.00427774	0.00362236	0.00206742	0.0020775	0.00489937	0.00248256	0.00322343
11_3_4_(H2O)HO_LJ	-0.475	-1.978	-1.492	-1.436	-1.195	-1.257	-1.534	-0.638	-0.627	-1.877	-0.962	-1.406		X11_3_4_.H2O.HO_LJ	-2.32963e-05	705	1.10657e-05	4.60801e-05	3.34535e-05	3.47581e-05	2.78391e-05	3.57365e-05	2.92834e-05	1.4863e-05	1.46068e-05	4.37271e-05	2.2411e-05	3.27546e-05
9_3_4_O-H_LJ	-1.822	-8.755	-6.275	-6.544	-2.818	-5.983	-7.258	-1.366	-1.328	-8.873	-4.249	-6.25		X9_3_4_O.H_LJ	-9.67422e-05	706	0.000176264	0.000846978	0.000633081	0.000607057	0.00027262	0.000702155	0.000578809	0.00013215	0.000128474	0.000858394	0.000411058	0.000604639
13_0_6_COO-_LJ	-0.231	-0.945	-0.875	-0.676	-0.56	-0.546	-0.707	-0.46	-0.427	-0.928	-0.405	-0.768		X13_0_6_COO._LJ	-1.03708e-05	707	2.39566e-06	9.80042e-06	7.01067e-06	9.07446e-06	5.80765e-06	7.33216e-06	5.66246e-06	4.77057e-06	4.42834e-06	9.62411e-06	4.20018e-06	7.96478e-06
13_3_-2_Ar(N-H)_C	26.447	17.916	18.628	18.667	23.921	27.451	12.265	25.29	28.522	15.629	28.049	15.504		X13_3_.2_Ar.N.H._C	-0.000165616	708	-0.00438005	-0.00296718	-0.00309156	-0.0030851	-0.00396171	-0.00203128	-0.00454633	-0.00418843	-0.00472371	-0.00258842	-0.00464537	-0.00256771
10_1_7_SH_LJ	-0.975	-4.508	-3.614	-3.37	-1.531	-2.611	-3.575	-1.236	-1.107	-4.717	-1.946	-4.024		X10_1_7_SH_LJ	-1.8592e-05	709	1.81272e-05	8.38129e-05	6.26551e-05	6.71916e-05	2.84644e-05	6.64665e-05	4.85438e-05	2.29797e-05	2.05814e-05	8.76986e-05	3.61801e-05	7.48143e-05
10_1_7_Ar(N-H)_LJ	-0.482	-2.227	-1.785	-1.665	-0.756	-1.29	-1.766	-0.611	-0.547	-2.33	-0.961	-1.987		X10_1_7_Ar.N.H._LJ	-9.137e-06	710	4.40403e-06	2.03481e-05	1.52131e-05	1.63095e-05	6.90757e-06	1.61359e-05	1.17867e-05	5.5827e-06	4.99794e-06	2.12892e-05	8.78065e-06	1.81552e-05
12_0_4_COO-_LJ	-0.497	-2.722	-2.249	-1.697	-1.276	-1.528	-1.807	-1.074	-0.958	-2.642	-0.911	-1.883		X12_0_4_COO._LJ	-2.05379e-05	711	1.02073e-05	5.59041e-05	3.48528e-05	4.61897e-05	2.62063e-05	3.71119e-05	3.13819e-05	2.20577e-05	1.96753e-05	5.42611e-05	1.871e-05	3.86728e-05
9_3_3_O-H_LJ	-2.265	-11.159	-7.837	-8.157	-4.189	-7.835	-9.103	-1.708	-1.696	-10.772	-5.317	-7.259		X9_3_3_O.H_LJ	-0.00015244	712	0.000345276	0.00170107	0.00124345	0.00119467	0.000638569	0.00138766	0.00119436	0.000260367	0.000258538	0.00164208	0.000810521	0.00110656
6_2_2_(H2O)HO_LJ	-10.395	-60.709	-48.795	-59.685	-45.549	-38.754	-72.391	-16.782	-17.98	-61.338	-38.466	-40.895		X6_2_2_.H2O.HO_LJ	-0.00212065	713	0.0220442	0.128743	0.126571	0.103477	0.0965935	0.153516	0.0821837	0.0355888	0.0381293	0.130076	0.081573	0.086724
12_1_6_(H2O)HO_LJ	-0.285	-1.216	-1.038	-0.878	-0.498	-0.719	-0.925	-0.383	-0.355	-1.213	-0.53	-0.986		X12_1_6_.H2O.HO_LJ	-7.55833e-06	714	2.15412e-06	9.19093e-06	6.63621e-06	7.84554e-06	3.76405e-06	6.99145e-06	5.43444e-06	2.89484e-06	2.68321e-06	9.16825e-06	4.00591e-06	7.45251e-06
11_0_8_COO-_LJ	-0.293	-1.223	-1.08	-0.926	-0.677	-0.676	-0.966	-0.576	-0.523	-1.236	-0.538	-1.125		X11_0_8_COO._LJ	-9.68091e-06	715	2.83651e-06	1.18397e-05	8.96452e-06	1.04554e-05	6.55397e-06	9.35176e-06	6.54429e-06	5.5762e-06	5.06311e-06	1.19656e-05	5.20833e-06	1.0891e-05
8_3_2_SH_LJ	-5.245	-26.922	-18.858	-20.584	-25.103	-19.762	-23.34	-6.945	-7.234	-24.563	-13.578	-15.957		X8_3_2_SH_LJ	-0.000871529	716	0.00457117	0.0234633	0.0179396	0.0164353	0.021878	0.0203415	0.0172232	0.00605277	0.00630464	0.0214074	0.0118336	0.013907
8_3_2_Ar(N-H)_LJ	-2.591	-13.286	-9.311	-10.161	-12.388	-9.747	-11.522	-3.43	-3.573	-12.121	-6.706	-7.88		X8_3_2_Ar.N.H._LJ	-0.000429752	717	0.00111349	0.00570969	0.00436672	0.00400143	0.00532377	0.00495161	0.0041888	0.00147405	0.00153551	0.00520903	0.00288192	0.00338645
-1_8_-2_O-H_LJ	-42.297	31.964	-80.725	-109.84	-36.234	-108.667	32.749	-29.018	32.716	33.622	-98.273	-133.443		X.1_8_.2_O.H_LJ	-0.0022588	718	0.0955404	-0.0722002	0.248106	0.182341	0.0818453	-0.0739734	0.245457	0.0655458	-0.0738988	-0.0759453	0.221979	0.301421
7_3_5_COO-_LJ	-1.913	-10.594	-6.684	-8.196	-7.602	-6.003	-9.521	-4.073	-3.916	-10.961	-5.345	-7.825		X7_3_5_COO._LJ	-0.000169756	719	0.000324743	0.0017984	0.00139132	0.00113465	0.00129049	0.00161625	0.00101905	0.000691417	0.000664765	0.0018607	0.000907346	0.00132834
12_5_-2_Ar(N-H)_C	25.087	17.079	17.27	18.257	20.799	26.55	13.964	24.541	26.836	14.588	28.762	14.622		X12_5_.2_Ar.N.H._C	-7.40457e-05	720	-0.00185758	-0.00126463	-0.00135185	-0.00127877	-0.00154008	-0.00103397	-0.00196591	-0.00181716	-0.00198709	-0.00108018	-0.0021297	-0.0010827
2_4_8_Ar(N-H)_LJ	-1.303	20.303	-10.016	-43.75	-2.264	-2.079	-38.366	-1.419	-1.31	-47.032	-3.876	-22.705		X2_4_8_Ar.N.H._LJ	-0.00188012	721	0.0024498	-0.0381721	0.0822554	0.0188313	0.0042566	0.0721328	0.00390878	0.00266789	0.00246296	0.0884259	0.00728736	0.0426882
11_3_5_(H2O)HO_LJ	-0.39	-1.597	-1.223	-1.189	-0.896	-0.988	-1.266	-0.519	-0.506	-1.548	-0.786	-1.203		X11_3_5_.H2O.HO_LJ	-1.54938e-05	722	6.04258e-06	2.47436e-05	1.84221e-05	1.89489e-05	1.38824e-05	1.96152e-05	1.53079e-05	8.04128e-06	7.83986e-06	2.39844e-05	1.21781e-05	1.8639e-05
13_4_-2_Ar(N-H)_C	25.178	16.996	17.485	17.867	22.194	26.328	12.648	24.267	26.991	14.744	27.505	14.693		X13_4_.2_Ar.N.H._C	-0.000108674	723	-0.00273618	-0.00184701	-0.00194167	-0.00190016	-0.0024119	-0.0013745	-0.00286116	-0.00263718	-0.00293321	-0.00160228	-0.00298906	-0.00159674
9_1_2_COO-_LJ	-2.695	-26.302	-13.87	-13.96	-9.765	-16.102	-18.102	-6.857	-5.81	-23.653	-6.046	-12.127		X9_1_2_COO._LJ	-0.000306242	724	0.000825321	0.00805476	0.00427513	0.00424757	0.00299045	0.00554358	0.0049311	0.0020999	0.00177926	0.00724353	0.00185154	0.00371379
11_0_5_O-H_LJ	-1.017	-5.72	-4.813	-3.714	-0.896	-3.417	-3.992	-0.796	-0.688	-6.065	-1.955	-4.483		X11_0_5_O.H_LJ	-1.94516e-05	725	1.97823e-05	0.000111263	7.22432e-05	9.36206e-05	1.74286e-05	7.76508e-05	6.64661e-05	1.54835e-05	1.33827e-05	0.000117974	3.80279e-05	8.72015e-05
9_0_7_O-H_LJ	-1.35	-6.76	-5.633	-5.007	-1.112	-4.009	-5.314	-1.02	-0.864	-7.534	-2.751	-6.823		X9_0_7_O.H_LJ	-1.66408e-05	726	2.24651e-05	0.000112492	8.33205e-05	9.37376e-05	1.85046e-05	8.84292e-05	6.6713e-05	1.69736e-05	1.43777e-05	0.000125372	4.57788e-05	0.00011354
12_0_6_SH_LJ	-0.653	-2.949	-2.667	-2.074	-0.978	-1.716	-2.184	-0.828	-0.749	-2.989	-1.19	-2.441		X12_0_6_SH_LJ	-1.64697e-05	727	1.07547e-05	4.85692e-05	3.41582e-05	4.39247e-05	1.61074e-05	3.59699e-05	2.8262e-05	1.36369e-05	1.23358e-05	4.9228e-05	1.9599e-05	4.02026e-05
12_0_6_Ar(N-H)_LJ	-0.323	-1.456	-1.317	-1.024	-0.483	-0.848	-1.079	-0.409	-0.37	-1.476	-0.588	-1.206		X12_0_6_Ar.N.H._LJ	-8.19271e-06	728	2.64625e-06	1.19286e-05	8.38934e-06	1.07898e-05	3.95708e-06	8.83994e-06	6.94742e-06	3.35082e-06	3.0313e-06	1.20924e-05	4.81731e-06	9.88041e-06
6_3_4_(H2O)HO_LJ	-3.721	-20.848	-13.787	-16.897	-12.349	-12.596	-20.339	-5.342	-5.487	-22.01	-13.065	-14.819		X6_3_4_.H2O.HO_LJ	-0.000399571	729	0.00148681	0.00833026	0.00675156	0.00550889	0.00493431	0.00812688	0.005033	0.00213451	0.00219245	0.00879457	0.0052204	0.00592125
11_2_6_SH_LJ	-0.766	-3.305	-2.617	-2.447	-1.374	-1.985	-2.601	-0.959	-0.898	-3.318	-1.51	-2.663		X11_2_6_SH_LJ	-2.03484e-05	730	1.55869e-05	6.72516e-05	4.97926e-05	5.32519e-05	2.79588e-05	5.29263e-05	4.03917e-05	1.95142e-05	1.82729e-05	6.75161e-05	3.07261e-05	5.41879e-05
11_2_6_Ar(N-H)_LJ	-0.379	-1.633	-1.293	-1.209	-0.679	-0.981	-1.285	-0.474	-0.443	-1.639	-0.746	-1.316		X11_2_6_Ar.N.H._LJ	-1.00263e-05	731	3.79998e-06	1.6373e-05	1.21218e-05	1.29641e-05	6.80788e-06	1.28838e-05	9.83584e-06	4.75249e-06	4.44167e-06	1.64332e-05	7.47965e-06	1.31947e-05
6_2_5_SH_LJ	-7.939	-49.074	-29.648	-38.265	-15.924	-28.303	-46.429	-11.338	-10.156	-54.979	-25.462	-39.5		X6_2_5_SH_LJ	-0.000470762	732	0.00373738	0.0231022	0.0180137	0.0139572	0.00749642	0.021857	0.013324	0.0053375	0.00478106	0.025882	0.0119865	0.0185951
10_1_-1_Ar(N-H)_C	30.867	28.128	28.911	28.673	30.587	30.975	11.699	30.812	31.082	24.393	30.836	23.829		X10_1_.1_Ar.N.H._C	-0.000938776	733	-0.0289772	-0.0264059	-0.0269175	-0.027141	-0.0287144	-0.0109827	-0.0290786	-0.0289256	-0.029179	-0.0228996	-0.0289481	-0.0223701
10_2_5_O-H_LJ	-1.177	-5.794	-4.351	-4.158	-1.321	-3.752	-4.535	-0.89	-0.817	-6.057	-2.489	-4.477		X10_2_5_O.H_LJ	-3.5548e-05	734	4.184e-05	0.000205965	0.000147809	0.000154669	4.69589e-05	0.00016121	0.000133376	3.16377e-05	2.90427e-05	0.000215314	8.8479e-05	0.000159149
12_0_5_SH_LJ	-0.804	-3.989	-3.489	-2.656	-1.238	-2.308	-2.813	-1.05	-0.941	-4.004	-1.475	-3.06		X12_0_5_SH_LJ	-2.01189e-05	735	1.61756e-05	8.02543e-05	5.34358e-05	7.01948e-05	2.49072e-05	5.65945e-05	4.64344e-05	2.11248e-05	1.89319e-05	8.05561e-05	2.96754e-05	6.15638e-05
12_0_5_Ar(N-H)_LJ	-0.397	-1.97	-1.723	-1.312	-0.611	-1.14	-1.39	-0.518	-0.465	-1.977	-0.729	-1.512		X12_0_5_Ar.N.H._LJ	-9.97175e-06	736	3.95878e-06	1.96443e-05	1.30829e-05	1.71813e-05	6.09274e-06	1.38607e-05	1.13678e-05	5.16536e-06	4.63686e-06	1.97141e-05	7.2694e-06	1.50773e-05
6_3_3_O-H_LJ	-8.855	-45.002	-34.661	-39.637	-22.421	-32.792	-45.395	-6.802	-7.467	-47.3	-32.484	-31.558		X6_3_3_O.H_LJ	-0.00114651	737	0.0101524	0.0515953	0.0454443	0.0397392	0.0257059	0.0520459	0.0375964	0.00779857	0.008561	0.05423	0.0372433	0.0361816
6_2_5_Ar(N-H)_LJ	-3.921	-24.218	-14.635	-18.886	-7.864	-13.94	-22.908	-5.599	-5.015	-27.099	-12.568	-19.493		X6_2_5_Ar.N.H._LJ	-0.000230103	738	0.000902235	0.00557264	0.00434573	0.00336756	0.00180953	0.0052712	0.00320764	0.00128835	0.00115397	0.00623557	0.00289194	0.0044854
10_2_7_COO-_LJ	-0.434	-1.938	-1.462	-1.474	-1.204	-1.087	-1.566	-0.871	-0.806	-1.955	-0.881	-1.633		X10_2_7_COO._LJ	-1.67713e-05	739	7.27876e-06	3.25028e-05	2.47209e-05	2.45197e-05	2.01927e-05	2.62639e-05	1.82304e-05	1.46078e-05	1.35177e-05	3.2788e-05	1.47755e-05	2.73876e-05
11_3_0_Ar(N-H)_C	29.9	22.8	22.442	23.663	25.63	30.524	13.353	30.036	30.59	19.862	30.368	19.779		X11_3_0_Ar.N.H._C	-0.000534596	740	-0.0159844	-0.0121888	-0.0126501	-0.0119974	-0.0137017	-0.00713846	-0.016318	-0.0160571	-0.0163533	-0.0106181	-0.0162346	-0.0105738
12_2_6_COO-_LJ	-0.276	-1.1	-0.901	-0.817	-0.786	-0.654	-0.859	-0.546	-0.52	-1.075	-0.519	-0.876		X12_2_6_COO._LJ	-1.37315e-05	741	3.78991e-06	1.51047e-05	1.12187e-05	1.23721e-05	1.0793e-05	1.17954e-05	8.98043e-06	7.49742e-06	7.1404e-06	1.47614e-05	7.12667e-06	1.20288e-05
13_0_5_COO-_LJ	-0.278	-1.215	-1.1	-0.834	-0.69	-0.697	-0.873	-0.565	-0.522	-1.178	-0.489	-0.929		X13_0_5_COO._LJ	-1.23731e-05	742	3.43972e-06	1.50333e-05	1.03192e-05	1.36104e-05	8.53743e-06	1.08017e-05	8.62404e-06	6.9908e-06	6.45875e-06	1.45755e-05	6.05044e-06	1.14946e-05
6_1_0_Ar(N-H)_C	31.476	31.376	31.229	31.417	31.134	31.521	5.885	31.519	31.628	31.187	31.4	31.126		X6_1_0_Ar.N.H._C	-0.00155513	743	-0.0489492	-0.0487937	-0.0488575	-0.0485651	-0.0484174	-0.00915193	-0.0490192	-0.0490161	-0.0491856	-0.0484998	-0.0488311	-0.0484049
11_1_7_(H2O)HO_LJ	-0.324	-1.401	-1.168	-1.044	-0.547	-0.81	-1.1	-0.433	-0.396	-1.427	-0.618	-1.214		X11_1_7_.H2O.HO_LJ	-6.80506e-06	744	2.20484e-06	9.53388e-06	7.10448e-06	7.94831e-06	3.72237e-06	7.48556e-06	5.5121e-06	2.94659e-06	2.6948e-06	9.71081e-06	4.20552e-06	8.26134e-06
12_1_5_SH_LJ	-0.735	-3.347	-2.783	-2.315	-1.239	-1.996	-2.452	-0.938	-0.866	-3.306	-1.373	-2.544		X12_1_5_SH_LJ	-1.91406e-05	745	1.40683e-05	6.40635e-05	4.43104e-05	5.32682e-05	2.37152e-05	4.69327e-05	3.82046e-05	1.79538e-05	1.65757e-05	6.32787e-05	2.628e-05	4.86936e-05
12_1_5_Ar(N-H)_LJ	-0.363	-1.653	-1.375	-1.144	-0.612	-0.986	-1.211	-0.463	-0.428	-1.633	-0.678	-1.257		X12_1_5_Ar.N.H._LJ	-9.45409e-06	746	3.43184e-06	1.56276e-05	1.08155e-05	1.29994e-05	5.7859e-06	1.14489e-05	9.32174e-06	4.37725e-06	4.04635e-06	1.54385e-05	6.40988e-06	1.18838e-05
11_3_4_SH_LJ	-0.997	-4.152	-3.134	-3.014	-2.333	-2.638	-3.221	-1.247	-1.224	-3.938	-2.021	-2.951		X11_3_4_SH_LJ	-4.44208e-05	747	4.42876e-05	0.000184435	0.000133884	0.000139215	0.000103634	0.000143079	0.000117182	5.53928e-05	5.43711e-05	0.000174929	8.97745e-05	0.000131086
11_3_4_Ar(N-H)_LJ	-0.492	-2.051	-1.548	-1.489	-1.152	-1.303	-1.591	-0.616	-0.605	-1.945	-0.998	-1.458		X11_3_4_Ar.N.H._LJ	-2.19414e-05	748	1.07952e-05	4.50018e-05	3.26707e-05	3.39653e-05	2.52765e-05	3.49088e-05	2.85896e-05	1.35159e-05	1.32745e-05	4.2676e-05	2.18975e-05	3.19905e-05
-1_5_4_(H2O)HO_LJ	-5.986	33.5	-83.756	32.774	-12.729	-16.149	33.202	-6.901	-7.593	34.249	-37.86	-77.789		X.1_5_4_.H2O.HO_LJ	-0.00503501	749	0.0301396	-0.168673	-0.165017	0.421712	0.0640907	-0.167172	0.0813104	0.0347466	0.0382308	-0.172444	0.190626	0.391668
-1_5_4_COO-_LJ	-6.433	33.643	-84.118	32.953	-20.659	-17.288	33.357	-11.184	-12.306	34.377	-39.836	-77.564		X.1_5_4_COO._LJ	-0.00530561	750	0.034131	-0.178497	-0.174836	0.446298	0.109609	-0.176979	0.0917234	0.059338	0.0652909	-0.182391	0.211354	0.411525
2_4_8_SH_LJ	-2.638	29.937	-20.29	-89.604	-4.583	-4.21	-78.726	-2.873	-2.652	-96.076	-7.847	-46.072		X2_4_8_SH_LJ	-0.0031177	751	0.00822449	-0.0933345	0.279358	0.0632581	0.0142884	0.245444	0.0131255	0.00895715	0.00826814	0.299536	0.0244646	0.143639
-1_5_4_O-H_LJ	-10.427	33.76	-144.597	33.047	-11.863	-28.114	33.466	-6.421	-7.065	34.504	-65.759	-134.172		X.1_5_4_O.H_LJ	-0.00723114	752	0.0753991	-0.244123	-0.238967	1.0456	0.085783	-0.241997	0.203296	0.0464311	0.051088	-0.249503	0.475512	0.970216
-1_5_4_SH_LJ	-12.553	34.003	-155.491	33.334	-24.813	-33.642	33.724	-13.47	-14.82	34.728	-76.496	-142.491		X.1_5_4_SH_LJ	-0.00811135	753	0.101822	-0.27581	-0.270384	1.26124	0.201267	-0.273547	0.272882	0.10926	0.12021	-0.281691	0.620486	1.15579
-1_5_4_Ar(N-H)_LJ	-6.2	33.711	-75.733	33.041	-12.252	-16.604	33.432	-6.653	-7.32	34.435	-37.628	-69.286		X.1_5_4_Ar.N.H._LJ	-0.00482411	754	0.0299095	-0.162626	-0.159393	0.365344	0.059105	-0.16128	0.0800995	0.0320948	0.0353125	-0.166118	0.181522	0.334243
8_0_7_O-H_LJ	-2.033	-10.566	-8.288	-7.947	-1.664	-6.18	-8.457	-1.558	-1.287	-11.981	-4.338	-11.301		X8_0_7_O.H_LJ	-1.25097e-05	755	2.54322e-05	0.000132177	9.94143e-05	0.00010368	2.08161e-05	0.000105794	7.73098e-05	1.94901e-05	1.60999e-05	0.000149878	5.42669e-05	0.000141372
-1_4_8_(H2O)HO_LJ	-1.356	32.279	-35.121	31.643	-2.243	-2.185	-56.428	-1.475	-1.378	-82.805	-4.05	-46.786		X.1_4_8_.H2O.HO_LJ	-0.00808081	756	0.0109576	-0.260841	-0.255701	0.283806	0.0181253	0.455984	0.0176566	0.0119192	0.0111354	0.669132	0.0327273	0.378069
12_2_5_(H2O)HO_LJ	-0.312	-1.297	-1.046	-0.933	-0.624	-0.788	-0.986	-0.418	-0.399	-1.257	-0.593	-0.981		X12_2_5_.H2O.HO_LJ	-9.74696e-06	757	3.04105e-06	1.26418e-05	9.09392e-06	1.01953e-05	6.0821e-06	9.6105e-06	7.68061e-06	4.07423e-06	3.88904e-06	1.22519e-05	5.77995e-06	9.56177e-06
11_4_0_Ar(N-H)_C	28.953	21.196	20.587	22.296	23.008	30.191	14.235	29.533	30.218	18.347	30.202	18.402		X11_4_0_Ar.N.H._C	-0.000390064	758	-0.0112935	-0.00826779	-0.00869686	-0.00803025	-0.00897459	-0.00555256	-0.0117764	-0.0115198	-0.011787	-0.0071565	-0.0117807	-0.00717796
9_5_-3_Ar(N-H)_C	27.801	19.065	19.011	21.378	19.441	29.041	19.086	27.304	29.997	15.312	30.806	15.356		X9_5_.3_Ar.N.H._C	-5.0714e-05	759	-0.0014099	-0.000966863	-0.00108416	-0.000964124	-0.000985931	-0.000967928	-0.00147279	-0.0013847	-0.00152127	-0.000776533	-0.0015623	-0.000778764
7_0_7_(H2O)HO_LJ	-1.77	-9.647	-6.796	-7.338	-2.704	-5.195	-7.822	-2.555	-2.057	-10.733	-3.953	-10.545		X7_0_7_.H2O.HO_LJ	1.25133e-06	760	-2.21485e-06	-1.20716e-05	-9.18224e-06	-8.50402e-06	-3.38359e-06	-9.78788e-06	-6.50064e-06	-3.19714e-06	-2.57398e-06	-1.34305e-05	-4.9465e-06	-1.31952e-05
12_1_-2_Ar(N-H)_C	30.022	21.466	22.854	22.009	29.273	30.288	11.76	29.328	30.608	18.819	30.019	18.493		X12_1_.2_Ar.N.H._C	-0.000385063	761	-0.0115603	-0.00826575	-0.00847484	-0.00880022	-0.0112719	-0.00452834	-0.0116628	-0.0112931	-0.011786	-0.00724649	-0.0115592	-0.00712096
9_0_8_COO-_LJ	-0.589	-2.759	-2.214	-2.102	-1.341	-1.455	-2.196	-1.187	-1.034	-2.861	-1.159	-2.718		X9_0_8_COO._LJ	-1.14911e-05	762	6.76823e-06	3.17038e-05	2.41542e-05	2.54412e-05	1.54095e-05	2.52344e-05	1.67195e-05	1.36399e-05	1.18818e-05	3.28759e-05	1.33181e-05	3.12327e-05
10_2_0_Ar(N-H)_C	30.735	27.246	26.792	27.965	29.925	30.922	12.656	30.762	30.985	23.736	30.767	23.387		X10_2_0_Ar.N.H._C	-0.000862245	763	-0.0265011	-0.0234927	-0.0241127	-0.0231013	-0.0258027	-0.0109126	-0.0266623	-0.0265244	-0.0267166	-0.0204662	-0.0265287	-0.0201653
13_2_-2_Ar(N-H)_C	27.656	18.776	19.759	19.383	25.634	28.568	11.789	26.262	29.955	16.475	28.453	16.285		X13_2_.2_Ar.N.H._C	-0.000217209	764	-0.00600713	-0.00407831	-0.00421016	-0.00429183	-0.00556793	-0.00256067	-0.00620522	-0.00570434	-0.00650649	-0.00357851	-0.00618024	-0.00353725
7_2_6_COO-_LJ	-1.809	-10.699	-6.498	-8.11	-5.38	-5.693	-9.242	-3.949	-3.484	-11.376	-4.695	-8.774		X7_2_6_COO._LJ	-7.35973e-05	765	0.000133138	0.000787418	0.000596874	0.000478236	0.000395954	0.000680187	0.00041899	0.000290636	0.000256413	0.000837243	0.00034554	0.000645743
13_1_-3_Ar(N-H)_C	28.378	18.683	20.22	19.237	27.305	28.571	11.547	26.214	29.88	16.444	28.604	16.144		X13_1_.3_Ar.N.H._C	-0.000213401	766	-0.00605589	-0.00398697	-0.00410519	-0.00431496	-0.00582691	-0.00246414	-0.00609707	-0.00559409	-0.00637641	-0.00350916	-0.00610411	-0.00344514
11_5_-1_Ar(N-H)_C	26.804	18.97	18.58	20.354	20.579	29.02	15.058	27.12	29	16.158	29.974	16.281		X11_5_.1_Ar.N.H._C	-0.000152484	767	-0.00408719	-0.00289263	-0.00310367	-0.00283316	-0.00313798	-0.00229611	-0.0044251	-0.00413538	-0.00442205	-0.00246384	-0.00457057	-0.0024826
12_1_6_SH_LJ	-0.599	-2.553	-2.18	-1.844	-0.972	-1.51	-1.942	-0.748	-0.693	-2.546	-1.112	-2.071		X12_1_6_SH_LJ	-1.3919e-05	768	8.3375e-06	3.55353e-05	2.56667e-05	3.03435e-05	1.35293e-05	2.70308e-05	2.10177e-05	1.04114e-05	9.64589e-06	3.54379e-05	1.5478e-05	2.88263e-05
12_1_6_Ar(N-H)_LJ	-0.296	-1.261	-1.077	-0.911	-0.48	-0.746	-0.959	-0.369	-0.342	-1.258	-0.549	-1.023		X12_1_6_Ar.N.H._LJ	-6.8585e-06	769	2.03012e-06	8.64857e-06	6.2481e-06	7.38661e-06	3.29208e-06	6.5773e-06	5.11644e-06	2.53079e-06	2.34561e-06	8.628e-06	3.76532e-06	7.01625e-06
12_2_-1_Ar(N-H)_C	29.996	21.336	21.969	21.946	27.005	30.218	12.109	29.183	30.452	18.684	29.812	18.49		X12_2_.1_Ar.N.H._C	-0.000439743	770	-0.0131905	-0.00938235	-0.0096506	-0.00966071	-0.0118753	-0.00532485	-0.0132881	-0.012833	-0.013391	-0.00821615	-0.0131096	-0.00813084
13_5_-3_Ar(N-H)_C	23.513	15.428	15.984	16.429	20.669	24.392	12.985	22.345	24.903	13.253	26.708	13.211		X13_5_.3_Ar.N.H._C	-1.4349e-05	771	-0.000337388	-0.000221376	-0.00023574	-0.000229354	-0.000296579	-0.000186322	-0.000350001	-0.000320628	-0.000357333	-0.000190167	-0.000383233	-0.000189565
11_3_5_SH_LJ	-0.82	-3.353	-2.569	-2.496	-1.751	-2.073	-2.659	-1.014	-0.988	-3.249	-1.651	-2.527		X11_3_5_SH_LJ	-2.90641e-05	772	2.38326e-05	9.74521e-05	7.25441e-05	7.46658e-05	5.08913e-05	7.72816e-05	6.025e-05	2.9471e-05	2.87154e-05	9.44294e-05	4.79849e-05	7.34451e-05
11_3_5_Ar(N-H)_LJ	-0.405	-1.656	-1.269	-1.233	-0.865	-1.024	-1.313	-0.501	-0.488	-1.605	-0.815	-1.248		X11_3_5_Ar.N.H._LJ	-1.4349e-05	773	5.81136e-06	2.3762e-05	1.76924e-05	1.82089e-05	1.24119e-05	1.88403e-05	1.46934e-05	7.18887e-06	7.00233e-06	2.30302e-05	1.16945e-05	1.79076e-05
13_1_6_COO-_LJ	-0.215	-0.838	-0.736	-0.613	-0.56	-0.492	-0.64	-0.424	-0.401	-0.813	-0.384	-0.672		X13_1_6_COO._LJ	-9.67062e-06	774	2.07918e-06	8.10398e-06	5.92809e-06	7.11757e-06	5.41555e-06	6.18919e-06	4.75794e-06	4.10034e-06	3.87792e-06	7.86221e-06	3.71352e-06	6.49865e-06
13_0_7_COO-_LJ	-0.189	-0.728	-0.679	-0.54	-0.448	-0.417	-0.562	-0.368	-0.344	-0.715	-0.329	-0.618		X13_0_7_COO._LJ	-7.65627e-06	775	1.44703e-06	5.57376e-06	4.13438e-06	5.1986e-06	3.43001e-06	4.30282e-06	3.19266e-06	2.81751e-06	2.63376e-06	5.47423e-06	2.51891e-06	4.73157e-06
11_1_3_COO-_LJ	-0.826	-5.109	-3.535	-3.035	-2.555	-2.967	-3.343	-1.844	-1.656	-4.769	-1.625	-3.075		X11_1_3_COO._LJ	-4.1953e-05	776	3.46532e-05	0.000214338	0.000127327	0.000148304	0.00010719	0.000140249	0.000124475	7.73613e-05	6.94742e-05	0.000200074	6.81736e-05	0.000129005
14_3_-3_Ar(N-H)_C	24.569	16.009	16.938	16.684	22.897	25.065	11.658	22.999	26.242	14.025	26.055	13.874		X14_3_.3_Ar.N.H._C	-8.8271e-05	777	-0.00216873	-0.00141313	-0.00147271	-0.00149513	-0.00202114	-0.00102906	-0.00221251	-0.00203014	-0.00231641	-0.001238	-0.0022999	-0.00122467
10_0_-2_Ar(N-H)_C	30.944	28.005	29.392	28.479	30.872	30.99	11.417	30.812	31.137	24.295	30.859	23.623		X10_0_.2_Ar.N.H._C	-0.000922214	778	-0.028537	-0.0258266	-0.0262637	-0.0271057	-0.0284706	-0.0105289	-0.0285794	-0.0284153	-0.028715	-0.0224052	-0.0284586	-0.0217855
13_1_5_COO-_LJ	-0.258	-1.054	-0.909	-0.745	-0.694	-0.621	-0.779	-0.517	-0.488	-1.011	-0.462	-0.801		X13_1_5_COO._LJ	-1.21331e-05	779	3.13034e-06	1.27883e-05	9.03915e-06	1.1029e-05	8.42036e-06	9.45168e-06	7.53465e-06	6.27281e-06	5.92095e-06	1.22666e-05	5.60549e-06	9.71861e-06
12_0_7_(H2O)HO_LJ	-0.248	-1.035	-0.946	-0.76	-0.39	-0.594	-0.795	-0.328	-0.3	-1.042	-0.447	-0.9		X12_0_7_.H2O.HO_LJ	-5.56707e-06	780	1.38063e-06	5.76192e-06	4.23097e-06	5.26645e-06	2.17116e-06	4.42582e-06	3.30684e-06	1.826e-06	1.67012e-06	5.80089e-06	2.48848e-06	5.01036e-06
11_0_6_O-H_LJ	-0.802	-3.975	-3.503	-2.764	-0.687	-2.369	-2.936	-0.604	-0.53	-4.217	-1.526	-3.411		X11_0_6_O.H_LJ	-1.34904e-05	781	1.08193e-05	5.36243e-05	3.72875e-05	4.72569e-05	9.2679e-06	3.96078e-05	3.19588e-05	8.1482e-06	7.14991e-06	5.6889e-05	2.05864e-05	4.60158e-05
11_2_7_COO-_LJ	-0.309	-1.283	-1.015	-0.975	-0.852	-0.731	-1.027	-0.611	-0.575	-1.273	-0.6	-1.07		X11_2_7_COO._LJ	-1.25426e-05	782	3.87568e-06	1.60922e-05	1.22291e-05	1.27308e-05	1.06863e-05	1.28813e-05	9.16867e-06	7.66355e-06	7.21202e-06	1.59668e-05	7.52558e-06	1.34206e-05
10_5_-1_Ar(N-H)_C	28.211	20.276	19.49	22.026	19.925	29.874	16.618	29.013	29.903	17.068	30.545	17.235		X10_5_.1_Ar.N.H._C	-0.000254748	783	-0.0071867	-0.00516527	-0.00561108	-0.00496504	-0.00507585	-0.0042334	-0.00761034	-0.007391	-0.00761773	-0.00434804	-0.00778128	-0.00439058
6_1_6_COO-_LJ	-3.662	-23.318	-13.361	-17.692	-9.615	-11.978	-20.379	-8.513	-6.872	-25.852	-10.021	-21.511		X6_1_6_COO._LJ	-8.72129e-05	784	0.000319374	0.00203363	0.00154297	0.00116525	0.000838552	0.00177731	0.00104464	0.000742443	0.000599327	0.00225463	0.00087396	0.00187604
3_3_5_(H2O)HO_LJ	-7.24	32.047	-35.533	-35.7	-17.113	-12.981	32.784	-9.358	-9.115	32.506	-37.863	-63.425		X3_3_5_.H2O.HO_LJ	-0.000114728	785	0.000830634	-0.0036767	0.00409581	0.00407665	0.00196335	-0.00376126	0.00148929	0.00107363	0.00104575	-0.00372936	0.00434397	0.00727666
11_1_7_SH_LJ	-0.68	-2.942	-2.453	-2.193	-1.069	-1.7	-2.311	-0.845	-0.773	-2.996	-1.299	-2.548		X11_1_7_SH_LJ	-1.2213e-05	786	8.30483e-06	3.59306e-05	2.67831e-05	2.99585e-05	1.30557e-05	2.82242e-05	2.07621e-05	1.032e-05	9.44064e-06	3.65901e-05	1.58647e-05	3.11187e-05
11_1_7_Ar(N-H)_LJ	-0.336	-1.453	-1.212	-1.083	-0.528	-0.84	-1.141	-0.417	-0.382	-1.48	-0.642	-1.259		X11_1_7_Ar.N.H._LJ	-6.04489e-06	787	2.03108e-06	8.78323e-06	6.54662e-06	7.32641e-06	3.1917e-06	6.89722e-06	5.07771e-06	2.52072e-06	2.30915e-06	8.94644e-06	3.88082e-06	7.61052e-06
8_3_1_Ar(N-H)_C	30.958	30.243	28.233	30.54	26.944	31.129	16.629	31.079	31.16	27.594	31.038	27.409		X8_3_1_Ar.N.H._C	-0.00097362	788	-0.0301413	-0.0294452	-0.0297343	-0.0274882	-0.0262332	-0.0161903	-0.0303078	-0.0302591	-0.030338	-0.0268661	-0.0302192	-0.0266859
6_0_5_SH_LJ	-16.038	-88.935	-72.443	-71.948	-24.687	-53.347	-82.965	-27.27	-19.62	-88.194	-45.112	-96.893		X6_0_5_SH_LJ	-0.00109574	789	0.0175735	0.0974496	0.0788363	0.0793787	0.0270505	0.0909081	0.0584544	0.0298808	0.0214984	0.0966377	0.049431	0.10617
12_0_-3_Ar(N-H)_C	30.246	21.111	23.236	21.61	30.057	30.253	11.549	29.119	30.681	18.584	30.015	18.162		X12_0_.3_Ar.N.H._C	-0.000343249	790	-0.0103819	-0.00724633	-0.00741762	-0.00797574	-0.010317	-0.00396419	-0.0103843	-0.00999507	-0.0105312	-0.00637894	-0.0103026	-0.00623409
12_2_5_SH_LJ	-0.656	-2.724	-2.198	-1.96	-1.218	-1.654	-2.072	-0.817	-0.778	-2.638	-1.245	-2.061		X12_2_5_SH_LJ	-1.80155e-05	791	1.18182e-05	4.90742e-05	3.53103e-05	3.9598e-05	2.19429e-05	3.73281e-05	2.97976e-05	1.47186e-05	1.4016e-05	4.75248e-05	2.24293e-05	3.71299e-05
7_2_1_(H2O)HO_LJ	-7.012	-50.061	-32.736	-40.161	-39.315	-34.189	-50.977	-10.966	-11.309	-41.737	-19.915	-24.146		X7_2_1_.H2O.HO_LJ	-0.00175319	792	0.0122933	0.0877662	0.0704097	0.0573923	0.0689265	0.0893722	0.0599397	0.0192254	0.0198268	0.0731727	0.0349147	0.0423324
12_2_5_Ar(N-H)_LJ	-0.324	-1.345	-1.086	-0.968	-0.602	-0.817	-1.023	-0.404	-0.385	-1.303	-0.615	-1.018		X12_2_5_Ar.N.H._LJ	-8.93088e-06	793	2.89361e-06	1.2012e-05	8.64509e-06	9.69894e-06	5.37639e-06	9.13629e-06	7.29653e-06	3.60808e-06	3.43839e-06	1.16369e-05	5.49249e-06	9.09164e-06
8_4_0_Ar(N-H)_C	30.725	27.296	24.364	29.852	20.83	30.958	19.705	30.91	31.008	23.031	31.049	23.182		X8_4_0_Ar.N.H._C	-0.000832112	794	-0.0255666	-0.0227133	-0.0248402	-0.0202736	-0.0173329	-0.0163968	-0.0257605	-0.0257206	-0.0258021	-0.0191644	-0.0258362	-0.01929
2_2_4_Ar(N-H)_LJ	-31.809	33.839	-64.938	33.882	-43.38	-45.389	35.997	-35.475	-32.017	35.579	33.079	33.794		X2_2_4_Ar.N.H._LJ	-0.00534613	795	0.170055	-0.180908	-0.181138	0.347167	0.231915	-0.192445	0.242655	0.189654	0.171167	-0.19021	-0.176845	-0.180667
2_2_4_SH_LJ	-64.773	34.131	-141.914	34.174	-90.921	-92.151	36.29	-72.488	-65.631	35.872	33.372	34.087		X2_2_4_SH_LJ	-0.00958066	796	0.620568	-0.326997	-0.327409	1.35963	0.871083	-0.347682	0.882867	0.694483	0.628788	-0.343677	-0.319726	-0.326576
2_2_4_COO-_LJ	-33.952	33.767	-94.232	33.816	-97.671	-47.738	35.941	-64.952	-60.284	35.523	32.989	33.729		X2_2_4_COO._LJ	-0.00759186	797	0.257759	-0.256354	-0.256726	0.715396	0.741504	-0.272859	0.36242	0.493106	0.457668	-0.269686	-0.250448	-0.256066
11_2_3_COO-_LJ	-0.715	-3.62	-2.574	-2.366	-2.577	-2.229	-2.569	-1.519	-1.44	-3.341	-1.433	-2.289		X11_2_3_COO._LJ	-5.27613e-05	798	3.77244e-05	0.000190996	0.000124833	0.000135808	0.000135966	0.000135544	0.000117605	8.01445e-05	7.59763e-05	0.000176276	7.5607e-05	0.000120771
2_2_4_O-H_LJ	-56.449	33.878	-192.687	33.935	-57.137	-78.342	36.073	-37.517	-34.887	35.655	33.078	33.848		X2_2_4_O.H_LJ	-0.00977585	799	0.551837	-0.331186	-0.331743	1.88368	0.558563	-0.352644	0.765859	0.36676	0.34105	-0.348558	-0.323366	-0.330893
10_0_3_Ar(N-H)_LJ	-1.499	-13.92	-8.785	-7.131	-2.475	-7.894	-8.338	-2.341	-1.882	-13.9	-3.063	-7.806		X10_0_3_Ar.N.H._LJ	-2.20924e-05	800	3.31165e-05	0.000307526	0.000157541	0.000194081	5.46786e-05	0.000184206	0.000174397	5.17182e-05	4.15778e-05	0.000307084	6.76689e-05	0.000172453
2_2_4_(H2O)HO_LJ	-32.535	33.617	-114.212	33.677	-52.959	-45.064	35.819	-38.508	-35.29	35.4	32.805	33.589		X2_2_4_.H2O.HO_LJ	-0.00689861	801	0.224446	-0.23191	-0.232324	0.787903	0.365343	-0.247101	0.310879	0.265651	0.243452	-0.244211	-0.226309	-0.231717
14_4_-3_Ar(N-H)_C	23.522	15.307	16.049	16.071	21.519	24.177	11.914	22.165	24.991	13.343	25.601	13.247		X14_4_.3_Ar.N.H._C	-4.5448e-05	802	-0.00106903	-0.000695672	-0.000730394	-0.000729394	-0.000977995	-0.000541467	-0.0010988	-0.00100735	-0.00113579	-0.000606412	-0.00116351	-0.000602049
8_3_2_(H2O)HO_LJ	-2.499	-12.931	-9.024	-9.861	-12.905	-9.546	-11.18	-3.558	-3.706	-11.806	-6.476	-7.619		X8_3_2_.H2O.HO_LJ	-0.000444276	803	0.00111024	0.00574493	0.004381	0.00400914	0.00573338	0.004967	0.00424105	0.00158073	0.00164649	0.00524512	0.00287713	0.00338494
10_0_3_SH_LJ	-3.035	-28.244	-17.794	-14.442	-5.011	-16.009	-16.888	-4.739	-3.81	-28.209	-6.201	-15.812		X10_0_3_SH_LJ	-4.30701e-05	804	0.000130718	0.00121647	0.000622018	0.000766389	0.000215824	0.000727367	0.000689509	0.000204109	0.000164097	0.00121496	0.000267078	0.000681024
8_1_7_(H2O)HO_LJ	-0.985	-5.207	-3.647	-3.946	-1.649	-2.846	-4.249	-1.387	-1.189	-5.595	-2.178	-4.875		X8_1_7_.H2O.HO_LJ	-6.7521e-06	805	6.65082e-06	3.51582e-05	2.66438e-05	2.46249e-05	1.11342e-05	2.86897e-05	1.92165e-05	9.36516e-06	8.02825e-06	3.7778e-05	1.47061e-05	3.29165e-05
9_3_6_COO-_LJ	-0.676	-3.175	-2.208	-2.428	-2.272	-1.807	-2.643	-1.374	-1.306	-3.183	-1.509	-2.486		X9_3_6_COO._LJ	-3.83352e-05	806	2.59146e-05	0.000121714	9.30779e-05	8.46441e-05	8.70976e-05	0.00010132	6.92717e-05	5.26726e-05	5.00658e-05	0.000122021	5.78478e-05	9.53013e-05
2_3_5_(H2O)HO_LJ	-9.027	34.414	-64.725	33.823	-20.47	-14.391	35.105	-10.92	-10.263	34.819	-50.032	32.066		X2_3_5_.H2O.HO_LJ	-0.00435933	807	0.0393517	-0.150022	-0.147446	0.282158	0.0892356	-0.153034	0.0627352	0.0476039	0.0447398	-0.151788	0.218106	-0.139786
12_2_4_(H2O)HO_LJ	-0.374	-1.615	-1.265	-1.121	-0.792	-0.985	-1.188	-0.507	-0.485	-1.525	-0.712	-1.142		X12_2_4_.H2O.HO_LJ	-1.2317e-05	808	4.60657e-06	1.9892e-05	1.38074e-05	1.5581e-05	9.75508e-06	1.46326e-05	1.21323e-05	6.24473e-06	5.97375e-06	1.87835e-05	8.76972e-06	1.4066e-05
2_3_5_O-H_LJ	-15.717	34.669	-112.261	34.08	-19.226	-25.059	35.359	-10.206	-9.592	35.073	-86.363	32.397		X2_3_5_O.H_LJ	-0.00592302	809	0.0930921	-0.205345	-0.201856	0.664924	0.113876	-0.209432	0.148425	0.0604503	0.0568136	-0.207738	0.51153	-0.191888
10_0_3_(H2O)HO_LJ	-1.445	-13.734	-8.511	-6.907	-2.566	-7.748	-8.076	-2.429	-1.952	-13.749	-2.955	-7.571		X10_0_3_.H2O.HO_LJ	-1.73958e-05	810	2.51369e-05	0.000238914	0.000120153	0.000148056	4.46376e-05	0.000140489	0.000134783	4.22544e-05	3.39566e-05	0.000239175	5.14046e-05	0.000131704
12_0_8_COO-_LJ	-0.21	-0.823	-0.747	-0.624	-0.488	-0.459	-0.649	-0.406	-0.377	-0.816	-0.374	-0.735		X12_0_8_COO._LJ	-7.19086e-06	811	1.51008e-06	5.91808e-06	4.4871e-06	5.37157e-06	3.50914e-06	4.66687e-06	3.3006e-06	2.91949e-06	2.71095e-06	5.86774e-06	2.68938e-06	5.28528e-06
10_3_6_COO-_LJ	-0.477	-2.067	-1.52	-1.575	-1.567	-1.21	-1.688	-0.956	-0.917	-2.047	-1.001	-1.626		X10_3_6_COO._LJ	-2.75158e-05	812	1.3125e-05	5.68752e-05	4.33374e-05	4.1824e-05	4.31173e-05	4.64467e-05	3.32941e-05	2.63051e-05	2.5232e-05	5.63249e-05	2.75433e-05	4.47407e-05
12_1_4_(H2O)HO_LJ	-0.42	-2.056	-1.634	-1.351	-0.797	-1.21	-1.438	-0.587	-0.542	-1.971	-0.787	-1.432		X12_1_4_.H2O.HO_LJ	-1.10154e-05	813	4.62646e-06	2.26476e-05	1.48818e-05	1.79991e-05	8.77925e-06	1.58401e-05	1.33286e-05	6.46602e-06	5.97033e-06	2.17113e-05	8.6691e-06	1.5774e-05
2_3_5_COO-_LJ	-9.671	34.542	-67.373	33.956	-33.446	-15.431	35.229	-17.767	-16.698	34.943	-50.189	32.375		X2_3_5_COO._LJ	-0.00480425	814	0.0464619	-0.165948	-0.163133	0.323677	0.160683	-0.169249	0.0741344	0.0853571	0.0802214	-0.167875	0.241121	-0.155538
12_2_4_COO-_LJ	-0.402	-1.737	-1.361	-1.206	-1.283	-1.058	-1.278	-0.822	-0.786	-1.64	-0.765	-1.228		X12_2_4_COO._LJ	-2.4448e-05	815	9.82811e-06	4.24662e-05	2.94843e-05	3.32738e-05	3.13668e-05	3.12446e-05	2.5866e-05	2.00963e-05	1.92162e-05	4.00948e-05	1.87028e-05	3.00222e-05
11_2_3_(H2O)HO_LJ	-0.664	-3.37	-2.394	-2.201	-1.591	-2.075	-2.389	-0.938	-0.889	-3.11	-1.332	-2.13		X11_2_3_.H2O.HO_LJ	-2.79754e-05	816	1.85756e-05	9.4277e-05	6.15738e-05	6.6973e-05	4.45088e-05	6.68332e-05	5.80489e-05	2.62409e-05	2.48701e-05	8.70034e-05	3.72632e-05	5.95875e-05
14_2_-3_Ar(N-H)_C	25.562	16.655	17.8	17.226	24.247	25.937	11.336	23.793	27.414	14.67	26.394	14.472		X14_2_.3_Ar.N.H._C	-0.000126875	817	-0.00324318	-0.0021131	-0.00218555	-0.00225837	-0.00307634	-0.00143825	-0.00329075	-0.00301873	-0.00347815	-0.00186125	-0.00334874	-0.00183613
7_0_7_SH_LJ	-3.715	-20.193	-14.232	-15.366	-5.279	-10.829	-16.387	-4.987	-4.016	-22.38	-8.288	-21.955		X7_0_7_SH_LJ	1.55828e-05	818	-5.78902e-05	-0.000314664	-0.000239446	-0.000221775	-8.22618e-05	-0.000255356	-0.000168746	-7.77116e-05	-6.25806e-05	-0.000348744	-0.00012915	-0.000342121
1_1_-1_Ar(N-H)_C	31.915	31.362	31.759	31.24	31.846	14.354	31.9	31.972	32.033	20.451	32.065	15.002		X1_1_.1_Ar.N.H._C	-0.00112245	819	-0.035823	-0.0352022	-0.0350653	-0.0356479	-0.0357455	-0.0358061	-0.0161116	-0.0358869	-0.0359554	-0.0229552	-0.0359913	-0.016839
2_3_5_SH_LJ	-18.83	34.894	-128.271	34.311	-39.668	-30.064	35.578	-21.241	-19.963	35.293	-92.68	32.815		X2_3_5_SH_LJ	-0.00703636	820	0.132495	-0.245527	-0.241425	0.902561	0.279118	-0.25034	0.211541	0.149459	0.140467	-0.248334	0.65213	-0.230898
6_3_4_SH_LJ	-7.804	-43.498	-28.766	-35.22	-24.06	-25.968	-42.352	-10.421	-10.701	-45.61	-27.227	-30.957		X6_3_4_SH_LJ	-0.000761776	821	0.0059449	0.0331357	0.0268297	0.0219132	0.0183283	0.0322627	0.0197818	0.00793846	0.00815176	0.0347446	0.0207409	0.0235823
11_1_5_O-H_LJ	-0.909	-4.609	-3.683	-3.139	-0.89	-2.839	-3.377	-0.691	-0.62	-4.76	-1.784	-3.546		X11_1_5_O.H_LJ	-1.66276e-05	822	1.51145e-05	7.66366e-05	5.2194e-05	6.12395e-05	1.47986e-05	5.61514e-05	4.72058e-05	1.14897e-05	1.03091e-05	7.91474e-05	2.96636e-05	5.89615e-05
2_3_5_Ar(N-H)_LJ	-9.295	34.601	-62.959	34.019	-19.558	-14.843	35.285	-10.482	-9.851	35	-45.128	32.515		X2_3_5_Ar.N.H._LJ	-0.00430747	823	0.0400379	-0.149043	-0.146536	0.271194	0.0842455	-0.151989	0.0639358	0.0451509	0.0424329	-0.150761	0.194387	-0.140057
7_2_1_SH_LJ	-14.69	-94.3	-65.568	-80.034	-75.755	-62.085	-99.244	-21.361	-22.035	-81.849	-41.51	-50.069		X7_2_1_SH_LJ	-0.00317901	824	0.0466996	0.299781	0.254429	0.208441	0.240826	0.315498	0.197369	0.0679068	0.0700495	0.260199	0.131961	0.15917
12_2_6_(H2O)HO_LJ	-0.256	-1.023	-0.838	-0.759	-0.486	-0.608	-0.799	-0.337	-0.321	-1	-0.482	-0.815		X12_2_6_.H2O.HO_LJ	-6.45236e-06	825	1.6518e-06	6.60076e-06	4.89734e-06	5.40708e-06	3.13585e-06	5.15543e-06	3.92303e-06	2.17444e-06	2.07121e-06	6.45236e-06	3.11004e-06	5.25867e-06
7_0_7_Ar(N-H)_LJ	-1.835	-9.971	-7.028	-7.588	-2.607	-5.345	-8.093	-2.463	-1.983	-11.047	-4.093	-10.835		X7_0_7_Ar.N.H._LJ	7.80615e-06	826	-1.43243e-05	-7.78351e-05	-5.9233e-05	-5.48616e-05	-2.03506e-05	-6.31751e-05	-4.17239e-05	-1.92265e-05	-1.54796e-05	-8.62345e-05	-3.19506e-05	-8.45796e-05
7_3_5_(H2O)HO_LJ	-1.779	-9.867	-6.222	-7.633	-4.69	-5.605	-8.868	-2.513	-2.417	-10.223	-4.975	-7.286		X7_3_5_.H2O.HO_LJ	-9.6745e-05	827	0.000172109	0.000954583	0.000738455	0.000601947	0.000453734	0.000857935	0.000542256	0.00024312	0.000233833	0.000989024	0.000481306	0.000704884
3_3_5_O-H_LJ	-12.608	32.387	-61.819	-54.625	-16.002	-22.602	33.057	-8.736	-8.515	32.791	-65.727	-108.787		X3_3_5_O.H_LJ	-0.000184112	828	0.00232128	-0.00596283	0.0100571	0.0113816	0.00294616	-0.00608618	0.00416129	0.0016084	0.00156771	-0.00603721	0.0121011	0.020029
6_3_4_COO-_LJ	-3.998	-22.338	-14.772	-18.094	-20.056	-13.405	-21.768	-8.663	-8.902	-23.491	-13.989	-15.889		X6_3_4_COO._LJ	-0.000598506	829	0.00239283	0.0133694	0.0108294	0.00884113	0.0120036	0.0130283	0.00802297	0.00518486	0.0053279	0.0140595	0.0083725	0.00950966
12_5_-1_Ar(N-H)_C	25.457	17.738	17.622	18.851	20.678	27.419	13.817	25.453	27.344	15.261	28.74	15.361		X12_5_.1_Ar.N.H._C	-0.00011413	830	-0.0029054	-0.00202443	-0.00215146	-0.00201119	-0.00235997	-0.00157693	-0.00312932	-0.00290494	-0.00312076	-0.00174173	-0.00328009	-0.00175315
0_4_5_(H2O)HO_LJ	-6.002	37.104	-62.448	35.172	-12.908	-11.734	36.827	-6.402	-6.386	37.677	-36.619	32.514		X0_4_5_.H2O.HO_LJ	-0.00426362	831	0.0255902	-0.158197	-0.14996	0.266254	0.0550348	-0.157016	0.0500293	0.0272957	0.0272275	-0.16064	0.156129	-0.138627
0_4_5_O-H_LJ	-10.453	37.359	-102.552	35.427	-12.06	-20.434	37.082	-5.96	-5.944	37.932	-63.434	32.799		X0_4_5_O.H_LJ	-0.0056545	832	0.0591065	-0.211247	-0.200322	0.579881	0.0681933	-0.20968	0.115544	0.0337008	0.0336104	-0.214487	0.358688	-0.185462
0_4_5_COO-_LJ	-6.444	37.226	-38.74	35.296	-20.996	-12.59	36.949	-10.381	-10.354	37.799	-37.756	32.725		X0_4_5_COO._LJ	-0.00383927	833	0.0247402	-0.142921	-0.135511	0.148733	0.0806093	-0.141857	0.0483364	0.0398555	0.0397518	-0.145121	0.144955	-0.12564
0_4_5_SH_LJ	-12.568	37.574	-33.813	35.645	-25.113	-24.542	37.297	-12.491	-12.461	38.147	-71.336	33.123		X0_4_5_SH_LJ	-0.00419567	834	0.0527311	-0.157648	-0.149554	0.141868	0.105366	-0.156486	0.10297	0.0524081	0.0522822	-0.160052	0.299302	-0.138973
0_4_5_Ar(N-H)_LJ	-6.206	37.281	-11.571	35.352	-12.394	-12.118	37.004	-6.169	-6.154	37.854	-34.944	32.828		X0_4_5_Ar.N.H._LJ	-0.00283674	835	0.0176048	-0.105756	-0.100284	0.0328239	0.0351585	-0.104971	0.0343756	0.0174998	0.0174573	-0.107382	0.099127	-0.0931245
6_3_4_Ar(N-H)_LJ	-3.854	-21.472	-14.2	-17.384	-11.878	-12.802	-20.902	-5.146	-5.284	-22.498	-13.438	-15.283		X6_3_4_Ar.N.H._LJ	-0.000374655	836	0.00144392	0.0080446	0.00651301	0.00532011	0.00445016	0.00783105	0.00479634	0.00192798	0.00197968	0.00842899	0.00503462	0.00572586
7_2_1_Ar(N-H)_LJ	-7.254	-46.011	-32.221	-39.307	-37.296	-30.156	-48.612	-10.545	-10.879	-40.125	-20.489	-24.699		X7_2_1_Ar.N.H._LJ	-0.00154998	837	0.0112435	0.071316	0.0609249	0.0499418	0.0578079	0.0753475	0.0467411	0.0163445	0.0168622	0.0621928	0.0317575	0.0382829
13_5_-2_Ar(N-H)_C	23.896	16.052	16.369	17.019	20.538	25.227	12.914	23.23	25.433	13.855	26.84	13.881		X13_5_.2_Ar.N.H._C	-4.99732e-05	838	-0.00119416	-0.00080217	-0.000850494	-0.000818012	-0.00102635	-0.000645354	-0.00126067	-0.00116088	-0.00127097	-0.000692379	-0.00134128	-0.000693678
13_3_-1_Ar(N-H)_C	26.712	18.548	18.991	19.21	23.787	28.258	12.064	26.058	28.853	16.258	28.001	16.197		X13_3_.1_Ar.N.H._C	-0.000201558	839	-0.00538403	-0.00373851	-0.00387194	-0.0038278	-0.00479447	-0.0024316	-0.00569564	-0.00525221	-0.00581557	-0.00327694	-0.00564384	-0.00326464
13_4_-1_Ar(N-H)_C	25.459	17.583	17.814	18.383	22.078	27.09	12.494	25.028	27.357	15.333	27.473	15.346		X13_4_.1_Ar.N.H._C	-0.000142284	840	-0.00362242	-0.00250178	-0.00261561	-0.00253465	-0.00314135	-0.0017777	-0.00385448	-0.00356109	-0.00389247	-0.00218165	-0.00390898	-0.00218349
9_2_7_COO-_LJ	-0.613	-2.968	-2.097	-2.262	-1.708	-1.603	-2.426	-1.25	-1.138	-3.023	-1.311	-2.511		X9_2_7_COO._LJ	-1.91018e-05	841	1.17094e-05	5.66941e-05	4.32083e-05	4.00565e-05	3.26259e-05	4.6341e-05	3.06202e-05	2.38772e-05	2.17378e-05	5.77447e-05	2.50425e-05	4.79646e-05
7_3_1_Ar(N-H)_C	31.103	30.722	29.881	30.894	25.944	31.241	19.322	31.225	31.285	29.737	31.175	29.61		X7_3_1_Ar.N.H._C	-0.000840052	842	-0.0261281	-0.0258081	-0.0259526	-0.0251016	-0.0217943	-0.0162315	-0.0262441	-0.0262306	-0.026281	-0.0249806	-0.0261886	-0.0248739
6_1_1_Ar(N-H)_LJ	-21.003	33.176	32.47	32.284	-64.036	33.284	33.369	-35.304	-34.461	32.944	-63.249	-82.2		X6_1_1_Ar.N.H._LJ	0.00135044	843	-0.0283632	0.0448021	0.0435975	0.0438487	-0.0864765	0.0450627	0.0449479	-0.0476758	-0.0465374	0.0444888	-0.0854137	-0.111006
10_0_7_O-H_LJ	-0.908	-4.336	-3.759	-3.177	-0.754	-2.543	-3.359	-0.672	-0.585	-4.674	-1.771	-4.114		X10_0_7_O.H_LJ	-9.61377e-06	844	8.7293e-06	4.16853e-05	3.05429e-05	3.61382e-05	7.24878e-06	3.22926e-05	2.44478e-05	6.46045e-06	5.62405e-06	4.49348e-05	1.7026e-05	3.9551e-05
9_3_1_Ar(N-H)_C	30.774	28.547	26.321	29.75	26.934	30.996	15.007	30.899	31.014	24.9	30.87	24.759		X9_3_1_Ar.N.H._C	-0.000977049	845	-0.0300677	-0.0278918	-0.0290672	-0.0257169	-0.0263158	-0.0146626	-0.0302846	-0.0301898	-0.0303022	-0.0243285	-0.0301615	-0.0241908
12_0_7_SH_LJ	-0.521	-2.173	-1.987	-1.595	-0.762	-1.247	-1.67	-0.641	-0.587	-2.188	-0.939	-1.89		X12_0_7_SH_LJ	-1.02819e-05	846	5.35685e-06	2.23425e-05	1.63996e-05	2.04301e-05	7.83478e-06	1.71707e-05	1.28215e-05	6.59068e-06	6.03546e-06	2.24967e-05	9.65468e-06	1.94327e-05
8_0_-1_SH_LJ	-16.253	32.15	-77.143	-89.274	-38.757	-64.403	-102.39	-25.078	-22.709	-91.996	-33.295	-57.325		X8_0_.1_SH_LJ	-0.0102898	847	0.167241	-0.330819	0.918616	0.79379	0.398804	1.05358	0.662697	0.258049	0.233672	0.946625	0.342601	0.589866
12_0_7_Ar(N-H)_LJ	-0.257	-1.073	-0.981	-0.788	-0.376	-0.616	-0.825	-0.317	-0.29	-1.081	-0.464	-0.933		X12_0_7_Ar.N.H._LJ	-5.10404e-06	848	1.31174e-06	5.47664e-06	4.02198e-06	5.00706e-06	1.91912e-06	4.21083e-06	3.14409e-06	1.61798e-06	1.48017e-06	5.51747e-06	2.36828e-06	4.76207e-06
6_1_1_SH_LJ	-42.573	33.469	32.774	32.587	-130.424	33.577	33.661	-71.755	-70.025	33.239	-128.751	-168.195		X6_1_1_SH_LJ	0.0011609	849	-0.0494228	0.038854	0.0378301	0.0380472	-0.151409	0.0390769	0.0389794	-0.0833001	-0.0812917	0.038587	-0.149467	-0.195257
7_4_-2_Ar(N-H)_C	30.718	25.5	23.492	29.51	17.69	30.86	24.924	30.884	31.062	20.208	31.262	20.363		X7_4_.2_Ar.N.H._C	-0.000498837	850	-0.0153233	-0.0127203	-0.0147207	-0.0117187	-0.00882442	-0.012433	-0.0153941	-0.0154061	-0.0154949	-0.0100805	-0.0155946	-0.0101578
10_3_6_(H2O)HO_LJ	-0.443	-1.922	-1.413	-1.464	-0.967	-1.125	-1.57	-0.59	-0.566	-1.904	-0.93	-1.512		X10_3_6_.H2O.HO_LJ	-1.28514e-05	851	5.69316e-06	2.47003e-05	1.88144e-05	1.8159e-05	1.24273e-05	2.01767e-05	1.44578e-05	7.58231e-06	7.27388e-06	2.4469e-05	1.19518e-05	1.94313e-05
3_2_8_COO-_LJ	-2.22	13.445	-11.524	-53.718	-5.647	-3.393	-45.083	-4.225	-3.412	-57.258	-5.917	-37.988		X3_2_8_COO._LJ	-0.00152836	852	0.00339296	-0.0205488	0.0821004	0.0176128	0.00863064	0.068903	0.00518572	0.00645732	0.00521476	0.0875108	0.0090433	0.0580593
11_1_-1_Ar(N-H)_C	30.612	24.957	25.924	25.404	30.116	30.778	11.581	30.488	30.894	21.835	30.562	21.437		X11_1_.1_Ar.N.H._C	-0.000680039	853	-0.0208174	-0.0169717	-0.0172757	-0.0176293	-0.0204801	-0.00787554	-0.0209303	-0.020733	-0.0210091	-0.0148487	-0.0207834	-0.014578
9_5_-2_Ar(N-H)_C	28.81	20.401	19.688	22.729	18.581	29.992	18.937	29.468	30.199	16.651	30.825	16.813		X9_5_.2_Ar.N.H._C	-0.000220116	854	-0.00634154	-0.00449059	-0.00500302	-0.00433364	-0.00408998	-0.00416834	-0.00660172	-0.00648638	-0.00664728	-0.00366515	-0.00678508	-0.00370081
12_4_0_Ar(N-H)_C	27.203	19.529	19.269	20.403	22.596	29.515	13.191	27.434	29.472	17.021	29.29	17.085		X12_4_0_Ar.N.H._C	-0.000226115	855	-0.00615101	-0.0044158	-0.00461343	-0.00435701	-0.0051093	-0.00298269	-0.00667379	-0.00620324	-0.00666407	-0.00384871	-0.00662291	-0.00386318
9_3_2_SH_LJ	-3.297	-16.299	-11.104	-11.642	-12.958	-11.234	-12.964	-4.299	-4.391	-14.414	-7.724	-9.576		X9_3_2_SH_LJ	-0.00037137	856	0.00122441	0.00605296	0.00432349	0.00412369	0.00481221	0.00481444	0.00417197	0.00159652	0.00163069	0.00535293	0.00286846	0.00355624
9_3_2_Ar(N-H)_LJ	-1.629	-8.047	-5.484	-5.749	-6.399	-5.545	-6.402	-2.124	-2.169	-7.116	-3.815	-4.729		X9_3_2_Ar.N.H._LJ	-0.000183295	857	0.000298588	0.00147498	0.00105376	0.00100519	0.00117291	0.00117346	0.00101637	0.000389319	0.000397568	0.00130433	0.000699272	0.000866803
14_3_-2_Ar(N-H)_C	24.884	16.614	17.345	17.233	22.831	25.849	11.536	23.754	26.648	14.599	26.152	14.51		X14_3_.2_Ar.N.H._C	-0.000120098	858	-0.00298851	-0.0019953	-0.00206964	-0.00208309	-0.00274195	-0.00138544	-0.0031044	-0.0028528	-0.00320036	-0.0017533	-0.00314079	-0.00174261
9_0_0_Ar(N-H)_LJ	-3.997	-34.92	-21.999	-22.249	-8.178	-20.388	-28.218	-6.427	-5.381	-30.954	-8.022	-16.421		X9_0_0_Ar.N.H._LJ	-0.000360397	859	0.00144051	0.0125851	0.00801847	0.00792837	0.00294733	0.0101697	0.00734777	0.00231627	0.0019393	0.0111557	0.0028911	0.00591808
12_1_7_(H2O)HO_LJ	-0.229	-0.921	-0.793	-0.689	-0.386	-0.532	-0.721	-0.3	-0.28	-0.915	-0.42	-0.78		X12_1_7_.H2O.HO_LJ	-4.44481e-06	860	1.01786e-06	4.09367e-06	3.06248e-06	3.52474e-06	1.7157e-06	3.20471e-06	2.36464e-06	1.33344e-06	1.24455e-06	4.067e-06	1.86682e-06	3.46695e-06
11_2_3_Ar(N-H)_LJ	-0.689	-3.488	-2.482	-2.281	-1.534	-2.148	-2.477	-0.905	-0.858	-3.219	-1.382	-2.208		X11_2_3_Ar.N.H._LJ	-2.61488e-05	861	1.80166e-05	9.12072e-05	5.96455e-05	6.49014e-05	4.01123e-05	6.47707e-05	5.61677e-05	2.36647e-05	2.24357e-05	8.41731e-05	3.61377e-05	5.77367e-05
9_4_4_SH_LJ	-1.733	-7.24	-5.242	-5.608	-5.588	-4.667	-6.1	-2.142	-2.206	-6.911	-4.028	-5.146		X9_4_4_SH_LJ	-0.000128078	862	0.000221959	0.000927283	0.00071826	0.000671384	0.000715699	0.000781275	0.000597739	0.000274343	0.00028254	0.000885146	0.000515897	0.000659088
11_2_3_SH_LJ	-1.396	-7.062	-5.024	-4.618	-3.106	-4.35	-5.015	-1.832	-1.736	-6.518	-2.798	-4.469		X11_2_3_SH_LJ	-5.29187e-05	863	7.38744e-05	0.000373712	0.000244378	0.000265863	0.000164365	0.000265387	0.000230196	9.6947e-05	9.18668e-05	0.000344924	0.000148066	0.000236493
13_0_6_(H2O)HO_LJ	-0.214	-0.879	-0.814	-0.629	-0.346	-0.508	-0.657	-0.284	-0.264	-0.863	-0.377	-0.714		X13_0_6_.H2O.HO_LJ	-5.10297e-06	864	1.09203e-06	4.48551e-06	3.20977e-06	4.15381e-06	1.76563e-06	3.35265e-06	2.59231e-06	1.44924e-06	1.34718e-06	4.40386e-06	1.92382e-06	3.64352e-06
9_4_4_Ar(N-H)_LJ	-0.856	-3.576	-2.589	-2.77	-2.76	-2.305	-3.013	-1.058	-1.09	-3.413	-1.99	-2.542		X9_4_4_Ar.N.H._LJ	-6.32444e-05	865	5.41372e-05	0.000226162	0.000175187	0.00016374	0.000174554	0.000190555	0.000145778	6.69125e-05	6.89364e-05	0.000215853	0.000125856	0.000160767
11_3_5_COO-_LJ	-0.42	-1.717	-1.316	-1.278	-1.452	-1.062	-1.361	-0.841	-0.819	-1.664	-0.845	-1.294		X11_3_5_COO._LJ	-2.93996e-05	866	1.23478e-05	5.04792e-05	3.75727e-05	3.86899e-05	4.26883e-05	4.00129e-05	3.12224e-05	2.47251e-05	2.40783e-05	4.8921e-05	2.48427e-05	3.80431e-05
12_1_4_Ar(N-H)_LJ	-0.436	-2.13	-1.694	-1.401	-0.769	-1.254	-1.491	-0.567	-0.523	-2.041	-0.816	-1.485		X12_1_4_Ar.N.H._LJ	-9.94087e-06	867	4.33422e-06	2.11741e-05	1.39272e-05	1.68398e-05	7.64453e-06	1.48218e-05	1.24658e-05	5.63647e-06	5.19907e-06	2.02893e-05	8.11175e-06	1.47622e-05
12_1_4_SH_LJ	-0.883	-4.313	-3.43	-2.836	-1.556	-2.539	-3.019	-1.147	-1.058	-4.133	-1.653	-3.007		X12_1_4_SH_LJ	-2.01063e-05	868	1.77539e-05	8.67184e-05	5.70214e-05	6.89646e-05	3.12854e-05	6.07009e-05	5.10499e-05	2.30619e-05	2.12725e-05	8.30993e-05	3.32357e-05	6.04596e-05
8_1_7_SH_LJ	-2.068	-10.919	-7.651	-8.278	-3.219	-5.957	-8.914	-2.708	-2.322	-11.715	-4.571	-10.212		X8_1_7_SH_LJ	-7.16993e-06	869	1.48274e-05	7.82885e-05	5.93527e-05	5.48571e-05	2.308e-05	6.39128e-05	4.27113e-05	1.94162e-05	1.66486e-05	8.39957e-05	3.27738e-05	7.32193e-05
12_2_4_SH_LJ	-0.786	-3.39	-2.657	-2.355	-1.547	-2.066	-2.495	-0.991	-0.947	-3.201	-1.495	-2.397		X12_2_4_SH_LJ	-2.26961e-05	870	1.78391e-05	7.69397e-05	5.34492e-05	6.03035e-05	3.51108e-05	5.66267e-05	4.68901e-05	2.24918e-05	2.14932e-05	7.26501e-05	3.39306e-05	5.44025e-05
12_2_4_Ar(N-H)_LJ	-0.388	-1.675	-1.313	-1.163	-0.764	-1.021	-1.233	-0.489	-0.468	-1.581	-0.738	-1.184		X12_2_4_Ar.N.H._LJ	-1.12904e-05	871	4.38068e-06	1.89115e-05	1.31308e-05	1.48243e-05	8.62588e-06	1.39211e-05	1.15275e-05	5.52102e-06	5.28392e-06	1.78502e-05	8.33233e-06	1.33679e-05
9_2_6_O-H_LJ	-1.34	-6.657	-4.843	-4.997	-1.412	-4.084	-5.453	-1.006	-0.91	-7.106	-2.964	-5.571		X9_2_6_O.H_LJ	-2.33695e-05	872	3.13151e-05	0.000155571	0.000116777	0.000113178	3.29977e-05	0.000127434	9.5441e-05	2.35097e-05	2.12662e-05	0.000166064	6.92672e-05	0.000130191
8_1_7_Ar(N-H)_LJ	-1.022	-5.393	-3.779	-4.088	-1.59	-2.942	-4.403	-1.338	-1.147	-5.785	-2.258	-5.043		X8_1_7_Ar.N.H._LJ	-3.53545e-06	873	3.61323e-06	1.90667e-05	1.44529e-05	1.33605e-05	5.62136e-06	1.55666e-05	1.04013e-05	4.73043e-06	4.05516e-06	2.04526e-05	7.98304e-06	1.78293e-05
12_3_0_Ar(N-H)_C	28.696	20.78	20.748	21.465	24.673	29.987	12.557	28.689	30.099	18.212	29.901	18.178		X12_3_0_Ar.N.H._C	-0.00037291	874	-0.010701	-0.00774908	-0.00800452	-0.00773714	-0.00920082	-0.00468263	-0.0111825	-0.0106984	-0.0112242	-0.00679144	-0.0111504	-0.00677876
6_3_0_Ar(N-H)_C	31.216	30.868	29.612	31.085	18.677	31.302	25.556	31.338	31.412	30.099	31.369	30.173		X6_3_0_Ar.N.H._C	-0.000681903	875	-0.0212863	-0.021049	-0.0211969	-0.0201925	-0.0127359	-0.0174267	-0.0213449	-0.0213695	-0.0214199	-0.0205246	-0.0213906	-0.0205751
14_4_-2_Ar(N-H)_C	23.837	15.871	16.416	16.591	21.442	24.916	11.828	22.908	25.406	13.88	25.705	13.847		X14_4_.2_Ar.N.H._C	-7.55555e-05	876	-0.00180102	-0.00119914	-0.00125354	-0.00124032	-0.00162006	-0.00089367	-0.00188254	-0.00173083	-0.00191956	-0.00104871	-0.00194215	-0.00104622
12_0_4_(H2O)HO_LJ	-0.462	-2.534	-2.092	-1.578	-0.788	-1.422	-1.681	-0.663	-0.591	-2.459	-0.847	-1.751		X12_0_4_.H2O.HO_LJ	-8.65579e-06	877	3.99898e-06	2.19338e-05	1.36588e-05	1.81079e-05	6.82076e-06	1.45504e-05	1.23085e-05	5.73879e-06	5.11557e-06	2.12846e-05	7.33145e-06	1.51563e-05
7_3_3_COO-_LJ	-3.433	-17.561	-13.03	-14.592	-22.686	-13.44	-16.722	-7.503	-7.78	-18.316	-10.292	-12.014		X7_3_3_COO._LJ	-0.000824614	878	0.0028309	0.014481	0.0120328	0.0107447	0.0187072	0.0137892	0.0110828	0.00618708	0.0064155	0.0151036	0.00848693	0.00990691
11_0_4_O-H_LJ	-1.258	-8.191	-6.342	-4.869	-1.147	-4.721	-5.309	-1.019	-0.871	-8.37	-2.427	-5.601		X11_0_4_O.H_LJ	-8.28843e-06	879	1.04268e-05	6.78905e-05	4.03564e-05	5.25652e-05	9.50683e-06	4.40033e-05	3.91297e-05	8.44591e-06	7.21922e-06	6.93742e-05	2.0116e-05	4.64235e-05
9_1_2_Ar(N-H)_LJ	-2.598	-24.765	-13.322	-13.396	-5.807	-15.162	-17.329	-4.072	-3.456	-22.361	-5.826	-11.655		X9_1_2_Ar.N.H._LJ	-0.000208119	880	0.000540694	0.00515408	0.00278797	0.00277257	0.00120855	0.0036065	0.00315551	0.000847463	0.000719261	0.00465376	0.0012125	0.00242563
9_3_3_COO-_LJ	-1.398	-6.878	-4.835	-5.031	-7.296	-4.823	-5.615	-2.976	-2.954	-6.636	-3.282	-4.479		X9_3_3_COO._LJ	-0.000216789	881	0.000303071	0.00149107	0.00109066	0.00104817	0.00158169	0.00121727	0.00104557	0.000645163	0.000640394	0.00143861	0.000711501	0.000970997
12_2_6_SH_LJ	-0.538	-2.148	-1.76	-1.595	-0.948	-1.278	-1.677	-0.659	-0.627	-2.099	-1.013	-1.711		X12_2_6_SH_LJ	-1.16224e-05	882	6.25287e-06	2.4965e-05	1.85378e-05	2.04555e-05	1.10181e-05	1.94908e-05	1.48535e-05	7.65918e-06	7.28726e-06	2.43955e-05	1.17735e-05	1.9886e-05
12_2_6_Ar(N-H)_LJ	-0.266	-1.061	-0.87	-0.788	-0.468	-0.631	-0.829	-0.326	-0.31	-1.037	-0.501	-0.845		X12_2_6_Ar.N.H._LJ	-5.7483e-06	883	1.52905e-06	6.09895e-06	4.52966e-06	5.00102e-06	2.6902e-06	4.76534e-06	3.62718e-06	1.87395e-06	1.78197e-06	5.96099e-06	2.8799e-06	4.85731e-06
11_2_0_Ar(N-H)_C	30.41	24.371	24.375	24.932	28.334	30.715	12.232	30.408	30.777	21.364	30.46	21.14		X11_2_0_Ar.N.H._C	-0.000660992	884	-0.0201008	-0.016109	-0.0164798	-0.0161117	-0.0187285	-0.00808525	-0.0203024	-0.0200994	-0.0203433	-0.0141214	-0.0201338	-0.0139734
9_1_2_SH_LJ	-5.261	-50.378	-26.992	-27.147	-11.757	-30.844	-35.134	-8.245	-6.997	-45.451	-11.797	-23.611		X9_1_2_SH_LJ	-0.000418508	885	0.00220177	0.0210836	0.0113612	0.0112964	0.0049204	0.0147039	0.0129085	0.0034506	0.0029283	0.0190216	0.00493714	0.00988139
-1_4_3_(H2O)HO_LJ	-15.742	34.411	-82.062	32.402	-34.826	-54.307	34.813	-17.203	-19.058	34.644	-5.364	-72.804		X.1_4_3_.H2O.HO_LJ	-0.00738339	886	0.116229	-0.25407	-0.239236	0.605895	0.257134	-0.257038	0.40097	0.127016	0.140713	-0.25579	0.0396045	0.53754
-1_4_3_O-H_LJ	-27.408	34.667	-126.997	32.705	-32.797	-94.078	35.068	-16.03	-17.764	34.899	3.803	-113.302		X.1_4_3_O.H_LJ	-0.0104622	887	0.286748	-0.362693	-0.342166	1.32867	0.343128	-0.366888	0.984262	0.167709	0.18585	-0.36512	-0.0397877	1.18539
13_1_5_(H2O)HO_LJ	-0.24	-0.98	-0.845	-0.692	-0.429	-0.578	-0.725	-0.319	-0.301	-0.94	-0.43	-0.745		X13_1_5_.H2O.HO_LJ	-5.73351e-06	888	1.37604e-06	5.61884e-06	3.96759e-06	4.84482e-06	2.45968e-06	4.1568e-06	3.31397e-06	1.82899e-06	1.72579e-06	5.3895e-06	2.46541e-06	4.27147e-06
13_1_7_COO-_LJ	-0.177	-0.658	-0.582	-0.496	-0.446	-0.381	-0.516	-0.341	-0.324	-0.64	-0.313	-0.549		X13_1_7_COO._LJ	-7.0416e-06	889	1.24636e-06	4.63337e-06	3.49263e-06	4.09821e-06	3.14055e-06	3.63347e-06	2.68285e-06	2.40119e-06	2.28148e-06	4.50662e-06	2.20402e-06	3.86584e-06
11_3_3_(H2O)HO_LJ	-0.565	-2.379	-1.751	-1.681	-1.574	-1.523	-1.795	-0.763	-0.76	-2.166	-1.149	-1.576		X11_3_3_.H2O.HO_LJ	-3.07628e-05	890	1.7381e-05	7.31848e-05	5.17123e-05	5.38657e-05	4.84207e-05	5.52193e-05	4.68518e-05	2.3472e-05	2.33798e-05	6.66323e-05	3.53465e-05	4.84822e-05
10_1_3_O-H_LJ	-2.157	-15.935	-10.121	-9.125	-2.43	-9.853	-10.553	-1.807	-1.565	-15.634	-4.525	-9.23		X10_1_3_O.H_LJ	-5.48833e-05	891	0.000118383	0.000874566	0.00050081	0.000555474	0.000133366	0.000579184	0.000540765	9.91742e-05	8.58924e-05	0.000858046	0.000248347	0.000506573
13_1_6_(H2O)HO_LJ	-0.2	-0.779	-0.685	-0.57	-0.345	-0.458	-0.595	-0.262	-0.248	-0.756	-0.357	-0.625		X13_1_6_.H2O.HO_LJ	-4.45503e-06	892	8.91007e-07	3.47047e-06	2.53937e-06	3.0517e-06	1.53699e-06	2.65075e-06	2.04041e-06	1.16722e-06	1.10485e-06	3.36801e-06	1.59045e-06	2.7844e-06
7_3_5_SH_LJ	-3.734	-20.662	-13.04	-15.988	-9.154	-11.687	-18.569	-4.906	-4.718	-21.356	-10.43	-15.264		X7_3_5_SH_LJ	-0.000181209	893	0.000676633	0.00374413	0.00289716	0.00236296	0.00165878	0.00336486	0.00211778	0.000889009	0.000854942	0.00386989	0.00189	0.00276597
6_2_1_Ar(N-H)_C	31.36	31.199	30.878	31.277	30.445	31.441	16.803	31.446	31.511	31.009	31.304	30.971		X6_2_1_Ar.N.H._C	-0.000900382	894	-0.028236	-0.028091	-0.0281612	-0.027802	-0.0274121	-0.0151291	-0.0283089	-0.0283134	-0.0283719	-0.0279199	-0.0281855	-0.0278857
-1_4_3_COO-_LJ	-16.862	34.539	-15.497	32.683	-57.034	-56.013	34.938	-27.917	-30.935	34.77	31.384	-16.632		X.1_4_3_COO._LJ	-0.00613692	895	0.103481	-0.211963	-0.200573	0.0951038	0.350013	-0.214412	0.343747	0.171324	0.189846	-0.213381	-0.192601	0.102069
7_3_5_Ar(N-H)_LJ	-1.844	-10.203	-6.44	-7.895	-4.521	-5.769	-9.17	-2.423	-2.33	-10.544	-5.151	-7.538		X7_3_5_Ar.N.H._LJ	-8.94016e-05	896	0.000164857	0.000912165	0.000705826	0.000575746	0.000404185	0.000819813	0.000515758	0.00021662	0.000208306	0.000942651	0.000460508	0.000673909
11_1_8_COO-_LJ	-0.269	-1.105	-0.912	-0.847	-0.662	-0.605	-0.884	-0.524	-0.484	-1.099	-0.503	-0.975		X11_1_8_COO._LJ	-7.7507e-06	897	2.08494e-06	8.56452e-06	6.56484e-06	7.06864e-06	5.13096e-06	6.85162e-06	4.68917e-06	4.06137e-06	3.75134e-06	8.51802e-06	3.8986e-06	7.55693e-06
13_0_5_(H2O)HO_LJ	-0.258	-1.13	-1.023	-0.775	-0.426	-0.649	-0.811	-0.349	-0.322	-1.095	-0.455	-0.864		X13_0_5_.H2O.HO_LJ	-5.93593e-06	898	1.53147e-06	6.7076e-06	4.60034e-06	6.07245e-06	2.5287e-06	4.81404e-06	3.85242e-06	2.07164e-06	1.91137e-06	6.49984e-06	2.70085e-06	5.12864e-06
12_3_5_(H2O)HO_LJ	-0.274	-1.038	-0.822	-0.774	-0.602	-0.635	-0.814	-0.358	-0.352	-0.985	-0.526	-0.783		X12_3_5_.H2O.HO_LJ	-8.81255e-06	899	2.41464e-06	9.14742e-06	6.82091e-06	7.24391e-06	5.30515e-06	7.17341e-06	5.59597e-06	3.15489e-06	3.10202e-06	8.68036e-06	4.6354e-06	6.90022e-06
-1_4_3_SH_LJ	-32.829	34.891	31.671	33.106	-67.353	-105.859	35.288	-33.54	-37.147	35.12	32.215	31.452		X.1_4_3_SH_LJ	-0.00732164	900	0.240362	-0.255459	-0.24239	-0.231884	0.493134	-0.258366	0.775061	0.245568	0.271977	-0.257136	-0.235867	-0.23028
-1_4_3_Ar(N-H)_LJ	-16.205	34.598	31.324	32.815	-33.19	-51.86	34.995	-16.561	-18.341	34.828	31.885	30.997		X.1_4_3_Ar.N.H._LJ	-0.00396793	901	0.0643003	-0.137282	-0.130208	-0.124291	0.131696	-0.138858	0.205777	0.0657129	0.0727758	-0.138195	-0.126517	-0.122994
6_1_1_COO-_LJ	-21.913	33.096	32.34	32.058	-113.858	33.211	33.289	-61.57	-59.972	32.855	-67.398	-89.823		X6_1_1_COO._LJ	0.000115925	902	-0.00254027	0.00383667	0.00371634	0.00374903	-0.013199	0.00385904	0.00385	-0.00713753	-0.00695228	0.00380873	-0.00781314	-0.0104128
11_0_-2_Ar(N-H)_C	30.716	24.834	26.868	25.224	30.598	30.794	11.293	30.487	30.958	21.757	30.593	21.251		X11_0_.2_Ar.N.H._C	-0.000648171	903	-0.0199092	-0.0160967	-0.0163495	-0.0174151	-0.0198327	-0.0073198	-0.0199598	-0.0197608	-0.0200661	-0.0141023	-0.0198295	-0.0137743
13_1_-2_Ar(N-H)_C	28.754	19.531	20.825	19.978	27.246	29.641	11.261	27.142	30.087	17.24	28.705	16.999		X13_1_.2_Ar.N.H._C	-0.000259049	904	-0.0074487	-0.00505949	-0.00517528	-0.0053947	-0.00705805	-0.00291715	-0.00767847	-0.00703111	-0.00779401	-0.00446601	-0.007436	-0.00440358
14_5_-3_Ar(N-H)_C	22.456	14.575	15.164	15.412	20.172	23.295	12.088	21.32	23.71	12.649	25.049	12.613		X14_5_.3_Ar.N.H._C	-8.0924e-07	905	-1.81723e-05	-1.17947e-05	-1.2472e-05	-1.22713e-05	-1.6324e-05	-9.7821e-06	-1.88513e-05	-1.7253e-05	-1.91871e-05	-1.02361e-05	-2.02707e-05	-1.0207e-05
9_4_4_(H2O)HO_LJ	-0.825	-3.45	-2.497	-2.672	-2.863	-2.226	-2.906	-1.097	-1.13	-3.295	-1.918	-2.451		X9_4_4_.H2O.HO_LJ	-6.64032e-05	906	5.47827e-05	0.000229091	0.000177429	0.000165809	0.000190112	0.000192968	0.000147814	7.28443e-05	7.50356e-05	0.000218799	0.000127361	0.000162754
10_0_8_(H2O)HO_LJ	-0.384	-1.703	-1.446	-1.291	-0.586	-0.927	-1.348	-0.509	-0.453	-1.75	-0.731	-1.622		X10_0_8_.H2O.HO_LJ	-3.36816e-06	907	1.29337e-06	5.73598e-06	4.3483e-06	4.87036e-06	1.97374e-06	4.54028e-06	3.12229e-06	1.71439e-06	1.52578e-06	5.89428e-06	2.46213e-06	5.46316e-06
-1_4_8_O-H_LJ	-2.362	32.582	-60.835	32.07	-2.087	-3.805	-96.864	-1.371	-1.281	-141.375	-7.055	-81.215		X.1_4_8_O.H_LJ	-0.0113302	908	0.0267619	-0.36916	-0.363359	0.689272	0.0236461	1.09749	0.0431114	0.0155337	0.014514	1.60181	0.0799345	0.920181
11_3_6_(H2O)HO_LJ	-0.315	-1.267	-0.973	-0.963	-0.669	-0.749	-1.02	-0.413	-0.4	-1.233	-0.627	-0.995		X11_3_6_.H2O.HO_LJ	-8.52657e-06	909	2.68587e-06	1.08032e-05	8.21108e-06	8.29635e-06	5.70427e-06	8.6971e-06	6.3864e-06	3.52147e-06	3.41063e-06	1.05133e-05	5.34616e-06	8.48393e-06
9_3_6_(H2O)HO_LJ	-0.628	-2.953	-2.054	-2.258	-1.403	-1.681	-2.458	-0.849	-0.806	-2.961	-1.403	-2.313		X9_3_6_.H2O.HO_LJ	-1.7187e-05	910	1.07934e-05	5.07531e-05	3.88082e-05	3.5302e-05	2.41133e-05	4.22456e-05	2.88913e-05	1.45917e-05	1.38527e-05	5.08906e-05	2.41133e-05	3.97535e-05
11_3_3_SH_LJ	-1.187	-4.991	-3.676	-3.529	-3.073	-3.194	-3.769	-1.49	-1.484	-4.545	-2.413	-3.309		X11_3_3_SH_LJ	-5.85054e-05	911	6.94459e-05	0.000292	0.000206466	0.000215066	0.000179787	0.000220507	0.000186866	8.7173e-05	8.6822e-05	0.000265907	0.000141174	0.000193594
11_3_3_Ar(N-H)_LJ	-0.586	-2.465	-1.816	-1.743	-1.518	-1.578	-1.862	-0.736	-0.733	-2.245	-1.192	-1.635		X11_3_3_Ar.N.H._LJ	-2.89971e-05	912	1.69923e-05	7.14777e-05	5.05419e-05	5.26586e-05	4.40175e-05	5.39925e-05	4.57573e-05	2.13418e-05	2.12548e-05	6.50984e-05	3.45645e-05	4.74102e-05
10_2_3_O-H_LJ	-1.8	-10.345	-6.961	-6.696	-2.453	-6.73	-7.527	-1.41	-1.312	-9.905	-3.853	-6.377		X10_2_3_O.H_LJ	-6.72701e-05	913	0.000121086	0.000695909	0.00045044	0.000468267	0.000165013	0.000506342	0.000452728	9.48508e-05	8.82583e-05	0.00066631	0.000259192	0.000428981
5_2_1_Ar(N-H)_C	31.472	31.326	30.91	31.423	29.485	31.523	24.85	31.559	31.617	31.171	31.388	31.165		X5_2_1_Ar.N.H._C	-0.000454206	914	-0.0142948	-0.0142284	-0.0142725	-0.0140395	-0.0133922	-0.011287	-0.0143179	-0.0143343	-0.0143606	-0.014158	-0.0142566	-0.0141553
14_1_-3_Ar(N-H)_C	26.463	17.216	18.598	17.674	25.505	26.763	10.971	24.519	28.453	15.25	26.607	15.016		X14_1_.3_Ar.N.H._C	-0.000158965	915	-0.00420669	-0.00273674	-0.00280955	-0.00295643	-0.0040544	-0.00174401	-0.00425438	-0.00389767	-0.00452303	-0.00242422	-0.00422958	-0.00238702
10_3_6_SH_LJ	-0.931	-4.036	-2.968	-3.075	-1.889	-2.362	-3.297	-1.153	-1.106	-3.995	-1.954	-3.174		X10_3_6_SH_LJ	-2.32057e-05	916	2.16045e-05	9.36583e-05	7.13576e-05	6.88746e-05	4.38356e-05	7.65093e-05	5.48119e-05	2.67562e-05	2.56655e-05	9.27069e-05	4.5344e-05	7.3655e-05
10_3_6_Ar(N-H)_LJ	-0.46	-1.993	-1.466	-1.519	-0.933	-1.167	-1.629	-0.569	-0.546	-1.974	-0.965	-1.568		X10_3_6_Ar.N.H._LJ	-1.15282e-05	917	5.30299e-06	2.29758e-05	1.75114e-05	1.69004e-05	1.07558e-05	1.87795e-05	1.34534e-05	6.55956e-06	6.29441e-06	2.27567e-05	1.11247e-05	1.80763e-05
12_0_4_Ar(N-H)_LJ	-0.479	-2.623	-2.169	-1.637	-0.76	-1.473	-1.743	-0.64	-0.57	-2.546	-0.879	-1.815		X12_0_4_Ar.N.H._LJ	-7.62734e-06	918	3.6535e-06	2.00065e-05	1.2486e-05	1.65437e-05	5.79678e-06	1.32945e-05	1.12351e-05	4.8815e-06	4.34759e-06	1.94192e-05	6.70444e-06	1.38436e-05
12_0_4_SH_LJ	-0.97	-5.311	-4.391	-3.313	-1.539	-2.983	-3.529	-1.295	-1.155	-5.154	-1.779	-3.675		X12_0_4_SH_LJ	-1.55152e-05	919	1.50497e-05	8.24011e-05	5.14018e-05	6.81271e-05	2.38778e-05	5.4753e-05	4.62818e-05	2.00921e-05	1.792e-05	7.99652e-05	2.76015e-05	5.70182e-05
11_1_4_O-H_LJ	-1.118	-6.282	-4.715	-4.008	-1.153	-3.822	-4.365	-0.871	-0.779	-6.28	-2.205	-4.326		X11_1_4_O.H_LJ	-1.65357e-05	920	1.84869e-05	0.000103877	6.62752e-05	7.79659e-05	1.90657e-05	7.21784e-05	6.31995e-05	1.44026e-05	1.28813e-05	0.000103844	3.64613e-05	7.15335e-05
1_9_-2_Ar(N-H)_LJ	-15.727	-35.043	-21.626	-19.7	-42.808	-28.574	-31.604	-13.761	-0.984	-37.387	-29.261	-32.729		X1_9_.2_Ar.N.H._LJ	-0.00129349	921	0.0203427	0.0453277	0.0254817	0.027973	0.0553717	0.0408794	0.0369602	0.0177997	0.00127279	0.0483597	0.0378488	0.0423346
14_2_-2_Ar(N-H)_C	25.874	17.298	18.248	17.8	24.199	26.761	11.178	24.552	27.805	15.277	26.485	15.14		X14_2_.2_Ar.N.H._C	-0.000159951	922	-0.00413857	-0.00276683	-0.00284713	-0.00291878	-0.00387065	-0.00178793	-0.00428045	-0.00392711	-0.00444743	-0.00244357	-0.0042363	-0.00242166
10_3_1_Ar(N-H)_C	30.505	25.723	24.381	26.606	26.369	30.828	13.903	30.653	30.832	22.524	30.641	22.45		X10_3_1_Ar.N.H._C	-0.000775972	923	-0.023671	-0.0199603	-0.0206455	-0.018919	-0.0204616	-0.0107883	-0.0239217	-0.0237859	-0.0239248	-0.017478	-0.0237765	-0.0174206
6_1_1_O-H_LJ	-35.7	33.198	32.382	31.876	-65.633	33.323	33.391	-35.443	-34.518	32.947	-111.894	-152.35		X6_1_1_O.H_LJ	0.00237237	924	-0.0846936	0.0787579	0.0756217	0.0768221	-0.155706	0.0792158	0.0790545	-0.0840839	-0.0818895	0.0781625	-0.265454	-0.361431
8_2_6_O-H_LJ	-1.978	-10.55	-7.186	-8.01	-2.09	-6.301	-8.895	-1.511	-1.348	-11.443	-4.708	-8.91		X8_2_6_O.H_LJ	-2.91539e-05	925	5.76665e-05	0.000307574	0.000233523	0.0002095	6.09318e-05	0.000259324	0.000183699	4.40516e-05	3.92995e-05	0.000333609	0.000137257	0.000259762
13_2_-1_Ar(N-H)_C	27.902	19.448	20.159	19.948	25.493	29.415	11.539	27.026	29.395	17.14	28.393	17.012		X13_2_.1_Ar.N.H._C	-0.000254799	926	-0.00710941	-0.00495533	-0.00508273	-0.0051365	-0.0064956	-0.00294013	-0.00749492	-0.0068862	-0.00748982	-0.00436726	-0.00723451	-0.00433464
13_0_6_SH_LJ	-0.451	-1.846	-1.709	-1.321	-0.675	-1.066	-1.38	-0.555	-0.515	-1.811	-0.791	-1.5		X13_0_6_SH_LJ	-9.19638e-06	927	4.14757e-06	1.69765e-05	1.21484e-05	1.57166e-05	6.20755e-06	1.2691e-05	9.80334e-06	5.10399e-06	4.73613e-06	1.66546e-05	7.27433e-06	1.37946e-05
13_0_6_Ar(N-H)_LJ	-0.223	-0.912	-0.844	-0.653	-0.333	-0.527	-0.682	-0.274	-0.254	-0.895	-0.391	-0.741		X13_0_6_Ar.N.H._LJ	-4.52797e-06	928	1.00974e-06	4.12951e-06	2.95677e-06	3.82161e-06	1.50782e-06	3.08808e-06	2.38624e-06	1.24067e-06	1.15011e-06	4.05254e-06	1.77044e-06	3.35523e-06
10_1_8_COO-_LJ	-0.373	-1.644	-1.291	-1.26	-0.917	-0.875	-1.318	-0.737	-0.669	-1.654	-0.725	-1.476		X10_1_8_COO._LJ	-8.31974e-06	929	3.10326e-06	1.36776e-05	1.04829e-05	1.07408e-05	7.6292e-06	1.09654e-05	7.27977e-06	6.13165e-06	5.5659e-06	1.37608e-05	6.03181e-06	1.22799e-05
12_3_4_(H2O)HO_LJ	-0.327	-1.25	-0.978	-0.911	-0.772	-0.78	-0.96	-0.431	-0.427	-1.162	-0.63	-0.898		X12_3_4_.H2O.HO_LJ	-1.25385e-05	930	4.1001e-06	1.56732e-05	1.14226e-05	1.22627e-05	9.67975e-06	1.2037e-05	9.78005e-06	5.40411e-06	5.35395e-06	1.45698e-05	7.89927e-06	1.12596e-05
10_4_1_Ar(N-H)_C	30.005	23.648	22.096	24.855	23.257	30.655	15.189	30.413	30.618	20.558	30.55	20.673		X10_4_1_Ar.N.H._C	-0.000604639	931	-0.0181422	-0.0142985	-0.0150283	-0.0133601	-0.0140621	-0.00918386	-0.0185352	-0.0183889	-0.0185128	-0.0124302	-0.0184717	-0.0124997
11_5_0_Ar(N-H)_C	27.127	19.624	18.869	20.895	20.609	29.853	14.827	27.966	29.406	16.882	29.83	17.065		X11_5_0_Ar.N.H._C	-0.000191703	932	-0.00520034	-0.00376199	-0.00400564	-0.00361725	-0.00395081	-0.00284238	-0.00572292	-0.00536117	-0.00563723	-0.00323634	-0.00571851	-0.00327142
13_0_4_COO-_LJ	-0.328	-1.53	-1.335	-1.001	-0.837	-0.86	-1.049	-0.678	-0.625	-1.442	-0.576	-1.082		X13_0_4_COO._LJ	-1.30347e-05	933	4.27539e-06	1.99431e-05	1.30478e-05	1.74014e-05	1.09101e-05	1.36734e-05	1.12099e-05	8.83754e-06	8.1467e-06	1.87961e-05	7.508e-06	1.41036e-05
13_5_-1_Ar(N-H)_C	24.187	16.596	16.668	17.505	20.446	25.94	12.802	23.975	25.827	14.404	26.829	14.493		X13_5_.1_Ar.N.H._C	-8.11105e-05	934	-0.00196182	-0.00134611	-0.00141984	-0.00135195	-0.00165839	-0.00103838	-0.00210401	-0.00194463	-0.00209484	-0.00116832	-0.00217611	-0.00117554
12_1_7_SH_LJ	-0.481	-1.935	-1.666	-1.447	-0.754	-1.116	-1.514	-0.585	-0.546	-1.921	-0.883	-1.638		X12_1_7_SH_LJ	-7.71961e-06	935	3.71313e-06	1.49374e-05	1.11703e-05	1.28609e-05	5.82058e-06	1.16875e-05	8.61508e-06	4.51597e-06	4.2149e-06	1.48294e-05	6.81641e-06	1.26447e-05
12_1_7_Ar(N-H)_LJ	-0.238	-0.956	-0.823	-0.715	-0.372	-0.551	-0.748	-0.289	-0.27	-0.949	-0.436	-0.809		X12_1_7_Ar.N.H._LJ	-3.74242e-06	936	8.90696e-07	3.57776e-06	2.67583e-06	3.08001e-06	1.39218e-06	2.79933e-06	2.06207e-06	1.08156e-06	1.01045e-06	3.55156e-06	1.6317e-06	3.02762e-06
5_1_5_COO-_LJ	-9.709	-60.234	-34.652	-47.699	-27.35	-31.31	-58.465	-24.909	-19.989	-67.282	-33.971	-55.603		X5_1_5_COO._LJ	-0.000558486	937	0.00542234	0.0336398	0.0266392	0.0193526	0.0152746	0.0326519	0.0174862	0.0139113	0.0111636	0.037576	0.0189723	0.0310535
9_4_1_Ar(N-H)_C	30.505	25.847	23.457	27.447	23.001	30.856	16.805	30.741	30.843	22.352	30.808	22.478		X9_4_1_Ar.N.H._C	-0.000760618	938	-0.0232027	-0.0196597	-0.0208767	-0.0178418	-0.017495	-0.0127822	-0.0234696	-0.0233822	-0.0234598	-0.0170013	-0.0234331	-0.0170972
3_2_8_SH_LJ	-4.334	31.674	-22.454	-100.218	-6.8	-6.622	-82.608	-5.086	-4.11	-106.122	-11.545	-72.399		X3_2_8_SH_LJ	-0.00311068	939	0.0134817	-0.0985277	0.311746	0.0698473	0.0211526	0.256967	0.0205989	0.0158209	0.0127849	0.330112	0.0359128	0.22521
1_1_0_Ar(N-H)_C	31.965	31.861	-49.737	31.508	31.754	31.801	31.85	31.966	32.03	31.211	32.002	31.5		X1_1_0_Ar.N.H._C	-0.00229762	940	-0.0734436	-0.0732046	-0.0723935	0.114277	-0.0729588	-0.0731793	-0.0730667	-0.0734458	-0.0735929	-0.0717111	-0.0735286	-0.0723752
10_2_7_(H2O)HO_LJ	-0.403	-1.802	-1.359	-1.371	-0.744	-1.011	-1.456	-0.538	-0.498	-1.819	-0.819	-1.519		X10_2_7_.H2O.HO_LJ	-5.80233e-06	941	2.33834e-06	1.04558e-05	7.95499e-06	7.88537e-06	4.31693e-06	8.44819e-06	5.86616e-06	3.12165e-06	2.88956e-06	1.05544e-05	4.75211e-06	8.81374e-06
11_1_6_O-H_LJ	-0.722	-3.35	-2.77	-2.403	-0.676	-2.022	-2.557	-0.532	-0.482	-3.468	-1.402	-2.78		X11_1_6_O.H_LJ	-8.6659e-06	942	6.25678e-06	2.90308e-05	2.08242e-05	2.40045e-05	5.85815e-06	2.21587e-05	1.75225e-05	4.61026e-06	4.17696e-06	3.00533e-05	1.21496e-05	2.40912e-05
9_3_2_(H2O)HO_LJ	-1.57	-7.801	-5.299	-5.559	-6.646	-5.385	-6.189	-2.202	-2.249	-6.897	-3.68	-4.566		X9_3_2_.H2O.HO_LJ	-0.000189701	943	0.000297831	0.00147986	0.00105455	0.00100523	0.00126075	0.00117406	0.00102154	0.000417722	0.000426638	0.00130837	0.000698101	0.000866176
13_0_-3_Ar(N-H)_C	29.326	19.249	21.104	19.657	28.687	29.51	11.057	26.98	30.26	17.056	28.698	16.725		X13_0_.3_Ar.N.H._C	-0.000242095	944	-0.00709968	-0.00466009	-0.00475887	-0.00510918	-0.00694499	-0.00267685	-0.00714423	-0.00653173	-0.0073258	-0.00412918	-0.00694765	-0.00404904
11_0_8_(H2O)HO_LJ	-0.272	-1.138	-1.004	-0.861	-0.418	-0.629	-0.898	-0.356	-0.323	-1.15	-0.501	-1.046		X11_0_8_.H2O.HO_LJ	-3.46698e-06	945	9.43019e-07	3.94542e-06	2.98507e-06	3.48085e-06	1.4492e-06	3.11335e-06	2.18073e-06	1.23425e-06	1.11983e-06	3.98703e-06	1.73696e-06	3.62646e-06
6_3_2_O-H_LJ	-11.543	-55.941	-46.828	-52.58	-46.702	-43.314	-57.151	-8.702	-10.188	-53.866	-41.434	-36.544		X6_3_2_O.H_LJ	-0.00204038	946	0.0235522	0.114141	0.107283	0.0955471	0.09529	0.11661	0.0883772	0.0177554	0.0207874	0.109907	0.0845413	0.0745638
8_4_4_SH_LJ	-2.516	-11.198	-7.897	-8.82	-8.99	-7.065	-9.772	-3.129	-3.26	-10.806	-6.392	-7.885		X8_4_4_SH_LJ	-0.000215955	947	0.000543344	0.00241827	0.00190473	0.0017054	0.00194144	0.00211032	0.00152572	0.000675724	0.000704015	0.00233361	0.00138039	0.00170281
12_2_7_COO-_LJ	-0.223	-0.858	-0.706	-0.654	-0.607	-0.494	-0.684	-0.433	-0.413	-0.837	-0.414	-0.709		X12_2_7_COO._LJ	-9.0475e-06	948	2.01759e-06	7.76276e-06	5.91707e-06	6.38754e-06	5.49183e-06	6.18849e-06	4.46947e-06	3.91757e-06	3.73662e-06	7.57276e-06	3.74567e-06	6.41468e-06
8_1_0_COO-_LJ	-6.303	-49.372	-29.856	-35.987	-33.573	-30.121	-47.137	-15.642	-14.475	-40.139	-14.529	-22.207		X8_1_0_COO._LJ	-0.00131055	949	0.0082604	0.0647045	0.0471628	0.0391278	0.0439991	0.0617754	0.0394751	0.0204996	0.0189702	0.0526042	0.019041	0.0291034
10_4_4_SH_LJ	-1.201	-4.712	-3.494	-3.597	-3.493	-3.029	-3.854	-1.469	-1.505	-4.427	-2.598	-3.368		X10_4_4_SH_LJ	-7.1677e-05	950	8.6084e-05	0.000337742	0.000257822	0.000250439	0.000250368	0.000276243	0.00021711	0.000105293	0.000107874	0.000317314	0.000186217	0.000241408
9_1_2_(H2O)HO_LJ	-2.507	-25.077	-12.954	-13.051	-6.024	-15.352	-16.968	-4.227	-3.585	-22.46	-5.627	-11.321		X9_1_2_.H2O.HO_LJ	-0.00019781	951	0.00049591	0.00496049	0.00258162	0.00256243	0.00119161	0.00335645	0.00303678	0.000836144	0.00070915	0.00444282	0.00111308	0.00223941
10_4_4_Ar(N-H)_LJ	-0.593	-2.327	-1.726	-1.777	-1.726	-1.496	-1.904	-0.726	-0.743	-2.187	-1.283	-1.664		X10_4_4_Ar.N.H._LJ	-3.54677e-05	952	2.10323e-05	8.25333e-05	6.30261e-05	6.12172e-05	6.12172e-05	6.75305e-05	5.30597e-05	2.57495e-05	2.63525e-05	7.75678e-05	4.5505e-05	5.90182e-05
8_4_4_Ar(N-H)_LJ	-1.243	-5.531	-3.9	-4.356	-4.44	-3.489	-4.826	-1.545	-1.61	-5.337	-3.157	-3.895		X8_4_4_Ar.N.H._LJ	-0.000106562	953	0.000132456	0.000589392	0.000464182	0.00041559	0.000473134	0.000514266	0.000371793	0.000164638	0.000171564	0.000568719	0.000336415	0.000415057
15_3_-3_Ar(N-H)_C	23.222	14.964	15.849	15.53	21.824	23.749	10.985	21.776	24.671	13.204	24.414	13.087		X15_3_.3_Ar.N.H._C	-5.92291e-05	954	-0.00137542	-0.000886304	-0.000919827	-0.000938722	-0.00129262	-0.000650631	-0.00140663	-0.00128977	-0.00146124	-0.000782061	-0.00144602	-0.000775131
9_3_5_O-H_LJ	-1.428	-6.732	-4.808	-5.107	-1.908	-4.27	-5.618	-1.053	-1.009	-6.882	-3.273	-5.117		X9_3_5_O.H_LJ	-4.15868e-05	955	5.93859e-05	0.000279962	0.000212384	0.000199949	7.93476e-05	0.000233635	0.000177576	4.37909e-05	4.19611e-05	0.0002862	0.000136114	0.0002128
12_6_-3_Ar(N-H)_C	23.127	15.276	15.618	16.545	19.157	24.385	14.166	22.288	24.305	12.889	27.653	12.948		X12_6_.3_Ar.N.H._C	3.83407e-05	956	0.000886706	0.000585693	0.000634347	0.000598805	0.000734493	0.000543135	0.000934938	0.000854538	0.000931871	0.000494174	0.00106024	0.000496436
13_2_5_(H2O)HO_LJ	-0.218	-0.825	-0.69	-0.602	-0.424	-0.497	-0.629	-0.285	-0.276	-0.782	-0.397	-0.627		X13_2_5_.H2O.HO_LJ	-5.62757e-06	957	1.22681e-06	4.64275e-06	3.3878e-06	3.88303e-06	2.38609e-06	3.53974e-06	2.7969e-06	1.60386e-06	1.55321e-06	4.40076e-06	2.23415e-06	3.52849e-06
13_0_7_(H2O)HO_LJ	-0.175	-0.676	-0.631	-0.502	-0.277	-0.388	-0.522	-0.227	-0.212	-0.664	-0.306	-0.575		X13_0_7_.H2O.HO_LJ	-3.56142e-06	958	6.23248e-07	2.40752e-06	1.78783e-06	2.24725e-06	9.86513e-07	1.85906e-06	1.38183e-06	8.08442e-07	7.5502e-07	2.36478e-06	1.08979e-06	2.04781e-06
14_0_6_COO-_LJ	-0.162	-0.604	-0.571	-0.441	-0.393	-0.35	-0.458	-0.316	-0.3	-0.58	-0.276	-0.488		X14_0_6_COO._LJ	-6.86456e-06	959	1.11206e-06	4.14619e-06	3.02727e-06	3.91966e-06	2.69777e-06	3.14397e-06	2.4026e-06	2.1692e-06	2.05937e-06	3.98145e-06	1.89462e-06	3.34991e-06
11_2_7_(H2O)HO_LJ	-0.288	-1.193	-0.944	-0.907	-0.526	-0.68	-0.955	-0.377	-0.355	-1.184	-0.558	-0.995		X11_2_7_.H2O.HO_LJ	-4.66698e-06	960	1.34409e-06	5.5677e-06	4.23295e-06	4.40563e-06	2.45483e-06	4.45696e-06	3.17355e-06	1.75945e-06	1.65678e-06	5.5257e-06	2.60417e-06	4.64364e-06
4_0_4_(H2O)HO_LJ	-47.883	-166.45	-102.951	-143.295	-66.208	32.098	-169.879	-59.46	-50.208	32.72	31.628	-23.478		X4_0_4_.H2O.HO_LJ	0.0080337	961	-0.384678	-1.33721	-1.15119	-0.827077	-0.531895	-1.36476	0.257866	-0.477684	-0.403356	0.262863	0.25409	-0.188615
8_3_5_O-H_LJ	-2.099	-10.604	-7.236	-8.173	-2.9	-6.605	-9.188	-1.571	-1.502	-11.046	-5.253	-8.053		X8_3_5_O.H_LJ	-7.00965e-05	962	0.000147132	0.000743303	0.000572898	0.000507218	0.00020328	0.000644046	0.000462987	0.000110122	0.000105285	0.000774285	0.000368217	0.000564487
13_0_5_SH_LJ	-0.542	-2.373	-2.148	-1.628	-0.833	-1.362	-1.704	-0.681	-0.63	-2.3	-0.955	-1.813		X13_0_5_SH_LJ	-1.08032e-05	963	5.85533e-06	2.5636e-05	1.75876e-05	2.32053e-05	8.99907e-06	1.84087e-05	1.4714e-05	7.35698e-06	6.80602e-06	2.48474e-05	1.03171e-05	1.95862e-05
13_0_5_Ar(N-H)_LJ	-0.268	-1.172	-1.061	-0.804	-0.411	-0.673	-0.842	-0.337	-0.311	-1.136	-0.472	-0.896		X13_0_5_Ar.N.H._LJ	-5.35547e-06	964	1.43527e-06	6.27662e-06	4.3058e-06	5.68216e-06	2.2011e-06	4.50931e-06	3.60423e-06	1.80479e-06	1.66555e-06	6.08382e-06	2.52778e-06	4.7985e-06
13_1_4_COO-_LJ	-0.304	-1.298	-1.087	-0.883	-0.849	-0.758	-0.925	-0.617	-0.583	-1.214	-0.544	-0.924		X13_1_4_COO._LJ	-1.39825e-05	965	4.25067e-06	1.81493e-05	1.23465e-05	1.5199e-05	1.18711e-05	1.29338e-05	1.05987e-05	8.62719e-06	8.15179e-06	1.69747e-05	7.60647e-06	1.29198e-05
11_1_3_(H2O)HO_LJ	-0.768	-4.762	-3.289	-2.824	-1.577	-2.765	-3.11	-1.138	-1.023	-4.445	-1.511	-2.861		X11_1_3_.H2O.HO_LJ	-1.78962e-05	966	1.37443e-05	8.52218e-05	5.05389e-05	5.88606e-05	2.82223e-05	5.56572e-05	4.9483e-05	2.03659e-05	1.83078e-05	7.95487e-05	2.70412e-05	5.12011e-05
13_1_5_SH_LJ	-0.504	-2.058	-1.776	-1.454	-0.837	-1.213	-1.522	-0.623	-0.589	-1.974	-0.903	-1.565		X13_1_5_SH_LJ	-1.02904e-05	967	5.18634e-06	2.11775e-05	1.49622e-05	1.82757e-05	8.61302e-06	1.56619e-05	1.24822e-05	6.41089e-06	6.06102e-06	2.03132e-05	9.29219e-06	1.61044e-05
13_1_5_Ar(N-H)_LJ	-0.249	-1.017	-0.877	-0.718	-0.414	-0.599	-0.752	-0.308	-0.291	-0.975	-0.446	-0.773		X13_1_5_Ar.N.H._LJ	-5.07014e-06	968	1.26246e-06	5.15633e-06	3.64036e-06	4.44651e-06	2.09904e-06	3.81274e-06	3.03701e-06	1.5616e-06	1.47541e-06	4.94338e-06	2.26128e-06	3.91922e-06
6_1_1_(H2O)HO_LJ	-20.512	32.93	32.056	31.275	-68.421	33.059	33.125	-37.335	-36.402	32.671	-64.478	-88.073		X6_1_1_.H2O.HO_LJ	0.00122361	969	-0.0250986	0.0402933	0.0382683	0.0392239	-0.0837203	0.0405319	0.0404512	-0.0456833	-0.0445417	0.0399764	-0.0788957	-0.107767
12_3_5_SH_LJ	-0.576	-2.179	-1.727	-1.625	-1.176	-1.334	-1.71	-0.7	-0.688	-2.067	-1.104	-1.645		X12_3_5_SH_LJ	-1.63217e-05	970	9.40129e-06	3.55649e-05	2.65227e-05	2.81875e-05	1.91943e-05	2.79101e-05	2.17731e-05	1.14252e-05	1.12293e-05	3.37369e-05	1.80191e-05	2.68492e-05
12_3_5_Ar(N-H)_LJ	-0.285	-1.076	-0.853	-0.803	-0.581	-0.659	-0.845	-0.346	-0.34	-1.021	-0.545	-0.813		X12_3_5_Ar.N.H._LJ	-8.05887e-06	971	2.29678e-06	8.67135e-06	6.47128e-06	6.87422e-06	4.68221e-06	6.80975e-06	5.3108e-06	2.78837e-06	2.74002e-06	8.22811e-06	4.39209e-06	6.55186e-06
13_1_6_SH_LJ	-0.42	-1.636	-1.438	-1.197	-0.675	-0.961	-1.25	-0.511	-0.484	-1.588	-0.749	-1.313		X13_1_6_SH_LJ	-8.01836e-06	972	3.36771e-06	1.3118e-05	9.59798e-06	1.15304e-05	5.41239e-06	1.0023e-05	7.70564e-06	4.09738e-06	3.88089e-06	1.27332e-05	6.00575e-06	1.05281e-05
13_1_6_Ar(N-H)_LJ	-0.207	-0.808	-0.71	-0.591	-0.333	-0.475	-0.618	-0.252	-0.239	-0.785	-0.37	-0.648		X13_1_6_Ar.N.H._LJ	-4.04809e-06	973	8.37955e-07	3.27086e-06	2.39242e-06	2.87415e-06	1.34801e-06	2.50172e-06	1.92284e-06	1.02012e-06	9.67494e-07	3.17775e-06	1.49779e-06	2.62316e-06
14_5_-2_Ar(N-H)_C	22.768	15.097	15.494	15.901	20.091	23.986	12.035	22.042	24.13	13.148	25.159	13.174		X14_5_.2_Ar.N.H._C	-2.89417e-05	974	-0.000658944	-0.000436932	-0.000460201	-0.000448422	-0.000581467	-0.000348313	-0.000694195	-0.000637932	-0.000698362	-0.000380525	-0.000728143	-0.000381277
10_3_4_O-H_LJ	-1.218	-5.492	-4.019	-4.015	-1.755	-3.603	-4.366	-0.894	-0.872	-5.365	-2.63	-3.893		X10_3_4_O.H_LJ	-4.02582e-05	975	4.90345e-05	0.000221098	0.000161637	0.000161798	7.06532e-05	0.000175768	0.00014505	3.59909e-05	3.51052e-05	0.000215986	0.000105879	0.000156725
0_5_8_SH_LJ	-2.159	31.595	-28.489	-95.003	-3.584	-3.563	-71.135	-2.245	-2.192	-95.06	-6.475	-41.247		X0_5_8_SH_LJ	-0.00269657	976	0.00582189	-0.0851981	0.256182	0.0768226	0.00966451	0.191821	0.00960788	0.0060538	0.00591088	0.256336	0.0174603	0.111225
6_2_5_O-H_LJ	-6.595	-41.049	-24.747	-31.972	-7.602	-24.073	-38.891	-5.417	-4.852	-46.459	-21.262	-33.045		X6_2_5_O.H_LJ	-0.000278003	977	0.00183343	0.0114117	0.00888831	0.00687974	0.00211338	0.0108118	0.00669237	0.00150594	0.00134887	0.0129157	0.0059109	0.00918661
3_3_5_COO-_LJ	-7.766	32.392	-37.849	-3.896	-27.855	-13.912	32.965	-15.21	-14.825	32.714	-39.671	-60.458		X3_3_5_COO._LJ	-0.00203279	978	0.0157867	-0.0658463	0.00791977	0.0769392	0.0566235	-0.0670111	0.0282802	0.0309188	0.0301362	-0.0665008	0.080643	0.122899
15_4_-3_Ar(N-H)_C	22.349	14.387	15.118	15.03	20.7	23.002	11.185	21.079	23.645	12.641	24.039	12.567		X15_4_.3_Ar.N.H._C	-2.49015e-05	979	-0.000556524	-0.000358258	-0.00037427	-0.000376461	-0.000515461	-0.000278523	-0.000572784	-0.000524899	-0.000588796	-0.00031478	-0.000598607	-0.000312937
4_0_4_O-H_LJ	-83.054	-286.969	-174.075	-246.425	-70.661	32.421	-291.467	-68.401	-53.962	32.996	32.071	-20.875		X4_0_4_O.H_LJ	0.0136306	980	-1.13208	-3.91157	-3.35893	-2.37275	-0.963154	-3.97288	0.441919	-0.932349	-0.735536	0.449756	0.437148	-0.284539
10_5_0_Ar(N-H)_C	28.647	21.084	19.841	22.697	20.076	30.248	16.317	28.512	30.125	17.978	30.497	18.203		X10_5_0_Ar.N.H._C	-0.000348217	981	-0.00997537	-0.00734181	-0.00790348	-0.00690897	-0.0069908	-0.00568186	-0.0105329	-0.00992836	-0.01049	-0.00626024	-0.0106196	-0.00633859
7_1_0_Ar(N-H)_C	31.349	31.204	31.08	31.222	31.07	31.422	6.214	31.385	31.504	30.957	31.282	30.866		X7_1_0_Ar.N.H._C	-0.00151846	982	-0.0476021	-0.0473819	-0.0474092	-0.0471936	-0.0471784	-0.00943569	-0.0477129	-0.0476567	-0.0478374	-0.0470068	-0.0475003	-0.0468687
13_0_8_COO-_LJ	-0.152	-0.558	-0.518	-0.426	-0.355	-0.315	-0.442	-0.29	-0.274	-0.545	-0.263	-0.488		X13_0_8_COO._LJ	-5.38172e-06	983	8.18022e-07	3.003e-06	2.29261e-06	2.78773e-06	1.91051e-06	2.37872e-06	1.69524e-06	1.5607e-06	1.47459e-06	2.93304e-06	1.41539e-06	2.62628e-06
10_0_8_SH_LJ	-0.808	-3.575	-3.036	-2.711	-1.144	-1.945	-2.832	-0.994	-0.884	-3.674	-1.535	-3.404		X10_0_8_SH_LJ	-4.72498e-06	984	3.81778e-06	1.68918e-05	1.28094e-05	1.4345e-05	5.40538e-06	1.33811e-05	9.19009e-06	4.69663e-06	4.17688e-06	1.73596e-05	7.25285e-06	1.60838e-05
5_1_5_(H2O)HO_LJ	-9.059	-56.978	-32.592	-44.991	-16.804	-30.684	-55.751	-15.275	-12.268	-65.436	-32.146	-52.854		X5_1_5_.H2O.HO_LJ	-0.000400167	985	0.00362511	0.0228007	0.0180039	0.0130422	0.0067244	0.0223097	0.0122787	0.00611255	0.00490925	0.0261853	0.0128638	0.0211504
10_0_8_Ar(N-H)_LJ	-0.399	-1.766	-1.5	-1.339	-0.565	-0.961	-1.399	-0.491	-0.437	-1.815	-0.758	-1.681		X10_0_8_Ar.N.H._LJ	-2.37289e-06	986	9.46782e-07	4.19052e-06	3.17729e-06	3.55933e-06	1.34068e-06	3.31967e-06	2.28034e-06	1.16509e-06	1.03695e-06	4.30679e-06	1.79865e-06	3.98882e-06
12_3_4_SH_LJ	-0.687	-2.626	-2.053	-1.914	-1.508	-1.638	-2.015	-0.841	-0.834	-2.44	-1.323	-1.885		X12_3_4_SH_LJ	-2.31625e-05	987	1.59126e-05	6.08247e-05	4.4333e-05	4.75526e-05	3.49291e-05	4.66724e-05	3.79402e-05	1.94797e-05	1.93175e-05	5.65165e-05	3.0644e-05	4.36613e-05
12_3_4_Ar(N-H)_LJ	-0.339	-1.297	-1.014	-0.946	-0.745	-0.809	-0.996	-0.416	-0.412	-1.205	-0.653	-0.931		X12_3_4_Ar.N.H._LJ	-1.14814e-05	988	3.8922e-06	1.48914e-05	1.08614e-05	1.16422e-05	8.55366e-06	1.14355e-05	9.28847e-06	4.77627e-06	4.73035e-06	1.38351e-05	7.49737e-06	1.06892e-05
7_3_2_SH_LJ	-8.485	-42.905	-32.429	-36.333	-49.514	-32.98	-41.016	-11.283	-12.257	-40.504	-25.111	-26.542		X7_3_2_SH_LJ	-0.00185652	989	0.0157526	0.0796542	0.0674531	0.0602052	0.0919239	0.0761472	0.0612282	0.0209472	0.0227554	0.0751966	0.0466192	0.0492759
11_3_6_COO-_LJ	-0.339	-1.363	-1.046	-1.036	-1.083	-0.805	-1.098	-0.669	-0.648	-1.326	-0.675	-1.071		X11_3_6_COO._LJ	-1.86259e-05	990	6.31417e-06	2.53871e-05	1.92964e-05	1.94827e-05	2.01718e-05	2.04512e-05	1.49938e-05	1.24607e-05	1.20696e-05	2.46979e-05	1.25725e-05	1.99483e-05
10_4_4_(H2O)HO_LJ	-0.572	-2.245	-1.664	-1.713	-1.789	-1.443	-1.835	-0.752	-0.771	-2.109	-1.237	-1.604		X10_4_4_.H2O.HO_LJ	-3.73591e-05	991	2.13694e-05	8.38712e-05	6.39962e-05	6.21656e-05	6.68354e-05	6.8554e-05	5.39092e-05	2.80941e-05	2.88039e-05	7.87904e-05	4.62132e-05	5.9924e-05
7_2_1_O-H_LJ	-12.213	-86.513	-56.822	-69.685	-37.201	-58.936	-88.302	-10.231	-10.547	-72.335	-34.672	-42.021		X7_2_1_O.H_LJ	-0.00221586	992	0.0270622	0.1917	0.154412	0.125909	0.0824321	0.195665	0.130594	0.0226704	0.0233706	0.160284	0.0768282	0.0931125
15_2_-3_Ar(N-H)_C	24.043	15.489	16.548	15.968	22.917	24.471	10.734	22.436	25.627	13.731	24.695	13.578		X15_2_.3_Ar.N.H._C	-9.00822e-05	993	-0.00216585	-0.00139528	-0.00143843	-0.00149068	-0.00206441	-0.000966942	-0.0022044	-0.00202108	-0.00230854	-0.00123692	-0.00222458	-0.00122314
11_3_6_SH_LJ	-0.662	-2.661	-2.043	-2.023	-1.306	-1.572	-2.143	-0.807	-0.782	-2.59	-1.317	-2.091		X11_3_6_SH_LJ	-1.52252e-05	994	1.00791e-05	4.05144e-05	3.08007e-05	3.11052e-05	1.98842e-05	3.26277e-05	2.39341e-05	1.22868e-05	1.19061e-05	3.94334e-05	2.00516e-05	3.1836e-05
11_3_6_Ar(N-H)_LJ	-0.327	-1.315	-1.009	-0.999	-0.645	-0.777	-1.059	-0.399	-0.386	-1.279	-0.651	-1.033		X11_3_6_Ar.N.H._LJ	-7.55109e-06	995	2.46921e-06	9.92969e-06	7.54354e-06	7.61905e-06	4.87045e-06	7.99661e-06	5.8672e-06	3.01289e-06	2.91472e-06	9.65785e-06	4.91576e-06	7.80028e-06
9_3_6_SH_LJ	-1.32	-6.199	-4.312	-4.741	-2.739	-3.526	-5.161	-1.657	-1.575	-6.213	-2.947	-4.854		X9_3_6_SH_LJ	-3.04108e-05	996	4.01422e-05	0.000188516	0.000144177	0.000131131	8.32951e-05	0.00015695	0.000107228	5.03906e-05	4.7897e-05	0.000188942	8.96205e-05	0.000147614
9_3_6_Ar(N-H)_LJ	-0.652	-3.062	-2.13	-2.342	-1.353	-1.742	-2.549	-0.819	-0.778	-3.068	-1.456	-2.398		X9_3_6_Ar.N.H._LJ	-1.50233e-05	997	9.79518e-06	4.60013e-05	3.51845e-05	3.19996e-05	2.03265e-05	3.82943e-05	2.61706e-05	1.23041e-05	1.16881e-05	4.60914e-05	2.18739e-05	3.60258e-05
12_1_8_COO-_LJ	-0.195	-0.75	-0.642	-0.577	-0.481	-0.418	-0.599	-0.375	-0.353	-0.736	-0.353	-0.651		X12_1_8_COO._LJ	-6.18769e-06	998	1.2066e-06	4.64077e-06	3.5703e-06	3.9725e-06	2.97628e-06	3.70643e-06	2.58646e-06	2.32038e-06	2.18426e-06	4.55414e-06	2.18426e-06	4.02819e-06
7_3_2_Ar(N-H)_LJ	-4.191	-21.164	-16	-17.922	-24.396	-16.243	-20.235	-5.572	-6.053	-19.972	-12.399	-13.104		X7_3_2_Ar.N.H._LJ	-0.00091323	999	0.00382735	0.0193276	0.0163669	0.0146117	0.0222792	0.0184792	0.0148336	0.00508852	0.00552778	0.018239	0.0113231	0.011967
12_5_0_Ar(N-H)_C	25.7	18.271	17.862	19.292	20.653	28.101	13.639	26.153	27.655	15.842	28.543	16.003		X12_5_0_Ar.N.H._C	-0.000144993	1000	-0.00372633	-0.00264917	-0.00279721	-0.00258987	-0.00299455	-0.00197756	-0.00407446	-0.00379201	-0.00400979	-0.00229698	-0.00413854	-0.00232033
7_0_-1_Ar(N-H)_C	31.422	31.292	31.26	31.274	31.34	31.471	3.817	31.413	31.57	31.014	31.332	30.927		X7_0_.1_Ar.N.H._C	-0.00166158	1001	-0.0522101	-0.0519941	-0.0519642	-0.051941	-0.0520739	-0.00634225	-0.0522916	-0.0521952	-0.052456	-0.0515322	-0.0520606	-0.0513877
7_2_6_(H2O)HO_LJ	-1.683	-9.967	-6.049	-7.553	-3.321	-5.316	-8.608	-2.437	-2.15	-10.614	-4.37	-8.175		X7_2_6_.H2O.HO_LJ	-2.52615e-05	1002	4.2515e-05	0.000251781	0.0001908	0.000152807	8.38933e-05	0.000217451	0.00013429	6.15622e-05	5.43121e-05	0.000268125	0.000110393	0.000206512
8_1_1_(H2O)HO_LJ	-5.283	-55.361	-28.982	-34.025	-15.62	-32.504	-49.14	-9.277	-8.025	-46.212	-12.665	-22.869		X8_1_1_.H2O.HO_LJ	-0.000888918	1003	0.00469615	0.0492114	0.0302454	0.0257626	0.0138849	0.0436814	0.0288934	0.00824649	0.00713356	0.0410787	0.0112581	0.0203287
14_4_-1_Ar(N-H)_C	24.062	16.354	16.694	17.015	21.358	25.541	11.715	23.531	25.696	14.361	25.686	14.387		X14_4_.1_Ar.N.H._C	-0.00010154	1004	-0.00244327	-0.00166059	-0.00172771	-0.00169512	-0.0021687	-0.00118955	-0.00259344	-0.00238935	-0.00260918	-0.00145822	-0.00260817	-0.00146086
12_1_-1_Ar(N-H)_C	30.124	22.372	23.402	22.749	29.068	30.485	11.315	29.407	30.64	19.712	29.974	19.439		X12_1_.1_Ar.N.H._C	-0.000488712	1005	-0.0147219	-0.0109335	-0.0111177	-0.0114368	-0.0142059	-0.00552977	-0.0148984	-0.0143715	-0.0149741	-0.00963348	-0.0146486	-0.00950006
7_2_1_Ar(N-H)_C	31.238	31.022	30.721	31.087	30.519	31.346	13.561	31.32	31.397	30.743	31.199	30.667		X7_2_1_Ar.N.H._C	-0.00107683	1006	-0.0336379	-0.0334053	-0.0334753	-0.0330812	-0.0328637	-0.0146028	-0.0337542	-0.0337262	-0.0338091	-0.0331049	-0.0335959	-0.033023
11_6_-3_Ar(N-H)_C	23.95	15.999	16.22	17.535	18.789	25.383	15.472	23.254	25.175	13.281	29.596	13.378		X11_6_.3_Ar.N.H._C	4.02937e-05	1007	0.000965034	0.000644659	0.00070655	0.000653564	0.000757079	0.000623424	0.00102278	0.00093699	0.00101439	0.000535141	0.00119253	0.000539049
6_1_6_(H2O)HO_LJ	-3.408	-21.798	-12.463	-16.52	-5.929	-11.27	-19.048	-5.247	-4.237	-24.28	-9.345	-20.153		X6_1_6_.H2O.HO_LJ	-7.57581e-06	1008	2.58184e-05	0.000165138	0.000125152	9.44174e-05	4.4917e-05	0.000144304	8.53794e-05	3.97503e-05	3.20987e-05	0.000183941	7.0796e-05	0.000152675
13_2_6_(H2O)HO_LJ	-0.183	-0.672	-0.568	-0.503	-0.339	-0.399	-0.525	-0.236	-0.228	-0.643	-0.33	-0.533		X13_2_6_.H2O.HO_LJ	-3.96373e-06	1009	7.25362e-07	2.66362e-06	1.99375e-06	2.2514e-06	1.3437e-06	2.08096e-06	1.58153e-06	9.3544e-07	9.0373e-07	2.54868e-06	1.30803e-06	2.11267e-06
13_6_-3_Ar(N-H)_C	22.266	14.548	14.968	15.607	19.148	23.397	13.084	21.365	23.382	12.439	25.939	12.476		X13_6_.3_Ar.N.H._C	3.99407e-05	1010	0.000889319	0.000581057	0.000623354	0.000597832	0.000764784	0.000522584	0.000934492	0.000853333	0.000933893	0.000496822	0.00103602	0.0004983
11_4_1_Ar(N-H)_C	29.034	21.672	20.71	22.608	23.046	30.329	13.963	28.839	30.224	18.936	30.025	19.056		X11_4_1_Ar.N.H._C	-0.000443592	1011	-0.0128792	-0.00961352	-0.0100287	-0.00918678	-0.010223	-0.00619387	-0.0134537	-0.0127927	-0.0134071	-0.00839985	-0.0133188	-0.00845308
14_3_-1_Ar(N-H)_C	25.097	17.127	17.647	17.675	22.738	26.507	11.392	24.382	26.914	15.107	26.121	15.079		X14_3_.1_Ar.N.H._C	-0.000147204	1012	-0.00369437	-0.00252116	-0.00260183	-0.00259771	-0.00334712	-0.00167695	-0.00390193	-0.00358912	-0.00396184	-0.00222381	-0.00384511	-0.00221969
10_2_6_O-H_LJ	-0.917	-4.258	-3.243	-3.163	-0.957	-2.594	-3.403	-0.674	-0.62	-4.411	-1.906	-3.492		X10_2_6_O.H_LJ	-1.14247e-05	1013	1.04764e-05	4.86464e-05	3.61363e-05	3.70503e-05	1.09334e-05	3.88783e-05	2.96357e-05	7.70025e-06	7.08331e-06	5.03944e-05	2.17755e-05	3.98951e-05
11_1_3_Ar(N-H)_LJ	-0.797	-4.917	-3.408	-2.926	-1.521	-2.857	-3.223	-1.098	-0.986	-4.59	-1.567	-2.964		X11_1_3_Ar.N.H._LJ	-1.60885e-05	1014	1.28226e-05	7.91073e-05	4.7075e-05	5.48297e-05	2.44707e-05	5.18533e-05	4.59649e-05	1.76652e-05	1.58633e-05	7.38464e-05	2.52107e-05	4.76864e-05
11_1_3_SH_LJ	-1.614	-9.959	-6.9	-5.925	-3.08	-5.786	-6.525	-2.222	-1.997	-9.295	-3.173	-6.002		X11_1_3_SH_LJ	-3.23593e-05	1015	5.22279e-05	0.000322266	0.000191729	0.000223279	9.96667e-05	0.000211144	0.000187231	7.19024e-05	6.46215e-05	0.00030078	0.000102676	0.000194221
0_5_8_Ar(N-H)_LJ	-1.066	30.997	-14.052	-45.831	-1.77	-1.76	-34.755	-1.109	-1.083	-46.394	-3.198	-20.341		X0_5_8_Ar.N.H._LJ	-0.00233023	1016	0.00248402	-0.07223	0.106797	0.0327443	0.0041245	0.080987	0.0041012	0.00258422	0.00252363	0.108108	0.00745206	0.0473991
13_4_0_Ar(N-H)_C	25.619	18.048	18.025	18.758	21.985	27.68	12.326	25.611	27.55	15.829	27.294	15.905		X13_4_0_Ar.N.H._C	-0.000167968	1017	-0.00430317	-0.00303148	-0.00315074	-0.00302762	-0.00369277	-0.00207037	-0.00464935	-0.00430182	-0.00462751	-0.00265876	-0.00458451	-0.00267153
12_6_-2_Ar(N-H)_C	23.593	15.95	16.012	17.201	18.964	25.313	14.127	23.328	24.985	13.55	27.83	13.684		X12_6_.2_Ar.N.H._C	-2.67691e-06	1018	-6.31564e-05	-4.26967e-05	-4.60456e-05	-4.28627e-05	-5.0765e-05	-3.78167e-05	-6.77607e-05	-6.2447e-05	-6.68826e-05	-3.62722e-05	-7.44985e-05	-3.66309e-05
8_4_4_(H2O)HO_LJ	-1.198	-5.339	-3.764	-4.205	-4.608	-3.374	-4.658	-1.602	-1.669	-5.156	-3.045	-3.758		X8_4_4_.H2O.HO_LJ	-0.000111766	1019	0.000133895	0.000596716	0.000469974	0.000420685	0.000515015	0.000520604	0.000377097	0.000179048	0.000186537	0.000576263	0.000340326	0.000420015
14_0_5_COO-_LJ	-0.192	-0.745	-0.694	-0.527	-0.474	-0.43	-0.547	-0.378	-0.358	-0.706	-0.326	-0.573		X14_0_5_COO._LJ	-8.06896e-06	1020	1.54924e-06	6.01137e-06	4.25234e-06	5.59986e-06	3.82469e-06	4.41372e-06	3.46965e-06	3.05007e-06	2.88869e-06	5.69668e-06	2.63048e-06	4.62351e-06
10_0_3_O-H_LJ	-2.518	-23.887	-14.822	-12.028	-2.387	-13.48	-14.064	-2.26	-1.815	-23.908	-5.148	-13.184		X10_0_3_O.H_LJ	2.3142e-05	1021	-5.82715e-05	-0.000552792	-0.000278352	-0.00034301	-5.52399e-05	-0.000325469	-0.000311954	-5.23009e-05	-4.20027e-05	-0.000553278	-0.000119135	-0.000305104
11_0_8_SH_LJ	-0.572	-2.389	-2.109	-1.809	-0.816	-1.32	-1.886	-0.694	-0.631	-2.414	-1.052	-2.197		X11_0_8_SH_LJ	-5.58456e-06	1022	3.19437e-06	1.33415e-05	1.01025e-05	1.17778e-05	4.557e-06	1.05325e-05	7.37161e-06	3.87568e-06	3.52385e-06	1.34811e-05	5.87495e-06	1.22693e-05
11_0_8_Ar(N-H)_LJ	-0.283	-1.18	-1.042	-0.893	-0.403	-0.652	-0.932	-0.343	-0.312	-1.192	-0.519	-1.085		X11_0_8_Ar.N.H._LJ	-2.78513e-06	1023	7.88192e-07	3.28646e-06	2.48712e-06	2.90211e-06	1.12241e-06	2.59574e-06	1.81591e-06	9.553e-07	8.68961e-07	3.31988e-06	1.44548e-06	3.02187e-06
10_2_7_SH_LJ	-0.847	-3.784	-2.854	-2.879	-1.452	-2.122	-3.057	-1.051	-0.972	-3.817	-1.72	-3.188		X10_2_7_SH_LJ	-9.16061e-06	1024	7.75904e-06	3.46637e-05	2.63734e-05	2.61444e-05	1.33012e-05	2.8004e-05	1.94388e-05	9.6278e-06	8.90411e-06	3.4966e-05	1.57562e-05	2.9204e-05
10_2_7_Ar(N-H)_LJ	-0.419	-1.869	-1.41	-1.422	-0.717	-1.048	-1.51	-0.519	-0.48	-1.886	-0.85	-1.575		X10_2_7_Ar.N.H._LJ	-4.4819e-06	1025	1.87792e-06	8.37667e-06	6.37326e-06	6.31948e-06	3.21352e-06	6.76767e-06	4.69703e-06	2.32611e-06	2.15131e-06	8.45286e-06	3.80961e-06	7.05899e-06
11_0_3_COO-_LJ	-0.933	-6.984	-4.854	-3.767	-2.495	-3.739	-4.167	-2.182	-1.858	-6.578	-1.79	-4.038		X11_0_3_COO._LJ	-1.85006e-05	1026	1.72611e-05	0.000129208	6.96918e-05	8.9802e-05	4.6159e-05	7.7092e-05	6.91738e-05	4.03683e-05	3.43741e-05	0.000121697	3.31161e-05	7.47055e-05
9_0_2_(H2O)HO_LJ	-3.075	-41.055	-20.764	-19.151	-5.741	-23.351	-26.061	-5.805	-4.368	-38.009	-6.679	-18.101		X9_0_2_.H2O.HO_LJ	-0.00015955	1027	0.000490617	0.00655033	0.00305555	0.0033129	0.000915978	0.00415804	0.00372566	0.000926189	0.000696915	0.00606434	0.00106564	0.00288802
5_2_4_COO-_LJ	-9.914	-57.839	-37.935	-48.214	-36.449	-33.285	-60.829	-23.774	-23.481	-64.239	-43.184	-45.782		X5_2_4_COO._LJ	-0.00127643	1028	0.0126546	0.0738277	0.061542	0.0484215	0.0465247	0.0776442	0.0424861	0.0303459	0.0299719	0.0819968	0.0551215	0.0584377
9_0_8_(H2O)HO_LJ	-0.548	-2.567	-2.059	-1.955	-0.828	-1.353	-2.042	-0.733	-0.638	-2.662	-1.078	-2.529		X9_0_8_.H2O.HO_LJ	3.85523e-07	1029	-2.11267e-07	-9.89638e-07	-7.53698e-07	-7.93792e-07	-3.19213e-07	-7.87238e-07	-5.21613e-07	-2.82588e-07	-2.45964e-07	-1.02626e-06	-4.15594e-07	-9.74988e-07
-1_5_8_Ar(N-H)_LJ	-1.071	-18.571	-18.747	-37.644	-1.681	-1.777	-33.734	-1.099	-1.076	-47.484	-3.156	-22.019		X.1_5_8_Ar.N.H._LJ	0.000326418	1030	-0.000349594	-0.00606192	-0.0122877	-0.00611937	-0.000548709	-0.0110114	-0.000580046	-0.000358734	-0.000351226	-0.0154997	-0.00103018	-0.00718741
1_6_6_Ar(N-H)_LJ	-1.646	-0.968	-12.599	-39.878	-3.608	-3.168	-35.645	-1.755	-1.92	-39.469	-6.159	-16.737		X1_6_6_Ar.N.H._LJ	-0.000719788	1031	0.00118477	0.000696754	0.0287037	0.00906861	0.00259699	0.0256568	0.00228029	0.00126323	0.00138199	0.0284093	0.00443317	0.0120471
1_0_3_Ar(N-H)_C	31.904	31.9	31.528	31.712	31.803	31.831	31.609	31.985	31.875	31.663	31.708	31.778		X1_0_3_Ar.N.H._C	-2.65116e-05	1032	-0.000845827	-0.000845721	-0.000840737	-0.000835859	-0.00084315	-0.000838006	-0.000843892	-0.000847975	-0.000845059	-0.000839438	-0.000840631	-0.000842487
13_1_7_(H2O)HO_LJ	-0.164	-0.612	-0.541	-0.461	-0.275	-0.354	-0.48	-0.211	-0.2	-0.595	-0.291	-0.511		X13_1_7_.H2O.HO_LJ	-2.92754e-06	1033	4.80117e-07	1.79166e-06	1.3496e-06	1.5838e-06	8.05074e-07	1.40522e-06	1.03635e-06	6.17712e-07	5.85509e-07	1.74189e-06	8.51915e-07	1.49597e-06
14_0_7_COO-_LJ	-0.136	-0.483	-0.458	-0.363	-0.322	-0.279	-0.376	-0.259	-0.247	-0.465	-0.229	-0.405		X14_0_7_COO._LJ	-5.30406e-06	1034	7.21352e-07	2.56186e-06	1.92537e-06	2.42926e-06	1.70791e-06	1.99433e-06	1.47983e-06	1.37375e-06	1.3101e-06	2.46639e-06	1.21463e-06	2.14814e-06
10_4_5_(H2O)HO_LJ	-0.463	-1.851	-1.356	-1.425	-1.261	-1.122	-1.527	-0.605	-0.61	-1.765	-0.991	-1.374		X10_4_5_.H2O.HO_LJ	-2.10506e-05	1035	9.74643e-06	3.89647e-05	2.99971e-05	2.85446e-05	2.65448e-05	3.21443e-05	2.36188e-05	1.27356e-05	1.28409e-05	3.71543e-05	2.08612e-05	2.89235e-05
13_0_7_SH_LJ	-0.368	-1.421	-1.325	-1.054	-0.54	-0.815	-1.097	-0.443	-0.415	-1.395	-0.642	-1.207		X13_0_7_SH_LJ	-6.33466e-06	1036	2.33115e-06	9.00155e-06	6.67673e-06	8.39342e-06	3.42071e-06	6.94912e-06	5.16275e-06	2.80625e-06	2.62888e-06	8.83685e-06	4.06685e-06	7.64593e-06
13_0_7_Ar(N-H)_LJ	-0.182	-0.702	-0.655	-0.521	-0.267	-0.403	-0.542	-0.219	-0.205	-0.689	-0.317	-0.596		X13_0_7_Ar.N.H._LJ	-3.14745e-06	1037	5.72837e-07	2.20951e-06	1.63982e-06	2.06158e-06	8.4037e-07	1.70592e-06	1.26842e-06	6.89292e-07	6.45228e-07	2.1686e-06	9.97743e-07	1.87588e-06
13_2_5_SH_LJ	-0.459	-1.733	-1.449	-1.265	-0.827	-1.043	-1.321	-0.557	-0.539	-1.641	-0.833	-1.316		X13_2_5_SH_LJ	-9.96506e-06	1038	4.57396e-06	1.72695e-05	1.26058e-05	1.44394e-05	8.24111e-06	1.31638e-05	1.03936e-05	5.55054e-06	5.37117e-06	1.63527e-05	8.3009e-06	1.3114e-05
13_2_5_Ar(N-H)_LJ	-0.227	-0.856	-0.716	-0.625	-0.409	-0.515	-0.653	-0.275	-0.266	-0.811	-0.412	-0.65		X13_2_5_Ar.N.H._LJ	-4.93384e-06	1039	1.11998e-06	4.22337e-06	3.08365e-06	3.53263e-06	2.01794e-06	3.2218e-06	2.54093e-06	1.35681e-06	1.3124e-06	4.00134e-06	2.03274e-06	3.207e-06
8_4_3_O-H_LJ	-2.644	-11.182	-8.24	-8.924	-7.223	-7.741	-9.738	-1.883	-2.029	-10.48	-6.798	-7.561		X8_4_3_O.H_LJ	-0.000209819	1040	0.000554762	0.0023462	0.00187243	0.00172891	0.00151552	0.00204322	0.00162421	0.000395089	0.000425723	0.0021989	0.00142635	0.00158644
9_5_-1_Ar(N-H)_C	29.645	21.616	20.26	23.866	18.351	30.418	18.635	30.071	30.438	17.944	30.816	18.188		X9_5_.1_Ar.N.H._C	-0.00039034	1041	-0.0115716	-0.00843759	-0.00931585	-0.00790829	-0.00716313	-0.00727399	-0.0118734	-0.0117379	-0.0118812	-0.00700426	-0.0120287	-0.0070995
12_0_-2_Ar(N-H)_C	30.345	22.257	24.085	22.587	30.035	30.506	11.049	29.4	30.728	19.649	30.06	19.273		X12_0_.2_Ar.N.H._C	-0.000459541	1042	-0.0139448	-0.010228	-0.0103796	-0.011068	-0.0138023	-0.00507746	-0.0140187	-0.0135105	-0.0141208	-0.00902951	-0.0138138	-0.00885673
11_2_7_SH_LJ	-0.604	-2.506	-1.983	-1.904	-1.028	-1.428	-2.006	-0.737	-0.693	-2.486	-1.171	-2.089		X11_2_7_SH_LJ	-7.89315e-06	1043	4.76747e-06	1.97802e-05	1.50286e-05	1.56521e-05	8.11416e-06	1.58337e-05	1.12714e-05	5.81725e-06	5.46996e-06	1.96224e-05	9.24288e-06	1.64888e-05
11_2_7_Ar(N-H)_LJ	-0.298	-1.238	-0.979	-0.941	-0.508	-0.705	-0.991	-0.364	-0.342	-1.228	-0.579	-1.032		X11_2_7_Ar.N.H._LJ	-3.86369e-06	1044	1.15138e-06	4.78325e-06	3.63573e-06	3.78255e-06	1.96275e-06	3.82891e-06	2.7239e-06	1.40638e-06	1.32138e-06	4.74461e-06	2.23708e-06	3.98733e-06
12_2_0_Ar(N-H)_C	29.077	21.971	22.25	22.427	26.782	30.387	11.777	29.866	30.466	19.366	29.549	19.237		X12_2_0_Ar.N.H._C	-0.000444334	1045	-0.0129199	-0.00976246	-0.00996508	-0.00988643	-0.0119002	-0.00523292	-0.013502	-0.0132705	-0.0135371	-0.00860497	-0.0131296	-0.00854765
13_3_0_Ar(N-H)_C	26.843	19.035	19.212	19.593	23.65	28.872	11.863	26.635	28.994	16.776	27.798	16.781		X13_3_0_Ar.N.H._C	-0.000228206	1046	-0.00612573	-0.0043439	-0.00447123	-0.00438429	-0.00539706	-0.0027072	-0.00658875	-0.00607826	-0.0066166	-0.00382838	-0.00634366	-0.00382952
12_0_8_(H2O)HO_LJ	-0.195	-0.765	-0.695	-0.581	-0.301	-0.427	-0.604	-0.251	-0.232	-0.759	-0.347	-0.684		X12_0_8_.H2O.HO_LJ	-2.75037e-06	1047	5.36322e-07	2.10403e-06	1.59796e-06	1.91151e-06	8.27861e-07	1.66122e-06	1.17441e-06	6.90342e-07	6.38085e-07	2.08753e-06	9.54378e-07	1.88125e-06
11_2_5_O-H_LJ	-0.793	-3.604	-2.802	-2.576	-0.869	-2.241	-2.76	-0.583	-0.545	-3.607	-1.581	-2.739		X11_2_5_O.H_LJ	-1.22759e-05	1048	9.73476e-06	4.42422e-05	3.16226e-05	3.4397e-05	1.06677e-05	3.38814e-05	2.75102e-05	7.15683e-06	6.69035e-06	4.42791e-05	1.94082e-05	3.36236e-05
11_3_1_Ar(N-H)_C	29.9	23.275	22.532	23.954	25.517	30.594	13.05	30.202	30.577	20.463	30.242	20.452		X11_3_1_Ar.N.H._C	-0.000592628	1049	-0.0177196	-0.0137934	-0.0141958	-0.0133531	-0.0151221	-0.0077338	-0.0181309	-0.0178986	-0.0181208	-0.0121269	-0.0179223	-0.0121204
15_3_-2_Ar(N-H)_C	23.481	15.462	16.189	15.981	21.789	24.395	10.899	22.396	25	13.675	24.498	13.615		X15_3_.2_Ar.N.H._C	-8.37985e-05	1050	-0.00196767	-0.00129569	-0.00133918	-0.00135661	-0.00182589	-0.00091332	-0.00204426	-0.00187675	-0.00209496	-0.00114594	-0.0020529	-0.00114092
12_3_6_(H2O)HO_LJ	-0.226	-0.844	-0.672	-0.643	-0.465	-0.501	-0.674	-0.292	-0.286	-0.808	-0.43	-0.662		X12_3_6_.H2O.HO_LJ	-5.4442e-06	1051	1.23039e-06	4.59491e-06	3.50062e-06	3.6585e-06	2.53155e-06	3.66939e-06	2.72754e-06	1.58971e-06	1.55704e-06	4.39891e-06	2.34101e-06	3.60406e-06
9_2_2_O-H_LJ	-3.473	-23.891	-14.27	-14.893	-5.924	-15.821	-17.835	-2.827	-2.658	-21.309	-8.004	-12.358		X9_2_2_O.H_LJ	-0.000233537	1052	0.000811073	0.00557942	0.00347806	0.00333257	0.00138347	0.00416513	0.00369478	0.000660208	0.00062074	0.00497643	0.00186923	0.00288605
13_1_4_(H2O)HO_LJ	-0.283	-1.208	-1.011	-0.821	-0.524	-0.705	-0.86	-0.381	-0.36	-1.129	-0.506	-0.859		X13_1_4_.H2O.HO_LJ	-5.9919e-06	1053	1.69571e-06	7.23822e-06	4.91935e-06	6.05781e-06	3.13976e-06	5.15304e-06	4.22429e-06	2.28292e-06	2.15709e-06	6.76486e-06	3.0319e-06	5.14704e-06
3_2_8_Ar(N-H)_LJ	-2.141	31.158	-11.086	-48.931	-3.359	-3.271	-40.14	-2.512	-2.03	-51.723	-5.702	-35.545		X3_2_8_Ar.N.H._LJ	-0.00250043	1054	0.00535342	-0.0779085	0.122349	0.0277198	0.00839895	0.100367	0.00817891	0.00628109	0.00507588	0.12933	0.0142575	0.0888779
12_2_7_(H2O)HO_LJ	-0.207	-0.798	-0.656	-0.608	-0.375	-0.459	-0.636	-0.267	-0.255	-0.778	-0.385	-0.659		X12_2_7_.H2O.HO_LJ	-3.44561e-06	1055	7.13242e-07	2.7496e-06	2.09493e-06	2.26032e-06	1.29211e-06	2.19141e-06	1.58154e-06	9.19979e-07	8.78632e-07	2.68069e-06	1.32656e-06	2.27066e-06
-1_0_-3_Ar(N-H)_C	32.045	31.636	-12.503	30.429	32.238	19.442	31.724	32.186	32.232	31.385	32.122	31.002		X.1_0_.3_Ar.N.H._C	-0.002015	1056	-0.0645708	-0.0637466	-0.0613145	0.0251936	-0.0649597	-0.063924	-0.0391757	-0.0648549	-0.0649476	-0.0632409	-0.0647259	-0.0624691
9_3_2_O-H_LJ	-2.735	-13.583	-9.229	-9.682	-6.191	-9.376	-10.779	-2.048	-2.091	-12.01	-6.411	-7.954		X9_3_2_O.H_LJ	-0.000189713	1057	0.000518865	0.00257687	0.0018368	0.00175086	0.00117451	0.00204492	0.00177875	0.000388532	0.00039669	0.00227845	0.00121625	0.00150898
9_1_7_O-H_LJ	-1.173	-5.78	-4.393	-4.351	-1.053	-3.316	-4.649	-0.87	-0.762	-6.185	-2.459	-5.323		X9_1_7_O.H_LJ	8.80086e-07	1058	-1.03234e-06	-5.0869e-06	-3.82926e-06	-3.86622e-06	-9.26731e-07	-4.09152e-06	-2.91837e-06	-7.65675e-07	-6.70626e-07	-5.44334e-06	-2.16413e-06	-4.6847e-06
13_2_4_(H2O)HO_LJ	-0.257	-0.993	-0.813	-0.704	-0.522	-0.599	-0.736	-0.339	-0.329	-0.919	-0.467	-0.714		X13_2_4_.H2O.HO_LJ	-6.73709e-06	1059	1.73143e-06	6.68993e-06	4.74291e-06	5.47725e-06	3.51676e-06	4.95849e-06	4.03551e-06	2.28387e-06	2.2165e-06	6.19138e-06	3.14622e-06	4.81028e-06
13_2_6_COO-_LJ	-0.196	-0.723	-0.611	-0.541	-0.549	-0.429	-0.564	-0.382	-0.369	-0.692	-0.355	-0.573		X13_2_6_COO._LJ	-9.0773e-06	1060	1.77915e-06	6.56289e-06	4.91082e-06	5.54623e-06	4.98344e-06	5.1196e-06	3.89416e-06	3.46753e-06	3.34952e-06	6.28149e-06	3.22244e-06	5.20129e-06
15_4_-2_Ar(N-H)_C	22.608	14.856	15.429	15.461	20.656	23.616	11.124	21.69	23.98	13.086	24.127	13.069		X15_4_.2_Ar.N.H._C	-4.83712e-05	1061	-0.00109358	-0.000718602	-0.000747867	-0.000746319	-0.000999155	-0.000538081	-0.00114233	-0.00104917	-0.00115994	-0.000632985	-0.00116705	-0.000632163
9_4_5_(H2O)HO_LJ	-0.653	-2.817	-1.978	-2.181	-1.896	-1.666	-2.376	-0.862	-0.87	-2.713	-1.494	-2.067		X9_4_5_.H2O.HO_LJ	-3.24501e-05	1062	2.11899e-05	9.14119e-05	7.07736e-05	6.41863e-05	6.15254e-05	7.71014e-05	5.40618e-05	2.7972e-05	2.82316e-05	8.80371e-05	4.84804e-05	6.70743e-05
11_0_7_O-H_LJ	-0.621	-2.787	-2.488	-2.037	-0.519	-1.612	-2.143	-0.449	-0.401	-2.898	-1.163	-2.513		X11_0_7_O.H_LJ	-4.20244e-06	1063	2.60971e-06	1.17122e-05	8.56037e-06	1.04557e-05	2.18107e-06	9.00582e-06	6.77433e-06	1.88689e-06	1.68518e-06	1.21787e-05	4.88744e-06	1.05607e-05
10_4_5_SH_LJ	-0.973	-3.887	-2.848	-2.992	-2.463	-2.354	-3.208	-1.182	-1.192	-3.705	-2.081	-2.886		X10_4_5_SH_LJ	-3.92929e-05	1064	3.8232e-05	0.000152732	0.000117564	0.000111906	9.67785e-05	0.000126052	9.24956e-05	4.64442e-05	4.68372e-05	0.00014558	8.17686e-05	0.000113399
10_4_5_Ar(N-H)_LJ	-0.481	-1.92	-1.407	-1.478	-1.217	-1.163	-1.585	-0.584	-0.589	-1.83	-1.028	-1.426		X10_4_5_Ar.N.H._LJ	-1.94334e-05	1065	9.34745e-06	3.73121e-05	2.87225e-05	2.73427e-05	2.36504e-05	3.08019e-05	2.2601e-05	1.13491e-05	1.14462e-05	3.5563e-05	1.99775e-05	2.7712e-05
13_2_5_COO-_LJ	-0.235	-0.888	-0.742	-0.648	-0.686	-0.534	-0.677	-0.462	-0.447	-0.841	-0.427	-0.674		X13_2_5_COO._LJ	-1.19444e-05	1066	2.80694e-06	1.06066e-05	7.73998e-06	8.86275e-06	8.19387e-06	8.08637e-06	6.37831e-06	5.51832e-06	5.33915e-06	1.00452e-05	5.10026e-06	8.05053e-06
13_6_-2_Ar(N-H)_C	22.641	15.115	15.31	16.152	19.022	24.166	13.052	22.211	23.91	12.99	26.082	13.094		X13_6_.2_Ar.N.H._C	7.48472e-06	1067	0.000169462	0.000113132	0.000120893	0.000114591	0.000142374	9.76906e-05	0.000180876	0.000166243	0.00017896	9.72266e-05	0.000195217	9.8005e-05
6_0_5_Ar(N-H)_LJ	-7.918	-43.789	-35.671	-35.453	-12.184	-25.451	-40.901	-13.451	-9.683	-42.023	-22.239	-47.027		X6_0_5_Ar.N.H._LJ	-0.000485655	1068	0.00384541	0.0212663	0.0172179	0.0173238	0.00591722	0.0198638	0.0123604	0.00653254	0.00470259	0.0204087	0.0108005	0.0228389
5_3_-2_Ar(N-H)_C	31.204	30.393	28.285	31.028	13.673	31.186	30.878	31.359	31.505	24.99	31.614	25.579		X5_3_.2_Ar.N.H._C	-0.000501703	1069	-0.0156551	-0.0152483	-0.0155668	-0.0141907	-0.00685978	-0.0154916	-0.0156461	-0.0157329	-0.0158061	-0.0125376	-0.0158608	-0.0128331
11_6_-2_Ar(N-H)_C	24.538	16.803	16.671	18.328	18.494	26.513	15.429	24.544	26.068	14.079	29.82	14.26		X11_6_.2_Ar.N.H._C	-1.18868e-05	1070	-0.000291677	-0.000199733	-0.000217861	-0.000198164	-0.000219834	-0.000183401	-0.000315154	-0.000291749	-0.000309864	-0.000167354	-0.000354463	-0.000169505
15_5_-3_Ar(N-H)_C	21.453	13.779	14.379	14.486	19.589	22.249	11.324	20.366	22.587	12.062	23.581	12.034		X15_5_.3_Ar.N.H._C	1.11486e-05	1071	0.000239171	0.000153617	0.000161499	0.000160306	0.00021839	0.000126247	0.000248045	0.000227053	0.000251814	0.000134475	0.000262895	0.000134162
14_0_6_(H2O)HO_LJ	-0.151	-0.562	-0.531	-0.41	-0.243	-0.326	-0.426	-0.195	-0.185	-0.539	-0.256	-0.453		X14_0_6_.H2O.HO_LJ	-3.1848e-06	1072	4.80904e-07	1.78986e-06	1.30577e-06	1.69113e-06	7.73905e-07	1.35672e-06	1.03824e-06	6.21035e-07	5.89187e-07	1.71661e-06	8.15308e-07	1.44271e-06
14_1_-2_Ar(N-H)_C	26.769	17.891	19.087	18.266	25.483	27.622	10.778	25.271	28.828	15.885	26.695	15.71		X14_1_.2_Ar.N.H._C	-0.000192429	1073	-0.00515113	-0.00344274	-0.0035149	-0.00367289	-0.00490366	-0.002074	-0.00531527	-0.00486287	-0.00554734	-0.00305673	-0.00513689	-0.00302306
5_2_3_(H2O)HO_LJ	-13.801	-69.525	-57.093	-66.537	-41.592	-46.504	-79.148	-21.838	-23.932	-75.782	-59.733	-56.335		X5_2_3_.H2O.HO_LJ	-0.00205482	1074	0.0283586	0.142861	0.136722	0.117316	0.0854642	0.162635	0.0955574	0.0448732	0.049176	0.155719	0.122741	0.115758
3_4_6_COO-_LJ	-2.959	2.784	-15.977	-50.352	-10.511	-5.298	-34.614	-5.456	-5.367	-54.072	-11.787	-32.324		X3_4_6_COO._LJ	-0.000713416	1075	0.002111	-0.00198615	0.0359219	0.0113982	0.00749871	0.0246942	0.00377968	0.0038924	0.0038289	0.0385758	0.00840903	0.0230604
11_2_4_O-H_LJ	-0.97	-4.671	-3.496	-3.197	-1.142	-2.931	-3.453	-0.724	-0.68	-4.551	-1.945	-3.266		X11_2_4_O.H_LJ	-1.77072e-05	1076	1.7176e-05	8.27103e-05	5.66099e-05	6.19043e-05	2.02216e-05	6.11429e-05	5.18998e-05	1.282e-05	1.20409e-05	8.05854e-05	3.44405e-05	5.78317e-05
12_0_5_O-H_LJ	-0.667	-3.312	-2.895	-2.204	-0.589	-1.916	-2.334	-0.5	-0.448	-3.325	-1.223	-2.54		X12_0_5_O.H_LJ	-5.16784e-06	1077	3.44695e-06	1.71159e-05	1.13899e-05	1.49609e-05	3.04386e-06	1.20617e-05	9.90159e-06	2.58392e-06	2.31519e-06	1.71831e-05	6.32027e-06	1.31263e-05
14_5_-1_Ar(N-H)_C	23.001	15.549	15.749	16.303	20.02	24.575	11.95	22.654	24.439	13.6	25.154	13.683		X14_5_.1_Ar.N.H._C	-5.35162e-05	1078	-0.00123093	-0.000832123	-0.000872474	-0.000842826	-0.00107139	-0.000639518	-0.00131516	-0.00121236	-0.00130788	-0.00072782	-0.00134615	-0.000732262
7_2_6_SH_LJ	-3.533	-20.863	-12.678	-15.82	-6.482	-11.081	-18.023	-4.757	-4.197	-22.158	-9.162	-17.107		X7_2_6_SH_LJ	-3.70154e-05	1079	0.000130775	0.000772251	0.000585583	0.000469281	0.000239933	0.000667128	0.000410167	0.000176082	0.000155353	0.000820186	0.000339135	0.000633222
3_3_5_SH_LJ	-15.136	32.841	-73.372	31.12	-33.276	-27.097	33.347	-18.218	-17.738	33.11	-75.923	-106.647		X3_3_5_SH_LJ	-0.00523648	1080	0.0792594	-0.171971	-0.162959	0.384211	0.174249	-0.174621	0.141893	0.0953982	0.0928847	-0.17338	0.397569	0.558455
9_4_5_SH_LJ	-1.373	-5.913	-4.153	-4.578	-3.703	-3.494	-4.988	-1.683	-1.699	-5.692	-3.138	-4.34		X9_4_5_SH_LJ	-6.05877e-05	1081	8.31869e-05	0.000358255	0.00027737	0.000251621	0.000224356	0.000302211	0.000211693	0.000101969	0.000102939	0.000344865	0.000190124	0.000262951
13_2_6_SH_LJ	-0.384	-1.411	-1.194	-1.057	-0.662	-0.838	-1.102	-0.46	-0.445	-1.351	-0.694	-1.12		X13_2_6_SH_LJ	-7.03046e-06	1082	2.6997e-06	9.91998e-06	7.4312e-06	8.39437e-06	4.65417e-06	7.74757e-06	5.89153e-06	3.23401e-06	3.12856e-06	9.49815e-06	4.87914e-06	7.87412e-06
13_2_6_Ar(N-H)_LJ	-0.19	-0.697	-0.59	-0.522	-0.327	-0.414	-0.545	-0.227	-0.22	-0.668	-0.343	-0.553		X13_2_6_Ar.N.H._LJ	-3.50411e-06	1083	6.6578e-07	2.44236e-06	1.82914e-06	2.06742e-06	1.14584e-06	1.90974e-06	1.4507e-06	7.95432e-07	7.70903e-07	2.34074e-06	1.20191e-06	1.93777e-06
9_4_5_Ar(N-H)_LJ	-0.678	-2.921	-2.051	-2.261	-1.829	-1.726	-2.464	-0.832	-0.839	-2.812	-1.55	-2.144		X9_4_5_Ar.N.H._LJ	-2.99454e-05	1084	2.0303e-05	8.74707e-05	6.77067e-05	6.14181e-05	5.47702e-05	7.37856e-05	5.16858e-05	2.49146e-05	2.51242e-05	8.42066e-05	4.64154e-05	6.4203e-05
9_2_7_(H2O)HO_LJ	-0.57	-2.761	-1.95	-2.104	-1.054	-1.492	-2.256	-0.772	-0.702	-2.812	-1.219	-2.336		X9_2_7_.H2O.HO_LJ	-3.80851e-06	1085	2.17085e-06	1.05153e-05	8.0131e-06	7.42659e-06	4.01417e-06	8.592e-06	5.6823e-06	2.94017e-06	2.67357e-06	1.07095e-05	4.64257e-06	8.89668e-06
7_2_6_Ar(N-H)_LJ	-1.745	-10.302	-6.261	-7.812	-3.202	-5.469	-8.9	-2.349	-2.073	-10.939	-4.525	-8.447		X7_2_6_Ar.N.H._LJ	-1.81291e-05	1086	3.16353e-05	0.000186766	0.000141625	0.000113506	5.80495e-05	0.000161349	9.91482e-05	4.25853e-05	3.75817e-05	0.000198315	8.20343e-05	0.000153137
15_1_-3_Ar(N-H)_C	24.786	15.941	17.189	16.327	23.935	25.145	10.448	23.035	26.475	14.202	24.874	14.021		X15_1_.3_Ar.N.H._C	-0.000115932	1087	-0.0028735	-0.00184808	-0.00189283	-0.00199276	-0.00277484	-0.00121126	-0.00291512	-0.00267051	-0.00306931	-0.00164647	-0.00288371	-0.00162549
8_2_1_Ar(N-H)_C	31.1	30.751	30.381	30.82	30.407	31.236	12.648	31.178	31.272	30.104	31.07	29.754		X8_2_1_Ar.N.H._C	-0.00111233	1088	-0.0345936	-0.0342054	-0.0342821	-0.0337938	-0.0338227	-0.0140688	-0.0347448	-0.0346803	-0.0347849	-0.0334857	-0.0345602	-0.0330964
10_3_3_O-H_LJ	-1.48	-6.806	-4.848	-4.838	-2.439	-4.521	-5.276	-1.092	-1.082	-6.345	-3.208	-4.438		X10_3_3_O.H_LJ	-5.73987e-05	1089	8.49501e-05	0.000390656	0.000277695	0.000278269	0.000139995	0.000302836	0.0002595	6.26794e-05	6.21054e-05	0.000364195	0.000184135	0.000254736
8_4_1_Ar(N-H)_C	30.749	28.243	24.671	29.623	22.002	31.005	19.057	30.949	31.006	24.29	30.989	24.469		X8_4_1_Ar.N.H._C	-0.000879228	1090	-0.0270354	-0.024832	-0.0260454	-0.0216914	-0.0193448	-0.0167555	-0.0272605	-0.0272112	-0.0272613	-0.0213565	-0.0272464	-0.0215138
9_0_8_SH_LJ	-1.15	-5.387	-4.323	-4.105	-1.617	-2.839	-4.288	-1.431	-1.246	-5.585	-2.264	-5.304		X9_0_8_SH_LJ	3.87025e-06	1091	-4.45079e-06	-2.0849e-05	-1.58874e-05	-1.67311e-05	-6.2582e-06	-1.65956e-05	-1.09876e-05	-5.53833e-06	-4.82233e-06	-2.16154e-05	-8.76225e-06	-2.05278e-05
9_0_8_Ar(N-H)_LJ	-0.568	-2.661	-2.135	-2.028	-0.799	-1.402	-2.118	-0.707	-0.616	-2.758	-1.118	-2.62		X9_0_8_Ar.N.H._LJ	1.95831e-06	1092	-1.11232e-06	-5.21107e-06	-3.97145e-06	-4.18099e-06	-1.56469e-06	-4.1477e-06	-2.74555e-06	-1.38453e-06	-1.20632e-06	-5.40102e-06	-2.18939e-06	-5.13077e-06
14_0_-3_Ar(N-H)_C	27.236	17.663	19.294	18.003	26.615	27.509	10.589	25.145	29.315	15.739	26.689	15.482		X14_0_.3_Ar.N.H._C	-0.000182199	1093	-0.00496237	-0.00321818	-0.00328013	-0.00351535	-0.00484923	-0.00192931	-0.00501212	-0.0045814	-0.00534117	-0.00286763	-0.00486271	-0.00282081
11_3_4_COO-_LJ	-0.51	-2.127	-1.605	-1.544	-1.935	-1.351	-1.649	-1.034	-1.015	-2.017	-1.035	-1.512		X11_3_4_COO._LJ	-4.20338e-05	1094	2.14373e-05	8.9406e-05	6.49002e-05	6.74643e-05	8.13355e-05	6.93138e-05	5.67877e-05	4.3463e-05	4.26643e-05	8.47823e-05	4.3505e-05	6.35552e-05
8_1_0_Ar(N-H)_C	31.213	30.96	30.86	30.973	30.952	31.31	8.423	31.24	31.374	30.561	31.149	30.378		X8_1_0_Ar.N.H._C	-0.00136432	1095	-0.0425844	-0.0422393	-0.042257	-0.0421028	-0.0422283	-0.0114916	-0.0427168	-0.0426213	-0.0428041	-0.0416949	-0.0424971	-0.0414452
12_1_3_COO-_LJ	-0.53	-2.751	-2.068	-1.716	-1.59	-1.567	-1.83	-1.127	-1.045	-2.503	-0.989	-1.736		X12_1_3_COO._LJ	-2.25738e-05	1096	1.19641e-05	6.21006e-05	3.87367e-05	4.66827e-05	3.58924e-05	4.13101e-05	3.53732e-05	2.54407e-05	2.35896e-05	5.65023e-05	2.23255e-05	3.91882e-05
14_1_6_(H2O)HO_LJ	-0.142	-0.508	-0.458	-0.378	-0.243	-0.299	-0.392	-0.182	-0.176	-0.484	-0.246	-0.406		X14_1_6_.H2O.HO_LJ	-2.8324e-06	1097	4.02201e-07	1.43886e-06	1.07065e-06	1.29724e-06	6.88273e-07	1.1103e-06	8.46888e-07	5.15497e-07	4.98502e-07	1.37088e-06	6.9677e-07	1.14995e-06
14_2_-1_Ar(N-H)_C	26.073	17.838	18.576	18.257	24.102	27.447	11.003	25.175	28.044	15.809	26.446	15.733		X14_2_.1_Ar.N.H._C	-0.000187852	1098	-0.00489788	-0.00335091	-0.00342962	-0.00348955	-0.00452762	-0.00206694	-0.00515599	-0.00472919	-0.00526814	-0.00296976	-0.00496795	-0.00295548
13_5_0_Ar(N-H)_C	24.373	17.035	16.87	17.868	20.398	26.501	12.663	24.554	26.066	14.875	26.678	15.022		X13_5_0_Ar.N.H._C	-0.000105697	1099	-0.00257616	-0.00180055	-0.0018886	-0.00178311	-0.00215601	-0.00133844	-0.00280108	-0.00259529	-0.0027551	-0.00157224	-0.00281979	-0.00158778
3_1_8_SH_LJ	-5.781	31.151	-26.132	-106.956	-8.487	-8.33	-87.894	-6.904	-5.19	-102.382	-14.097	-91.187		X3_1_8_SH_LJ	-0.00323278	1100	0.0186887	-0.100704	0.345765	0.084479	0.0274366	0.284142	0.0269291	0.0223191	0.0167781	0.330978	0.0455725	0.294788
14_1_6_COO-_LJ	-0.153	-0.546	-0.493	-0.406	-0.394	-0.322	-0.421	-0.295	-0.284	-0.52	-0.264	-0.437		X14_1_6_COO._LJ	-6.54489e-06	1101	1.00137e-06	3.57351e-06	2.65723e-06	3.22663e-06	2.57869e-06	2.7554e-06	2.10745e-06	1.93074e-06	1.85875e-06	3.40334e-06	1.72785e-06	2.86012e-06
12_2_3_(H2O)HO_LJ	-0.438	-1.947	-1.469	-1.304	-0.988	-1.172	-1.381	-0.598	-0.577	-1.761	-0.833	-1.274		X12_2_3_.H2O.HO_LJ	-1.31947e-05	1102	5.77927e-06	2.56901e-05	1.72059e-05	1.9383e-05	1.30364e-05	1.82219e-05	1.54642e-05	7.89042e-06	7.61334e-06	2.32358e-05	1.09912e-05	1.681e-05
15_2_-2_Ar(N-H)_C	24.3	16.014	16.918	16.437	22.897	25.146	10.624	23.057	25.946	14.226	24.776	14.129		X15_2_.2_Ar.N.H._C	-0.000115343	1103	-0.00280284	-0.00184711	-0.0018959	-0.00195138	-0.00264102	-0.00122541	-0.00290042	-0.00265947	-0.0029927	-0.00164087	-0.00285775	-0.00162969
14_6_-3_Ar(N-H)_C	21.402	13.837	14.305	14.73	18.907	22.433	12.173	20.487	22.448	11.963	24.417	11.989		X14_6_.3_Ar.N.H._C	4.32925e-05	1104	0.000926547	0.000599039	0.000637699	0.000619299	0.000818532	0.000527	0.000971181	0.000886934	0.00097183	0.000517908	0.00105707	0.000519034
13_0_4_(H2O)HO_LJ	-0.305	-1.424	-1.242	-0.931	-0.517	-0.799	-0.975	-0.418	-0.386	-1.342	-0.536	-1.006		X13_0_4_.H2O.HO_LJ	-5.14706e-06	1105	1.56985e-06	7.32941e-06	4.79191e-06	6.39265e-06	2.66103e-06	5.01838e-06	4.1125e-06	2.15147e-06	1.98676e-06	6.90735e-06	2.75882e-06	5.17794e-06
3_3_5_Ar(N-H)_LJ	-7.473	32.544	-36.178	27.557	-16.42	-13.377	33.054	-8.993	-8.754	32.815	-37.315	-51.281		X3_3_5_Ar.N.H._LJ	-0.00319499	1106	0.0238762	-0.103978	-0.0880443	0.115588	0.0524617	-0.105607	0.0427394	0.0287325	0.0279689	-0.104844	0.119221	0.163842
10_1_7_O-H_LJ	-0.809	-3.741	-2.999	-2.796	-0.729	-2.168	-2.966	-0.589	-0.527	-3.916	-1.614	-3.34		X10_1_7_O.H_LJ	-1.35449e-06	1107	1.09579e-06	5.06717e-06	3.78717e-06	4.06213e-06	9.87427e-07	4.01743e-06	2.93655e-06	7.97798e-07	7.13819e-07	5.3042e-06	2.18615e-06	4.52401e-06
13_1_7_SH_LJ	-0.345	-1.286	-1.137	-0.969	-0.537	-0.744	-1.008	-0.411	-0.391	-1.25	-0.611	-1.073		X13_1_7_SH_LJ	-5.01905e-06	1108	1.73157e-06	6.4545e-06	4.86346e-06	5.70666e-06	2.69523e-06	5.0592e-06	3.73417e-06	2.06283e-06	1.96245e-06	6.27381e-06	3.06664e-06	5.38544e-06
13_1_7_Ar(N-H)_LJ	-0.17	-0.635	-0.562	-0.479	-0.265	-0.367	-0.498	-0.203	-0.193	-0.617	-0.302	-0.53		X13_1_7_Ar.N.H._LJ	-2.48129e-06	1109	4.21819e-07	1.57562e-06	1.18854e-06	1.39448e-06	6.57542e-07	1.23568e-06	9.10633e-07	5.03702e-07	4.78889e-07	1.53096e-06	7.49349e-07	1.31508e-06
12_0_6_O-H_LJ	-0.541	-2.447	-2.212	-1.72	-0.466	-1.424	-1.811	-0.394	-0.357	-2.481	-0.987	-2.026		X12_0_6_O.H_LJ	-4.64953e-06	1110	2.5154e-06	1.13774e-05	7.99719e-06	1.02848e-05	2.16668e-06	8.4203e-06	6.62093e-06	1.83191e-06	1.65988e-06	1.15355e-05	4.58909e-06	9.41995e-06
14_1_5_(H2O)HO_LJ	-0.168	-0.617	-0.55	-0.447	-0.295	-0.365	-0.463	-0.217	-0.209	-0.581	-0.29	-0.473		X14_1_5_.H2O.HO_LJ	-3.49125e-06	1111	5.86529e-07	2.1541e-06	1.56059e-06	1.92019e-06	1.02992e-06	1.61645e-06	1.27431e-06	7.57601e-07	7.29671e-07	2.02841e-06	1.01246e-06	1.65136e-06
14_0_5_(H2O)HO_LJ	-0.178	-0.693	-0.646	-0.49	-0.293	-0.4	-0.509	-0.233	-0.221	-0.657	-0.303	-0.533		X14_0_5_.H2O.HO_LJ	-3.71844e-06	1112	6.61882e-07	2.57688e-06	1.82204e-06	2.40211e-06	1.0895e-06	1.89269e-06	1.48738e-06	8.66397e-07	8.21775e-07	2.44302e-06	1.12669e-06	1.98193e-06
12_0_8_SH_LJ	-0.41	-1.607	-1.459	-1.22	-0.588	-0.897	-1.268	-0.49	-0.454	-1.594	-0.73	-1.436		X12_0_8_SH_LJ	-4.5433e-06	1113	1.86275e-06	7.30109e-06	5.54283e-06	6.62868e-06	2.67146e-06	5.76091e-06	4.07534e-06	2.22622e-06	2.06266e-06	7.24202e-06	3.31661e-06	6.52418e-06
12_0_8_Ar(N-H)_LJ	-0.203	-0.794	-0.721	-0.602	-0.29	-0.443	-0.626	-0.242	-0.224	-0.787	-0.361	-0.709		X12_0_8_Ar.N.H._LJ	-2.19874e-06	1114	4.46344e-07	1.7458e-06	1.32364e-06	1.58529e-06	6.37634e-07	1.37641e-06	9.7404e-07	5.32094e-07	4.92517e-07	1.73041e-06	7.93744e-07	1.5589e-06
1_5_3_COO-_LJ	-8.857	-108.405	-58.334	-78.974	-50.164	-27.901	22.095	-14.864	-19.709	31.37	-41.616	-54.317		X1_5_3_COO._LJ	0.00777439	1115	-0.0688578	-0.842783	-0.613975	-0.453511	-0.389994	0.171775	-0.216913	-0.115559	-0.153225	0.243883	-0.323539	-0.422281
12_4_1_Ar(N-H)_C	27.254	19.917	19.37	20.662	22.556	29.993	12.981	27.893	29.491	17.489	28.885	17.619		X12_4_1_Ar.N.H._C	-0.000245411	1116	-0.00668844	-0.00488786	-0.00507069	-0.00475362	-0.0055355	-0.00318569	-0.00736062	-0.00684526	-0.00723743	-0.004292	-0.00708871	-0.0043239
6_3_1_Ar(N-H)_C	31.224	30.954	29.928	31.108	23.257	31.337	23.985	31.35	31.394	30.555	31.291	30.571		X6_3_1_Ar.N.H._C	-0.000653314	1117	-0.0203991	-0.0202227	-0.0203233	-0.0195524	-0.0151941	-0.0156697	-0.0204729	-0.0204814	-0.0205101	-0.019962	-0.0204428	-0.0199725
13_1_4_Ar(N-H)_LJ	-0.293	-1.252	-1.048	-0.852	-0.506	-0.731	-0.892	-0.367	-0.347	-1.17	-0.525	-0.891		X13_1_4_Ar.N.H._LJ	-5.27769e-06	1118	1.54636e-06	6.60767e-06	4.4966e-06	5.53102e-06	2.67051e-06	4.7077e-06	3.858e-06	1.93691e-06	1.83136e-06	6.1749e-06	2.77079e-06	4.70243e-06
13_1_4_SH_LJ	-0.593	-2.535	-2.122	-1.725	-1.024	-1.481	-1.806	-0.744	-0.703	-2.37	-1.063	-1.804		X13_1_4_SH_LJ	-1.07518e-05	1119	6.37583e-06	2.72559e-05	1.85469e-05	2.28154e-05	1.10099e-05	1.94178e-05	1.59234e-05	7.99935e-06	7.55853e-06	2.54818e-05	1.14292e-05	1.93963e-05
5_2_4_(H2O)HO_LJ	-9.246	-54.456	-35.787	-45.495	-22.402	-32.505	-57.818	-14.601	-14.383	-61.948	-41.629	-43.109		X5_2_4_.H2O.HO_LJ	-0.00100559	1120	0.00929773	0.0547607	0.0457495	0.0359872	0.0225273	0.0581415	0.0326869	0.0146827	0.0144635	0.0622946	0.0418619	0.0433502
12_6_-1_Ar(N-H)_C	23.969	16.55	16.329	17.751	18.886	26.113	14.03	24.204	25.52	14.169	27.84	14.365		X12_6_.1_Ar.N.H._C	-3.88263e-05	1121	-0.000930628	-0.000642575	-0.000689206	-0.000633995	-0.000733274	-0.000544733	-0.00101387	-0.000939752	-0.000990847	-0.00055013	-0.00108092	-0.00055774
13_3_5_(H2O)HO_LJ	-0.195	-0.682	-0.559	-0.512	-0.411	-0.416	-0.534	-0.251	-0.249	-0.637	-0.359	-0.518		X13_3_5_.H2O.HO_LJ	-5.36514e-06	1122	1.0462e-06	3.65903e-06	2.74695e-06	2.99911e-06	2.20507e-06	2.86499e-06	2.2319e-06	1.34665e-06	1.33592e-06	3.4176e-06	1.92609e-06	2.77914e-06
8_0_-1_Ar(N-H)_LJ	-8.026	31.801	-37.977	-43.854	-19.133	-31.53	-50.084	-12.374	-11.212	-45.082	-16.437	-28.258		X8_0_.1_Ar.N.H._LJ	-0.00604428	1123	0.0485114	-0.192214	0.265066	0.229544	0.115645	0.302722	0.190576	0.074792	0.0677685	0.272488	0.0993499	0.170799
12_3_6_SH_LJ	-0.475	-1.773	-1.412	-1.35	-0.909	-1.052	-1.416	-0.57	-0.558	-1.696	-0.903	-1.391		X12_3_6_SH_LJ	-9.66978e-06	1124	4.59315e-06	1.71445e-05	1.30542e-05	1.36537e-05	8.78983e-06	1.36924e-05	1.01726e-05	5.51178e-06	5.39574e-06	1.64e-05	8.73181e-06	1.34507e-05
12_3_6_Ar(N-H)_LJ	-0.235	-0.876	-0.698	-0.667	-0.449	-0.52	-0.7	-0.282	-0.276	-0.838	-0.446	-0.687		X12_3_6_Ar.N.H._LJ	-4.80168e-06	1125	1.12839e-06	4.20627e-06	3.20272e-06	3.35157e-06	2.15595e-06	3.36118e-06	2.49687e-06	1.35407e-06	1.32526e-06	4.02381e-06	2.14155e-06	3.29875e-06
13_2_4_SH_LJ	-0.539	-2.085	-1.707	-1.479	-1.019	-1.258	-1.545	-0.661	-0.643	-1.93	-0.981	-1.5		X13_2_4_SH_LJ	-1.21325e-05	1126	6.5394e-06	2.52962e-05	1.79439e-05	2.07101e-05	1.2363e-05	1.87447e-05	1.52626e-05	8.01956e-06	7.80117e-06	2.34156e-05	1.19019e-05	1.81987e-05
13_2_4_Ar(N-H)_LJ	-0.266	-1.03	-0.843	-0.73	-0.503	-0.622	-0.763	-0.327	-0.318	-0.954	-0.484	-0.741		X13_2_4_Ar.N.H._LJ	-6.04754e-06	1127	1.60865e-06	6.22897e-06	4.41471e-06	5.09808e-06	3.04191e-06	4.61427e-06	3.76157e-06	1.97755e-06	1.92312e-06	5.76936e-06	2.92701e-06	4.48123e-06
10_2_2_(H2O)HO_LJ	-1.222	-7.4	-4.627	-4.537	-3.504	-4.541	-5.13	-1.789	-1.699	-6.396	-2.6	-3.982		X10_2_2_.H2O.HO_LJ	-6.69526e-05	1128	8.1816e-05	0.000495449	0.000303764	0.000309789	0.000234602	0.000343467	0.000304032	0.000119778	0.000113752	0.000428229	0.000174077	0.000266605
1_9_-2_SH_LJ	-31.914	-71.375	-43.972	-39.955	-91.946	-58.123	-64.601	-27.874	-8.776	-78.04	-59.432	-66.695		X1_9_.2_SH_LJ	-0.00278213	1129	0.0887889	0.198575	0.11116	0.122336	0.255806	0.179728	0.161706	0.0775491	0.024416	0.217117	0.165348	0.185554
11_4_5_(H2O)HO_LJ	-0.33	-1.229	-0.933	-0.943	-0.843	-0.751	-0.998	-0.427	-0.431	-1.157	-0.668	-0.919		X11_4_5_.H2O.HO_LJ	-1.30393e-05	1130	4.30298e-06	1.60253e-05	1.22961e-05	1.21657e-05	1.09922e-05	1.30133e-05	9.79254e-06	5.56779e-06	5.61995e-06	1.50865e-05	8.71027e-06	1.19831e-05
8_3_6_COO-_LJ	-0.962	-4.995	-3.198	-3.813	-3.284	-2.64	-4.239	-1.978	-1.867	-4.995	-2.313	-3.822		X8_3_6_COO._LJ	-4.37385e-05	1131	4.20764e-05	0.000218474	0.000166775	0.000139876	0.000143637	0.000185408	0.00011547	8.65148e-05	8.16598e-05	0.000218474	0.000101167	0.000167169
6_1_6_SH_LJ	-7.145	-45.351	-26.029	-34.439	-11.566	-23.181	-39.638	-10.231	-8.266	-50.102	-19.526	-41.768		X6_1_6_SH_LJ	2.61718e-05	1132	-0.000186997	-0.00118692	-0.000901329	-0.000681225	-0.000302703	-0.0010374	-0.000606688	-0.000267763	-0.000216336	-0.00131126	-0.00051103	-0.00109314
11_4_4_SH_LJ	-0.84	-3.08	-2.345	-2.333	-2.218	-1.963	-2.468	-1.014	-1.038	-2.85	-1.712	-2.218		X11_4_4_SH_LJ	-3.9605e-05	1133	3.32682e-05	0.000121983	9.23984e-05	9.28737e-05	8.78439e-05	9.77451e-05	7.77446e-05	4.01595e-05	4.111e-05	0.000112874	6.78037e-05	8.78439e-05
11_4_4_Ar(N-H)_LJ	-0.415	-1.521	-1.158	-1.152	-1.096	-0.97	-1.219	-0.501	-0.513	-1.408	-0.846	-1.096		X11_4_4_Ar.N.H._LJ	-1.9622e-05	1134	8.14314e-06	2.98451e-05	2.26046e-05	2.27223e-05	2.15057e-05	2.39192e-05	1.90334e-05	9.83063e-06	1.00661e-05	2.76278e-05	1.66002e-05	2.15057e-05
7_0_7_O-H_LJ	-3.084	-16.801	-11.836	-12.78	-2.516	-9.045	-13.623	-2.378	-1.914	-18.687	-6.886	-18.357		X7_0_7_O.H_LJ	5.97332e-05	1135	-0.000184217	-0.00100358	-0.000763391	-0.000707003	-0.000150289	-0.000813746	-0.000540287	-0.000142046	-0.000114329	-0.00111623	-0.000411323	-0.00109652
10_3_5_O-H_LJ	-0.98	-4.315	-3.194	-3.23	-1.256	-2.709	-3.491	-0.71	-0.684	-4.293	-2.092	-3.262		X10_3_5_O.H_LJ	-1.96363e-05	1136	1.92436e-05	8.47307e-05	6.34253e-05	6.27184e-05	2.46632e-05	6.85504e-05	5.31948e-05	1.39418e-05	1.34312e-05	8.42987e-05	4.10792e-05	6.40537e-05
16_3_-3_Ar(N-H)_C	22.001	14.028	14.864	14.508	20.82	22.537	10.393	20.673	23.271	12.456	22.97	12.368		X16_3_.3_Ar.N.H._C	-3.57256e-05	1137	-0.000785998	-0.000501158	-0.000518307	-0.000531025	-0.000743807	-0.000371296	-0.000805147	-0.000738555	-0.00083137	-0.000444998	-0.000820617	-0.000441854
0_0_-3_Ar(N-H)_C	32.053	28.438	31.894	30.981	32.261	-28.371	31.154	32.123	32.233	29.987	32.169	17.644		X0_0_.3_Ar.N.H._C	-0.00384381	1138	-0.123206	-0.10931	-0.119085	-0.122594	-0.124005	-0.11975	0.109053	-0.123475	-0.123897	-0.115264	-0.123651	-0.0678202
15_5_-2_Ar(N-H)_C	21.709	14.217	14.662	14.894	19.54	22.826	11.286	20.961	22.924	12.479	23.674	12.507		X15_5_.2_Ar.N.H._C	-1.10628e-05	1139	-0.000240162	-0.00015728	-0.000164769	-0.000162202	-0.000216167	-0.000124855	-0.000252519	-0.000231887	-0.000253603	-0.000138052	-0.0002619	-0.000138362
14_0_7_(H2O)HO_LJ	-0.126	-0.449	-0.426	-0.337	-0.199	-0.259	-0.35	-0.16	-0.152	-0.433	-0.213	-0.376		X14_0_7_.H2O.HO_LJ	-2.37211e-06	1140	2.98886e-07	1.06508e-06	7.99402e-07	1.01052e-06	4.7205e-07	8.30239e-07	6.14377e-07	3.79538e-07	3.60561e-07	1.02712e-06	5.0526e-07	8.91914e-07
12_2_7_SH_LJ	-0.435	-1.677	-1.378	-1.277	-0.732	-0.964	-1.336	-0.522	-0.498	-1.634	-0.809	-1.384		X12_2_7_SH_LJ	-5.72152e-06	1141	2.48886e-06	9.59498e-06	7.30637e-06	7.88425e-06	4.18815e-06	7.64394e-06	5.51554e-06	2.98663e-06	2.84931e-06	9.34896e-06	4.62871e-06	7.91858e-06
12_2_7_Ar(N-H)_LJ	-0.215	-0.828	-0.681	-0.631	-0.362	-0.476	-0.66	-0.258	-0.246	-0.807	-0.4	-0.684		X12_2_7_Ar.N.H._LJ	-2.84259e-06	1142	6.11156e-07	2.35366e-06	1.79367e-06	1.9358e-06	1.02902e-06	1.87611e-06	1.35307e-06	7.33387e-07	6.99276e-07	2.29397e-06	1.13703e-06	1.94433e-06
1_6_6_SH_LJ	-3.333	-9.568	-25.524	-81.695	-7.305	-6.414	-74.128	-3.552	-3.886	-82.433	-12.472	-33.925		X1_6_6_SH_LJ	-0.0010513	1143	0.00350397	0.0100588	0.0858857	0.0268333	0.00767972	0.0779305	0.00674302	0.00373421	0.00408534	0.0866616	0.0131118	0.0356653
6_1_6_Ar(N-H)_LJ	-3.529	-22.38	-12.85	-16.999	-5.712	-11.425	-19.561	-5.052	-4.082	-24.703	-9.64	-20.603		X6_1_6_Ar.N.H._LJ	1.40199e-05	1144	-4.94764e-05	-0.000313766	-0.000238325	-0.000180156	-8.00819e-05	-0.000274244	-0.000160178	-7.08287e-05	-5.72294e-05	-0.000346335	-0.000135152	-0.000288853
3_1_8_Ar(N-H)_LJ	-2.855	27.719	-12.901	-51.898	-4.191	-4.114	-42.701	-3.409	-2.563	-49.268	-6.962	-44.545		X3_1_8_Ar.N.H._LJ	-0.00237482	1145	0.00678011	-0.0658276	0.123248	0.0306375	0.00995286	0.101407	0.00977	0.00809575	0.00608666	0.117003	0.0165335	0.105786
13_1_-1_Ar(N-H)_C	28.979	20.238	21.265	20.561	27.111	29.717	10.966	27.891	30.169	17.936	28.637	17.754		X13_1_.1_Ar.N.H._C	-0.000351593	1146	-0.0101888	-0.00711554	-0.0072291	-0.00747663	-0.00953204	-0.00385557	-0.0104483	-0.00980628	-0.0106072	-0.00630617	-0.0100686	-0.00624218
14_0_6_Ar(N-H)_LJ	-0.157	-0.583	-0.551	-0.426	-0.234	-0.338	-0.442	-0.188	-0.178	-0.559	-0.266	-0.47		X14_0_6_Ar.N.H._LJ	-2.77041e-06	1147	4.34954e-07	1.61515e-06	1.18019e-06	1.52649e-06	6.48275e-07	1.22452e-06	9.36397e-07	5.20836e-07	4.93132e-07	1.54866e-06	7.36928e-07	1.30209e-06
14_0_6_SH_LJ	-0.317	-1.18	-1.115	-0.862	-0.474	-0.684	-0.894	-0.38	-0.361	-1.132	-0.539	-0.952		X14_0_6_SH_LJ	-5.63148e-06	1148	1.78518e-06	6.64515e-06	4.85434e-06	6.2791e-06	2.66932e-06	5.03454e-06	3.85193e-06	2.13996e-06	2.03297e-06	6.37484e-06	3.03537e-06	5.36117e-06
11_1_8_(H2O)HO_LJ	-0.25	-1.028	-0.848	-0.788	-0.409	-0.562	-0.822	-0.323	-0.299	-1.022	-0.468	-0.907		X11_1_8_.H2O.HO_LJ	-1.72935e-06	1149	4.32338e-07	1.77778e-06	1.36273e-06	1.46649e-06	7.07306e-07	1.42153e-06	9.71897e-07	5.58581e-07	5.17077e-07	1.7674e-06	8.09338e-07	1.56852e-06
9_0_2_O-H_LJ	-5.356	-70.663	-36.133	-33.321	-5.341	-40.391	-45.309	-5.415	-4.066	-65.613	-11.632	-31.496		X9_0_2_O.H_LJ	-0.000186222	1150	0.000997407	0.013159	0.00620512	0.00672877	0.000994614	0.00843755	0.00752171	0.00100839	0.00075718	0.0122186	0.00216614	0.00586526
14_1_5_COO-_LJ	-0.181	-0.664	-0.591	-0.48	-0.478	-0.392	-0.498	-0.352	-0.339	-0.625	-0.312	-0.508		X14_1_5_COO._LJ	-7.89183e-06	1151	1.42842e-06	5.24017e-06	3.78808e-06	4.66407e-06	3.77229e-06	3.93013e-06	3.0936e-06	2.77792e-06	2.67533e-06	4.93239e-06	2.46225e-06	4.00905e-06
16_4_-3_Ar(N-H)_C	21.268	13.549	14.258	14.096	19.893	21.906	10.552	20.085	22.42	11.988	22.657	11.933		X16_4_.3_Ar.N.H._C	-7.76492e-06	1152	-0.000165144	-0.000105207	-0.000109454	-0.000110712	-0.000154468	-8.19354e-05	-0.000170098	-0.000155958	-0.000174089	-9.30858e-05	-0.00017593	-9.26588e-05
11_4_5_SH_LJ	-0.694	-2.581	-1.96	-1.98	-1.647	-1.577	-2.096	-0.833	-0.842	-2.43	-1.403	-1.931		X11_4_5_SH_LJ	-2.41235e-05	1153	1.67417e-05	6.22628e-05	4.77645e-05	4.72821e-05	3.97314e-05	5.05629e-05	3.80428e-05	2.00949e-05	2.0312e-05	5.86201e-05	3.38453e-05	4.65825e-05
11_4_5_Ar(N-H)_LJ	-0.343	-1.275	-0.968	-0.978	-0.813	-0.779	-1.035	-0.412	-0.416	-1.2	-0.693	-0.954		X11_4_5_Ar.N.H._LJ	-1.18609e-05	1154	4.06827e-06	1.51226e-05	1.15999e-05	1.14813e-05	9.64288e-06	1.2276e-05	9.23961e-06	4.88667e-06	4.93412e-06	1.4233e-05	8.21958e-06	1.13153e-05
8_0_8_COO-_LJ	-0.844	-4.216	-3.095	-3.225	-1.906	-2.07	-3.359	-1.708	-1.456	-4.333	-1.718	-4.225		X8_0_8_COO._LJ	1.07746e-06	1155	-9.09375e-07	-4.54256e-06	-3.4748e-06	-3.33473e-06	-2.05363e-06	-3.61918e-06	-2.23034e-06	-1.8403e-06	-1.56878e-06	-4.66863e-06	-1.85107e-06	-4.55226e-06
9_2_1_Ar(N-H)_C	30.937	30.144	29.523	30.304	30.085	31.11	12.393	31.011	31.132	27.6	30.91	27.126		X9_2_1_Ar.N.H._C	-0.00109416	1156	-0.0338499	-0.0329822	-0.0331573	-0.0323028	-0.0329177	-0.0135599	-0.0340392	-0.0339309	-0.0340633	-0.0301987	-0.0338204	-0.0296801
9_4_3_O-H_LJ	-1.779	-7.196	-5.292	-5.559	-4.077	-4.925	-6	-1.261	-1.332	-6.643	-4.17	-4.865		X9_4_3_O.H_LJ	-0.000103194	1157	0.000183583	0.000742586	0.000573657	0.000546104	0.000420723	0.000619166	0.000508232	0.000130128	0.000137455	0.00068552	0.00043032	0.00050204
10_2_2_Ar(N-H)_LJ	-1.268	-7.619	-4.79	-4.694	-3.379	-4.677	-5.308	-1.725	-1.639	-6.594	-2.696	-4.124		X10_2_2_Ar.N.H._LJ	-6.35928e-05	1158	8.06357e-05	0.000484514	0.000298505	0.00030461	0.00021488	0.000337551	0.000297424	0.000109698	0.000104229	0.000419331	0.000171446	0.000262257
13_0_8_(H2O)HO_LJ	-0.142	-0.519	-0.482	-0.396	-0.219	-0.293	-0.411	-0.179	-0.169	-0.506	-0.245	-0.454		X13_0_8_.H2O.HO_LJ	-2.06758e-06	1159	2.93596e-07	1.07307e-06	8.18762e-07	9.96574e-07	4.528e-07	8.49775e-07	6.05801e-07	3.70097e-07	3.49421e-07	1.0462e-06	5.06557e-07	9.38681e-07
14_6_-2_Ar(N-H)_C	21.707	14.317	14.602	15.185	18.827	23.075	12.148	21.181	22.866	12.424	24.534	12.51		X14_6_.2_Ar.N.H._C	1.74371e-05	1160	0.000378507	0.000249647	0.000264782	0.000254616	0.000328288	0.000211826	0.000402361	0.000369335	0.000398716	0.000216638	0.000427802	0.000218138
10_2_2_SH_LJ	-2.567	-15.436	-9.699	-9.506	-6.841	-9.475	-10.749	-3.493	-3.317	-13.357	-5.459	-8.35		X10_2_2_SH_LJ	-0.000128553	1161	0.000329996	0.00198434	0.00122202	0.00124684	0.000879431	0.00138182	0.00121804	0.000449036	0.00042641	0.00171708	0.000701771	0.00107342
9_1_0_Ar(N-H)_C	31.06	30.557	30.477	30.582	30.783	31.181	9.982	31.075	31.236	29.208	30.993	28.357		X9_1_0_Ar.N.H._C	-0.00123858	1162	-0.0384703	-0.0378473	-0.0378782	-0.0377482	-0.0381272	-0.0123635	-0.0386201	-0.0384888	-0.0386883	-0.0361764	-0.0383873	-0.0351224
11_4_4_(H2O)HO_LJ	-0.4	-1.467	-1.116	-1.111	-1.136	-0.935	-1.175	-0.519	-0.531	-1.358	-0.815	-1.056		X11_4_4_.H2O.HO_LJ	-2.09042e-05	1163	8.36167e-06	3.06664e-05	2.32245e-05	2.33291e-05	2.37471e-05	2.45624e-05	1.95454e-05	1.08493e-05	1.11001e-05	2.83879e-05	1.70369e-05	2.20748e-05
9_2_7_SH_LJ	-1.198	-5.795	-4.094	-4.417	-2.059	-3.129	-4.737	-1.507	-1.372	-5.9	-2.561	-4.902		X9_2_7_SH_LJ	-3.80831e-06	1164	4.56235e-06	2.20691e-05	1.68213e-05	1.55912e-05	7.8413e-06	1.80399e-05	1.19162e-05	5.73912e-06	5.225e-06	2.2469e-05	9.75307e-06	1.86683e-05
13_0_-2_Ar(N-H)_C	29.691	20.134	21.768	20.417	28.674	29.792	10.729	27.888	30.354	17.884	28.796	17.608		X13_0_.2_Ar.N.H._C	-0.000342964	1165	-0.0101829	-0.00690524	-0.0070023	-0.00746564	-0.00983415	-0.00367966	-0.0102176	-0.00956458	-0.0104103	-0.00613357	-0.00987599	-0.00603891
9_2_7_Ar(N-H)_LJ	-0.592	-2.863	-2.022	-2.182	-1.017	-1.546	-2.34	-0.744	-0.678	-2.914	-1.265	-2.421		X9_2_7_Ar.N.H._LJ	-1.84848e-06	1166	1.0943e-06	5.29219e-06	4.03338e-06	3.73762e-06	1.8799e-06	4.32544e-06	2.85775e-06	1.37527e-06	1.25327e-06	5.38646e-06	2.33832e-06	4.47516e-06
7_4_-1_Ar(N-H)_C	30.827	27.726	24.343	30.209	16.333	31.002	24.174	31.014	31.118	22.544	31.241	22.828		X7_4_.1_Ar.N.H._C	-0.000727866	1167	-0.0224379	-0.0201808	-0.0219881	-0.0177184	-0.0118882	-0.0175954	-0.0225653	-0.022574	-0.0226497	-0.016409	-0.0227393	-0.0166157
13_6_-1_Ar(N-H)_C	22.937	15.616	15.583	16.607	18.955	24.827	12.974	22.929	24.322	13.499	26.092	13.662		X13_6_.1_Ar.N.H._C	-2.13238e-05	1168	-0.000489105	-0.000332993	-0.000354125	-0.000332289	-0.000404193	-0.000276655	-0.000529407	-0.000488934	-0.000518638	-0.00028785	-0.000556381	-0.000291326
16_2_-3_Ar(N-H)_C	22.688	14.459	15.438	14.867	21.717	23.139	10.195	21.225	24.059	12.891	23.206	12.775		X16_2_.3_Ar.N.H._C	-6.08403e-05	1169	-0.00138034	-0.00087969	-0.000904513	-0.000939252	-0.00132127	-0.000620267	-0.00140778	-0.00129134	-0.00146376	-0.000784292	-0.00141186	-0.000777235
12_2_3_Ar(N-H)_LJ	-0.455	-2.018	-1.524	-1.352	-0.954	-1.215	-1.433	-0.577	-0.557	-1.825	-0.864	-1.321		X12_2_3_Ar.N.H._LJ	-1.1909e-05	1170	5.41859e-06	2.40323e-05	1.6101e-05	1.81493e-05	1.13612e-05	1.70656e-05	1.44694e-05	6.87149e-06	6.63331e-06	2.17339e-05	1.02894e-05	1.57318e-05
12_2_3_SH_LJ	-0.921	-4.086	-3.085	-2.737	-1.93	-2.459	-2.9	-1.168	-1.127	-3.696	-1.749	-2.675		X12_2_3_SH_LJ	-2.39267e-05	1171	2.20365e-05	9.77646e-05	6.54875e-05	7.3814e-05	4.61786e-05	6.93875e-05	5.88358e-05	2.79464e-05	2.69654e-05	8.84332e-05	4.18479e-05	6.4004e-05
13_0_4_Ar(N-H)_LJ	-0.316	-1.476	-1.288	-0.966	-0.499	-0.829	-1.012	-0.404	-0.372	-1.391	-0.556	-1.044		X13_0_4_Ar.N.H._LJ	-4.49111e-06	1172	1.41919e-06	6.62888e-06	4.33842e-06	5.78455e-06	2.24107e-06	4.54501e-06	3.72313e-06	1.81441e-06	1.67069e-06	6.24714e-06	2.49706e-06	4.68872e-06
13_0_4_SH_LJ	-0.64	-2.988	-2.608	-1.955	-1.01	-1.678	-2.048	-0.817	-0.754	-2.815	-1.126	-2.113		X13_0_4_SH_LJ	-9.05392e-06	1173	5.79451e-06	2.70531e-05	1.77004e-05	2.36126e-05	9.14446e-06	1.85424e-05	1.51925e-05	7.39705e-06	6.82666e-06	2.54868e-05	1.01947e-05	1.91309e-05
8_0_-1_Ar(N-H)_C	31.286	31.037	31.054	31.023	31.202	31.353	6.953	31.264	31.438	30.647	31.194	30.479		X8_0_.1_Ar.N.H._C	-0.00145099	1174	-0.0453955	-0.0450343	-0.0450139	-0.0450589	-0.0452737	-0.0100887	-0.0454928	-0.0453636	-0.0456161	-0.0444684	-0.0452621	-0.0442246
14_4_0_Ar(N-H)_C	24.186	16.737	16.873	17.324	21.272	26.027	11.586	24.014	25.848	14.764	25.547	14.849		X14_4_0_Ar.N.H._C	-0.000121676	1175	-0.00294285	-0.00203648	-0.00210791	-0.00205303	-0.00258828	-0.00140973	-0.00316685	-0.00292192	-0.00314507	-0.00179642	-0.00310845	-0.00180676
12_3_1_Ar(N-H)_C	28.688	21.168	20.828	21.71	24.534	30.162	12.327	29.124	30.073	18.687	29.456	18.725		X12_3_1_Ar.N.H._C	-0.000412138	1176	-0.0118234	-0.00872414	-0.00894752	-0.00858401	-0.0101114	-0.00508043	-0.0124309	-0.0120031	-0.0123942	-0.00770163	-0.0121399	-0.00771729
13_1_8_COO-_LJ	-0.143	-0.514	-0.453	-0.397	-0.352	-0.29	-0.411	-0.271	-0.259	-0.497	-0.251	-0.44		X13_1_8_COO._LJ	-4.71847e-06	1177	6.74742e-07	2.4253e-06	1.87323e-06	2.13747e-06	1.6609e-06	1.93929e-06	1.36836e-06	1.27871e-06	1.22208e-06	2.34508e-06	1.18434e-06	2.07613e-06
15_4_-1_Ar(N-H)_C	22.79	15.257	15.665	15.812	20.594	24.133	11.039	22.204	24.212	13.482	24.116	13.52		X15_4_.1_Ar.N.H._C	-6.87988e-05	1178	-0.00156793	-0.00104966	-0.00108785	-0.00107773	-0.00141684	-0.00075947	-0.00166032	-0.00152761	-0.00166576	-0.000927546	-0.00165915	-0.00093016
7_1_3_(H2O)HO_LJ	-6.534	-48.413	-37.414	-41.073	-14.365	-19.307	-56.227	-12.391	-10.052	-49.692	-19.388	-38.688		X7_1_3_.H2O.HO_LJ	-0.000642793	1179	0.00420001	0.0311195	0.0264014	0.0240494	0.00923372	0.0361423	0.0124104	0.00796485	0.00646135	0.0319417	0.0124625	0.0248684
14_2_5_(H2O)HO_LJ	-0.155	-0.535	-0.462	-0.397	-0.292	-0.322	-0.411	-0.198	-0.195	-0.499	-0.271	-0.41		X14_2_5_.H2O.HO_LJ	-3.38528e-06	1180	5.24718e-07	1.81112e-06	1.34396e-06	1.564e-06	9.88501e-07	1.39135e-06	1.09006e-06	6.70285e-07	6.60129e-07	1.68925e-06	9.1741e-07	1.38796e-06
9_0_0_SH_LJ	-8.093	-73.666	-44.598	-45.13	-16.559	-41.502	-57.314	-13.02	-10.896	-63.074	-16.243	-33.278		X9_0_0_SH_LJ	-0.000566681	1181	0.00458615	0.0417451	0.0255743	0.0252728	0.00938367	0.0324787	0.0235184	0.00737819	0.00617456	0.0357428	0.0092046	0.018858
11_5_1_Ar(N-H)_C	27.277	20.094	19.02	21.221	20.785	29.622	14.585	28.52	29.548	17.455	29.332	17.695		X11_5_1_Ar.N.H._C	-0.000269069	1182	-0.00733941	-0.00540668	-0.00570992	-0.0051177	-0.00559261	-0.00392438	-0.00797038	-0.00767386	-0.00795047	-0.00469661	-0.00789235	-0.00476118
13_2_7_(H2O)HO_LJ	-0.151	-0.54	-0.458	-0.414	-0.269	-0.313	-0.43	-0.191	-0.185	-0.518	-0.27	-0.443		X13_2_7_.H2O.HO_LJ	-2.36554e-06	1183	3.57197e-07	1.27739e-06	9.79336e-07	1.08342e-06	6.36332e-07	1.01718e-06	7.40416e-07	4.51819e-07	4.37626e-07	1.22535e-06	6.38697e-07	1.04794e-06
14_1_6_SH_LJ	-0.299	-1.067	-0.962	-0.793	-0.475	-0.628	-0.823	-0.356	-0.343	-1.016	-0.516	-0.854		X14_1_6_SH_LJ	-4.99525e-06	1184	1.49358e-06	5.32993e-06	3.96123e-06	4.80543e-06	2.37274e-06	4.11109e-06	3.13702e-06	1.77831e-06	1.71337e-06	5.07518e-06	2.57755e-06	4.26595e-06
14_1_6_Ar(N-H)_LJ	-0.148	-0.527	-0.475	-0.392	-0.235	-0.31	-0.406	-0.176	-0.169	-0.502	-0.255	-0.422		X14_1_6_Ar.N.H._LJ	-2.3935e-06	1185	3.54239e-07	1.26138e-06	9.38254e-07	1.13691e-06	5.62474e-07	9.71763e-07	7.41987e-07	4.21257e-07	4.04502e-07	1.20154e-06	6.10344e-07	1.01006e-06
15_3_-1_Ar(N-H)_C	23.654	15.884	16.443	16.345	21.722	24.936	10.794	22.913	25.215	14.09	24.478	14.087		X15_3_.1_Ar.N.H._C	-0.000104756	1186	-0.00247791	-0.00166395	-0.00171224	-0.00172251	-0.00227552	-0.00113074	-0.0026122	-0.00240028	-0.00264143	-0.00147602	-0.00256422	-0.0014757
13_2_0_Ar(N-H)_C	27.999	19.956	20.392	20.338	25.319	28.674	11.306	27.589	29.525	17.678	28.173	17.617		X13_2_0_Ar.N.H._C	-0.000374522	1187	-0.0104862	-0.00747395	-0.00761702	-0.00763724	-0.00948251	-0.00423434	-0.010739	-0.0103327	-0.0110577	-0.00662079	-0.0105514	-0.00659795
12_1_8_(H2O)HO_LJ	-0.181	-0.698	-0.597	-0.536	-0.297	-0.388	-0.557	-0.232	-0.218	-0.684	-0.328	-0.605		X12_1_8_.H2O.HO_LJ	-1.79405e-06	1188	3.24723e-07	1.25224e-06	9.61609e-07	1.07105e-06	5.32832e-07	9.99284e-07	6.9609e-07	4.16219e-07	3.91102e-07	1.22713e-06	5.88447e-07	1.0854e-06
14_0_5_Ar(N-H)_LJ	-0.185	-0.719	-0.67	-0.509	-0.282	-0.415	-0.528	-0.225	-0.213	-0.681	-0.314	-0.553		X14_0_5_Ar.N.H._LJ	-3.21773e-06	1189	5.9528e-07	2.31355e-06	1.63782e-06	2.15588e-06	9.07399e-07	1.69896e-06	1.33536e-06	7.23989e-07	6.85376e-07	2.19127e-06	1.01037e-06	1.7794e-06
14_0_5_SH_LJ	-0.374	-1.455	-1.356	-1.03	-0.572	-0.84	-1.068	-0.456	-0.432	-1.379	-0.637	-1.119		X14_0_5_SH_LJ	-6.56237e-06	1190	2.45433e-06	9.54825e-06	6.75924e-06	8.89858e-06	3.75368e-06	7.00861e-06	5.51239e-06	2.99244e-06	2.83494e-06	9.04951e-06	4.18023e-06	7.34329e-06
7_3_2_(H2O)HO_LJ	-4.044	-20.698	-15.613	-17.532	-25.618	-16.141	-19.768	-5.783	-6.283	-19.613	-12.009	-12.702		X7_3_2_.H2O.HO_LJ	-0.000957686	1191	0.00387288	0.0198222	0.0167901	0.0149523	0.024534	0.0189315	0.015458	0.0055383	0.00601714	0.0187831	0.0115008	0.0121645
11_6_-1_Ar(N-H)_C	25.023	17.525	17.042	18.999	18.411	27.486	15.308	25.616	26.77	14.836	29.83	15.082		X11_6_.1_Ar.N.H._C	-5.77152e-05	1192	-0.00144421	-0.00101146	-0.00109653	-0.000983582	-0.00106259	-0.000883504	-0.00158636	-0.00147843	-0.00154504	-0.000856262	-0.00172164	-0.00087046
9_1_8_COO-_LJ	-0.521	-2.478	-1.813	-1.901	-1.275	-1.253	-1.993	-1.04	-0.927	-2.497	-1.054	-2.247		X9_1_8_COO._LJ	-4.78335e-06	1193	2.49212e-06	1.18531e-05	9.09315e-06	8.67221e-06	6.09877e-06	9.53321e-06	5.99354e-06	4.97468e-06	4.43416e-06	1.1944e-05	5.04165e-06	1.07482e-05
13_3_5_SH_LJ	-0.411	-1.432	-1.173	-1.076	-0.802	-0.874	-1.122	-0.49	-0.486	-1.338	-0.753	-1.088		X13_3_5_SH_LJ	-9.57585e-06	1194	3.93567e-06	1.37126e-05	1.03036e-05	1.12325e-05	7.67983e-06	1.07441e-05	8.36929e-06	4.69216e-06	4.65386e-06	1.28125e-05	7.21061e-06	1.04185e-05
13_3_5_Ar(N-H)_LJ	-0.203	-0.707	-0.58	-0.532	-0.396	-0.432	-0.554	-0.242	-0.24	-0.661	-0.372	-0.537		X13_3_5_Ar.N.H._LJ	-4.74699e-06	1195	9.63638e-07	3.35612e-06	2.5254e-06	2.75325e-06	1.87981e-06	2.62983e-06	2.0507e-06	1.14877e-06	1.13928e-06	3.13776e-06	1.76588e-06	2.54913e-06
14_1_5_Ar(N-H)_LJ	-0.174	-0.64	-0.571	-0.463	-0.285	-0.378	-0.481	-0.21	-0.202	-0.603	-0.301	-0.491		X14_1_5_Ar.N.H._LJ	-3.14159e-06	1196	5.46636e-07	2.01062e-06	1.45455e-06	1.79385e-06	8.95352e-07	1.5111e-06	1.18752e-06	6.59733e-07	6.34601e-07	1.89438e-06	9.45618e-07	1.54252e-06
14_1_5_SH_LJ	-0.353	-1.297	-1.155	-0.938	-0.576	-0.766	-0.973	-0.425	-0.409	-1.22	-0.609	-0.993		X14_1_5_SH_LJ	-6.14163e-06	1197	2.168e-06	7.9657e-06	5.76085e-06	7.09359e-06	3.53758e-06	5.97581e-06	4.70449e-06	2.61019e-06	2.51193e-06	7.49279e-06	3.74026e-06	6.09864e-06
12_1_5_O-H_LJ	-0.609	-2.778	-2.309	-1.921	-0.59	-1.657	-2.034	-0.447	-0.412	-2.744	-1.139	-2.111		X12_1_5_O.H_LJ	-4.45676e-06	1198	2.71416e-06	1.23809e-05	8.56143e-06	1.02906e-05	2.62949e-06	9.06504e-06	7.38484e-06	1.99217e-06	1.83618e-06	1.22293e-05	5.07625e-06	9.40821e-06
13_3_4_(H2O)HO_LJ	-0.229	-0.801	-0.65	-0.591	-0.51	-0.497	-0.615	-0.296	-0.296	-0.735	-0.422	-0.584		X13_3_4_.H2O.HO_LJ	-7.15944e-06	1199	1.63951e-06	5.73471e-06	4.23123e-06	4.65364e-06	3.65132e-06	4.40306e-06	3.55824e-06	2.1192e-06	2.1192e-06	5.26219e-06	3.02129e-06	4.18112e-06
14_1_7_(H2O)HO_LJ	-0.119	-0.412	-0.373	-0.314	-0.198	-0.24	-0.325	-0.15	-0.145	-0.394	-0.205	-0.341		X14_1_7_.H2O.HO_LJ	-1.9946e-06	1200	2.37357e-07	8.21775e-07	6.26304e-07	7.43986e-07	3.94931e-07	6.48245e-07	4.78704e-07	2.9919e-07	2.89217e-07	7.85872e-07	4.08893e-07	6.80159e-07
10_3_2_Ar(N-H)_LJ	-1.044	-4.777	-3.3	-3.31	-3.455	-3.129	-3.595	-1.334	-1.353	-4.143	-2.261	-2.858		X10_3_2_Ar.N.H._LJ	-7.71698e-05	1201	8.05653e-05	0.00036864	0.000255432	0.00025466	0.000266622	0.000277426	0.000241464	0.000102945	0.000104411	0.000319715	0.000174481	0.000220551
10_3_2_SH_LJ	-2.113	-9.673	-6.681	-6.702	-6.996	-6.337	-7.278	-2.7	-2.739	-8.39	-4.578	-5.786		X10_3_2_SH_LJ	-0.000156297	1202	0.000330255	0.00151186	0.0010475	0.00104422	0.00109345	0.00113753	0.000990451	0.000422001	0.000428096	0.00131133	0.000715525	0.000904332
3_1_-2_Ar(N-H)_C	31.756	30.933	31.821	31.54	31.804	31.399	31.448	31.805	31.957	30.919	31.911	31.03		X3_1_.2_Ar.N.H._C	2.26203e-05	1203	0.000718331	0.000699714	0.000713445	0.000719801	0.000719416	0.000711364	0.000710255	0.000719439	0.000722877	0.000699397	0.000721837	0.000701908
2_1_1_Ar(N-H)_C	31.915	31.739	-0.738	31.729	31.628	31.81	31.611	31.931	32.012	31.583	31.635	31.655		X2_1_1_Ar.N.H._C	-0.000933237	1204	-0.0297843	-0.02962	-0.0296107	0.000688729	-0.0295164	-0.0295006	-0.0296863	-0.0297992	-0.0298748	-0.0294744	-0.029523	-0.0295416
14_2_6_(H2O)HO_LJ	-0.132	-0.448	-0.39	-0.339	-0.24	-0.267	-0.352	-0.167	-0.164	-0.422	-0.23	-0.356		X14_2_6_.H2O.HO_LJ	-2.62893e-06	1205	3.47019e-07	1.17776e-06	8.91208e-07	1.02528e-06	6.30944e-07	9.25384e-07	7.01925e-07	4.39032e-07	4.31145e-07	1.10941e-06	6.04654e-07	9.359e-07
14_3_0_Ar(N-H)_C	25.199	17.526	17.834	17.991	22.623	27.009	11.243	24.859	27.028	15.525	25.966	15.559		X14_3_0_Ar.N.H._C	-0.000167789	1206	-0.00422812	-0.00294067	-0.00301869	-0.00299235	-0.00379589	-0.00188645	-0.00453181	-0.00417107	-0.004535	-0.00260492	-0.00435681	-0.00261063
2_4_4_Ar(N-H)_LJ	-8.579	32.599	-54.14	31.683	-24.212	-17.194	33.731	-8.943	-10.273	33.295	-26.947	-62.783		X2_4_4_Ar.N.H._LJ	-0.00424504	1207	0.0364182	-0.138384	-0.134495	0.229826	0.102781	-0.143189	0.0729891	0.0379634	0.0436093	-0.141338	0.114391	0.266516
12_3_3_(H2O)HO_LJ	-0.383	-1.463	-1.122	-1.042	-0.975	-0.919	-1.095	-0.506	-0.507	-1.314	-0.738	-0.993		X12_3_3_.H2O.HO_LJ	-1.57312e-05	1208	6.02507e-06	2.30148e-05	1.6392e-05	1.76505e-05	1.5338e-05	1.72257e-05	1.4457e-05	7.96001e-06	7.97574e-06	2.06709e-05	1.16097e-05	1.56211e-05
2_4_4_SH_LJ	-17.376	32.893	-110.116	32.046	-49.091	-34.827	34.024	-18.112	-20.811	33.587	-58.26	-128.857		X2_4_4_SH_LJ	-0.00705376	1209	0.122566	-0.232019	-0.226045	0.776732	0.346276	-0.239997	0.245661	0.127758	0.146796	-0.236915	0.410952	0.908926
14_1_7_COO-_LJ	-0.128	-0.443	-0.401	-0.338	-0.321	-0.258	-0.35	-0.244	-0.235	-0.424	-0.22	-0.367		X14_1_7_COO._LJ	-4.97499e-06	1210	6.36799e-07	2.20392e-06	1.68155e-06	1.99497e-06	1.59697e-06	1.74125e-06	1.28355e-06	1.2139e-06	1.16912e-06	2.1094e-06	1.0945e-06	1.82582e-06
10_1_8_(H2O)HO_LJ	-0.347	-1.529	-1.201	-1.172	-0.566	-0.814	-1.226	-0.455	-0.413	-1.538	-0.674	-1.373		X10_1_8_.H2O.HO_LJ	-2.64584e-07	1211	9.18106e-08	4.04549e-07	3.10092e-07	3.17765e-07	1.49755e-07	3.2438e-07	2.15371e-07	1.20386e-07	1.09273e-07	4.0693e-07	1.7833e-07	3.63274e-07
13_3_6_(H2O)HO_LJ	-0.164	-0.568	-0.467	-0.435	-0.327	-0.339	-0.453	-0.208	-0.206	-0.536	-0.3	-0.447		X13_3_6_.H2O.HO_LJ	-3.57947e-06	1212	5.87033e-07	2.03314e-06	1.55707e-06	1.67161e-06	1.17049e-06	1.6215e-06	1.21344e-06	7.4453e-07	7.37371e-07	1.9186e-06	1.07384e-06	1.60002e-06
14_0_7_SH_LJ	-0.265	-0.943	-0.894	-0.709	-0.388	-0.544	-0.734	-0.312	-0.298	-0.909	-0.448	-0.791		X14_0_7_SH_LJ	-4.03197e-06	1213	1.06847e-06	3.80214e-06	2.85866e-06	3.60458e-06	1.5644e-06	2.95946e-06	2.19339e-06	1.25797e-06	1.20153e-06	3.66506e-06	1.80632e-06	3.18929e-06
14_0_7_Ar(N-H)_LJ	-0.131	-0.466	-0.442	-0.35	-0.192	-0.269	-0.363	-0.154	-0.147	-0.449	-0.221	-0.391		X14_0_7_Ar.N.H._LJ	-2.04843e-06	1214	2.68345e-07	9.5457e-07	7.16952e-07	9.05407e-07	3.93299e-07	7.43581e-07	5.51028e-07	3.15459e-07	3.0112e-07	9.19746e-07	4.52704e-07	8.00937e-07
2_4_4_COO-_LJ	-8.917	32.446	-57.452	30.835	-41.271	-17.876	33.665	-15.08	-17.37	33.217	-37.481	-69.616		X2_4_4_COO._LJ	-0.00475941	1215	0.0424397	-0.154424	-0.146756	0.273438	0.196426	-0.160226	0.0850792	0.0717719	0.082671	-0.158093	0.178387	0.331331
10_2_2_COO-_LJ	-1.315	-7.928	-4.971	-4.873	-5.678	-4.866	-5.51	-2.899	-2.752	-6.857	-2.796	-4.279		X10_2_2_COO._LJ	-0.000122295	1216	0.000160818	0.000969555	0.000595944	0.000607928	0.000694391	0.000673845	0.000595087	0.000354533	0.000336556	0.000838577	0.000341937	0.0005233
11_0_9_COO-_LJ	-0.222	-0.881	-0.76	-0.685	-0.504	-0.463	-0.707	-0.422	-0.39	-0.867	-0.4	-0.813		X11_0_9_COO._LJ	-4.31054e-06	1217	9.5694e-07	3.79759e-06	2.95272e-06	3.27601e-06	2.17251e-06	3.04755e-06	1.99578e-06	1.81905e-06	1.68111e-06	3.73724e-06	1.72422e-06	3.50447e-06
14_0_8_COO-_LJ	-0.112	-0.383	-0.361	-0.295	-0.261	-0.218	-0.305	-0.21	-0.201	-0.368	-0.188	-0.33		X14_0_8_COO._LJ	-3.8489e-06	1218	4.31077e-07	1.47413e-06	1.13543e-06	1.38945e-06	1.00456e-06	1.17391e-06	8.3906e-07	8.08269e-07	7.73629e-07	1.41639e-06	7.23593e-07	1.27014e-06
11_0_3_(H2O)HO_LJ	-0.867	-6.523	-4.518	-3.506	-1.541	-3.486	-3.878	-1.347	-1.147	-6.143	-1.665	-3.759		X11_0_3_.H2O.HO_LJ	4.13471e-06	1219	-3.5848e-06	-2.69707e-05	-1.44963e-05	-1.86806e-05	-6.3716e-06	-1.60344e-05	-1.44136e-05	-5.56946e-06	-4.74252e-06	-2.53996e-05	-6.8843e-06	-1.55424e-05
10_1_0_Ar(N-H)_C	30.875	29.26	29.368	29.471	30.528	31.032	10.75	30.873	31.08	25.642	30.797	25.086		X10_1_0_Ar.N.H._C	-0.00109151	1220	-0.0337005	-0.0319377	-0.032168	-0.0320556	-0.0333217	-0.0117338	-0.0338718	-0.0336983	-0.0339242	-0.0279886	-0.0336153	-0.0273817
12_5_1_Ar(N-H)_C	25.803	18.655	17.981	19.561	20.705	28.569	13.449	26.625	27.76	16.3	28.186	16.518		X12_5_1_Ar.N.H._C	-0.000164764	1221	-0.00425141	-0.00307367	-0.00322295	-0.00296262	-0.00341144	-0.00221591	-0.00470714	-0.00438684	-0.00457385	-0.00268565	-0.00464404	-0.00272157
12_3_3_SH_LJ	-0.804	-3.071	-2.355	-2.189	-1.904	-1.929	-2.299	-0.988	-0.99	-2.758	-1.55	-2.084		X12_3_3_SH_LJ	-2.92263e-05	1222	2.34979e-05	8.97539e-05	6.39763e-05	6.88279e-05	5.56468e-05	6.71912e-05	5.63775e-05	2.88756e-05	2.8934e-05	8.06061e-05	4.53007e-05	6.09075e-05
12_3_3_Ar(N-H)_LJ	-0.397	-1.517	-1.164	-1.081	-0.94	-0.953	-1.136	-0.488	-0.489	-1.362	-0.766	-1.03		X12_3_3_Ar.N.H._LJ	-1.44981e-05	1223	5.75576e-06	2.19937e-05	1.56725e-05	1.68758e-05	1.36282e-05	1.64699e-05	1.38167e-05	7.07509e-06	7.08959e-06	1.97465e-05	1.11056e-05	1.49331e-05
16_3_-2_Ar(N-H)_C	22.216	14.442	15.151	14.883	20.805	23.075	10.333	21.185	23.539	12.847	23.043	12.811		X16_3_.2_Ar.N.H._C	-5.48794e-05	1224	-0.0012192	-0.000792568	-0.00081677	-0.000831478	-0.00114177	-0.000567069	-0.00126634	-0.00116262	-0.00129181	-0.000705036	-0.00126459	-0.00070306
12_0_9_COO-_LJ	-0.164	-0.612	-0.546	-0.477	-0.374	-0.33	-0.492	-0.309	-0.289	-0.597	-0.287	-0.553		X12_0_9_COO._LJ	-3.99326e-06	1225	6.54894e-07	2.44387e-06	1.90478e-06	2.18032e-06	1.49348e-06	1.96468e-06	1.31777e-06	1.23392e-06	1.15405e-06	2.38397e-06	1.14606e-06	2.20827e-06
11_1_8_SH_LJ	-0.525	-2.159	-1.781	-1.654	-0.798	-1.181	-1.726	-0.632	-0.584	-2.147	-0.983	-1.905		X11_1_8_SH_LJ	-2.11399e-06	1226	1.10984e-06	4.5641e-06	3.49654e-06	3.76502e-06	1.68696e-06	3.64875e-06	2.49662e-06	1.33604e-06	1.23457e-06	4.53874e-06	2.07805e-06	4.02715e-06
11_1_8_Ar(N-H)_LJ	-0.259	-1.066	-0.88	-0.817	-0.394	-0.583	-0.852	-0.312	-0.289	-1.06	-0.486	-0.941		X11_1_8_Ar.N.H._LJ	-1.04e-06	1227	2.69359e-07	1.10864e-06	8.49678e-07	9.15197e-07	4.09759e-07	8.86077e-07	6.06318e-07	3.24479e-07	3.00559e-07	1.1024e-06	5.05439e-07	9.78637e-07
13_2_7_COO-_LJ	-0.162	-0.581	-0.492	-0.445	-0.436	-0.337	-0.462	-0.31	-0.3	-0.557	-0.291	-0.476		X13_2_7_COO._LJ	-6.38331e-06	1228	1.0341e-06	3.70871e-06	2.84057e-06	3.14059e-06	2.78312e-06	2.94909e-06	2.15118e-06	1.97883e-06	1.91499e-06	3.55551e-06	1.85754e-06	3.03846e-06
10_2_1_Ar(N-H)_C	30.726	27.816	26.839	28.266	29.662	30.957	12.187	30.8	30.969	24.526	30.698	24.242		X10_2_1_Ar.N.H._C	-0.000943653	1229	-0.0289947	-0.0262487	-0.0266733	-0.0253267	-0.0279906	-0.0115003	-0.0292127	-0.0290645	-0.029224	-0.023144	-0.0289683	-0.022876
10_5_1_Ar(N-H)_C	28.866	21.665	20.04	23.095	20.486	30.39	16.006	29.83	30.182	18.704	30.403	18.978		X10_5_1_Ar.N.H._C	-0.000412545	1230	-0.0119085	-0.00893778	-0.00952772	-0.00826739	-0.00845139	-0.00660319	-0.0125372	-0.0123062	-0.0124514	-0.00771623	-0.0125426	-0.00782927
15_1_-2_Ar(N-H)_C	25.039	16.487	17.588	16.808	23.933	25.845	10.315	23.651	26.782	14.715	24.951	14.591		X15_1_.2_Ar.N.H._C	-0.000141234	1231	-0.00353636	-0.00232853	-0.00237386	-0.00248403	-0.00338016	-0.00145683	-0.0036502	-0.00334033	-0.00378253	-0.00207826	-0.00352393	-0.00206075
8_2_1_Ar(N-H)_LJ	-4.109	-29.764	-17.336	-19.92	-17.322	-18.931	-24.908	-5.872	-5.796	-23.51	-10.257	-13.573		X8_2_1_Ar.N.H._LJ	-0.000598245	1232	0.00245819	0.0178062	0.011917	0.0103712	0.0103628	0.0149011	0.0113254	0.00351289	0.00346743	0.0140647	0.0061362	0.00811998
16_5_-3_Ar(N-H)_C	20.508	13.04	13.638	13.643	18.966	21.261	10.663	19.479	21.537	11.501	22.274	11.483		X16_5_.3_Ar.N.H._C	2.17351e-05	1233	0.000445743	0.000283425	0.000296532	0.000296423	0.000412228	0.000231761	0.00046211	0.000423378	0.000468108	0.000249975	0.000484127	0.000249584
16_4_-2_Ar(N-H)_C	21.483	13.943	14.523	14.456	19.87	22.419	10.509	20.591	22.693	12.36	22.732	12.356		X16_4_.2_Ar.N.H._C	-2.64173e-05	1234	-0.000567523	-0.000368336	-0.000381888	-0.000383658	-0.000524912	-0.000277619	-0.000592249	-0.000543958	-0.000599488	-0.000326518	-0.000600518	-0.000326412
14_0_4_COO-_LJ	-0.222	-0.899	-0.819	-0.615	-0.563	-0.512	-0.637	-0.443	-0.42	-0.833	-0.377	-0.652		X14_0_4_COO._LJ	-8.81894e-06	1235	1.95781e-06	7.92823e-06	5.42365e-06	7.22272e-06	4.96507e-06	5.61767e-06	4.5153e-06	3.90679e-06	3.70396e-06	7.34618e-06	3.32474e-06	5.74995e-06
15_6_-3_Ar(N-H)_C	20.556	13.157	13.651	13.915	18.528	21.503	11.395	19.655	21.531	11.482	23.056	11.503		X15_6_.3_Ar.N.H._C	4.74207e-05	1236	0.00097478	0.000623914	0.000659859	0.00064734	0.000878611	0.000540359	0.00101969	0.000932054	0.00102101	0.000544484	0.00109333	0.00054548
6_0_2_Ar(N-H)_LJ	-26.647	35.16	32.836	33.36	-43.482	35.589	34.73	-47.537	-41.359	35.296	-72.92	12.518		X6_0_2_Ar.N.H._LJ	0.00235949	1237	-0.0628732	0.0829595	0.0787124	0.077476	-0.102595	0.0819449	0.0839717	-0.112163	-0.0975859	0.0832804	-0.172054	0.029536
9_5_0_Ar(N-H)_C	29.386	22.623	20.697	24.707	18.76	30.587	18.246	30.38	30.536	19.098	30.78	19.395		X9_5_0_Ar.N.H._C	-0.000465164	1238	-0.0136693	-0.0105234	-0.0114928	-0.0096275	-0.00872648	-0.00848738	-0.014228	-0.0141317	-0.0142043	-0.0088837	-0.0143178	-0.00902186
6_0_2_SH_LJ	-54.058	35.453	33.13	33.652	-88.241	35.882	35.023	-98.254	-84.204	35.589	-149.469	5.939		X6_0_2_SH_LJ	0.0031502	1239	-0.170293	0.111684	0.10601	0.104366	-0.277977	0.110329	0.113035	-0.30952	-0.265259	0.112112	-0.470857	0.018709
12_1_3_(H2O)HO_LJ	-0.493	-2.561	-1.923	-1.596	-0.982	-1.458	-1.702	-0.696	-0.645	-2.329	-0.92	-1.615		X12_1_3_.H2O.HO_LJ	-7.88776e-06	1240	3.88867e-06	2.02006e-05	1.25889e-05	1.51682e-05	7.74578e-06	1.3425e-05	1.15004e-05	5.48988e-06	5.08761e-06	1.83706e-05	7.25674e-06	1.27387e-05
15_0_-3_Ar(N-H)_C	25.425	16.301	17.744	16.59	24.838	25.746	10.144	23.551	27.183	14.597	24.946	14.399		X15_0_.3_Ar.N.H._C	-0.000135403	1241	-0.00344263	-0.00220721	-0.00224634	-0.00240259	-0.00336314	-0.00137353	-0.00348609	-0.00318888	-0.00368067	-0.00197648	-0.00337777	-0.00194967
14_5_0_Ar(N-H)_C	23.144	15.914	15.92	16.605	19.964	25.04	11.841	23.135	24.625	13.985	25.035	14.124		X14_5_0_Ar.N.H._C	-7.31731e-05	1242	-0.00169352	-0.00116448	-0.00121504	-0.00116492	-0.00146083	-0.000866442	-0.00183225	-0.00169286	-0.00180189	-0.00102333	-0.00183189	-0.0010335
11_0_3_Ar(N-H)_LJ	-0.9	-6.71	-4.677	-3.63	-1.486	-3.597	-4.016	-1.299	-1.106	-6.319	-1.727	-3.891		X11_0_3_Ar.N.H._LJ	5.3551e-06	1243	-4.81959e-06	-3.59327e-05	-1.9439e-05	-2.50458e-05	-7.95767e-06	-2.15061e-05	-1.92623e-05	-6.95627e-06	-5.92274e-06	-3.38389e-05	-9.24825e-06	-2.08367e-05
15_5_-1_Ar(N-H)_C	21.898	14.596	14.881	15.23	19.486	23.318	11.22	21.467	23.17	12.853	23.672	12.935		X15_5_.1_Ar.N.H._C	-3.068e-05	1244	-0.000671831	-0.000447806	-0.000467257	-0.000456549	-0.000597831	-0.00034423	-0.000715397	-0.000658608	-0.000710856	-0.00039433	-0.000726257	-0.000396846
11_0_3_SH_LJ	-1.821	-13.594	-9.47	-7.35	-3.008	-7.285	-8.131	-2.629	-2.24	-12.802	-3.495	-7.878		X11_0_3_SH_LJ	1.11634e-05	1245	-2.03286e-05	-0.000151755	-8.20511e-05	-0.000105717	-3.35795e-05	-9.07697e-05	-8.13254e-05	-2.93486e-05	-2.5006e-05	-0.000142914	-3.90161e-05	-8.79453e-05
2_4_4_O-H_LJ	-14.478	32.435	-95.034	-6.186	-23.718	-29.032	33.784	-8.66	-9.977	33.321	-74.917	-119.503		X2_4_4_O.H_LJ	-0.00392052	1246	0.0567613	-0.127162	0.0242523	0.372583	0.0929869	-0.132451	0.113821	0.0339517	0.039115	-0.130636	0.293714	0.468514
0_7_-2_SH_LJ	-110.043	34.448	33.555	33.674	32.043	34.298	35.258	-106.384	34.766	35.062	-159.135	33.481		X0_7_.2_SH_LJ	0.0102509	1247	-1.12804	0.353122	0.345188	0.343968	0.328469	0.361426	0.351585	-1.09053	0.356382	0.359416	-1.63127	0.34321
0_7_-2_Ar(N-H)_LJ	-53.602	34.156	33.262	33.381	31.678	34.006	34.965	-52.423	34.474	34.769	-75.421	33.189		X0_7_.2_Ar.N.H._LJ	0.00621946	1248	-0.333375	0.212432	0.207612	0.206872	0.19702	0.217463	0.211499	-0.326043	0.21441	0.216244	-0.469078	0.206418
8_2_1_SH_LJ	-8.319	-60.555	-35.146	-40.401	-35.104	-38.522	-50.553	-11.891	-11.737	-47.736	-20.771	-27.494		X8_2_1_SH_LJ	-0.00121207	1249	0.0100832	0.0733968	0.0489688	0.0425993	0.0425484	0.0612737	0.0466913	0.0144127	0.014226	0.0578593	0.0251759	0.0333246
13_0_8_SH_LJ	-0.298	-1.09	-1.012	-0.832	-0.428	-0.615	-0.863	-0.35	-0.33	-1.063	-0.514	-0.953		X13_0_8_SH_LJ	-3.46517e-06	1250	1.03262e-06	3.77704e-06	2.88302e-06	3.50676e-06	1.48309e-06	2.99044e-06	2.13108e-06	1.21281e-06	1.14351e-06	3.68348e-06	1.7811e-06	3.30231e-06
13_0_8_Ar(N-H)_LJ	-0.147	-0.538	-0.5	-0.411	-0.211	-0.304	-0.426	-0.173	-0.163	-0.525	-0.254	-0.471		X13_0_8_Ar.N.H._LJ	-1.74022e-06	1251	2.55812e-07	9.36239e-07	7.15231e-07	8.70111e-07	3.67187e-07	7.41334e-07	5.29027e-07	3.01058e-07	2.83656e-07	9.13616e-07	4.42016e-07	8.19644e-07
6_0_2_COO-_LJ	-27.918	35.105	32.729	33.282	-74.744	35.534	34.672	-95.989	-73.265	35.24	-80.36	-36.974		X6_0_2_COO._LJ	0.00162999	1252	-0.0455061	0.0572208	0.0542494	0.053348	-0.121832	0.056515	0.0579201	-0.156461	-0.119421	0.0574409	-0.130986	-0.0602673
2_4_4_(H2O)HO_LJ	-8.314	32.1	-54.732	-9.471	-25.298	-16.673	33.526	-9.291	-10.688	33.056	-44.283	-69.206		X2_4_4_.H2O.HO_LJ	-0.00226721	1253	0.0188496	-0.0727774	0.0214727	0.124089	0.0573558	-0.0760104	0.0378012	0.0210646	0.0242319	-0.0749448	0.100399	0.156904
13_3_4_SH_LJ	-0.481	-1.683	-1.365	-1.241	-0.995	-1.043	-1.292	-0.578	-0.578	-1.543	-0.886	-1.227		X13_3_4_SH_LJ	-1.29735e-05	1254	6.24023e-06	2.18343e-05	1.61001e-05	1.77088e-05	1.29086e-05	1.67617e-05	1.35313e-05	7.49866e-06	7.49866e-06	2.0018e-05	1.14945e-05	1.59184e-05
13_3_4_Ar(N-H)_LJ	-0.238	-0.831	-0.674	-0.613	-0.492	-0.515	-0.638	-0.286	-0.285	-0.762	-0.438	-0.606		X13_3_4_Ar.N.H._LJ	-6.3816e-06	1255	1.51882e-06	5.30311e-06	3.91192e-06	4.3012e-06	3.13975e-06	4.07146e-06	3.28652e-06	1.82514e-06	1.81876e-06	4.86278e-06	2.79514e-06	3.86725e-06
11_2_6_O-H_LJ	-0.636	-2.743	-2.171	-2.03	-0.654	-1.648	-2.157	-0.456	-0.427	-2.754	-1.252	-2.21		X11_2_6_O.H_LJ	-4.11152e-06	1256	2.61493e-06	1.12779e-05	8.34638e-06	8.92611e-06	2.68893e-06	8.86855e-06	6.77578e-06	1.87485e-06	1.75562e-06	1.13231e-05	5.14762e-06	9.08646e-06
9_0_-1_Ar(N-H)_C	31.137	30.656	30.762	30.649	31.042	31.221	9.014	31.098	31.299	29.721	31.037	28.705		X9_0_.1_Ar.N.H._C	-0.00129471	1257	-0.0403133	-0.0396905	-0.0396815	-0.0398278	-0.0401903	-0.0116705	-0.040422	-0.0402628	-0.040523	-0.03848	-0.0401838	-0.0371646
0_1_5_Ar(N-H)_C	31.536	31.714	31.518	31.868	31.438	31.622	31.72	31.629	31.511	32.066	31.487	32.118		X0_1_5_Ar.N.H._C	-1.33629e-05	1258	-0.000421412	-0.000423791	-0.000425849	-0.000421172	-0.000420103	-0.000423871	-0.000422562	-0.000422655	-0.000421078	-0.000428495	-0.000420758	-0.00042919
16_1_-3_Ar(N-H)_C	23.308	14.829	15.959	15.158	22.552	23.695	9.967	21.724	24.759	13.277	23.357	13.14		X16_1_.3_Ar.N.H._C	-8.21018e-05	1259	-0.00191363	-0.00121749	-0.0012445	-0.00131026	-0.00185156	-0.000818309	-0.0019454	-0.00178358	-0.00203276	-0.00109007	-0.00191765	-0.00107882
13_4_1_Ar(N-H)_C	25.651	18.368	18.111	18.976	21.909	28.075	12.161	26	27.564	16.206	26.979	16.344		X13_4_1_Ar.N.H._C	-0.000183878	1260	-0.00471666	-0.00337748	-0.00348927	-0.00333022	-0.00402859	-0.00223614	-0.00516238	-0.00478084	-0.00506842	-0.00297993	-0.00496085	-0.00300531
9_1_2_O-H_LJ	-4.367	-43.539	-22.553	-22.718	-5.606	-26.654	-29.526	-3.937	-3.336	-39.016	-9.801	-19.711		X9_1_2_O.H_LJ	-0.000218526	1261	0.000954301	0.00951439	0.00496446	0.00492841	0.00122505	0.00645219	0.00582458	0.000860335	0.000729001	0.00852599	0.00214177	0.00430736
12_0_3_COO-_LJ	-0.583	-3.496	-2.688	-2.035	-1.552	-1.864	-2.174	-1.281	-1.143	-3.195	-1.064	-2.144		X12_0_3_COO._LJ	-1.38345e-05	1262	8.06553e-06	4.83655e-05	2.81532e-05	3.71872e-05	2.14712e-05	3.00762e-05	2.57875e-05	1.7722e-05	1.58129e-05	4.42013e-05	1.47199e-05	2.96612e-05
8_4_4_O-H_LJ	-2.087	-9.3	-6.556	-7.325	-4.29	-5.875	-8.113	-1.49	-1.552	-8.98	-5.304	-6.545		X8_4_4_O.H_LJ	-9.68222e-05	1263	0.000202068	0.000900447	0.000709223	0.000634766	0.000415367	0.000785519	0.00056883	0.000144265	0.000150268	0.000869463	0.000513545	0.000633701
14_1_4_(H2O)HO_LJ	-0.194	-0.734	-0.641	-0.516	-0.353	-0.431	-0.535	-0.254	-0.246	-0.676	-0.335	-0.534		X14_1_4_.H2O.HO_LJ	-3.83559e-06	1264	7.44104e-07	2.81532e-06	1.97916e-06	2.45861e-06	1.35396e-06	2.05204e-06	1.65314e-06	9.74239e-07	9.43555e-07	2.59286e-06	1.28492e-06	2.0482e-06
9_4_4_O-H_LJ	-1.438	-6.01	-4.35	-4.655	-2.664	-3.877	-5.062	-1.02	-1.05	-5.739	-3.341	-4.27		X9_4_4_O.H_LJ	-5.48336e-05	1265	7.88507e-05	0.00032955	0.00025525	0.000238526	0.000146077	0.000277568	0.00021259	5.59302e-05	5.75752e-05	0.00031469	0.000183199	0.000234139
8_1_7_O-H_LJ	-1.716	-9.069	-6.353	-6.873	-1.533	-4.957	-7.401	-1.29	-1.106	-9.745	-3.794	-8.491		X8_1_7_O.H_LJ	2.31968e-05	1266	-3.98056e-05	-0.000210371	-0.000159431	-0.000147369	-3.55606e-05	-0.000171679	-0.000114986	-2.99238e-05	-2.56556e-05	-0.000226052	-8.80085e-05	-0.000196964
0_5_8_COO-_LJ	-1.105	11.805	-14.678	-53.234	-2.973	-1.824	-38.03	-1.862	-1.818	-51.031	-3.317	-21.262		X0_5_8_COO._LJ	-0.00101345	1267	0.00111986	-0.0119638	0.05395	0.0148754	0.00301299	0.0385415	0.00184853	0.00188704	0.00184245	0.0517174	0.00336161	0.021548
14_2_5_SH_LJ	-0.326	-1.124	-0.97	-0.834	-0.571	-0.677	-0.864	-0.388	-0.38	-1.048	-0.57	-0.86		X14_2_5_SH_LJ	-6.02788e-06	1268	1.96509e-06	6.77533e-06	5.02725e-06	5.84704e-06	3.44192e-06	5.20808e-06	4.08087e-06	2.33882e-06	2.29059e-06	6.31721e-06	3.43589e-06	5.18397e-06
14_2_5_Ar(N-H)_LJ	-0.161	-0.555	-0.479	-0.412	-0.282	-0.334	-0.427	-0.191	-0.188	-0.518	-0.282	-0.425		X14_2_5_Ar.N.H._LJ	-2.97147e-06	1269	4.78407e-07	1.64917e-06	1.22425e-06	1.42333e-06	8.37954e-07	1.26882e-06	9.92471e-07	5.67551e-07	5.58636e-07	1.53922e-06	8.37954e-07	1.26287e-06
6_2_2_O-H_LJ	-18.102	-105.022	-84.296	-103.196	-43.107	-65.153	-124.968	-15.695	-16.865	-105.335	-66.834	-71.1		X6_2_2_O.H_LJ	-0.00258389	1270	0.0467736	0.271365	0.266647	0.217812	0.111384	0.322904	0.168348	0.0405542	0.0435773	0.272174	0.172692	0.183715
15_0_6_(H2O)HO_LJ	-0.108	-0.367	-0.353	-0.274	-0.173	-0.215	-0.283	-0.137	-0.132	-0.347	-0.179	-0.296		X15_0_6_.H2O.HO_LJ	-2.09429e-06	1271	2.26184e-07	7.68606e-07	5.73836e-07	7.39285e-07	3.62313e-07	5.92685e-07	4.50273e-07	2.86918e-07	2.76447e-07	7.2672e-07	3.74878e-07	6.19911e-07
14_6_-1_Ar(N-H)_C	21.944	14.737	14.837	15.565	18.772	23.626	12.087	21.773	23.188	12.846	24.543	12.987		X14_6_.1_Ar.N.H._C	-5.59424e-06	1272	-0.00012276	-8.24424e-05	-8.70744e-05	-8.30018e-05	-0.000105015	-6.76176e-05	-0.00013217	-0.000121803	-0.000129719	-7.18636e-05	-0.0001373	-7.26524e-05
6_0_2_O-H_LJ	-45.658	35.237	32.795	33.386	-42.981	35.665	34.8	-55.798	-42.222	35.371	-137.258	-134.227		X6_0_2_O.H_LJ	0.00372494	1273	-0.170073	0.131256	0.124361	0.122159	-0.160102	0.129628	0.13285	-0.207844	-0.157274	0.131755	-0.511277	-0.499987
6_0_2_(H2O)HO_LJ	-26.249	34.982	32.508	33.121	-45.633	35.411	34.545	-54.482	-44.104	35.116	-79.43	-83.735		X6_0_2_.H2O.HO_LJ	0.00226532	1274	-0.0594624	0.0792455	0.0750297	0.0736411	-0.103373	0.0782555	0.0802173	-0.123419	-0.0999098	0.079549	-0.179935	-0.189687
6_3_4_O-H_LJ	-6.481	-36.3	-24.005	-29.417	-11.518	-21.912	-35.407	-4.974	-5.111	-38.302	-22.745	-25.805		X6_3_4_O.H_LJ	-0.00043315	1275	0.00280725	0.0157234	0.012742	0.0103978	0.00498903	0.0153366	0.00949119	0.00215449	0.00221383	0.0165905	0.00985201	0.0111774
15_2_-1_Ar(N-H)_C	24.463	16.454	17.191	16.811	22.828	25.707	10.499	23.57	26.142	14.657	24.749	14.618		X15_2_.1_Ar.N.H._C	-0.000136589	1276	-0.00334138	-0.00224744	-0.0022962	-0.00234811	-0.00311806	-0.00143405	-0.0035113	-0.00321941	-0.00357072	-0.00200199	-0.00338045	-0.00199666
12_1_6_O-H_LJ	-0.497	-2.118	-1.808	-1.529	-0.463	-1.253	-1.611	-0.356	-0.33	-2.113	-0.923	-1.718		X12_1_6_O.H_LJ	-2.60763e-06	1277	1.29599e-06	5.52296e-06	3.98707e-06	4.7146e-06	1.20733e-06	4.20089e-06	3.26736e-06	9.28316e-07	8.60518e-07	5.50992e-06	2.40684e-06	4.47991e-06
10_3_2_(H2O)HO_LJ	-1.006	-4.618	-3.184	-3.195	-3.584	-3.026	-3.469	-1.383	-1.402	-4.005	-2.18	-2.757		X10_3_2_.H2O.HO_LJ	-8.09593e-05	1278	8.1445e-05	0.00037387	0.000258665	0.000257774	0.000290158	0.000280848	0.000244983	0.000111967	0.000113505	0.000324242	0.000176491	0.000223205
8_1_1_O-H_LJ	-9.201	-94.649	-50.376	-59.104	-14.569	-55.767	-85.034	-8.662	-7.476	-79.872	-22.056	-39.796		X8_1_1_O.H_LJ	-0.00124403	1279	0.0114463	0.117746	0.0735271	0.0626693	0.0181243	0.105785	0.0693758	0.0107758	0.00930037	0.0993632	0.0274383	0.0495074
5_0_5_(H2O)HO_LJ	-13.749	-69.98	-50.445	-57.44	-23.301	-40.367	-67.275	-24.853	-17.623	-69.696	-42.063	-77.697		X5_0_5_.H2O.HO_LJ	-0.000670866	1280	0.00922373	0.0469472	0.0385345	0.0338418	0.0156318	0.0451325	0.0270808	0.016673	0.0118227	0.0467567	0.0282186	0.0521243
13_2_7_Ar(N-H)_LJ	-0.156	-0.56	-0.475	-0.429	-0.26	-0.325	-0.446	-0.185	-0.179	-0.537	-0.28	-0.459		X13_2_7_Ar.N.H._LJ	-2.04889e-06	1281	3.19627e-07	1.14738e-06	8.78973e-07	9.73222e-07	5.32711e-07	9.13804e-07	6.65889e-07	3.79044e-07	3.66751e-07	1.10025e-06	5.73689e-07	9.4044e-07
13_2_7_SH_LJ	-0.317	-1.134	-0.962	-0.869	-0.525	-0.657	-0.903	-0.374	-0.362	-1.088	-0.568	-0.93		X13_2_7_SH_LJ	-3.93706e-06	1282	1.24805e-06	4.46462e-06	3.4213e-06	3.78745e-06	2.06695e-06	3.55516e-06	2.58665e-06	1.47246e-06	1.42521e-06	4.28352e-06	2.23625e-06	3.66146e-06
10_6_-3_Ar(N-H)_C	24.681	16.683	16.72	18.556	17.803	26.374	17.073	24.265	25.924	13.566	30.26	13.726		X10_6_.3_Ar.N.H._C	4.81309e-05	1283	0.00118792	0.000802968	0.000893117	0.000804748	0.000856874	0.000821739	0.0012694	0.0011679	0.00124775	0.000652944	0.00145644	0.000660645
12_1_8_SH_LJ	-0.381	-1.466	-1.255	-1.126	-0.58	-0.816	-1.17	-0.452	-0.426	-1.437	-0.69	-1.272		X12_1_8_SH_LJ	-2.66559e-06	1284	1.01559e-06	3.90776e-06	3.00146e-06	3.34532e-06	1.54604e-06	3.11874e-06	2.17512e-06	1.20485e-06	1.13554e-06	3.83046e-06	1.83926e-06	3.39063e-06
12_1_8_Ar(N-H)_LJ	-0.188	-0.724	-0.62	-0.556	-0.286	-0.403	-0.578	-0.223	-0.21	-0.71	-0.341	-0.628		X12_1_8_Ar.N.H._LJ	-1.3381e-06	1285	2.51563e-07	9.68784e-07	7.43983e-07	8.29621e-07	3.82696e-07	7.73421e-07	5.39254e-07	2.98396e-07	2.81001e-07	9.5005e-07	4.56292e-07	8.40326e-07
7_4_3_O-H_LJ	-3.95	-17.409	-12.893	-14.326	-12.827	-11.744	-15.803	-2.805	-3.117	-16.408	-11.439	-11.739		X7_4_3_O.H_LJ	-0.00037893	1286	0.00149677	0.00659679	0.00542855	0.00488554	0.00486053	0.00598822	0.00445015	0.0010629	0.00118112	0.00621748	0.00433458	0.00444825
16_2_-2_Ar(N-H)_C	22.901	14.892	15.746	15.254	21.713	23.698	10.118	21.739	24.321	13.298	23.276	13.235		X16_2_.2_Ar.N.H._C	-8.03649e-05	1287	-0.00184044	-0.00119679	-0.00122589	-0.00126543	-0.00174496	-0.000813132	-0.00190449	-0.00174705	-0.00195455	-0.00106869	-0.00187057	-0.00106363
13_1_8_(H2O)HO_LJ	-0.133	-0.478	-0.421	-0.369	-0.217	-0.27	-0.382	-0.168	-0.16	-0.462	-0.234	-0.409		X13_1_8_.H2O.HO_LJ	-1.51366e-06	1288	2.01317e-07	7.23529e-07	5.58541e-07	6.37251e-07	3.28464e-07	5.78218e-07	4.08688e-07	2.54295e-07	2.42186e-07	6.99311e-07	3.54196e-07	6.19087e-07
14_1_-1_Ar(N-H)_C	26.952	18.453	19.443	18.733	25.39	28.329	10.576	25.882	29.039	16.437	26.65	16.322		X14_1_.1_Ar.N.H._C	-0.000220391	1289	-0.00593998	-0.00406687	-0.00412858	-0.00428506	-0.00559572	-0.00233085	-0.00624345	-0.00570416	-0.00639993	-0.00362257	-0.00587342	-0.00359722
12_6_0_Ar(N-H)_C	24.237	17.047	16.559	18.172	18.924	26.75	13.889	24.886	25.882	14.713	27.687	14.963		X12_6_0_Ar.N.H._C	-6.76566e-05	1290	-0.00163979	-0.00115334	-0.00122946	-0.00112032	-0.00128033	-0.000939682	-0.00180981	-0.0016837	-0.00175109	-0.000995431	-0.00187321	-0.00101235
14_2_4_(H2O)HO_LJ	-0.179	-0.625	-0.532	-0.454	-0.351	-0.379	-0.47	-0.231	-0.228	-0.573	-0.314	-0.459		X14_2_4_.H2O.HO_LJ	-4.19123e-06	1291	7.50229e-07	2.61952e-06	1.90282e-06	2.22973e-06	1.47112e-06	1.96988e-06	1.58847e-06	9.68173e-07	9.556e-07	2.40157e-06	1.31604e-06	1.92377e-06
14_1_7_SH_LJ	-0.251	-0.866	-0.783	-0.659	-0.388	-0.504	-0.683	-0.294	-0.284	-0.828	-0.43	-0.717		X14_1_7_SH_LJ	-3.37503e-06	1292	8.47132e-07	2.92277e-06	2.22414e-06	2.64265e-06	1.30951e-06	2.30514e-06	1.70101e-06	9.92258e-07	9.58507e-07	2.79452e-06	1.45126e-06	2.41989e-06
14_1_7_Ar(N-H)_LJ	-0.124	-0.428	-0.387	-0.326	-0.191	-0.249	-0.337	-0.145	-0.14	-0.409	-0.212	-0.354		X14_1_7_Ar.N.H._LJ	-1.59784e-06	1293	1.98132e-07	6.83875e-07	5.20895e-07	6.18363e-07	3.05187e-07	5.38471e-07	3.97862e-07	2.31687e-07	2.23697e-07	6.53516e-07	3.38742e-07	5.65635e-07
14_2_6_SH_LJ	-0.277	-0.941	-0.818	-0.713	-0.469	-0.561	-0.739	-0.326	-0.32	-0.887	-0.484	-0.747		X14_2_6_SH_LJ	-4.53472e-06	1294	1.25612e-06	4.26717e-06	3.23325e-06	3.7094e-06	2.12678e-06	3.35116e-06	2.54398e-06	1.47832e-06	1.45111e-06	4.02229e-06	2.1948e-06	3.38743e-06
14_2_6_Ar(N-H)_LJ	-0.137	-0.465	-0.404	-0.352	-0.232	-0.277	-0.365	-0.161	-0.158	-0.438	-0.239	-0.369		X14_2_6_Ar.N.H._LJ	-2.22276e-06	1295	3.04518e-07	1.03358e-06	7.82411e-07	8.97994e-07	5.1568e-07	8.11307e-07	6.15704e-07	3.57864e-07	3.51196e-07	9.73568e-07	5.31239e-07	8.20198e-07
10_1_8_SH_LJ	-0.728	-3.21	-2.521	-2.461	-1.106	-1.708	-2.575	-0.888	-0.807	-3.229	-1.416	-2.882		X10_1_8_SH_LJ	1.58741e-06	1296	-1.15563e-06	-5.09559e-06	-3.90662e-06	-4.00186e-06	-1.75568e-06	-4.08758e-06	-2.7113e-06	-1.40962e-06	-1.28104e-06	-5.12575e-06	-2.24777e-06	-4.57492e-06
10_1_8_Ar(N-H)_LJ	-0.36	-1.586	-1.245	-1.216	-0.546	-0.844	-1.272	-0.439	-0.399	-1.595	-0.7	-1.424		X10_1_8_Ar.N.H._LJ	8.45914e-07	1297	-3.04529e-07	-1.34162e-06	-1.02863e-06	-1.05316e-06	-4.61869e-07	-1.076e-06	-7.13951e-07	-3.71356e-07	-3.3752e-07	-1.34923e-06	-5.9214e-07	-1.20458e-06
11_1_7_O-H_LJ	-0.564	-2.441	-2.035	-1.819	-0.509	-1.411	-1.916	-0.402	-0.368	-2.486	-1.077	-2.114		X11_1_7_O.H_LJ	-2.36976e-07	1298	1.33654e-07	5.78457e-07	4.31058e-07	4.82245e-07	1.20621e-07	4.54045e-07	3.34372e-07	9.52642e-08	8.7207e-08	5.89121e-07	2.55223e-07	5.00966e-07
15_6_-2_Ar(N-H)_C	20.808	13.564	13.909	14.299	18.478	22.043	11.376	20.228	21.866	11.87	23.153	11.946		X15_6_.2_Ar.N.H._C	2.65335e-05	1299	0.000552109	0.0003599	0.000379402	0.000369054	0.000490286	0.000301845	0.000584877	0.000536719	0.000580181	0.000314952	0.00061433	0.000316969
8_0_3_COO-_LJ	-5.014	-44.031	-35.739	-33.718	-13.178	-21.051	-46.236	-15.565	-10.902	-36.53	-12.307	-37.534		X8_0_3_COO._LJ	-0.000815435	1300	0.00408859	0.0359044	0.0274948	0.0291428	0.0107458	0.0377024	0.0171657	0.0126922	0.00888987	0.0297878	0.0100356	0.0306065
14_0_-2_Ar(N-H)_C	27.534	18.361	19.822	18.607	26.624	28.395	10.369	25.881	29.672	16.394	26.775	16.194		X14_0_.2_Ar.N.H._C	-0.000215032	1301	-0.00592068	-0.00394819	-0.00400109	-0.00426235	-0.005725	-0.00222966	-0.00610582	-0.00556523	-0.00638041	-0.00352523	-0.00575747	-0.00348222
11_1_0_Ar(N-H)_C	30.622	25.812	26.296	26.02	29.979	30.847	10.993	30.588	30.894	22.764	30.509	22.414		X11_1_0_Ar.N.H._C	-0.000788428	1302	-0.0241432	-0.0203509	-0.0205149	-0.0207325	-0.0236363	-0.00866719	-0.0243206	-0.0241164	-0.0243577	-0.0179478	-0.0240541	-0.0176718
12_4_5_(H2O)HO_LJ	-0.238	-0.823	-0.646	-0.632	-0.57	-0.505	-0.662	-0.303	-0.307	-0.766	-0.458	-0.621		X12_4_5_.H2O.HO_LJ	-7.99779e-06	1303	1.90347e-06	6.58218e-06	5.0546e-06	5.16657e-06	4.55874e-06	5.29454e-06	4.03888e-06	2.42333e-06	2.45532e-06	6.12631e-06	3.66299e-06	4.96663e-06
13_3_6_SH_LJ	-0.345	-1.193	-0.982	-0.914	-0.639	-0.712	-0.951	-0.407	-0.403	-1.126	-0.629	-0.938		X13_3_6_SH_LJ	-6.2165e-06	1304	2.14469e-06	7.41628e-06	5.68188e-06	6.1046e-06	3.97234e-06	5.91189e-06	4.42615e-06	2.53011e-06	2.50525e-06	6.99978e-06	3.91018e-06	5.83107e-06
13_3_6_Ar(N-H)_LJ	-0.17	-0.59	-0.485	-0.451	-0.316	-0.352	-0.47	-0.201	-0.199	-0.556	-0.311	-0.464		X13_3_6_Ar.N.H._LJ	-3.12147e-06	1305	5.3065e-07	1.84167e-06	1.40778e-06	1.51391e-06	9.86385e-07	1.46709e-06	1.09876e-06	6.27416e-07	6.21173e-07	1.73554e-06	9.70778e-07	1.44836e-06
15_1_6_(H2O)HO_LJ	-0.103	-0.338	-0.311	-0.256	-0.174	-0.201	-0.264	-0.13	-0.127	-0.318	-0.173	-0.271		X15_1_6_.H2O.HO_LJ	-1.89232e-06	1306	1.94909e-07	6.39603e-07	4.84433e-07	5.88511e-07	3.29263e-07	4.99572e-07	3.80356e-07	2.46001e-07	2.40324e-07	6.01757e-07	3.27371e-07	5.12818e-07
10_0_-1_Ar(N-H)_C	30.964	29.77	30.112	29.827	30.846	31.07	10.067	30.898	31.148	25.979	30.845	25.273		X10_0_.1_Ar.N.H._C	-0.00115671	1307	-0.0358163	-0.0344352	-0.0345012	-0.0348308	-0.0356798	-0.0116446	-0.0359389	-0.03574	-0.0360292	-0.0300501	-0.0356787	-0.0292335
14_0_4_(H2O)HO_LJ	-0.207	-0.836	-0.761	-0.572	-0.348	-0.476	-0.592	-0.274	-0.259	-0.775	-0.351	-0.606		X14_0_4_.H2O.HO_LJ	-3.52322e-06	1308	7.29307e-07	2.94541e-06	2.01528e-06	2.68117e-06	1.22608e-06	2.08575e-06	1.67705e-06	9.65362e-07	9.12514e-07	2.7305e-06	1.23665e-06	2.13507e-06
14_0_8_(H2O)HO_LJ	-0.104	-0.356	-0.336	-0.274	-0.161	-0.203	-0.283	-0.13	-0.124	-0.342	-0.175	-0.307		X14_0_8_.H2O.HO_LJ	-1.47012e-06	1309	1.52892e-07	5.23362e-07	4.02812e-07	4.9396e-07	2.36689e-07	4.16043e-07	2.98434e-07	1.91115e-07	1.82295e-07	5.0278e-07	2.57271e-07	4.51326e-07
8_3_6_(H2O)HO_LJ	-0.895	-4.648	-2.975	-3.547	-2.027	-2.458	-3.943	-1.221	-1.153	-4.65	-2.151	-3.556		X8_3_6_.H2O.HO_LJ	-1.38641e-05	1310	1.24083e-05	6.44402e-05	4.91758e-05	4.12456e-05	2.81024e-05	5.4666e-05	3.40779e-05	1.6928e-05	1.59853e-05	6.44679e-05	2.98216e-05	4.93006e-05
4_0_-3_Ar(N-H)_C	31.738	31.083	31.729	31.402	31.916	31.406	30.739	31.685	31.913	30.869	31.735	30.904		X4_0_.3_Ar.N.H._C	-2.10579e-05	1311	-0.000668335	-0.000654542	-0.000661259	-0.000668145	-0.000672083	-0.000647298	-0.000661343	-0.000667219	-0.00067202	-0.000650035	-0.000668272	-0.000650772
12_1_3_Ar(N-H)_LJ	-0.512	-2.652	-1.994	-1.655	-0.947	-1.511	-1.765	-0.671	-0.623	-2.412	-0.954	-1.674		X12_1_3_Ar.N.H._LJ	-6.43468e-06	1312	3.29455e-06	1.70648e-05	1.06494e-05	1.28307e-05	6.09364e-06	1.13572e-05	9.72279e-06	4.31767e-06	4.0088e-06	1.55204e-05	6.13868e-06	1.07716e-05
12_1_3_SH_LJ	-1.036	-5.369	-4.037	-3.351	-1.918	-3.059	-3.574	-1.359	-1.26	-4.884	-1.932	-3.389		X12_1_3_SH_LJ	-1.31118e-05	1313	1.35838e-05	7.0397e-05	4.39375e-05	5.29322e-05	2.51484e-05	4.68614e-05	4.01089e-05	1.78189e-05	1.65208e-05	6.40378e-05	2.53319e-05	4.44358e-05
16_5_-2_Ar(N-H)_C	20.721	13.411	13.882	13.987	18.938	21.747	10.635	19.973	21.811	11.852	22.352	11.884		X16_5_.2_Ar.N.H._C	3.81403e-06	1314	7.90304e-05	5.11499e-05	5.33468e-05	5.29463e-05	7.223e-05	4.05622e-05	8.29436e-05	7.61775e-05	8.31877e-05	4.52038e-05	8.52511e-05	4.53259e-05
12_0_4_O-H_LJ	-0.804	-4.413	-3.645	-2.75	-0.732	-2.477	-2.928	-0.617	-0.55	-4.284	-1.476	-3.051		X12_0_4_O.H_LJ	1.58642e-06	1315	-1.27548e-06	-7.00088e-06	-4.36266e-06	-5.78251e-06	-1.16126e-06	-4.64505e-06	-3.92957e-06	-9.78823e-07	-8.72533e-07	-6.79624e-06	-2.34156e-06	-4.84018e-06
15_0_5_(H2O)HO_LJ	-0.126	-0.438	-0.418	-0.319	-0.205	-0.256	-0.329	-0.16	-0.155	-0.41	-0.207	-0.34		X15_0_5_.H2O.HO_LJ	-2.3902e-06	1316	3.01165e-07	1.04691e-06	7.62473e-07	9.99102e-07	4.8999e-07	7.86374e-07	6.1189e-07	3.82431e-07	3.7048e-07	9.7998e-07	4.94771e-07	8.12667e-07
10_4_2_Ar(N-H)_C	29.946	23.922	22.041	24.895	23.567	30.683	14.921	30.448	30.582	21.024	30.422	21.212		X10_4_2_Ar.N.H._C	-0.000627444	1317	-0.0187895	-0.0150097	-0.0156202	-0.0138295	-0.014787	-0.0093621	-0.0192519	-0.0191044	-0.0191885	-0.0131914	-0.0190881	-0.0133094
13_2_4_COO-_LJ	-0.276	-1.068	-0.874	-0.757	-0.845	-0.644	-0.791	-0.548	-0.533	-0.989	-0.502	-0.768		X13_2_4_COO._LJ	-1.46288e-05	1318	4.03754e-06	1.56235e-05	1.1074e-05	1.27855e-05	1.23613e-05	1.15714e-05	9.42093e-06	8.01657e-06	7.79713e-06	1.44679e-05	7.34364e-06	1.12349e-05
15_0_7_(H2O)HO_LJ	-0.092	-0.303	-0.291	-0.231	-0.144	-0.177	-0.238	-0.115	-0.111	-0.288	-0.151	-0.252		X15_0_7_.H2O.HO_LJ	-1.54461e-06	1319	1.42104e-07	4.68018e-07	3.56806e-07	4.49482e-07	2.22424e-07	3.67618e-07	2.73397e-07	1.7763e-07	1.71452e-07	4.44849e-07	2.33237e-07	3.89242e-07
17_3_-3_Ar(N-H)_C	20.893	13.187	13.975	13.6	19.886	21.423	9.867	19.672	22.014	11.776	21.689	11.711		X17_3_.3_Ar.N.H._C	-1.65992e-05	1320	-0.000346807	-0.000218894	-0.000225749	-0.000231974	-0.000330091	-0.000163784	-0.000355604	-0.000326539	-0.000365415	-0.000195472	-0.00036002	-0.000194393
13_3_1_Ar(N-H)_C	26.831	19.355	19.284	19.802	23.508	29.268	11.685	27.006	28.94	17.157	27.455	17.23		X13_3_1_Ar.N.H._C	-0.000243396	1321	-0.00653056	-0.00471093	-0.00481973	-0.00469365	-0.00572175	-0.00284408	-0.00712371	-0.00657315	-0.00704388	-0.00417595	-0.00668244	-0.00419371
11_2_1_Ar(N-H)_C	30.395	24.836	24.431	25.194	28.077	30.76	11.897	30.481	30.76	21.971	30.353	21.824		X11_2_1_Ar.N.H._C	-0.000724272	1322	-0.0220143	-0.017988	-0.0182473	-0.0176947	-0.0203354	-0.00861667	-0.0222786	-0.0220765	-0.0222786	-0.015913	-0.0219838	-0.0158065
15_1_5_(H2O)HO_LJ	-0.12	-0.399	-0.365	-0.296	-0.207	-0.238	-0.305	-0.152	-0.148	-0.371	-0.2	-0.309		X15_1_5_.H2O.HO_LJ	-2.27394e-06	1323	2.72873e-07	9.07302e-07	6.73086e-07	8.29988e-07	4.70705e-07	6.93551e-07	5.41197e-07	3.45639e-07	3.36543e-07	8.43631e-07	4.54788e-07	7.02647e-07
15_0_6_COO-_LJ	-0.117	-0.395	-0.379	-0.295	-0.28	-0.232	-0.304	-0.221	-0.214	-0.373	-0.192	-0.319		X15_0_6_COO._LJ	-4.62423e-06	1324	5.41035e-07	1.82657e-06	1.36415e-06	1.75258e-06	1.29479e-06	1.40577e-06	1.07282e-06	1.02196e-06	9.89586e-07	1.72484e-06	8.87853e-07	1.47513e-06
12_3_6_COO-_LJ	-0.243	-0.908	-0.723	-0.691	-0.754	-0.539	-0.725	-0.473	-0.463	-0.869	-0.462	-0.712		X12_3_6_COO._LJ	-1.25279e-05	1325	3.04428e-06	1.13754e-05	8.65679e-06	9.05769e-06	9.44605e-06	9.08274e-06	6.75255e-06	5.92571e-06	5.80043e-06	1.08868e-05	5.7879e-06	8.91988e-06
13_6_0_Ar(N-H)_C	23.142	16.029	15.775	16.956	18.948	25.356	12.862	23.496	24.598	13.943	25.97	14.159		X13_6_0_Ar.N.H._C	-4.46758e-05	1326	-0.00103389	-0.000716108	-0.000757523	-0.00070476	-0.000846517	-0.00057462	-0.0011328	-0.0010497	-0.00109893	-0.000622914	-0.00116023	-0.000632564
12_4_5_SH_LJ	-0.499	-1.729	-1.356	-1.327	-1.113	-1.061	-1.391	-0.592	-0.6	-1.609	-0.962	-1.304		X12_4_5_SH_LJ	-1.46884e-05	1327	7.32952e-06	2.53963e-05	1.94915e-05	1.99175e-05	1.63482e-05	2.04316e-05	1.55844e-05	8.69554e-06	8.81305e-06	2.36337e-05	1.41303e-05	1.91537e-05
12_4_5_Ar(N-H)_LJ	-0.247	-0.854	-0.67	-0.655	-0.55	-0.524	-0.687	-0.293	-0.297	-0.795	-0.475	-0.644		X12_4_5_Ar.N.H._LJ	-7.24503e-06	1328	1.78952e-06	6.18726e-06	4.7455e-06	4.85417e-06	3.98477e-06	4.97734e-06	3.7964e-06	2.12279e-06	2.15177e-06	5.7598e-06	3.44139e-06	4.6658e-06
13_5_1_Ar(N-H)_C	24.444	17.351	16.968	18.093	20.385	26.889	12.511	24.954	26.143	15.245	26.397	15.448		X13_5_1_Ar.N.H._C	-0.000122163	1329	-0.00298615	-0.00211965	-0.0022103	-0.00207286	-0.00249029	-0.00152838	-0.00328484	-0.00304846	-0.00319371	-0.00186237	-0.00322474	-0.00188717
12_2_3_COO-_LJ	-0.471	-2.093	-1.58	-1.402	-1.601	-1.26	-1.485	-0.969	-0.934	-1.893	-0.896	-1.37		X12_2_3_COO._LJ	-2.83008e-05	1330	1.33297e-05	5.92335e-05	3.96777e-05	4.47152e-05	4.53095e-05	4.20267e-05	3.5659e-05	2.74235e-05	2.64329e-05	5.35734e-05	2.53575e-05	3.87721e-05
12_3_5_COO-_LJ	-0.295	-1.116	-0.885	-0.832	-0.976	-0.683	-0.876	-0.58	-0.571	-1.059	-0.565	-0.842		X12_3_5_COO._LJ	-1.8147e-05	1331	5.35338e-06	2.02521e-05	1.50983e-05	1.60601e-05	1.77115e-05	1.58968e-05	1.23944e-05	1.05253e-05	1.0362e-05	1.92177e-05	1.02531e-05	1.52798e-05
0_9_-2_(H2O)HO_LJ	-14.666	-45.434	-25.903	-24.546	-41.264	-28.638	-42.001	-16.041	22.307	-35.498	-28.554	-41.332		X0_9_.2_.H2O.HO_LJ	-0.00119537	1332	0.0175312	0.0543103	0.0293415	0.0309636	0.0493256	0.0502066	0.0342329	0.0191749	-0.026665	0.0424331	0.0341325	0.0494069
17_4_-3_Ar(N-H)_C	20.271	12.787	13.468	13.257	19.112	20.887	9.994	19.173	21.303	11.383	21.425	11.345		X17_4_.3_Ar.N.H._C	6.41712e-06	1333	0.000130082	8.20558e-05	8.50718e-05	8.64258e-05	0.000122644	6.41327e-05	0.000134034	0.000123035	0.000136704	7.30461e-05	0.000137487	7.28023e-05
12_0_7_O-H_LJ	-0.432	-1.802	-1.648	-1.323	-0.363	-1.034	-1.385	-0.305	-0.279	-1.815	-0.779	-1.567		X12_0_7_O.H_LJ	-1.49684e-06	1334	6.46636e-07	2.69731e-06	1.98032e-06	2.4668e-06	5.43354e-07	2.07313e-06	1.54773e-06	4.56537e-07	4.17619e-07	2.71677e-06	1.16604e-06	2.34555e-06
9_4_2_Ar(N-H)_C	30.487	26.184	23.426	27.469	23.709	30.876	16.464	30.756	30.815	22.951	30.718	23.142		X9_4_2_Ar.N.H._C	-0.000783323	1335	-0.0238812	-0.0205105	-0.0215171	-0.0183501	-0.0185718	-0.0128966	-0.0241859	-0.0240919	-0.0241381	-0.017978	-0.0240621	-0.0181277
11_2_8_COO-_LJ	-0.241	-0.972	-0.759	-0.754	-0.635	-0.521	-0.786	-0.464	-0.439	-0.947	-0.458	-0.823		X11_2_8_COO._LJ	-5.98891e-06	1336	1.44333e-06	5.82122e-06	4.51564e-06	4.54558e-06	3.80296e-06	4.70728e-06	3.12022e-06	2.77885e-06	2.62913e-06	5.6715e-06	2.74292e-06	4.92887e-06
14_2_0_Ar(N-H)_C	26.15	18.249	18.772	18.576	23.963	27.961	10.833	25.641	28.12	16.24	26.278	16.227		X14_2_0_Ar.N.H._C	-0.000208401	1337	-0.00544968	-0.0038031	-0.00387125	-0.0039121	-0.00499391	-0.0022576	-0.00582709	-0.0053436	-0.00586023	-0.00338443	-0.00547635	-0.00338172
6_1_4_O-H_LJ	-14.691	-85.641	-69.308	-75.326	-15.516	-51.917	-93.178	-14.553	-11.892	-86.713	-50.769	-86.698		X6_1_4_O.H_LJ	-0.00143053	1338	0.021016	0.122512	0.107756	0.0991474	0.0221962	0.133294	0.074269	0.0208185	0.0170119	0.124046	0.0726267	0.124024
14_2_7_(H2O)HO_LJ	-0.111	-0.369	-0.322	-0.285	-0.195	-0.216	-0.295	-0.139	-0.136	-0.35	-0.192	-0.302		X14_2_7_.H2O.HO_LJ	-1.71992e-06	1339	1.90911e-07	6.34649e-07	4.90176e-07	5.53813e-07	3.35384e-07	5.07376e-07	3.71502e-07	2.39068e-07	2.33909e-07	6.01971e-07	3.30224e-07	5.19415e-07
17_2_-3_Ar(N-H)_C	21.473	13.546	14.449	13.896	20.631	21.93	9.708	20.138	22.672	12.138	21.888	12.052		X17_2_.3_Ar.N.H._C	-3.73619e-05	1340	-0.000802271	-0.000506104	-0.000519181	-0.000539842	-0.000770813	-0.000362709	-0.000819346	-0.000752393	-0.000847068	-0.000453498	-0.000817777	-0.000450285
14_1_4_Ar(N-H)_LJ	-0.202	-0.761	-0.665	-0.536	-0.34	-0.447	-0.555	-0.245	-0.237	-0.701	-0.348	-0.554		X14_1_4_Ar.N.H._LJ	-3.22831e-06	1341	6.52119e-07	2.45674e-06	1.73037e-06	2.14683e-06	1.09763e-06	1.79171e-06	1.44306e-06	7.90936e-07	7.6511e-07	2.26305e-06	1.12345e-06	1.78848e-06
14_1_4_SH_LJ	-0.409	-1.541	-1.347	-1.084	-0.689	-0.906	-1.123	-0.497	-0.48	-1.42	-0.705	-1.122		X14_1_4_SH_LJ	-6.63622e-06	1342	2.71422e-06	1.02264e-05	7.19367e-06	8.93899e-06	4.57236e-06	7.45248e-06	6.01242e-06	3.2982e-06	3.18539e-06	9.42344e-06	4.67854e-06	7.44584e-06
15_4_0_Ar(N-H)_C	22.888	15.576	15.817	16.07	20.518	24.536	10.94	22.606	24.333	13.813	24.006	13.905		X15_4_0_Ar.N.H._C	-8.48658e-05	1343	-0.00194241	-0.00132187	-0.00136379	-0.00134232	-0.00174128	-0.000928432	-0.00208227	-0.00191848	-0.00206504	-0.00117225	-0.00203729	-0.00118006
13_0_9_COO-_LJ	-0.122	-0.428	-0.392	-0.335	-0.279	-0.236	-0.345	-0.227	-0.216	-0.414	-0.208	-0.381		X13_0_9_COO._LJ	-3.35467e-06	1344	4.09269e-07	1.4358e-06	1.12381e-06	1.31503e-06	9.35952e-07	1.15736e-06	7.91701e-07	7.61509e-07	7.24608e-07	1.38883e-06	6.97771e-07	1.27813e-06
8_3_2_Ar(N-H)_C	30.939	30.296	28.025	30.51	27.844	31.138	16.338	31.078	31.128	28.284	30.959	28.179		X8_3_2_Ar.N.H._C	-0.000973542	1345	-0.0301204	-0.0294944	-0.0297028	-0.0272835	-0.0271073	-0.0159057	-0.0303142	-0.0302557	-0.0303044	-0.0275357	-0.0301399	-0.0274334
11_0_-1_Ar(N-H)_C	30.742	26.105	27.664	26.219	30.567	30.888	10.487	30.623	30.973	22.992	30.576	22.508		X11_0_.1_Ar.N.H._C	-0.000799006	1346	-0.024563	-0.020858	-0.0209491	-0.0221037	-0.0244232	-0.00837917	-0.0246797	-0.024468	-0.0247476	-0.0183707	-0.0244304	-0.017984
8_4_5_(H2O)HO_LJ	-0.925	-4.366	-2.887	-3.383	-2.841	-2.425	-3.77	-1.227	-1.244	-4.207	-2.293	-3.122		X8_4_5_.H2O.HO_LJ	-4.34858e-05	1347	4.02244e-05	0.000189859	0.000147112	0.000125544	0.000123543	0.000163941	0.000105453	5.33571e-05	5.40963e-05	0.000182945	9.97129e-05	0.000135763
0_0_3_Ar(N-H)_C	31.886	32.075	31.599	31.857	31.765	31.842	31.721	31.935	31.82	31.69	31.744	31.767		X0_0_3_Ar.N.H._C	-3.47159e-05	1348	-0.00110695	-0.00111351	-0.00110594	-0.00109699	-0.00110275	-0.00110122	-0.00110542	-0.00110865	-0.00110466	-0.00110015	-0.00110202	-0.00110282
11_3_7_(H2O)HO_LJ	-0.251	-0.996	-0.757	-0.769	-0.498	-0.555	-0.809	-0.323	-0.312	-0.962	-0.491	-0.802		X11_3_7_.H2O.HO_LJ	-3.0917e-06	1349	7.76017e-07	3.07933e-06	2.37752e-06	2.34042e-06	1.53967e-06	2.50119e-06	1.71589e-06	9.98619e-07	9.6461e-07	2.97422e-06	1.51802e-06	2.47954e-06
15_0_6_SH_LJ	-0.228	-0.771	-0.741	-0.576	-0.338	-0.452	-0.594	-0.267	-0.258	-0.729	-0.375	-0.623		X15_0_6_SH_LJ	-3.61096e-06	1350	8.23298e-07	2.78405e-06	2.07991e-06	2.67572e-06	1.2205e-06	2.14491e-06	1.63215e-06	9.64125e-07	9.31626e-07	2.63239e-06	1.35411e-06	2.24962e-06
15_0_6_Ar(N-H)_LJ	-0.112	-0.381	-0.366	-0.284	-0.167	-0.223	-0.293	-0.132	-0.127	-0.36	-0.185	-0.308		X15_0_6_Ar.N.H._LJ	-1.80042e-06	1351	2.01647e-07	6.8596e-07	5.1132e-07	6.58954e-07	3.0067e-07	5.27523e-07	4.01494e-07	2.37656e-07	2.28653e-07	6.48152e-07	3.33078e-07	5.5453e-07
11_3_4_O-H_LJ	-0.827	-3.446	-2.6	-2.501	-1.111	-2.19	-2.672	-0.594	-0.583	-3.269	-1.676	-2.449		X11_3_4_O.H_LJ	-1.5291e-05	1352	1.26457e-05	5.26929e-05	3.82429e-05	3.97567e-05	1.69883e-05	4.08576e-05	3.34874e-05	9.08287e-06	8.91467e-06	4.99864e-05	2.56278e-05	3.74477e-05
9_3_2_Ar(N-H)_C	30.749	28.753	26.121	29.626	27.265	31.007	14.765	30.904	30.981	25.432	30.784	25.385		X9_3_2_Ar.N.H._C	-0.000993174	1353	-0.0305391	-0.0285567	-0.0294238	-0.0259427	-0.0270789	-0.0146642	-0.0307954	-0.0306931	-0.0307695	-0.0252584	-0.0305739	-0.0252117
16_4_-1_Ar(N-H)_C	21.632	14.279	14.724	14.75	19.823	22.852	10.445	21.019	22.881	12.689	22.726	12.735		X16_4_.1_Ar.N.H._C	-4.26346e-05	1354	-0.000922271	-0.000608779	-0.00062886	-0.000627751	-0.000845145	-0.000445318	-0.000974285	-0.000896136	-0.000975521	-0.00054099	-0.000968913	-0.000542951
4_2_1_Ar(N-H)_C	31.573	31.424	30.698	31.533	27.199	31.595	30.921	31.659	31.71	31.272	31.451	31.304		X4_2_1_Ar.N.H._C	-0.000165669	1355	-0.00523067	-0.00520599	-0.00522404	-0.00508571	-0.00450603	-0.00512265	-0.00523432	-0.00524492	-0.00525337	-0.0051808	-0.00521046	-0.00518611
14_3_5_(H2O)HO_LJ	-0.141	-0.455	-0.384	-0.346	-0.284	-0.278	-0.358	-0.178	-0.178	-0.42	-0.249	-0.349		X14_3_5_.H2O.HO_LJ	-3.29594e-06	1356	4.64728e-07	1.49965e-06	1.1404e-06	1.26564e-06	9.36048e-07	1.17995e-06	9.16272e-07	5.86678e-07	5.86678e-07	1.3843e-06	8.2069e-07	1.15028e-06
13_2_3_(H2O)HO_LJ	-0.296	-1.158	-0.924	-0.799	-0.632	-0.695	-0.832	-0.392	-0.384	-1.037	-0.537	-0.785		X13_2_3_.H2O.HO_LJ	-7.27791e-06	1357	2.15426e-06	8.42782e-06	5.81505e-06	6.72479e-06	4.59964e-06	6.05522e-06	5.05814e-06	2.85294e-06	2.79472e-06	7.54719e-06	3.90824e-06	5.71316e-06
11_4_2_Ar(N-H)_C	28.915	21.9	20.654	22.659	23.142	30.379	13.745	29.464	30.152	19.304	29.561	19.498		X11_4_2_Ar.N.H._C	-0.000460877	1358	-0.0133263	-0.0100932	-0.010443	-0.00951895	-0.0106656	-0.00633475	-0.014001	-0.0135793	-0.0138964	-0.00889677	-0.013624	-0.00898618
12_1_4_O-H_LJ	-0.732	-3.581	-2.846	-2.353	-0.741	-2.108	-2.504	-0.546	-0.504	-3.432	-1.371	-2.495		X12_1_4_O.H_LJ	-2.24549e-06	1359	1.6437e-06	8.04111e-06	5.28365e-06	6.39067e-06	1.66391e-06	5.62271e-06	4.7335e-06	1.22604e-06	1.13173e-06	7.70653e-06	3.07857e-06	5.60251e-06
12_4_4_SH_LJ	-0.594	-2.026	-1.588	-1.534	-1.437	-1.284	-1.606	-0.708	-0.724	-1.854	-1.15	-1.475		X12_4_4_SH_LJ	-2.23006e-05	1360	1.32465e-05	4.5181e-05	3.42091e-05	3.54133e-05	3.20459e-05	3.58147e-05	2.86339e-05	1.57888e-05	1.61456e-05	4.13453e-05	2.56457e-05	3.28933e-05
12_4_4_Ar(N-H)_LJ	-0.293	-1.001	-0.785	-0.758	-0.71	-0.634	-0.793	-0.349	-0.358	-0.916	-0.568	-0.729		X12_4_4_Ar.N.H._LJ	-1.10038e-05	1361	3.22413e-06	1.10148e-05	8.34091e-06	8.63801e-06	7.81273e-06	8.72605e-06	6.97643e-06	3.84034e-06	3.93937e-06	1.00795e-05	6.25018e-06	8.0218e-06
16_3_-1_Ar(N-H)_C	22.359	14.793	15.365	15.186	20.756	23.525	10.255	21.615	23.715	13.189	23.03	13.205		X16_3_.1_Ar.N.H._C	-7.14392e-05	1362	-0.00159731	-0.0010568	-0.00108488	-0.00109766	-0.00148279	-0.00073261	-0.00168061	-0.00154416	-0.00169418	-0.000942212	-0.00164525	-0.000943355
12_3_7_(H2O)HO_LJ	-0.184	-0.678	-0.538	-0.525	-0.358	-0.386	-0.548	-0.234	-0.229	-0.648	-0.346	-0.547		X12_3_7_.H2O.HO_LJ	-2.62202e-06	1363	4.82452e-07	1.77773e-06	1.37656e-06	1.41065e-06	9.38683e-07	1.43687e-06	1.0121e-06	6.13553e-07	6.00443e-07	1.69907e-06	9.07219e-07	1.43424e-06
10_6_-2_Ar(N-H)_C	25.435	17.642	17.233	19.524	17.35	27.761	17.033	25.874	27.118	14.534	30.324	14.789		X10_6_.2_Ar.N.H._C	-1.89404e-05	1364	-0.000481748	-0.000334146	-0.000369792	-0.000326399	-0.000328615	-0.000322611	-0.000525803	-0.000490063	-0.000513625	-0.000275279	-0.000574347	-0.000280109
8_2_1_(H2O)HO_LJ	-3.965	-30.173	-16.967	-19.574	-18.054	-19.229	-24.653	-6.097	-6.015	-23.368	-9.918	-13.172		X8_2_1_.H2O.HO_LJ	-0.000612768	1365	0.00242963	0.018489	0.0119943	0.0103968	0.0110629	0.0151066	0.0117829	0.00373605	0.0036858	0.0143192	0.00607743	0.00807138
8_2_7_COO-_LJ	-0.87	-4.67	-2.983	-3.545	-2.421	-2.309	-3.848	-1.793	-1.608	-4.71	-1.973	-3.879		X8_2_7_COO._LJ	-9.07577e-06	1366	7.89592e-06	4.23838e-05	3.21736e-05	2.7073e-05	2.19724e-05	3.49236e-05	2.09559e-05	1.62729e-05	1.45938e-05	4.27469e-05	1.79065e-05	3.52049e-05
11_6_0_Ar(N-H)_C	25.378	18.129	17.319	19.512	18.539	28.258	15.132	26.438	27.249	15.509	29.631	15.809		X11_6_0_Ar.N.H._C	-9.32583e-05	1367	-0.00236671	-0.00169068	-0.00181966	-0.00161514	-0.00172892	-0.00141119	-0.00263529	-0.00246556	-0.0025412	-0.00144634	-0.00276334	-0.00147432
14_2_4_Ar(N-H)_LJ	-0.186	-0.649	-0.553	-0.471	-0.339	-0.393	-0.487	-0.223	-0.22	-0.594	-0.326	-0.476		X14_2_4_Ar.N.H._LJ	-3.61376e-06	1368	6.72159e-07	2.34533e-06	1.70208e-06	1.99841e-06	1.22506e-06	1.7599e-06	1.42021e-06	8.05868e-07	7.95026e-07	2.14657e-06	1.17808e-06	1.72015e-06
14_2_4_SH_LJ	-0.377	-1.314	-1.118	-0.954	-0.686	-0.795	-0.987	-0.452	-0.445	-1.203	-0.66	-0.964		X14_2_4_SH_LJ	-7.2269e-06	1369	2.72454e-06	9.49615e-06	6.89446e-06	8.07967e-06	4.95765e-06	7.13295e-06	5.74539e-06	3.26656e-06	3.21597e-06	8.69396e-06	4.76975e-06	6.96673e-06
7_1_7_COO-_LJ	-1.553	-9.125	-5.561	-6.886	-3.896	-4.349	-7.482	-3.322	-2.788	-9.485	-3.632	-8.306		X7_1_7_COO._LJ	1.23982e-05	1370	-1.92543e-05	-0.000113133	-8.53737e-05	-6.89462e-05	-4.83032e-05	-9.2763e-05	-5.39196e-05	-4.11867e-05	-3.45661e-05	-0.000117597	-4.50301e-05	-0.000102979
10_3_3_COO-_LJ	-0.914	-4.198	-2.992	-2.985	-4.248	-2.787	-3.256	-1.901	-1.885	-3.913	-1.98	-2.739		X10_3_3_COO._LJ	-0.000107007	1371	9.78046e-05	0.000449216	0.000319416	0.000320166	0.000454567	0.000348415	0.000298229	0.000203421	0.000201709	0.000418719	0.000211874	0.000293093
15_1_7_(H2O)HO_LJ	-0.088	-0.282	-0.26	-0.217	-0.145	-0.166	-0.224	-0.109	-0.107	-0.266	-0.146	-0.232		X15_1_7_.H2O.HO_LJ	-1.38992e-06	1372	1.22313e-07	3.91957e-07	3.01612e-07	3.61379e-07	2.01538e-07	3.11342e-07	2.30726e-07	1.51501e-07	1.48721e-07	3.69718e-07	2.02928e-07	3.22461e-07
15_3_0_Ar(N-H)_C	23.735	16.214	16.601	16.608	21.626	25.352	10.68	23.31	25.308	14.432	24.357	14.486		X15_3_0_Ar.N.H._C	-0.000120937	1373	-0.00287044	-0.00196087	-0.00200852	-0.00200768	-0.00261539	-0.00129161	-0.003066	-0.00281904	-0.00306068	-0.00174536	-0.00294566	-0.00175189
10_0_9_COO-_LJ	-0.303	-1.279	-1.051	-0.994	-0.683	-0.646	-1.024	-0.581	-0.527	-1.263	-0.562	-1.203		X10_0_9_COO._LJ	-2.99553e-06	1374	9.07646e-07	3.83128e-06	2.97756e-06	3.1483e-06	2.04595e-06	3.06742e-06	1.93511e-06	1.7404e-06	1.57864e-06	3.78335e-06	1.68349e-06	3.60362e-06
14_0_4_Ar(N-H)_LJ	-0.215	-0.867	-0.79	-0.593	-0.335	-0.494	-0.614	-0.264	-0.25	-0.804	-0.364	-0.629		X14_0_4_Ar.N.H._LJ	-3.01267e-06	1375	6.47723e-07	2.61198e-06	1.78651e-06	2.38001e-06	1.00924e-06	1.84978e-06	1.48826e-06	7.95344e-07	7.53166e-07	2.42218e-06	1.09661e-06	1.89497e-06
14_0_4_SH_LJ	-0.434	-1.755	-1.599	-1.201	-0.679	-1	-1.244	-0.535	-0.507	-1.627	-0.737	-1.273		X14_0_4_SH_LJ	-6.24338e-06	1376	2.70963e-06	1.09571e-05	7.4983e-06	9.98316e-06	4.23925e-06	7.76676e-06	6.24338e-06	3.34021e-06	3.16539e-06	1.0158e-05	4.60137e-06	7.94782e-06
15_0_7_COO-_LJ	-0.099	-0.326	-0.313	-0.249	-0.234	-0.19	-0.256	-0.186	-0.18	-0.31	-0.163	-0.271		X15_0_7_COO._LJ	-3.66815e-06	1377	3.63147e-07	1.19582e-06	9.13369e-07	1.14813e-06	8.58347e-07	9.39046e-07	6.96949e-07	6.82276e-07	6.60267e-07	1.13713e-06	5.97908e-07	9.94069e-07
13_1_8_Ar(N-H)_LJ	-0.138	-0.496	-0.437	-0.383	-0.21	-0.28	-0.397	-0.162	-0.154	-0.48	-0.242	-0.425		X13_1_8_Ar.N.H._LJ	-1.19997e-06	1378	1.65595e-07	5.95184e-07	4.59587e-07	5.24386e-07	2.51993e-07	4.76387e-07	3.35991e-07	1.94395e-07	1.84795e-07	5.75984e-07	2.90392e-07	5.09986e-07
13_1_8_SH_LJ	-0.28	-1.005	-0.885	-0.776	-0.424	-0.567	-0.803	-0.327	-0.313	-0.971	-0.491	-0.86		X13_1_8_SH_LJ	-2.24595e-06	1379	6.28865e-07	2.25717e-06	1.74285e-06	1.98766e-06	9.52281e-07	1.80349e-06	1.27345e-06	7.34424e-07	7.02981e-07	2.18081e-06	1.10276e-06	1.93151e-06
12_1_0_Ar(N-H)_C	30.149	23.034	23.705	23.235	28.807	30.587	10.931	29.96	30.643	20.42	29.803	20.21		X12_1_0_Ar.N.H._C	-0.00057033	1380	-0.0171949	-0.013137	-0.0132516	-0.0135197	-0.0164295	-0.00623428	-0.0174447	-0.0170871	-0.0174766	-0.0116461	-0.0169975	-0.0115264
16_6_-3_Ar(N-H)_C	19.74	12.514	13.019	13.164	18.069	20.614	10.721	18.868	20.646	11.009	21.833	11.029		X16_6_.3_Ar.N.H._C	5.15936e-05	1381	0.00101846	0.000645643	0.000679178	0.000671697	0.000932245	0.000553135	0.00106355	0.000973468	0.0010652	0.000567994	0.00112644	0.000569026
1_9_-2_O-H_LJ	-27.019	-62.321	-37.856	-33.676	-67.367	-50.213	-58.052	-13.346	-34.444	-81.617	-50.701	-58.467		X1_9_.2_O.H_LJ	-0.00225882	1382	0.061031	0.140772	0.0760679	0.0855098	0.15217	0.131129	0.113422	0.0301462	0.0778027	0.184358	0.114524	0.132066
16_0_-3_Ar(N-H)_C	23.841	15.122	16.406	15.371	23.294	24.185	9.722	22.155	25.347	13.6	23.419	13.45		X16_0_.3_Ar.N.H._C	-9.856e-05	1383	-0.00234977	-0.00149042	-0.00151497	-0.00161698	-0.00229586	-0.000958201	-0.00238367	-0.0021836	-0.0024982	-0.00134042	-0.00230818	-0.00132563
8_4_5_SH_LJ	-1.942	-9.161	-6.061	-7.098	-5.546	-5.083	-7.912	-2.396	-2.43	-8.822	-4.814	-6.553		X8_4_5_SH_LJ	-8.0172e-05	1384	0.000155694	0.000734455	0.000569061	0.000485922	0.000444634	0.00063432	0.000407514	0.000192092	0.000194818	0.000707277	0.000385948	0.000525367
8_3_6_SH_LJ	-1.879	-9.749	-6.244	-7.443	-3.959	-5.15	-8.274	-2.384	-2.251	-9.747	-4.515	-7.461		X8_3_6_SH_LJ	-2.11152e-05	1385	3.96754e-05	0.000205852	0.00015716	0.000131843	8.3595e-05	0.000174707	0.000108743	5.03386e-05	4.75303e-05	0.00020581	9.5335e-05	0.00015754
8_4_5_Ar(N-H)_LJ	-0.959	-4.525	-2.994	-3.506	-2.739	-2.511	-3.908	-1.184	-1.2	-4.357	-2.378	-3.237		X8_4_5_Ar.N.H._LJ	-3.96283e-05	1386	3.80036e-05	0.000179318	0.000138937	0.000118647	0.000108542	0.000154868	9.95068e-05	4.692e-05	4.7554e-05	0.000172661	9.42362e-05	0.000128277
8_3_6_Ar(N-H)_LJ	-0.928	-4.815	-3.084	-3.676	-1.955	-2.543	-4.087	-1.178	-1.112	-4.814	-2.23	-3.685		X8_3_6_Ar.N.H._LJ	-1.04207e-05	1387	9.6704e-06	5.01756e-05	3.83065e-05	3.21374e-05	2.03724e-05	4.25894e-05	2.64998e-05	1.22756e-05	1.15878e-05	5.01652e-05	2.32381e-05	3.84002e-05
12_2_8_COO-_LJ	-0.178	-0.667	-0.544	-0.519	-0.466	-0.368	-0.539	-0.338	-0.324	-0.644	-0.326	-0.562		X12_2_8_COO._LJ	-5.26336e-06	1388	9.36878e-07	3.51066e-06	2.73168e-06	2.86327e-06	2.45273e-06	2.83695e-06	1.93692e-06	1.77902e-06	1.70533e-06	3.3896e-06	1.71586e-06	2.95801e-06
16_1_-2_Ar(N-H)_C	23.518	15.276	16.287	15.553	22.561	24.271	9.875	22.234	25.013	13.697	23.424	13.613		X16_1_.2_Ar.N.H._C	-0.000101542	1389	-0.00238807	-0.00155116	-0.00157929	-0.00165382	-0.0022909	-0.00100273	-0.00246453	-0.00225769	-0.00253988	-0.00139082	-0.00237853	-0.0013823
15_1_6_Ar(N-H)_LJ	-0.107	-0.351	-0.323	-0.265	-0.168	-0.208	-0.273	-0.125	-0.122	-0.33	-0.179	-0.281		X15_1_6_Ar.N.H._LJ	-1.55355e-06	1390	1.6623e-07	5.45295e-07	4.1169e-07	5.01796e-07	2.60996e-07	4.24118e-07	3.23138e-07	1.94193e-07	1.89533e-07	5.12671e-07	2.78085e-07	4.36547e-07
15_1_6_SH_LJ	-0.217	-0.71	-0.654	-0.537	-0.34	-0.422	-0.554	-0.253	-0.247	-0.667	-0.362	-0.569		X15_1_6_SH_LJ	-3.27131e-06	1391	7.09874e-07	2.32263e-06	1.75669e-06	2.13944e-06	1.11224e-06	1.8123e-06	1.38049e-06	8.27641e-07	8.08013e-07	2.18196e-06	1.18421e-06	1.86137e-06
15_6_-1_Ar(N-H)_C	21	13.919	14.111	14.619	18.433	22.506	11.328	20.72	22.121	12.223	23.161	12.349		X15_6_.1_Ar.N.H._C	7.88106e-06	1392	0.000165502	0.000109696	0.000115213	0.00011121	0.000145272	8.92766e-05	0.000177371	0.000163296	0.000174337	9.63302e-05	0.000182533	9.73232e-05
7_4_0_Ar(N-H)_C	30.89	29.547	25.046	30.49	17.379	31.083	23.221	31.08	31.14	24.645	31.197	24.975		X7_4_0_Ar.N.H._C	-0.000865744	1393	-0.0267428	-0.0255801	-0.0263965	-0.0216834	-0.0150458	-0.0201035	-0.0269099	-0.0269073	-0.0269593	-0.0213363	-0.0270086	-0.021622
13_7_-3_Ar(N-H)_C	21.081	13.694	14.022	14.79	17.808	22.452	13.069	20.436	21.956	11.668	25.107	11.783		X13_7_.3_Ar.N.H._C	9.11066e-05	1394	0.00192062	0.00124761	0.00134747	0.0012775	0.00162243	0.00119067	0.00204552	0.00186185	0.00200034	0.00106303	0.00228741	0.00107351
15_5_0_Ar(N-H)_C	22.01	14.901	15.027	15.483	19.43	23.706	11.134	21.868	23.315	13.172	23.577	13.304		X15_5_0_Ar.N.H._C	-4.64871e-05	1395	-0.00102318	-0.000692705	-0.00071976	-0.000698562	-0.000903245	-0.000517588	-0.00110202	-0.00101658	-0.00108385	-0.000612328	-0.00109603	-0.000618465
14_0_8_SH_LJ	-0.219	-0.747	-0.706	-0.576	-0.314	-0.427	-0.595	-0.253	-0.243	-0.719	-0.367	-0.644		X14_0_8_SH_LJ	-2.52465e-06	1396	5.52897e-07	1.88591e-06	1.4542e-06	1.7824e-06	7.92739e-07	1.50216e-06	1.07802e-06	6.38735e-07	6.13489e-07	1.81522e-06	9.26545e-07	1.62587e-06
14_0_8_Ar(N-H)_LJ	-0.108	-0.369	-0.349	-0.285	-0.155	-0.211	-0.294	-0.125	-0.12	-0.355	-0.181	-0.318		X14_0_8_Ar.N.H._LJ	-1.25153e-06	1397	1.35166e-07	4.61816e-07	3.56687e-07	4.36786e-07	1.93988e-07	3.67951e-07	2.64074e-07	1.56442e-07	1.50184e-07	4.44295e-07	2.26528e-07	3.97988e-07
15_0_5_Ar(N-H)_LJ	-0.131	-0.455	-0.434	-0.331	-0.198	-0.266	-0.342	-0.155	-0.15	-0.425	-0.215	-0.353		X15_0_5_Ar.N.H._LJ	-2.11481e-06	1398	2.77041e-07	9.62241e-07	7.00004e-07	9.1783e-07	4.18733e-07	7.23267e-07	5.62541e-07	3.27796e-07	3.17222e-07	8.98796e-07	4.54685e-07	7.4653e-07
15_0_5_SH_LJ	-0.264	-0.921	-0.878	-0.671	-0.4	-0.539	-0.691	-0.313	-0.303	-0.861	-0.435	-0.715		X15_0_5_SH_LJ	-4.24248e-06	1399	1.12002e-06	3.90733e-06	2.84671e-06	3.7249e-06	1.69699e-06	2.93156e-06	2.2867e-06	1.3279e-06	1.28547e-06	3.65278e-06	1.84548e-06	3.03338e-06
10_3_2_Ar(N-H)_C	30.467	25.913	24.212	26.552	26.422	30.843	13.691	30.666	30.796	22.942	30.53	22.964		X10_3_2_Ar.N.H._C	-0.000797848	1400	-0.024308	-0.0206746	-0.0211845	-0.0193175	-0.0210807	-0.0109233	-0.024608	-0.0244668	-0.0245705	-0.0183042	-0.0243583	-0.0183218
14_1_4_COO-_LJ	-0.209	-0.789	-0.69	-0.555	-0.571	-0.464	-0.575	-0.412	-0.398	-0.727	-0.361	-0.574		X14_1_4_COO._LJ	-9.14775e-06	1401	1.91188e-06	7.21758e-06	5.077e-06	6.31195e-06	5.22337e-06	5.25996e-06	4.24456e-06	3.76887e-06	3.64081e-06	6.65042e-06	3.30234e-06	5.25081e-06
12_4_4_(H2O)HO_LJ	-0.283	-0.965	-0.756	-0.731	-0.736	-0.611	-0.765	-0.362	-0.371	-0.883	-0.547	-0.702		X12_4_4_.H2O.HO_LJ	-1.19002e-05	1402	3.36775e-06	1.14837e-05	8.69904e-06	8.99654e-06	8.75854e-06	9.10365e-06	7.27102e-06	4.30787e-06	4.41497e-06	1.05079e-05	6.5094e-06	8.35393e-06
11_4_6_(H2O)HO_LJ	-0.269	-1.01	-0.759	-0.783	-0.624	-0.585	-0.827	-0.344	-0.344	-0.955	-0.537	-0.777		X11_4_6_.H2O.HO_LJ	-6.71565e-06	1403	1.80651e-06	6.78281e-06	5.25836e-06	5.09718e-06	4.19057e-06	5.55385e-06	3.92866e-06	2.31018e-06	2.31018e-06	6.41345e-06	3.60631e-06	5.21806e-06
15_0_5_COO-_LJ	-0.135	-0.471	-0.45	-0.343	-0.332	-0.276	-0.354	-0.26	-0.251	-0.441	-0.223	-0.366		X15_0_5_COO._LJ	-5.59661e-06	1404	7.55542e-07	2.636e-06	1.91964e-06	2.51847e-06	1.85807e-06	1.9812e-06	1.54466e-06	1.45512e-06	1.40475e-06	2.46811e-06	1.24804e-06	2.04836e-06
7_3_5_O-H_LJ	-3.098	-17.185	-10.838	-13.293	-4.364	-9.758	-15.445	-2.338	-2.248	-17.801	-8.665	-12.69		X7_3_5_O.H_LJ	-6.89488e-05	1405	0.000213603	0.00118489	0.000916537	0.000747267	0.000300893	0.00106491	0.000672802	0.000161202	0.000154997	0.00122736	0.000597441	0.00087496
15_2_5_(H2O)HO_LJ	-0.112	-0.354	-0.314	-0.267	-0.205	-0.215	-0.275	-0.141	-0.14	-0.327	-0.19	-0.274		X15_2_5_.H2O.HO_LJ	-2.21866e-06	1406	2.4849e-07	7.85406e-07	5.92382e-07	6.96659e-07	4.54825e-07	6.10132e-07	4.77012e-07	3.12831e-07	3.10612e-07	7.25502e-07	4.21545e-07	6.07913e-07
14_4_1_Ar(N-H)_C	24.205	17.003	16.946	17.509	21.183	26.356	11.454	24.344	25.858	15.071	25.298	15.215		X14_4_1_Ar.N.H._C	-0.00013482	1407	-0.00326331	-0.00229234	-0.00236056	-0.00228465	-0.00285589	-0.00154422	-0.00355331	-0.00328205	-0.00348617	-0.00203187	-0.00341067	-0.00205128
0_0_-2_Ar(N-H)_C	32.028	30.9	32.001	10.171	32.186	31.458	-294.675	32.111	32.138	-20.404	32.127	-114.793		X0_0_.2_Ar.N.H._C	-0.0187142	1408	-0.599377	-0.578268	-0.190342	-0.598872	-0.602334	5.5146	-0.58871	-0.60093	-0.601436	0.381844	-0.60123	2.14825
11_3_7_COO-_LJ	-0.27	-1.071	-0.815	-0.828	-0.806	-0.597	-0.87	-0.523	-0.506	-1.034	-0.528	-0.863		X11_3_7_COO._LJ	-1.03788e-05	1409	2.80229e-06	1.11157e-05	8.59368e-06	8.45875e-06	8.36535e-06	9.02959e-06	6.19617e-06	5.42813e-06	5.25169e-06	1.07317e-05	5.48003e-06	8.95694e-06
15_2_6_(H2O)HO_LJ	-0.097	-0.303	-0.27	-0.233	-0.172	-0.183	-0.24	-0.12	-0.119	-0.283	-0.163	-0.242		X15_2_6_.H2O.HO_LJ	-1.75791e-06	1410	1.70518e-07	5.32648e-07	4.09594e-07	4.74637e-07	3.02361e-07	4.219e-07	3.21698e-07	2.1095e-07	2.09192e-07	4.9749e-07	2.8654e-07	4.25415e-07
10_4_3_SH_LJ	-1.455	-5.564	-4.134	-4.203	-4.949	-3.724	-4.482	-1.78	-1.861	-5.055	-3.169	-3.784		X10_4_3_SH_LJ	-0.000111683	1411	0.000162498	0.000621402	0.000469402	0.000461696	0.000552717	0.000500561	0.000415906	0.000198795	0.000207841	0.000564556	0.000353922	0.000422607
10_4_3_Ar(N-H)_LJ	-0.719	-2.748	-2.042	-2.076	-2.444	-1.839	-2.214	-0.879	-0.919	-2.497	-1.565	-1.869		X10_4_3_Ar.N.H._LJ	-5.51299e-05	1412	3.96384e-05	0.000151497	0.00011445	0.000112575	0.000134738	0.000122058	0.000101384	4.84592e-05	5.06644e-05	0.000137659	8.62784e-05	0.000103038
14_1_8_(H2O)HO_LJ	-0.099	-0.331	-0.299	-0.258	-0.16	-0.19	-0.266	-0.123	-0.119	-0.317	-0.168	-0.281		X14_1_8_.H2O.HO_LJ	-1.19696e-06	1413	1.18499e-07	3.96195e-07	3.08817e-07	3.57892e-07	1.91514e-07	3.18392e-07	2.27423e-07	1.47227e-07	1.42439e-07	3.79438e-07	2.0109e-07	3.36347e-07
17_5_-3_Ar(N-H)_C	19.622	12.358	12.945	12.878	18.332	20.333	10.083	18.654	20.558	10.972	21.101	10.962		X17_5_.3_Ar.N.H._C	3.0792e-05	1414	0.000604201	0.000380528	0.00039654	0.000398603	0.000564479	0.000310476	0.000626094	0.000574394	0.000633022	0.00033785	0.000649742	0.000337542
14_3_6_(H2O)HO_LJ	-0.12	-0.387	-0.328	-0.299	-0.233	-0.233	-0.309	-0.151	-0.15	-0.361	-0.212	-0.306		X14_3_6_.H2O.HO_LJ	-2.4268e-06	1415	2.91216e-07	9.39173e-07	7.25614e-07	7.95991e-07	5.65445e-07	7.49882e-07	5.65445e-07	3.66447e-07	3.6402e-07	8.76076e-07	5.14482e-07	7.42602e-07
17_3_-2_Ar(N-H)_C	21.073	13.535	14.218	13.915	19.883	21.875	9.825	20.1	22.236	12.103	21.752	12.086		X17_3_.2_Ar.N.H._C	-3.18413e-05	1416	-0.000670993	-0.000430973	-0.000443072	-0.00045272	-0.000633102	-0.000312841	-0.00069653	-0.000640011	-0.000708024	-0.000385376	-0.000692613	-0.000384835
15_0_7_SH_LJ	-0.193	-0.636	-0.612	-0.485	-0.282	-0.371	-0.501	-0.224	-0.217	-0.605	-0.318	-0.53		X15_0_7_SH_LJ	-2.7996e-06	1417	5.40323e-07	1.78055e-06	1.35781e-06	1.71336e-06	7.89488e-07	1.4026e-06	1.03865e-06	6.27111e-07	6.07514e-07	1.69376e-06	8.90273e-07	1.48379e-06
15_0_7_Ar(N-H)_LJ	-0.096	-0.314	-0.302	-0.24	-0.139	-0.184	-0.247	-0.111	-0.107	-0.299	-0.157	-0.262		X15_0_7_Ar.N.H._LJ	-1.32971e-06	1418	1.27652e-07	4.17529e-07	3.1913e-07	4.01572e-07	1.8483e-07	3.28438e-07	2.44667e-07	1.47598e-07	1.42279e-07	3.97583e-07	2.08764e-07	3.48384e-07
15_1_5_Ar(N-H)_LJ	-0.124	-0.414	-0.379	-0.307	-0.199	-0.247	-0.316	-0.146	-0.143	-0.385	-0.208	-0.321		X15_1_5_Ar.N.H._LJ	-1.97271e-06	1419	2.44616e-07	8.16703e-07	6.05623e-07	7.47658e-07	3.9257e-07	6.23377e-07	4.8726e-07	2.88016e-07	2.82098e-07	7.59495e-07	4.10324e-07	6.33241e-07
15_1_5_SH_LJ	-0.251	-0.838	-0.767	-0.621	-0.404	-0.5	-0.64	-0.296	-0.29	-0.779	-0.42	-0.649		X15_1_5_SH_LJ	-4.06415e-06	1420	1.0201e-06	3.40576e-06	2.52384e-06	3.1172e-06	1.64192e-06	2.60106e-06	2.03208e-06	1.20299e-06	1.1786e-06	3.16597e-06	1.70694e-06	2.63763e-06
16_5_-1_Ar(N-H)_C	20.875	13.73	14.07	14.27	18.897	22.16	10.585	20.395	22.009	12.165	22.353	12.246		X16_5_.1_Ar.N.H._C	-1.18647e-05	1421	-0.000247675	-0.000162902	-0.000169309	-0.000166936	-0.000224207	-0.000125588	-0.000262921	-0.00024198	-0.00026113	-0.000144334	-0.000265211	-0.000145295
12_0_-1_Ar(N-H)_C	30.392	23.208	24.698	23.344	29.958	30.639	10.543	30.06	30.749	20.579	30.02	20.251		X12_0_.1_Ar.N.H._C	-0.00056577	1422	-0.0171949	-0.0131304	-0.0132073	-0.0139734	-0.0169493	-0.00596491	-0.0173346	-0.017007	-0.0173969	-0.011643	-0.0169844	-0.0114574
10_3_7_COO-_LJ	-0.37	-1.594	-1.148	-1.229	-1.125	-0.858	-1.304	-0.726	-0.695	-1.55	-0.76	-1.277		X10_3_7_COO._LJ	-1.25884e-05	1423	4.6577e-06	2.00659e-05	1.54711e-05	1.44515e-05	1.41619e-05	1.64153e-05	1.08008e-05	9.13917e-06	8.74893e-06	1.9512e-05	9.56718e-06	1.60754e-05
14_6_0_Ar(N-H)_C	22.103	15.082	15	15.856	18.744	24.066	11.996	22.245	23.4	13.212	24.445	13.404		X14_6_0_Ar.N.H._C	-2.46835e-05	1424	-0.00054558	-0.000372277	-0.000391382	-0.000370253	-0.000462668	-0.000296103	-0.000594033	-0.000549085	-0.000577594	-0.000326119	-0.000603388	-0.000330858
7_4_4_SH_LJ	-3.659	-17.642	-11.904	-13.977	-14.277	-10.303	-15.922	-4.547	-4.831	-16.976	-10.41	-12.096		X7_4_4_SH_LJ	-0.000321953	1425	0.00117803	0.00567989	0.00449994	0.00383253	0.00459652	0.00512613	0.00331708	0.00146392	0.00155535	0.00546547	0.00335153	0.00389434
17_4_-2_Ar(N-H)_C	20.451	13.12	13.695	13.561	19.102	21.32	9.963	19.596	21.527	11.696	21.49	11.704		X17_4_.2_Ar.N.H._C	-8.59598e-06	1426	-0.000175796	-0.000112779	-0.00011657	-0.000117722	-0.0001642	-8.56417e-05	-0.000183266	-0.000168447	-0.000185046	-0.000100539	-0.000184728	-0.000100607
12_2_1_Ar(N-H)_C	28.693	22.353	22.308	22.654	26.549	30.464	11.53	29.431	30.44	19.843	29.882	19.791		X12_2_1_Ar.N.H._C	-0.000466316	1427	-0.01338	-0.0104236	-0.0105639	-0.0104026	-0.0123802	-0.00537663	-0.0142059	-0.0137242	-0.0141947	-0.00925311	-0.0139345	-0.00922887
17_1_-3_Ar(N-H)_C	21.994	13.851	14.877	14.136	21.323	22.392	9.524	20.558	23.256	12.458	22.016	12.355		X17_1_.3_Ar.N.H._C	-5.5057e-05	1428	-0.00121092	-0.000762594	-0.000778286	-0.000819083	-0.00117398	-0.000524363	-0.00123284	-0.00113186	-0.00128041	-0.0006859	-0.00121213	-0.000680229
7_4_4_Ar(N-H)_LJ	-1.807	-8.713	-5.879	-6.903	-7.049	-5.087	-7.863	-2.246	-2.386	-8.383	-5.141	-5.974		X7_4_4_Ar.N.H._LJ	-0.000158823	1429	0.000286993	0.00138382	0.00109635	0.00093372	0.00111954	0.00124882	0.000807932	0.000356716	0.000378951	0.00133141	0.000816509	0.000948808
6_1_6_O-H_LJ	-5.936	-37.945	-21.702	-28.761	-5.52	-19.602	-33.159	-4.888	-3.946	-42.238	-16.273	-35.071		X6_1_6_O.H_LJ	0.000113509	1430	-0.00067379	-0.0043071	-0.00326464	-0.00246337	-0.00062657	-0.00376385	-0.00222501	-0.000554832	-0.000447907	-0.0047944	-0.00184713	-0.00398088
7_3_2_Ar(N-H)_C	31.085	30.744	29.743	30.87	28.01	31.248	18.907	31.219	31.251	30.165	31.093	30.136		X7_3_2_Ar.N.H._C	-0.000813599	1431	-0.0252907	-0.0250133	-0.0251158	-0.0241989	-0.0227889	-0.0153827	-0.0254233	-0.0253997	-0.0254258	-0.0245422	-0.0252972	-0.0245186
14_7_-3_Ar(N-H)_C	20.385	13.11	13.491	14.042	17.763	21.602	12.17	19.685	21.244	11.303	23.728	11.391		X14_7_.3_Ar.N.H._C	8.55462e-05	1432	0.00174386	0.00112151	0.00120124	0.0011541	0.00151956	0.0010411	0.00184797	0.00168398	0.00181734	0.000966928	0.00202984	0.000974456
12_2_5_O-H_LJ	-0.544	-2.26	-1.823	-1.626	-0.58	-1.373	-1.718	-0.389	-0.371	-2.189	-1.032	-1.71		X12_2_5_O.H_LJ	-3.69229e-06	1433	2.0086e-06	8.34456e-06	6.00366e-06	6.73104e-06	2.14153e-06	6.34335e-06	5.06951e-06	1.4363e-06	1.36984e-06	8.08241e-06	3.81044e-06	6.31381e-06
11_3_5_O-H_LJ	-0.68	-2.782	-2.131	-2.07	-0.834	-1.721	-2.205	-0.483	-0.47	-2.696	-1.369	-2.096		X11_3_5_O.H_LJ	-8.00091e-06	1434	5.44062e-06	2.22585e-05	1.65619e-05	1.70499e-05	6.67276e-06	1.7642e-05	1.37696e-05	3.86444e-06	3.76043e-06	2.15704e-05	1.09532e-05	1.67699e-05
-1_5_5_(H2O)HO_LJ	-3.821	33.721	-65.638	33.792	-7.602	-8.361	33.132	-4.283	-4.499	34.512	-19.486	-67.476		X.1_5_5_.H2O.HO_LJ	-0.00408698	1435	0.0156163	-0.137817	-0.138107	0.268261	0.0310692	-0.13541	0.0341712	0.0175045	0.0183873	-0.14105	0.0796389	0.275773
-1_5_5_O-H_LJ	-6.657	33.979	-112.637	34.05	-7.078	-14.563	33.396	-3.984	-4.184	34.767	-33.909	-116.194		X.1_5_5_O.H_LJ	-0.00562691	1436	0.0374583	-0.191197	-0.191596	0.633798	0.0398273	-0.187916	0.0819447	0.0224176	0.023543	-0.195631	0.190803	0.653813
15_0_-2_Ar(N-H)_C	25.671	16.861	18.169	17.077	24.857	26.464	9.994	24.155	27.477	15.123	25.021	14.981		X15_0_.2_Ar.N.H._C	-0.000159916	1437	-0.0041052	-0.00269634	-0.00273088	-0.00290551	-0.00397503	-0.0015982	-0.00423201	-0.00386277	-0.00439401	-0.00241841	-0.00400125	-0.0023957
13_2_3_Ar(N-H)_LJ	-0.307	-1.2	-0.959	-0.829	-0.61	-0.72	-0.864	-0.378	-0.371	-1.075	-0.558	-0.815		X13_2_3_Ar.N.H._LJ	-6.43867e-06	1438	1.97667e-06	7.7264e-06	5.33766e-06	6.17468e-06	3.92759e-06	5.56301e-06	4.63584e-06	2.43382e-06	2.38875e-06	6.92157e-06	3.59278e-06	5.24752e-06
13_2_3_SH_LJ	-0.622	-2.43	-1.941	-1.678	-1.235	-1.458	-1.748	-0.766	-0.75	-2.177	-1.129	-1.649		X13_2_3_SH_LJ	-1.29192e-05	1439	8.03576e-06	3.13937e-05	2.16785e-05	2.50762e-05	1.59552e-05	2.25828e-05	1.88362e-05	9.89613e-06	9.68942e-06	2.81252e-05	1.45858e-05	2.13038e-05
11_2_3_O-H_LJ	-1.158	-5.87	-4.17	-3.833	-1.479	-3.615	-4.162	-0.872	-0.827	-5.417	-2.321	-3.709		X11_2_3_O.H_LJ	-1.49959e-05	1440	1.73653e-05	8.80261e-05	5.74794e-05	6.2533e-05	2.2179e-05	6.2413e-05	5.42103e-05	1.30764e-05	1.24016e-05	8.12329e-05	3.48055e-05	5.56199e-05
14_3_5_SH_LJ	-0.296	-0.955	-0.806	-0.726	-0.555	-0.585	-0.751	-0.348	-0.348	-0.882	-0.524	-0.732		X14_3_5_SH_LJ	-5.92846e-06	1441	1.75482e-06	5.66168e-06	4.30406e-06	4.77834e-06	3.2903e-06	4.45227e-06	3.46815e-06	2.0631e-06	2.0631e-06	5.2289e-06	3.10651e-06	4.33963e-06
14_3_5_Ar(N-H)_LJ	-0.146	-0.472	-0.398	-0.359	-0.274	-0.289	-0.371	-0.172	-0.172	-0.436	-0.259	-0.362		X14_3_5_Ar.N.H._LJ	-2.90487e-06	1442	4.24111e-07	1.3711e-06	1.04285e-06	1.15614e-06	7.95934e-07	1.07771e-06	8.39507e-07	4.99637e-07	4.99637e-07	1.26652e-06	7.52361e-07	1.05156e-06
15_1_-1_Ar(N-H)_C	25.189	16.942	17.879	17.188	23.868	26.42	10.172	24.154	26.958	15.159	24.921	15.093		X15_1_.1_Ar.N.H._C	-0.000162328	1443	-0.00408887	-0.00275015	-0.00279009	-0.00290226	-0.00387444	-0.0016512	-0.0042887	-0.00392086	-0.00437603	-0.00246072	-0.00404537	-0.00245001
13_1_3_(H2O)HO_LJ	-0.326	-1.438	-1.16	-0.943	-0.629	-0.823	-0.985	-0.442	-0.421	-1.293	-0.582	-0.951		X13_1_3_.H2O.HO_LJ	-5.03218e-06	1444	1.64049e-06	7.23628e-06	4.74535e-06	5.83733e-06	3.16524e-06	4.9567e-06	4.14149e-06	2.22423e-06	2.11855e-06	6.50662e-06	2.92873e-06	4.78561e-06
6_1_3_O-H_LJ	-21.456	-86.186	-108.421	-126.91	-25.047	32.57	-150.463	-22.603	-19.214	32.431	-77.991	-119.81		X6_1_3_O.H_LJ	0.00244178	1445	-0.0523908	-0.210447	-0.309886	-0.26474	-0.0611592	-0.367397	0.0795287	-0.0551915	-0.0469163	0.0791893	-0.190437	-0.292549
-1_5_5_COO-_LJ	-4.108	33.86	-62.817	33.926	-12.327	-8.979	33.289	-6.939	-7.289	34.638	-20.793	-66.411		X.1_5_5_COO._LJ	-0.00415786	1446	0.0170805	-0.140785	-0.14106	0.261184	0.051254	-0.138411	0.0373335	0.0288514	0.0303067	-0.14402	0.0864544	0.276128
9_4_3_SH_LJ	-2.144	-8.665	-6.376	-6.695	-8.542	-5.926	-7.229	-2.647	-2.798	-7.996	-5.027	-5.863		X9_4_3_SH_LJ	-0.000219043	1447	0.000469627	0.001898	0.00146649	0.00139661	0.00187106	0.00158346	0.00129805	0.000579805	0.000612881	0.00175146	0.00110113	0.00128425
16_2_-1_Ar(N-H)_C	23.036	15.256	15.974	15.563	21.664	24.162	10.027	22.165	24.483	13.652	23.258	13.642		X16_2_.1_Ar.N.H._C	-9.69154e-05	1448	-0.00223254	-0.00147854	-0.00150829	-0.00154813	-0.00209958	-0.000971771	-0.00234167	-0.00214813	-0.00237278	-0.00132309	-0.00225406	-0.00132212
9_4_3_Ar(N-H)_LJ	-1.059	-4.28	-3.149	-3.307	-4.218	-2.927	-3.571	-1.308	-1.382	-3.949	-2.483	-2.896		X9_4_3_Ar.N.H._LJ	-0.000108161	1449	0.000114542	0.000462927	0.000357687	0.000340597	0.000456221	0.000386241	0.000316586	0.000141474	0.000149478	0.000427126	0.000268563	0.000313233
14_2_7_SH_LJ	-0.233	-0.776	-0.676	-0.6	-0.381	-0.455	-0.62	-0.271	-0.265	-0.735	-0.404	-0.634		X14_2_7_SH_LJ	-2.85159e-06	1450	6.6442e-07	2.21283e-06	1.71095e-06	1.92767e-06	1.08646e-06	1.76799e-06	1.29747e-06	7.72781e-07	7.55671e-07	2.09592e-06	1.15204e-06	1.80791e-06
14_2_7_Ar(N-H)_LJ	-0.115	-0.383	-0.334	-0.296	-0.188	-0.225	-0.306	-0.134	-0.131	-0.363	-0.2	-0.313		X14_2_7_Ar.N.H._LJ	-1.45141e-06	1451	1.66912e-07	5.55891e-07	4.29618e-07	4.84772e-07	2.72865e-07	4.44132e-07	3.26568e-07	1.94489e-07	1.90135e-07	5.26863e-07	2.90282e-07	4.54292e-07
11_1_3_O-H_LJ	-1.339	-8.293	-5.73	-4.92	-1.466	-4.815	-5.417	-1.059	-0.951	-7.741	-2.632	-4.984		X11_1_3_O.H_LJ	2.38613e-06	1452	-3.19503e-06	-1.97882e-05	-1.17398e-05	-1.36725e-05	-3.49807e-06	-1.29257e-05	-1.14892e-05	-2.52691e-06	-2.26921e-06	-1.84711e-05	-6.2803e-06	-1.18925e-05
16_6_-2_Ar(N-H)_C	19.95	12.861	13.243	13.489	18.038	21.072	10.707	19.346	20.918	11.338	21.914	11.407		X16_6_.2_Ar.N.H._C	3.46352e-05	1453	0.000690973	0.000445444	0.000467194	0.000458674	0.00062475	0.000370839	0.000729833	0.000670053	0.0007245	0.000392694	0.000758996	0.000395084
13_7_-2_Ar(N-H)_C	21.443	14.208	14.327	15.291	17.693	23.155	13.066	21.233	22.472	12.17	25.258	12.348		X13_7_.2_Ar.N.H._C	6.15935e-05	1454	0.00132075	0.00087512	0.000941826	0.00088245	0.00108977	0.000804781	0.0014262	0.00130781	0.00138413	0.000749593	0.00155573	0.000760556
11_3_7_SH_LJ	-0.527	-2.091	-1.591	-1.616	-0.972	-1.166	-1.7	-0.631	-0.61	-2.019	-1.032	-1.685		X11_3_7_SH_LJ	-4.6932e-06	1455	2.47332e-06	9.81348e-06	7.58421e-06	7.46688e-06	4.56179e-06	7.97844e-06	5.47227e-06	2.96141e-06	2.86285e-06	9.47557e-06	4.84338e-06	7.90804e-06
11_3_7_Ar(N-H)_LJ	-0.26	-1.033	-0.786	-0.798	-0.48	-0.576	-0.84	-0.311	-0.301	-0.998	-0.51	-0.832		X11_3_7_Ar.N.H._LJ	-2.363e-06	1456	6.14379e-07	2.44098e-06	1.88567e-06	1.85732e-06	1.13424e-06	1.98492e-06	1.36109e-06	7.34892e-07	7.11262e-07	2.35827e-06	1.20513e-06	1.96601e-06
-1_5_5_SH_LJ	-8.019	34.217	-111.224	34.281	-14.829	-17.513	33.658	-8.361	-8.783	34.988	-40.363	-120.62		X.1_5_5_SH_LJ	-0.0059018	1457	0.0473265	-0.201942	-0.20232	0.656422	0.0875178	-0.198643	0.103358	0.0493449	0.0518355	-0.206492	0.238214	0.711875
12_4_2_Ar(N-H)_C	27.145	20.11	19.32	20.718	22.538	29.331	12.8	28.104	29.292	17.785	28.343	17.985		X12_4_2_Ar.N.H._C	-0.000309965	1458	-0.008414	-0.0062334	-0.00642186	-0.00598853	-0.00698599	-0.00396755	-0.00909159	-0.00871126	-0.0090795	-0.00551273	-0.00878534	-0.00557472
-1_5_5_Ar(N-H)_LJ	-3.961	33.925	-53.538	33.988	-7.323	-8.649	33.366	-4.13	-4.338	34.695	-19.909	-58.472		X.1_5_5_Ar.N.H._LJ	-0.00375624	1459	0.0148785	-0.12743	-0.127667	0.201101	0.0275069	-0.125331	0.0324877	0.0155133	0.0162946	-0.130323	0.0747829	0.219635
4_1_1_Ar(N-H)_C	31.703	31.592	31.228	31.69	31.333	31.702	29.374	31.761	31.837	31.517	31.363	31.508		X4_1_1_Ar.N.H._C	-0.000156696	1460	-0.00496775	-0.00495035	-0.00496571	-0.00489332	-0.00490977	-0.0046028	-0.00496759	-0.00497683	-0.00498874	-0.0049386	-0.00491447	-0.00493719
15_0_8_(H2O)HO_LJ	-0.077	-0.247	-0.236	-0.192	-0.119	-0.143	-0.198	-0.095	-0.092	-0.235	-0.127	-0.211		X15_0_8_.H2O.HO_LJ	-1.10133e-06	1461	8.48027e-08	2.72029e-07	2.11456e-07	2.59915e-07	1.31059e-07	2.18064e-07	1.57491e-07	1.04627e-07	1.01323e-07	2.58813e-07	1.39869e-07	2.32381e-07
[truncated: 4,739 more rows]
