# Supplementary material for: A receptor dependent-4D QSAR approach to predict the activity of mutated enzymes
Source: Sci Rep. 2017 Jul 24;7:6273. doi: 10.1038/s41598-017-06625-x (PMC5524700; doi:10.1038/s41598-017-06625-x)
Supplement: Supplementary file 12 — Table S11 [file 41598_2017_6625_MOESM12_ESM.xls]

## Sheet: BCF
	TRAINING SET							TEST SET			EXTERNAL VALIDATION						TRAINING SET							TEST SET			EXTERNAL VALIDATION
IEDs	Energy values of IEDs of Code E	Energy values of IEDs of Code I	Energy values of IEDs of Code H	Energy values of IEDs of Code A	Energy values of IEDs of Code L	Energy values of IEDs of Code J	Energy values of IEDs of Code K	Energy values of IEDs of Code B	Energy values of IEDs of Code C	Energy values of IEDs of Code F	Energy values of IEDs of Code D	Energy values of IEDs of Code G			PLS Coeffcient		PLS Coeffcient*Energy value of the Respective IEDs of Code E	PLS Coeffcient*Energy value of the Respective IEDs of Code H	PLS Coeffcient*Energy value of the Respective IEDs of Code I	PLS Coeffcient*Energy value of the Respective IEDs of Code A	PLS Coeffcient*Energy value of the Respective IEDs of Code L	PLS Coeffcient*Energy value of the Respective IEDs of Code J	PLS Coeffcient*Energy value of the Respective IEDs of Code K	PLS Coeffcient*Energy value of the Respective IEDs of Code B	PLS Coeffcient*Energy value of the Respective IEDs of Code C	PLS Coeffcient*Energy value of the Respective IEDs of Code F	PLS Coeffcient*Energy value of the Respective IEDs of Code D	PLS Coeffcient*Energy value of the Respective IEDs of Code G
8_0_-1_(H2O)HO_LJ	-7.766	-37.91	-44.724	-12.902	-47.069	-53.219	2.5	-11.652	-19.897	-33.228	-15.944	-27.832		X8_0_.1_.H2O.HO_LJ	-0.00429741	1	0.0333737	0.192197	0.162915	0.0554452	0.202275	0.228704	-0.0107435	0.0500734	0.0855055	0.142794	0.0685179	0.119605
5_1_2_Ar(N-H)_LJ	-34.466	33.177	32.848	-55.978	33.595	33.252	32.539	-43.773	-77.976	33.772	32.272	-31.731		X5_1_2_Ar.N.H._LJ	0.00118556	2	-0.0408613	0.0389431	0.0393332	-0.066365	0.0398287	0.0394221	0.0385768	-0.0518953	-0.0924448	0.0400386	0.0382602	-0.0376188
5_1_2_SH_LJ	-69.963	33.471	33.141	-114.279	33.888	33.543	32.838	-91.131	-158.661	34.064	32.58	-75.866		X5_1_2_SH_LJ	0.0013823	3	-0.0967096	0.0458107	0.0462669	-0.157968	0.0468433	0.0463664	0.0453919	-0.12597	-0.219317	0.0470866	0.0450352	-0.104869
5_1_2_COO-_LJ	-36.222	33.099	32.734	-101.653	33.526	33.165	32.401	-93.647	-137.389	33.707	32.073	-62.834		X5_1_2_COO._LJ	-0.000226572	4	0.00820688	-0.00741659	-0.00749929	0.0230317	-0.00759604	-0.00751425	-0.00734115	0.0212178	0.0311284	-0.00763705	-0.00726683	0.0142364
5_1_2_O-H_LJ	-59.404	33.203	32.787	-58.683	33.641	33.257	32.425	-54.625	-79.146	33.828	31.982	-146.332		X5_1_2_O.H_LJ	0.00260928	5	-0.155001	0.0855503	0.0866358	-0.15312	0.0877787	0.0867767	0.0846058	-0.142532	-0.206514	0.0882666	0.0834499	-0.381821
5_1_2_(H2O)HO_LJ	-34.167	32.936	32.496	-60.494	33.381	32.988	32.098	-51.86	-82.912	33.57	31.506	-88.007		X5_1_2_.H2O.HO_LJ	0.00103181	6	-0.0352539	0.0335297	0.0339837	-0.0624183	0.0344428	0.0340373	0.033119	-0.0535097	-0.0855494	0.0346379	0.0325082	-0.0908065
3_0_-1_Ar(N-H)_C	31.926	31.595	31.841	31.93	31.555	31.308	31.665	32.078	31.829	31.752	31.817	31.64		X3_0_.1_Ar.N.H._C	-4.05413e-05	7	-0.00129432	-0.00129088	-0.0012809	-0.00129448	-0.00127928	-0.00126927	-0.00128374	-0.00130049	-0.00129039	-0.00128727	-0.0012899	-0.00128273
8_0_-1_O-H_LJ	-13.525	-65.881	-77.611	-12.07	-81.556	-92.107	14.976	-10.863	-18.563	-57.539	-27.762	-48.411		X8_0_.1_O.H_LJ	-0.00779179	8	0.105384	0.604729	0.513331	0.0940469	0.635467	0.717679	-0.11669	0.0846422	0.144639	0.448332	0.216316	0.377208
7_0_5_COO-_LJ	-4.645	-24.195	-22.204	-12.569	-42.178	-25.423	-29.669	-9.216	-11.4	-24.703	-11.968	-34.704		X7_0_5_COO._LJ	-0.00184353	9	0.00856318	0.0409337	0.0446041	0.0231713	0.0777563	0.046868	0.0546956	0.0169899	0.0210162	0.0455406	0.0220633	0.0639778
7_1_4_COO-_LJ	-5.099	-25.612	-26.505	-13.829	-44.804	-32.995	-34.031	-11.111	-15.252	-28.207	-14.684	-30.68		X7_1_4_COO._LJ	-0.00180089	10	0.00918276	0.0477327	0.0461245	0.0249046	0.0806873	0.0594205	0.0612862	0.0200097	0.0274672	0.0507978	0.0264443	0.0552514
5_1_-2_Ar(N-H)_C	31.558	31.365	31.388	31.564	30.884	28.975	31.191	31.75	31.463	31.416	31.626	30.887		X5_1_.2_Ar.N.H._C	-0.000103701	11	-0.0032726	-0.00325497	-0.00325259	-0.00327322	-0.00320271	-0.00300474	-0.00323454	-0.00329251	-0.00326275	-0.00325788	-0.00327965	-0.00320302
7_1_5_COO-_LJ	-3.528	-15.507	-16.186	-8.822	-28.408	-18.833	-21.059	-7.145	-9.802	-17.165	-9.554	-20.807		X7_1_5_COO._LJ	-0.00109356	12	0.0038581	0.0177004	0.0169579	0.00964743	0.031066	0.0205951	0.0230294	0.00781352	0.0107191	0.018771	0.0104479	0.0227538
7_2_4_COO-_LJ	-3.656	-15.378	-16.986	-8.778	-26.343	-20.296	-21.3	-7.973	-13.756	-17.658	-10.8	-16.934		X7_2_4_COO._LJ	-0.000914106	13	0.00334197	0.015527	0.0140571	0.00802402	0.0240803	0.0185527	0.0194705	0.00728817	0.0125744	0.0161413	0.00987234	0.0154795
8_1_4_COO-_LJ	-2.95	-14.842	-14.569	-7.614	-27.614	-17.748	-21.211	-6.188	-8.834	-17.866	-7.423	-16.793		X8_1_4_COO._LJ	-0.00105471	14	0.00311138	0.015366	0.0156539	0.00803053	0.0291247	0.0187189	0.0223714	0.00652652	0.00931727	0.0188434	0.00782908	0.0177117
7_2_3_COO-_LJ	-4.907	-22.363	-25.025	-12.08	-36.042	-31.184	-30.83	-11.343	-22.626	-25.937	-14.867	-21.417		X7_2_3_COO._LJ	-0.00121525	15	0.00596323	0.0304116	0.0271766	0.0146802	0.0438	0.0378964	0.0374662	0.0137846	0.0274962	0.0315199	0.0180671	0.026027
7_1_4_(H2O)HO_LJ	-4.748	-24.066	-24.894	-8.51	-45.103	-31.05	-32.327	-6.846	-9.402	-29.283	-13.717	-29.012		X7_1_4_.H2O.HO_LJ	-0.00173338	16	0.00823007	0.0431507	0.0417154	0.014751	0.0781805	0.0538213	0.0560348	0.0118667	0.0162972	0.0507584	0.0237767	0.0502887
8_0_5_COO-_LJ	-2.684	-14.613	-12.662	-6.941	-25.672	-14.36	-18.363	-5.276	-6.554	-14.721	-6.309	-19.054		X8_0_5_COO._LJ	-0.00109964	17	0.00295143	0.0139236	0.016069	0.00763259	0.0282299	0.0157908	0.0201927	0.0058017	0.00720703	0.0161878	0.00693762	0.0209525
6_2_-2_Ar(N-H)_C	31.314	30.842	31.076	31.339	29.51	25.82	30.8	31.534	30.896	31.232	31.483	29.279		X6_2_.2_Ar.N.H._C	-0.000274319	18	-0.00859001	-0.00852472	-0.00846053	-0.00859687	-0.00809514	-0.0070829	-0.00844901	-0.00865036	-0.00847534	-0.00856752	-0.00863637	-0.00803177
7_0_5_(H2O)HO_LJ	-4.325	-22.705	-20.811	-7.734	-41.689	-23.789	-27.948	-5.68	-7.026	-24.461	-11.175	-33.445		X7_0_5_.H2O.HO_LJ	-0.00173574	19	0.00750706	0.0361224	0.0394099	0.0134242	0.0723611	0.0412914	0.0485104	0.00985899	0.0121953	0.0424579	0.0193969	0.0580517
1_2_5_(H2O)HO_LJ	-18.647	31.991	38.08	-22.056	40.652	40.412	37.905	-16.801	-36.334	-23.403	-65.348	36.196		X1_2_5_.H2O.HO_LJ	0.00133958	20	-0.0249792	0.0510114	0.0428547	-0.0295459	0.0544568	0.0541353	0.050777	-0.0225064	-0.0486725	-0.0313503	-0.0875392	0.0484876
1_2_5_O-H_LJ	-32.427	32.342	38.334	-20.92	40.907	40.666	38.16	-15.796	-35.46	-40.736	-109.93	36.45		X1_2_5_O.H_LJ	0.00221712	21	-0.0718945	0.084991	0.0717061	-0.0463821	0.0906957	0.0901614	0.0846053	-0.0350216	-0.078619	-0.0903166	-0.243728	0.080814
1_2_5_COO-_LJ	-19.796	32.364	38.201	-36.346	40.774	40.533	38.027	-27.476	-61.377	-25.023	-52.466	36.318		X1_2_5_COO._LJ	0.000949194	22	-0.0187902	0.0362602	0.0307197	-0.0344994	0.0387024	0.0384737	0.036095	-0.0260801	-0.0582587	-0.0237517	-0.0498004	0.0344728
1_2_5_SH_LJ	-38.276	32.821	38.549	-42.417	41.122	40.881	38.375	-32.534	-68.299	-48.648	-76.229	36.666		X1_2_5_SH_LJ	0.00187202	23	-0.0716535	0.0721645	0.0614416	-0.0794055	0.0769812	0.0765301	0.0718388	-0.0609043	-0.127857	-0.0910701	-0.142702	0.0686395
1_2_5_Ar(N-H)_LJ	-18.861	32.524	38.256	-20.873	40.828	40.588	38.082	-16.037	-33.413	-24.005	-34.439	36.373		X1_2_5_Ar.N.H._LJ	0.00141568	24	-0.0267012	0.0541583	0.0460436	-0.0295495	0.0577995	0.0574597	0.053912	-0.0227033	-0.0473022	-0.0339834	-0.0487547	0.0514926
3_1_-1_Ar(N-H)_C	31.796	31.248	31.684	31.839	31.288	31.45	31.428	31.964	31.258	31.59	31.835	31.373		X3_1_.1_Ar.N.H._C	-4.31982e-05	25	-0.00137353	-0.00136869	-0.00134986	-0.00137539	-0.00135158	-0.00135858	-0.00135763	-0.00138079	-0.00135029	-0.00136463	-0.00137521	-0.00135526
8_1_5_COO-_LJ	-2.154	-9.722	-9.487	-5.212	-16.877	-10.851	-13.089	-4.295	-5.999	-10.268	-5.243	-11.962		X8_1_5_COO._LJ	-0.000632455	26	0.00136231	0.0060001	0.00614873	0.00329635	0.0106739	0.00686277	0.0082782	0.00271639	0.0037941	0.00649405	0.00331596	0.00756543
6_1_-2_Ar(N-H)_C	31.444	31.195	31.239	31.431	30.68	20.69	31.094	31.629	31.343	31.358	31.489	30.619		X6_1_.2_Ar.N.H._C	-0.00036962	27	-0.0116223	-0.0115465	-0.0115303	-0.0116175	-0.0113399	-0.00764743	-0.011493	-0.0116907	-0.011585	-0.0115905	-0.011639	-0.0113174
4_0_-1_Ar(N-H)_C	31.806	31.634	31.794	31.813	31.507	30.343	31.641	31.957	31.7	31.724	31.702	31.518		X4_0_.1_Ar.N.H._C	-6.43218e-05	28	-0.00204582	-0.00204505	-0.00203476	-0.00204627	-0.00202659	-0.00195172	-0.00203521	-0.00205553	-0.002039	-0.00204055	-0.00203913	-0.0020273
4_0_2_O-H_LJ	-190.015	35.809	35.011	32.959	35.652	35.232	33.94	33.783	-67.993	35.544	35.319	37.085		X4_0_2_O.H_LJ	0.0136115	29	-2.58638	0.476551	0.487413	0.44862	0.485276	0.479559	0.461973	0.459836	-0.925485	0.483806	0.480744	0.504781
4_1_-1_Ar(N-H)_C	31.696	31.383	31.634	31.735	31.271	30.969	31.44	31.868	31	31.583	31.709	31.303		X4_1_.1_Ar.N.H._C	-4.73598e-05	30	-0.00150112	-0.00149818	-0.00148629	-0.00150296	-0.00148099	-0.00146669	-0.00148899	-0.00150926	-0.00146815	-0.00149576	-0.00150173	-0.0014825
4_0_2_Ar(N-H)_LJ	-79.313	35.732	34.941	33.216	35.577	35.158	33.892	33.978	31.342	35.469	35.245	37.007		X4_0_2_Ar.N.H._LJ	0.00696677	31	-0.552555	0.243426	0.248937	0.231408	0.247857	0.244938	0.236118	0.236717	0.218353	0.247104	0.245544	0.257819
4_0_2_SH_LJ	-167.664	36.025	35.233	33.509	35.87	35.451	34.184	34.271	31.71	35.762	35.537	37.3		X4_0_2_SH_LJ	0.0122911	32	-2.06078	0.433054	0.442788	0.411864	0.440883	0.435733	0.42016	0.42123	0.389752	0.439556	0.43679	0.45846
8_0_4_COO-_LJ	-3.757	-23.873	-21.08	-10.741	-42.681	-25.962	-32.688	-7.793	-9.484	-25.493	-9.142	-28.527		X8_0_4_COO._LJ	-0.00174467	33	0.00655471	0.0367776	0.0416504	0.0187395	0.0744641	0.045295	0.0570296	0.0135962	0.0165464	0.0444768	0.0159497	0.0497701
8_2_4_COO-_LJ	-2.255	-9.379	-9.842	-5.278	-15.586	-11.541	-13.301	-4.747	-8.346	-10.531	-5.788	-9.975		X8_2_4_COO._LJ	-0.00050608	34	0.00114121	0.00498084	0.00474652	0.00267109	0.00788776	0.00584066	0.00673136	0.00240236	0.00422374	0.00532952	0.00292919	0.00504814
5_1_1_O-H_LJ	-74.888	34.164	33.921	-68.271	33.974	34.238	33.353	-66.624	-107.893	33.759	-119.309	-147.416		X5_1_1_O.H_LJ	0.00319377	35	-0.239175	0.108336	0.109112	-0.218042	0.108505	0.109348	0.106522	-0.212782	-0.344586	0.107819	-0.381046	-0.470813
4_0_2_COO-_LJ	-100.508	35.677	34.883	33.228	35.521	35.101	33.824	34.04	-104.097	35.413	35.188	36.952		X4_0_2_COO._LJ	0.00823964	36	-0.82815	0.287423	0.293966	0.273787	0.29268	0.28922	0.278698	0.280477	-0.857722	0.29179	0.289936	0.304471
4_0_2_(H2O)HO_LJ	-111.524	35.554	34.756	33.132	35.398	34.977	33.681	33.916	-7.701	35.29	35.064	36.83		X4_0_2_.H2O.HO_LJ	0.00889633	37	-0.992154	0.309201	0.3163	0.294753	0.314912	0.311167	0.299637	0.301728	-0.0685106	0.313952	0.311941	0.327652
5_1_1_(H2O)HO_LJ	-43.092	33.908	33.663	-70.254	33.717	33.981	33.088	-61.33	-96.92	33.5	-73.711	-89.574		X5_1_1_.H2O.HO_LJ	0.00121169	38	-0.0522141	0.0407891	0.041086	-0.085126	0.0408545	0.0411744	0.0400924	-0.0743129	-0.117437	0.0405916	-0.0893148	-0.108536
6_2_-3_Ar(N-H)_C	31.264	30.744	30.844	31.223	25.304	27.602	30.163	31.512	31.269	31.039	31.48	24.883		X6_2_.3_Ar.N.H._C	-0.00046052	39	-0.0143977	-0.0142043	-0.0141582	-0.0143788	-0.011653	-0.0127113	-0.0138907	-0.0145119	-0.0144	-0.0142941	-0.0144972	-0.0114591
7_2_-3_Ar(N-H)_C	31.147	30.365	30.533	31.063	24.159	22.321	29.645	31.378	31.067	30.978	31.336	23.601		X7_2_.3_Ar.N.H._C	-0.000671649	40	-0.0209198	-0.0205074	-0.0203946	-0.0208634	-0.0162264	-0.0149919	-0.019911	-0.021075	-0.0208661	-0.0208063	-0.0210468	-0.0158516
5_1_1_COO-_LJ	-45.529	34.039	33.804	-118.234	33.849	34.116	33.249	-113.796	-183.759	33.639	-37.793	-57.017		X5_1_1_COO._LJ	-0.000239651	41	0.010911	-0.00810115	-0.00815746	0.0283348	-0.00811193	-0.00817592	-0.00796814	0.0272713	0.0440379	-0.0080616	0.00905711	0.0136642
5_1_1_SH_LJ	-87.707	34.392	34.162	-132.525	34.204	34.472	33.62	-104.568	-161.122	33.998	-12.737	-53.464		X5_1_1_SH_LJ	0.00182566	42	-0.160124	0.0623684	0.0627883	-0.241946	0.062445	0.0629343	0.0613789	-0.190906	-0.294155	0.062069	-0.0232535	-0.0976074
5_1_1_Ar(N-H)_LJ	-43.178	34.099	33.87	-64.892	33.911	34.179	33.328	-49.79	-76.139	33.705	1.198	-19.311		X5_1_1_Ar.N.H._LJ	0.00139687	43	-0.0603142	0.0473121	0.047632	-0.0906459	0.0473694	0.0477437	0.046555	-0.0695503	-0.106357	0.0470816	0.00167345	-0.026975
7_2_3_(H2O)HO_LJ	-4.567	-21.004	-23.513	-7.442	-34.674	-29.366	-29.13	-6.99	-13.932	-25.563	-13.879	-20.045		X7_2_3_.H2O.HO_LJ	-0.00106152	44	0.00484797	0.0249595	0.0222962	0.00789984	0.0368072	0.0311726	0.0309221	0.00742003	0.0147891	0.0271357	0.0147328	0.0212782
4_1_-2_Ar(N-H)_C	31.664	31.554	31.49	31.689	30.967	31.068	31.197	31.862	31.61	31.438	31.767	31.022		X4_1_.2_Ar.N.H._C	-3.09208e-05	45	-0.000979075	-0.000973694	-0.000975673	-0.000979848	-0.000957523	-0.000960646	-0.000964635	-0.000985197	-0.000977405	-0.000972087	-0.000982259	-0.000959224
7_2_-2_Ar(N-H)_C	31.196	30.588	30.847	31.192	27.489	20.505	30.536	31.408	30.842	31.151	31.34	27.003		X7_2_.2_Ar.N.H._C	-0.000561849	46	-0.0175274	-0.0173313	-0.0171858	-0.0175252	-0.0154447	-0.0115207	-0.0171566	-0.0176465	-0.0173285	-0.0175021	-0.0176083	-0.0151716
5_2_-2_Ar(N-H)_C	31.415	31.003	31.236	31.473	29.977	30.654	30.924	31.651	30.722	31.286	31.63	30.12		X5_2_.2_Ar.N.H._C	-0.00010084	47	-0.00316789	-0.00314984	-0.00312635	-0.00317374	-0.00302289	-0.00309116	-0.00311838	-0.00319169	-0.00309801	-0.00315489	-0.00318958	-0.00303731
5_1_-1_Ar(N-H)_C	31.586	31.336	31.517	31.617	31.178	23.274	31.388	31.756	31.171	31.534	31.585	31.166		X5_1_.1_Ar.N.H._C	-0.000285073	48	-0.00900432	-0.00898465	-0.00893305	-0.00901316	-0.00888801	-0.00663479	-0.00894788	-0.00905278	-0.00888602	-0.0089895	-0.00900404	-0.00888459
8_1_4_(H2O)HO_LJ	-2.745	-13.868	-13.614	-4.693	-26.371	-16.594	-19.958	-3.817	-5.45	-17.176	-6.914	-15.738		X8_1_4_.H2O.HO_LJ	-0.000936253	49	0.00257001	0.0127461	0.012984	0.00439384	0.0246899	0.0155362	0.0186857	0.00357368	0.00510258	0.0160811	0.00647325	0.0147348
8_0_5_(H2O)HO_LJ	-2.497	-13.653	-11.824	-4.278	-24.472	-13.398	-17.215	-3.255	-4.044	-14.013	-5.877	-17.961		X8_0_5_.H2O.HO_LJ	-0.000984298	50	0.00245779	0.0116383	0.0134386	0.00421082	0.0240877	0.0131876	0.0169447	0.00320389	0.0039805	0.013793	0.00578472	0.017679
7_1_5_(H2O)HO_LJ	-3.283	-14.488	-15.116	-5.437	-27.006	-17.582	-19.704	-4.406	-6.046	-16.407	-8.908	-19.543		X7_1_5_.H2O.HO_LJ	-0.000959402	51	0.00314972	0.0145023	0.0138998	0.00521627	0.0259096	0.0168682	0.0189041	0.00422713	0.00580055	0.0157409	0.00854635	0.0187496
8_0_4_(H2O)HO_LJ	-3.497	-22.402	-19.778	-6.611	-43.156	-24.373	-31.324	-4.805	-5.85	-25.69	-8.523	-27.148		X8_0_4_.H2O.HO_LJ	-0.00169721	52	0.00593516	0.0335675	0.038021	0.0112203	0.073245	0.0413662	0.0531636	0.00815512	0.00992871	0.0436015	0.0144654	0.046076
8_2_3_COO-_LJ	-2.913	-12.781	-13.674	-6.97	-20.997	-16.748	-19.139	-6.387	-12.76	-15.289	-7.557	-12.223		X8_2_3_COO._LJ	-0.000624691	53	0.00181972	0.00854202	0.00798417	0.00435409	0.0131166	0.0104623	0.011956	0.0039899	0.00797105	0.0095509	0.00472079	0.00763559
7_2_4_(H2O)HO_LJ	-3.402	-14.371	-15.873	-5.411	-24.935	-18.969	-19.937	-4.916	-8.482	-16.86	-10.071	-15.827		X7_2_4_.H2O.HO_LJ	-0.000782143	54	0.00266085	0.012415	0.0112402	0.00423218	0.0195027	0.0148365	0.0155936	0.00384501	0.00663414	0.0131869	0.00787696	0.012379
7_0_5_SH_LJ	-9.06	-46.918	-43.098	-15.06	-78.454	-49.407	-57.366	-11.074	-13.701	-45.879	-23.295	-65.908		X7_0_5_SH_LJ	-0.00304133	55	0.0275545	0.131075	0.142693	0.0458025	0.238605	0.150263	0.174469	0.0336797	0.0416693	0.139533	0.0708479	0.200448
5_0_2_SH_LJ	-117.701	34.842	34.955	32.178	36.84	35.882	35.706	-32.983	-177.444	36.885	32.778	34.028		X5_0_2_SH_LJ	0.00918163	56	-1.08069	0.320944	0.319906	0.295447	0.338251	0.329455	0.327839	-0.302838	-1.62923	0.338665	0.300956	0.312433
5_0_2_COO-_LJ	-61.866	34.49	34.604	8.043	36.492	35.533	35.358	-92.808	-159.951	36.537	32.302	33.669		X5_0_2_COO._LJ	0.00501439	57	-0.31022	0.173518	0.172946	0.0403308	0.182985	0.178176	0.177299	-0.465376	-0.802057	0.183211	0.161975	0.16883
5_0_2_O-H_LJ	-103.167	34.619	34.732	-2.196	36.624	35.665	35.49	-56.419	-92.433	36.669	32.236	33.787		X5_0_2_O.H_LJ	0.00715749	58	-0.738417	0.248594	0.247785	-0.0157179	0.262136	0.255272	0.254019	-0.403818	-0.661588	0.262458	0.230729	0.24183
5_0_2_Ar(N-H)_LJ	-57.76	34.549	34.663	31.839	36.547	35.589	35.413	-11.785	-86.774	36.592	32.481	33.736		X5_0_2_Ar.N.H._LJ	0.00556219	59	-0.321272	0.192802	0.192168	0.177095	0.203281	0.197953	0.196974	-0.0655504	-0.482654	0.203532	0.180666	0.187646
5_0_2_(H2O)HO_LJ	-59.489	34.363	34.476	31.338	36.37	35.41	35.235	-35.711	-94.539	36.415	31.85	33.528		X5_0_2_.H2O.HO_LJ	0.00564476	60	-0.335801	0.194609	0.193971	0.176895	0.2053	0.199881	0.198893	-0.20158	-0.53365	0.205554	0.179786	0.189257
8_1_3_COO-_LJ	-3.871	-21.22	-21.846	-10.471	-39.074	-29.098	-33.514	-8.491	-12.798	-25.712	-9.833	-21.374		X8_1_3_COO._LJ	-0.00133248	61	0.00515804	0.0291094	0.0282753	0.0139524	0.0520654	0.0387726	0.0446568	0.0113141	0.0170531	0.0342608	0.0131023	0.0284805
6_0_3_Ar(N-H)_LJ	-19.315	-40.75	-19.602	-39.153	34.513	32.609	33.383	-28.723	-30.95	34.342	-57.168	31.422		X6_0_3_Ar.N.H._LJ	0.000148358	62	-0.00286553	-0.00290811	-0.00604557	-0.00580865	0.00512027	0.00483779	0.00495262	-0.00426128	-0.00459167	0.0050949	-0.00848131	0.00466169
6_0_3_SH_LJ	-39.16	-91.913	-51.704	-80.06	34.805	32.905	33.677	-58.354	-62.798	34.635	-116.836	31.816		X6_0_3_SH_LJ	-0.000744248	63	0.0291447	0.0384806	0.068406	0.0595845	-0.0259035	-0.0244895	-0.025064	0.0434298	0.0467373	-0.025777	0.0869549	-0.023679
7_0_5_Ar(N-H)_LJ	-4.474	-23.136	-21.258	-7.434	-38.275	-24.377	-28.268	-5.468	-6.765	-22.373	-11.498	-32.329		X7_0_5_Ar.N.H._LJ	-0.00147237	64	0.00658737	0.0312996	0.0340647	0.0109456	0.0563548	0.0358919	0.0416208	0.0080509	0.00996056	0.0329412	0.0169293	0.0476001
6_0_3_COO-_LJ	-20.175	-66.493	-51.271	-72.139	34.454	32.467	33.317	-49.883	-53.122	34.283	-62.112	10.044		X6_0_3_COO._LJ	-0.000296712	65	0.00598617	0.0152127	0.0197293	0.0214045	-0.0102229	-0.00963336	-0.00988557	0.0148009	0.015762	-0.0101722	0.0184294	-0.00298018
8_0_5_SH_LJ	-5.238	-28.433	-24.646	-8.342	-49.181	-27.971	-35.634	-6.351	-7.892	-28.232	-12.305	-36.822		X8_0_5_SH_LJ	-0.00191972	66	0.0100555	0.0473134	0.0545834	0.0160143	0.0944138	0.0536965	0.0684073	0.0121921	0.0151504	0.0541976	0.0236222	0.070688
6_0_3_O-H_LJ	-32.903	-143.79	-129.108	-41.687	34.582	32.479	33.438	-28.706	-30.544	34.411	-104.846	-55.879		X6_0_3_O.H_LJ	0.00222159	67	-0.0730969	-0.286825	-0.319442	-0.0926113	0.076827	0.072155	0.0742855	-0.0637729	-0.0678562	0.0764471	-0.232925	-0.12414
6_0_3_(H2O)HO_LJ	-18.908	-85.786	-78.255	-42.646	34.327	32.154	33.177	-30.308	-32.455	34.155	-60.568	-38.563		X6_0_3_.H2O.HO_LJ	0.00125933	68	-0.0238115	-0.0985491	-0.108033	-0.0537055	0.0432291	0.0404926	0.0417809	-0.0381679	-0.0408717	0.0430125	-0.0762753	-0.0485637
8_0_5_Ar(N-H)_LJ	-2.587	-14.033	-12.165	-4.119	-24.178	-13.808	-17.575	-3.137	-3.898	-13.883	-6.076	-18.142		X8_0_5_Ar.N.H._LJ	-0.000941629	69	0.00243599	0.0114549	0.0132139	0.00387857	0.0227667	0.013002	0.0165491	0.00295389	0.00367047	0.0130726	0.00572134	0.017083
8_1_4_SH_LJ	-5.758	-28.876	-28.345	-9.152	-52.825	-34.513	-41.048	-7.448	-10.637	-33.995	-14.477	-32.597		X8_1_4_SH_LJ	-0.00181345	70	0.0104419	0.0514024	0.0523653	0.0165967	0.0957957	0.0625877	0.0744387	0.0135066	0.0192897	0.0616484	0.0262534	0.0591132
7_0_5_O-H_LJ	-7.533	-39.503	-36.214	-7.219	-72.04	-41.405	-48.601	-5.292	-6.546	-42.26	-19.456	-57.984		X7_0_5_O.H_LJ	-0.00277906	71	0.0209347	0.100641	0.109781	0.0200621	0.200204	0.115067	0.135065	0.0147068	0.0181917	0.117443	0.0540694	0.161141
8_1_4_Ar(N-H)_LJ	-2.844	-14.251	-13.989	-4.52	-25.959	-17.031	-20.231	-3.678	-5.254	-16.683	-7.149	-16.078		X8_1_4_Ar.N.H._LJ	-0.000888917	72	0.00252808	0.0124351	0.012668	0.00401791	0.0230754	0.0151392	0.0179837	0.00326944	0.00467037	0.0148298	0.00635487	0.014292
7_0_6_COO-_LJ	-2.998	-13.14	-12.799	-7.191	-21.962	-14.028	-16.895	-5.549	-7.119	-11.883	-7.178	-20.175		X7_0_6_COO._LJ	-0.000828733	73	0.00248454	0.010607	0.0108896	0.00595942	0.0182006	0.0116255	0.0140014	0.00459864	0.00589975	0.00984783	0.00594864	0.0167197
8_0_6_COO-_LJ	-1.853	-8.634	-7.728	-4.353	-13.506	-8.415	-10.587	-3.46	-4.394	-7.412	-4.155	-11.662		X8_0_6_COO._LJ	-0.000526002	74	0.000974681	0.00406494	0.0045415	0.00228968	0.00710418	0.0044263	0.00556878	0.00181997	0.00231125	0.00389872	0.00218554	0.00613423
-1_7_-3_O-H_LJ	-112.487	34.168	33.73	-104.768	38.133	37.879	37.216	35.956	-56.171	33.124	33.327	34.455		X.1_7_.3_O.H_LJ	0.00440017	75	-0.494961	0.148418	0.150345	-0.460997	0.167792	0.166674	0.163757	0.158212	-0.247162	0.145751	0.146644	0.151608
7_1_4_O-H_LJ	-8.269	-41.864	-43.307	-7.942	-77.759	-54.003	-56.153	-6.381	-8.757	-50.29	-23.88	-50.425		X7_1_4_O.H_LJ	-0.00274226	76	0.0226758	0.118759	0.114802	0.0217791	0.213236	0.14809	0.153986	0.0174984	0.024014	0.137908	0.0654853	0.138279
-1_7_-3_SH_LJ	-94.977	34.397	33.977	-194.289	38.348	38.094	37.432	36.427	-88.398	33.408	33.589	34.683		X.1_7_.3_SH_LJ	0.00036979	77	-0.0351215	0.0125644	0.0127197	-0.0718461	0.0141807	0.0140868	0.013842	0.0134703	-0.0326887	0.0123539	0.0124209	0.0128254
-1_7_-3_Ar(N-H)_LJ	-44.595	34.105	33.685	-94.617	38.055	37.801	37.138	36.134	-42.108	33.114	33.296	34.39		X.1_7_.3_Ar.N.H._LJ	0.000657263	78	-0.0293106	0.0221399	0.0224159	-0.0621882	0.0250121	0.0248452	0.0244094	0.0237495	-0.027676	0.0217646	0.0218842	0.0226033
6_1_5_COO-_LJ	-5.855	-23.786	-27.392	-14.949	-43.805	-32.535	-34.185	-12.031	-16.295	-24.806	-18.012	-34.474		X6_1_5_COO._LJ	-0.00154506	79	0.00904634	0.0423223	0.0367508	0.0230971	0.0676814	0.0502686	0.0528179	0.0185886	0.0251768	0.0383268	0.0278297	0.0532645
9_0_5_COO-_LJ	-1.6	-8.587	-7.077	-3.924	-13.697	-7.893	-10.813	-3.113	-3.927	-7.674	-3.475	-9.814		X9_0_5_COO._LJ	-0.000547414	80	0.000875863	0.00387405	0.00470065	0.00214805	0.00749793	0.00432074	0.00591919	0.0017041	0.0021497	0.00420086	0.00190226	0.00537232
5_0_1_SH_LJ	-145.085	36.413	36.148	31.627	38.261	37.669	36.198	10.286	-239.199	36.796	32.57	33.938		X5_0_1_SH_LJ	0.0109404	81	-1.58729	0.395474	0.398373	0.346012	0.418591	0.412114	0.396021	0.112533	-2.61694	0.402563	0.356329	0.371296
5_0_1_Ar(N-H)_LJ	-70.972	36.12	35.855	31.168	37.968	37.376	35.905	12.064	-117.101	36.503	32.272	33.646		X5_0_1_Ar.N.H._LJ	0.00646582	82	-0.458892	0.231832	0.233545	0.201527	0.245494	0.241666	0.232155	0.0780037	-0.757154	0.236022	0.208665	0.217549
5_0_1_O-H_LJ	-130.459	36.197	35.931	-46.5	38.046	37.454	35.982	-58.167	-123.451	36.581	31.496	33.688		X5_0_1_O.H_LJ	0.0074529	83	-0.972298	0.26779	0.269773	-0.34656	0.283553	0.279141	0.26817	-0.433513	-0.920068	0.272635	0.234737	0.251073
8_2_-3_Ar(N-H)_C	31.009	29.483	28.894	30.874	22.7	18.866	27.459	31.239	30.862	30.879	31.186	22.119		X8_2_.3_Ar.N.H._C	-0.000681846	84	-0.0211434	-0.0197013	-0.0201029	-0.0210513	-0.0154779	-0.0128637	-0.0187228	-0.0213002	-0.0210431	-0.0210547	-0.021264	-0.0150817
5_0_1_COO-_LJ	-77.206	36.065	35.799	-70.116	37.913	37.321	35.85	-92.847	-213.768	36.448	31.989	33.575		X5_0_1_COO._LJ	0.00346377	85	-0.267424	0.124	0.124921	-0.242866	0.131322	0.129272	0.124176	-0.321601	-0.740444	0.126248	0.110803	0.116296
5_0_1_(H2O)HO_LJ	-75.376	35.943	35.676	-0.364	37.792	37.199	35.727	-23.885	-126.909	36.326	22.154	33.428		X5_0_1_.H2O.HO_LJ	0.00567513	86	-0.427769	0.202466	0.203981	-0.00206575	0.214474	0.211109	0.202755	-0.13555	-0.720225	0.206155	0.125727	0.189708
-1_7_-3_(H2O)HO_LJ	-66.192	33.912	33.47	-105.159	37.879	37.625	36.962	36.078	-51.777	32.854	33.062	34.199		X.1_7_.3_.H2O.HO_LJ	0.00159999	87	-0.105906	0.0535516	0.0542588	-0.168253	0.060606	0.0601996	0.0591388	0.0577244	-0.0828426	0.052566	0.0528988	0.054718
8_1_5_(H2O)HO_LJ	-2.004	-9.064	-8.843	-3.215	-15.869	-10.112	-12.223	-2.65	-3.702	-9.673	-4.881	-11.181		X8_1_5_.H2O.HO_LJ	-0.00054312	88	0.00108841	0.00480281	0.00492284	0.00174613	0.00861877	0.00549203	0.00663855	0.00143927	0.00201063	0.0052536	0.00265097	0.00607262
-1_7_-3_COO-_LJ	-58.329	34.043	33.615	-180.859	38	37.747	37.084	36.211	-95.957	33.029	33.22	34.33		X.1_7_.3_COO._LJ	-0.0013926	89	0.0812288	-0.0468121	-0.0474082	0.251864	-0.0529187	-0.0525664	-0.0516431	-0.0504273	0.133629	-0.0459961	-0.0462621	-0.0478079
6_2_4_COO-_LJ	-6.009	-24.611	-28.766	-14.579	-41.411	-34.883	-34.005	-13.685	-22.56	-25.803	-21.475	-28.038		X6_2_4_COO._LJ	-0.00140077	90	0.00841721	0.0402945	0.0344743	0.0204218	0.0580072	0.048863	0.0476331	0.0191695	0.0316013	0.036144	0.0300815	0.0392747
6_1_-3_Ar(N-H)_C	31.408	31.13	31.046	31.335	29.499	24.255	30.765	31.611	31.484	31.199	31.486	28.932		X6_1_.3_Ar.N.H._C	-0.00031047	91	-0.00975125	-0.00963886	-0.00966494	-0.00972858	-0.00915856	-0.00753045	-0.00955162	-0.00981427	-0.00977484	-0.00968636	-0.00977546	-0.00898252
7_1_5_SH_LJ	-6.885	-30.171	-31.505	-10.6	-54.539	-36.663	-40.931	-8.595	-11.797	-32.813	-18.62	-40.321		X7_1_5_SH_LJ	-0.00185938	92	0.0128018	0.0585797	0.0560993	0.0197094	0.101409	0.0681704	0.0761062	0.0159814	0.0219351	0.0610118	0.0346216	0.074972
7_1_5_Ar(N-H)_LJ	-3.4	-14.891	-15.55	-5.234	-26.826	-18.097	-20.195	-4.245	-5.826	-16.122	-9.193	-19.88		X7_1_5_Ar.N.H._LJ	-0.000911734	93	0.0030999	0.0141775	0.0135766	0.00477202	0.0244582	0.0164997	0.0184125	0.00387031	0.00531176	0.014699	0.00838157	0.0181253
9_1_5_COO-_LJ	-1.343	-5.985	-5.527	-3.122	-9.468	-6.193	-7.967	-2.641	-3.744	-5.686	-2.998	-6.715		X9_1_5_COO._LJ	-0.000331684	94	0.000445451	0.00183322	0.00198513	0.00103552	0.00314038	0.00205412	0.00264253	0.000875977	0.00124182	0.00188595	0.000994388	0.00222726
5_1_3_Ar(N-H)_LJ	-24.396	-17.04	-65.853	-41.785	33.05	-64.676	-55.578	-36.64	-47.978	32.974	18.244	-86.982		X5_1_3_Ar.N.H._LJ	0.00717367	95	-0.175009	-0.472408	-0.122239	-0.299752	0.23709	-0.463965	-0.398698	-0.262843	-0.344179	0.236545	0.130877	-0.623981
7_1_-3_Ar(N-H)_C	31.285	30.89	30.815	31.185	27.454	19.581	30.502	31.478	31.307	31.133	31.347	26.713		X7_1_.3_Ar.N.H._C	-0.000578484	96	-0.0180979	-0.017826	-0.0178694	-0.01804	-0.0158817	-0.0113273	-0.0176449	-0.0182095	-0.0181106	-0.0180099	-0.0181337	-0.015453
9_1_4_COO-_LJ	-1.761	-8.512	-7.908	-4.298	-14.451	-9.253	-12.329	-3.592	-5.253	-9.077	-4.001	-8.934		X9_1_4_COO._LJ	-0.000490457	97	0.000863696	0.00387854	0.00417477	0.00210799	0.0070876	0.0045382	0.00604685	0.00176172	0.00257637	0.00445188	0.00196232	0.00438175
7_2_4_SH_LJ	-7.135	-29.916	-33.044	-10.554	-50.744	-39.481	-41.387	-9.589	-16.546	-33.783	-21.044	-32.94		X7_2_4_SH_LJ	-0.00152778	98	0.0109007	0.050484	0.0457051	0.0161242	0.0775257	0.0603183	0.0632302	0.0146499	0.0252786	0.051613	0.0321506	0.0503251
7_3_-3_Ar(N-H)_C	30.934	27.042	29.224	30.886	20.901	24.274	26.25	31.22	30.157	30.799	31.308	20.566		X7_3_.3_Ar.N.H._C	-0.000704938	99	-0.0218066	-0.0206011	-0.0190629	-0.0217727	-0.0147339	-0.0171117	-0.0185046	-0.0220082	-0.0212588	-0.0217114	-0.0220702	-0.0144978
7_2_3_SH_LJ	-9.575	-43.337	-48.483	-14.506	-68.545	-60.308	-59.472	-13.626	-27.144	-48.361	-28.942	-41.615		X7_2_3_SH_LJ	-0.00197873	100	0.0189464	0.0959349	0.0857524	0.0287035	0.135632	0.119333	0.117679	0.0269622	0.0537107	0.0956935	0.0572685	0.082345
5_1_3_SH_LJ	-49.479	-43.695	-140.431	-85.08	33.344	-140.863	-118.781	-74.954	-97.412	33.269	24.9	-180.42		X5_1_3_SH_LJ	0.0122285	101	-0.605052	-1.71726	-0.534323	-1.0404	0.407746	-1.72254	-1.45251	-0.916573	-1.1912	0.406829	0.304489	-2.20626
7_1_4_SH_LJ	-9.947	-49.616	-51.364	-16.571	-82.042	-63.846	-65.372	-13.343	-18.337	-50.246	-28.575	-59.143		X7_1_4_SH_LJ	-0.00284647	102	0.0283138	0.146206	0.14123	0.0471688	0.23353	0.181735	0.186079	0.0379804	0.0521956	0.143024	0.0813378	0.168349
7_2_4_Ar(N-H)_LJ	-3.524	-14.764	-16.308	-5.212	-24.981	-19.484	-20.419	-4.735	-8.171	-16.602	-10.39	-16.256		X7_2_4_Ar.N.H._LJ	-0.000749994	103	0.00264298	0.0122309	0.0110729	0.00390897	0.0187356	0.0146129	0.0153141	0.00355122	0.0061282	0.0124514	0.00779244	0.0121919
5_0_3_Ar(N-H)_LJ	-40.455	32.75	32.657	-21.94	35.402	33.107	33.48	-47.934	-61.411	34.929	31.426	32.835		X5_0_3_Ar.N.H._LJ	0.00272829	104	-0.110373	0.0890978	0.0893516	-0.0598587	0.096587	0.0903256	0.0913432	-0.130778	-0.167547	0.0952965	0.0857393	0.0895835
5_0_3_SH_LJ	-82.228	33.044	32.951	-51.257	35.695	33.399	33.773	-99.414	-125.519	35.222	31.817	33.127		X5_0_3_SH_LJ	0.00426818	105	-0.350964	0.140641	0.141038	-0.218774	0.152353	0.142553	0.144149	-0.424317	-0.535738	0.150334	0.135801	0.141392
5_0_3_COO-_LJ	-42.793	32.627	32.513	-91.59	35.346	33.011	33.413	-99.506	-112.715	34.872	9.601	32.713		X5_0_3_COO._LJ	0.000547673	106	-0.0234366	0.0178065	0.0178689	-0.0501614	0.019358	0.0180792	0.0182994	-0.0544967	-0.061731	0.0190984	0.00525821	0.017916
6_0_5_(H2O)HO_LJ	-7.68	-35.52	-35.052	-14.047	-55.928	-40.24	-43.632	-10.082	-12.689	-33.542	-21.889	-53.689		X6_0_5_.H2O.HO_LJ	-0.00202426	107	0.0155463	0.0709543	0.0719016	0.0284348	0.113213	0.0814561	0.0883224	0.0204086	0.0256858	0.0678977	0.044309	0.10868
8_2_4_(H2O)HO_LJ	-2.097	-8.744	-9.176	-3.256	-14.624	-10.76	-12.423	-2.929	-5.149	-9.915	-5.388	-9.303		X8_2_4_.H2O.HO_LJ	-0.000421665	108	0.000884232	0.0038692	0.00368704	0.00137294	0.00616643	0.00453712	0.00523835	0.00123506	0.00217115	0.00418081	0.00227193	0.00392275
5_0_3_O-H_LJ	-70.586	32.67	32.519	-54.934	35.477	33.09	33.533	-57.94	-65.117	35.002	-57.569	32.752		X5_0_3_O.H_LJ	0.0034442	109	-0.243112	0.112002	0.112522	-0.189204	0.12219	0.113969	0.115494	-0.199557	-0.224276	0.120554	-0.198279	0.112804
5_0_3_(H2O)HO_LJ	-40.634	32.369	32.197	-40.36	35.222	32.815	33.273	-55.81	-66.75	34.747	-39.621	32.455		X5_0_3_.H2O.HO_LJ	0.00212545	110	-0.0863656	0.0684331	0.0687987	-0.0857832	0.0748626	0.0697467	0.0707201	-0.118621	-0.141874	0.073853	-0.0842125	0.0689815
2_0_-1_Ar(N-H)_C	32.03	31.045	31.704	32.025	31.497	31.448	31.508	32.163	31.943	31.74	31.936	31.636		X2_0_.1_Ar.N.H._C	-5.397e-05	111	-0.00172866	-0.00171107	-0.0016755	-0.00172839	-0.00169989	-0.00169725	-0.00170049	-0.00173584	-0.00172396	-0.00171301	-0.00172359	-0.0017074
1_0_1_Ar(N-H)_C	32.234	31.711	31.729	32.122	31.746	31.732	31.862	32.193	31.938	31.962	32.027	31.823		X1_0_1_Ar.N.H._C	-2.5585e-05	112	-0.000824707	-0.000811786	-0.000811326	-0.000821841	-0.000812221	-0.000811863	-0.000815189	-0.000823658	-0.000817133	-0.000817747	-0.00081941	-0.000814191
7_2_3_Ar(N-H)_LJ	-4.729	-21.366	-23.902	-7.162	-33.634	-29.719	-29.288	-6.728	-13.401	-23.608	-14.286	-20.532		X7_2_3_Ar.N.H._LJ	-0.000966043	113	0.00456842	0.0230904	0.0206405	0.0069188	0.0324919	0.0287098	0.0282935	0.00649954	0.0129459	0.0228064	0.0138009	0.0198348
8_1_5_SH_LJ	-4.205	-18.947	-18.491	-6.272	-32.68	-21.154	-25.478	-5.173	-7.227	-19.854	-10.23	-23.266		X8_1_5_SH_LJ	-0.00109009	114	0.00458385	0.0201569	0.020654	0.00683708	0.0356243	0.0230599	0.0277734	0.00563906	0.00787812	0.0216427	0.0111517	0.0253622
8_1_3_(H2O)HO_LJ	-3.603	-19.897	-20.503	-6.448	-38.325	-27.452	-32.207	-5.236	-7.893	-25.862	-9.164	-20.062		X8_1_3_.H2O.HO_LJ	-0.00120907	115	0.00435628	0.0247896	0.0240569	0.00779608	0.0463376	0.0331914	0.0389405	0.00633069	0.00954319	0.031269	0.0110799	0.0242564
8_0_4_O-H_LJ	-6.09	-38.977	-34.412	-6.169	-74.36	-42.404	-54.348	-4.475	-5.445	-44.285	-14.843	-47.145		X8_0_4_O.H_LJ	-0.00273423	116	0.0166515	0.0940905	0.106572	0.0168675	0.203318	0.115942	0.1486	0.0122357	0.0148879	0.121086	0.0405842	0.128905
8_1_5_Ar(N-H)_LJ	-2.077	-9.355	-9.13	-3.098	-16.109	-10.445	-12.576	-2.555	-3.57	-9.783	-5.052	-11.481		X8_1_5_Ar.N.H._LJ	-0.000536612	117	0.00111454	0.00489927	0.00502001	0.00166242	0.00864428	0.00560491	0.00674843	0.00137104	0.00191571	0.00524968	0.00271096	0.00616084
8_3_-3_Ar(N-H)_C	30.787	25.633	27.603	30.651	20.123	20.494	24.745	31.077	29.349	30.675	31.153	19.751		X8_3_.3_Ar.N.H._C	-0.000752821	118	-0.0231771	-0.0207801	-0.019297	-0.0230747	-0.015149	-0.0154283	-0.0186285	-0.0233954	-0.0220945	-0.0230928	-0.0234526	-0.014869
8_0_5_O-H_LJ	-4.349	-23.768	-20.586	-3.985	-42.489	-23.329	-29.956	-3.029	-3.763	-24.333	-10.235	-31.23		X8_0_5_O.H_LJ	-0.00159102	119	0.00691934	0.0327527	0.0378153	0.00634021	0.0676008	0.0371169	0.0476605	0.00481919	0.005987	0.0387142	0.0162841	0.0496875
8_2_5_COO-_LJ	-1.682	-6.535	-6.954	-3.792	-10.626	-7.899	-9.212	-3.383	-5.497	-6.53	-4.184	-7.584		X8_2_5_COO._LJ	-0.000326624	120	0.000549382	0.00227135	0.00213449	0.00123856	0.00347071	0.00258001	0.00300886	0.00110497	0.00179545	0.00213286	0.0013666	0.00247712
7_1_4_Ar(N-H)_LJ	-4.913	-24.46	-25.324	-8.18	-39.858	-31.467	-32.159	-6.588	-9.055	-24.227	-14.103	-29.121		X7_1_4_Ar.N.H._LJ	-0.00136631	121	0.00671268	0.0346004	0.0334199	0.0111764	0.0544583	0.0429936	0.0439391	0.00900124	0.0123719	0.0331016	0.0192691	0.0397883
7_1_-2_Ar(N-H)_C	31.321	30.998	31.037	31.288	30.174	16.384	30.909	31.501	31.214	31.275	31.351	29.812		X7_1_.2_Ar.N.H._C	-0.000523496	122	-0.0163964	-0.0162477	-0.0162273	-0.0163791	-0.015796	-0.00857696	-0.0161807	-0.0164906	-0.0163404	-0.0163723	-0.0164121	-0.0156065
8_2_3_(H2O)HO_LJ	-2.71	-11.935	-12.775	-4.298	-19.81	-15.662	-17.965	-3.94	-7.867	-14.535	-7.037	-11.405		X8_2_3_.H2O.HO_LJ	-0.000518662	123	0.00140557	0.0066259	0.00619023	0.00222921	0.0102747	0.00812328	0.00931776	0.00204353	0.00408031	0.00753875	0.00364982	0.00591534
8_0_4_SH_LJ	-7.33	-46.297	-40.882	-12.875	-77.852	-50.329	-62.36	-9.373	-11.414	-46.638	-17.815	-54.72		X8_0_4_SH_LJ	-0.00284043	124	0.0208204	0.116123	0.131503	0.0365706	0.221133	0.142956	0.177129	0.0266234	0.0324207	0.132472	0.0506023	0.155428
3_3_4_(H2O)HO_LJ	-12.113	-55.909	-77.035	-15.174	32.304	32.47	-124.674	-16.875	-33.308	-22.901	-68.561	-72.909		X3_3_4_.H2O.HO_LJ	0.0134395	125	-0.162793	-1.03531	-0.751389	-0.203931	0.43415	0.436381	-1.67556	-0.226792	-0.447643	-0.307778	-0.921426	-0.979861
5_0_4_Ar(N-H)_LJ	-24.947	-73.433	-89.976	-44.027	33.446	-110.689	-73.695	-33.344	-39.816	33.01	-62.653	31.698		X5_0_4_Ar.N.H._LJ	0.00537669	126	-0.134132	-0.483773	-0.394827	-0.23672	0.179829	-0.595141	-0.396235	-0.17928	-0.214078	0.177485	-0.336866	0.17043
8_2_-2_Ar(N-H)_C	31.06	29.959	30.437	31.025	25.288	17.392	29.546	31.274	30.702	31.045	31.191	24.748		X8_2_.2_Ar.N.H._C	-0.000753697	127	-0.0234098	-0.0229403	-0.02258	-0.0233835	-0.0190595	-0.0131083	-0.0222687	-0.0235711	-0.02314	-0.0233985	-0.0235086	-0.0186525
5_0_4_SH_LJ	-50.622	-153.166	-185.136	-90.132	33.739	-227.328	-153.966	-67.908	-81.044	33.305	-130.121	32.043		X5_0_4_SH_LJ	0.00865279	128	-0.438022	-1.60194	-1.32531	-0.779894	0.291937	-1.96702	-1.33224	-0.587594	-0.701257	0.288181	-1.12591	0.277261
8_1_4_O-H_LJ	-4.781	-24.142	-23.7	-4.372	-45.775	-28.885	-34.711	-3.552	-5.072	-29.788	-12.042	-27.386		X8_1_4_O.H_LJ	-0.00149599	129	0.00715233	0.035455	0.0361162	0.00654047	0.068479	0.0432117	0.0519273	0.00531376	0.00758767	0.0445626	0.0180147	0.0409692
5_1_3_COO-_LJ	-25.527	-41.35	-86.594	-74.098	32.964	-92.624	-73.756	-67.765	-82.851	32.889	-12.065	-101.329		X5_1_3_COO._LJ	0.00645974	130	-0.164898	-0.559375	-0.26711	-0.478654	0.212939	-0.598327	-0.476445	-0.437744	-0.535196	0.212454	-0.0779368	-0.654559
3_3_4_O-H_LJ	-21.087	-97.156	-130.557	-14.203	32.605	32.76	-210.881	-15.885	-31.354	-39.859	-117.218	-125.85		X3_3_4_O.H_LJ	0.0207991	131	-0.43859	-2.71547	-2.02076	-0.295409	0.678154	0.681378	-4.38613	-0.330394	-0.652135	-0.829031	-2.43803	-2.61757
9_0_4_COO-_LJ	-2.128	-12.868	-10.716	-5.608	-22.689	-12.616	-18.344	-4.305	-5.409	-12.958	-4.707	-13.759		X9_0_4_COO._LJ	-0.000856263	132	0.00182213	0.00917571	0.0110184	0.00480192	0.0194278	0.0108026	0.0157073	0.00368621	0.00463153	0.0110955	0.00403043	0.0117813
5_0_-2_Ar(N-H)_C	31.656	31.54	31.508	31.632	31.167	22.128	31.384	31.816	31.661	31.551	31.61	31.162		X5_0_.2_Ar.N.H._C	-0.000313816	133	-0.00993417	-0.00988772	-0.00989776	-0.00992663	-0.00978071	-0.00694412	-0.00984881	-0.00998438	-0.00993573	-0.00990121	-0.00991973	-0.00977914
3_3_4_COO-_LJ	-12.961	-59.043	-66.258	-24.719	32.547	32.695	-105.346	-27.626	-54.528	-24.471	-63.627	-73.126		X3_3_4_COO._LJ	0.0110927	134	-0.143772	-0.734978	-0.654945	-0.2742	0.361033	0.362675	-1.16857	-0.306446	-0.604861	-0.271449	-0.705793	-0.811163
8_0_4_Ar(N-H)_LJ	-3.62	-22.83	-20.16	-6.356	-37.783	-24.816	-30.624	-4.629	-5.637	-22.653	-8.796	-26.91		X8_0_4_Ar.N.H._LJ	-0.00136657	135	0.00494698	0.02755	0.0311987	0.00868591	0.051633	0.0339128	0.0418498	0.00632584	0.00770334	0.0309569	0.0120203	0.0367743
9_2_4_COO-_LJ	-1.418	-5.693	-5.679	-3.208	-8.812	-6.476	-8.095	-2.907	-5.093	-5.838	-3.281	-5.803		X9_2_4_COO._LJ	-0.000259806	136	0.000368405	0.00147544	0.00147908	0.000833458	0.00228941	0.0016825	0.00210313	0.000755257	0.00132319	0.00151675	0.000852424	0.00150766
8_2_4_SH_LJ	-4.402	-18.281	-19.181	-6.353	-30.229	-22.491	-25.887	-5.718	-10.049	-20.368	-11.294	-19.437		X8_2_4_SH_LJ	-0.000847001	137	0.0037285	0.0162463	0.015484	0.00538099	0.025604	0.0190499	0.0219263	0.00484315	0.00851151	0.0172517	0.00956602	0.0164632
5_0_4_COO-_LJ	-26.168	-87.733	-100.972	-81.966	33.375	-123.117	-88.697	-59.243	-70.383	32.927	-73.414	27.822		X5_0_4_COO._LJ	0.00468888	138	-0.122699	-0.473446	-0.41137	-0.384329	0.156491	-0.577281	-0.41589	-0.277783	-0.330018	0.154391	-0.34423	0.130454
8_2_4_Ar(N-H)_LJ	-2.174	-9.026	-9.47	-3.138	-14.907	-11.104	-12.777	-2.824	-4.963	-10.037	-5.578	-9.596		X8_2_4_Ar.N.H._LJ	-0.000417229	139	0.000907055	0.00395116	0.00376591	0.00130926	0.00621963	0.00463291	0.00533093	0.00117825	0.00207071	0.00418773	0.0023273	0.00400373
6_2_-1_Ar(N-H)_C	31.348	30.876	31.206	31.404	30.581	22.69	31.04	31.542	29.639	31.345	31.451	30.545		X6_2_.1_Ar.N.H._C	-0.000320248	140	-0.0100391	-0.00999367	-0.00988799	-0.0100571	-0.00979351	-0.00726643	-0.00994051	-0.0101013	-0.00949184	-0.0100382	-0.0100721	-0.00978198
9_0_6_COO-_LJ	-1.167	-5.497	-4.64	-2.658	-7.891	-5.018	-6.561	-2.183	-2.78	-4.338	-2.46	-6.521		X9_0_6_COO._LJ	-0.000301299	141	0.000351616	0.00139803	0.00165624	0.000800853	0.00237755	0.00151192	0.00197682	0.000657736	0.000837611	0.00130704	0.000741196	0.00196477
3_3_4_SH_LJ	-25.211	-113.7	-104.963	-29.483	32.96	33.099	-163.414	-32.645	-64.436	-47.555	-109.37	-135.019		X3_3_4_SH_LJ	0.0149861	142	-0.377815	-1.57299	-1.70392	-0.441836	0.493943	0.496026	-2.44894	-0.489222	-0.965646	-0.712665	-1.63903	-2.02341
6_1_5_(H2O)HO_LJ	-5.454	-22.295	-25.653	-9.197	-42.293	-30.484	-32.057	-7.408	-10.039	-24.178	-16.859	-32.581		X6_1_5_.H2O.HO_LJ	-0.00137557	143	0.00750236	0.0352875	0.0306684	0.0126511	0.058177	0.0419329	0.0440967	0.0101902	0.0138094	0.0332586	0.0231908	0.0448175
3_3_4_Ar(N-H)_LJ	-12.441	-55.969	-48.853	-14.546	32.662	32.804	-75.534	-16.088	-31.755	-23.463	-52.201	-65.742		X3_3_4_Ar.N.H._LJ	0.00854286	144	-0.106282	-0.417344	-0.478135	-0.124264	0.279027	0.28024	-0.645276	-0.137438	-0.271279	-0.200441	-0.445946	-0.561625
2_1_-1_Ar(N-H)_C	31.876	25.988	31.638	31.922	31.133	31.694	31.262	32.024	31.67	31.426	31.957	31.254		X2_1_.1_Ar.N.H._C	-0.000317253	145	-0.0101128	-0.0100373	-0.00824478	-0.0101274	-0.00987704	-0.010055	-0.00991797	-0.0101597	-0.0100474	-0.00997	-0.0101385	-0.00991543
7_2_5_COO-_LJ	-2.61	-10.076	-11.58	-5.999	-17.481	-13.483	-14.876	-5.337	-8.552	-10.287	-7.276	-12.465		X7_2_5_COO._LJ	-0.00052726	146	0.00137615	0.00610568	0.00531268	0.00316304	0.00921704	0.00710905	0.00784353	0.00281399	0.00450913	0.00542393	0.00383635	0.0065723
9_0_5_(H2O)HO_LJ	-1.488	-8.004	-6.595	-2.42	-12.87	-7.351	-10.101	-1.922	-2.424	-7.198	-3.233	-9.173		X9_0_5_.H2O.HO_LJ	-0.000474824	147	0.000706539	0.00313147	0.00380049	0.00114907	0.00611099	0.00349043	0.0047962	0.000912612	0.00115097	0.00341779	0.00153511	0.00435556
6_2_3_(H2O)HO_LJ	-7.876	-35.95	-41.421	-12.886	-53.098	-50.469	-44.739	-12.893	-24.489	-36.336	-30.041	-34.265		X6_2_3_.H2O.HO_LJ	-0.00164993	148	0.0129948	0.0683417	0.0593149	0.021261	0.0876079	0.0832702	0.0738161	0.0212725	0.0404051	0.0599518	0.0495655	0.0565348
8_2_3_SH_LJ	-5.687	-24.878	-26.606	-8.386	-40.549	-32.566	-37.106	-7.689	-15.346	-29.352	-14.742	-23.805		X8_2_3_SH_LJ	-0.00102917	149	0.00585287	0.027382	0.0256036	0.00863059	0.0417317	0.0335159	0.0381883	0.00791327	0.0157936	0.0302081	0.015172	0.0244993
7_0_6_(H2O)HO_LJ	-2.79	-12.265	-11.94	-4.433	-20.701	-13.076	-15.772	-3.422	-4.391	-11.209	-6.688	-19.012		X7_0_6_.H2O.HO_LJ	-0.000711823	150	0.00198599	0.00849917	0.00873051	0.00315551	0.0147354	0.0093078	0.0112269	0.00243586	0.00312562	0.00797883	0.00476067	0.0135332
6_0_4_Ar(N-H)_LJ	-12.791	-63.914	-63.824	-24.892	32.92	-76.934	-42.314	-17.388	-20.269	32.633	-38.547	-20.038		X6_0_4_Ar.N.H._LJ	0.00313539	151	-0.0401047	-0.200113	-0.200395	-0.078046	0.103217	-0.241218	-0.132671	-0.0545181	-0.0635511	0.102317	-0.12086	-0.0628269
8_2_3_Ar(N-H)_LJ	-2.809	-12.279	-13.131	-4.141	-19.975	-16.069	-18.296	-3.798	-7.579	-14.437	-7.28	-11.751		X8_2_3_Ar.N.H._LJ	-0.000506322	152	0.00142226	0.00664851	0.00621713	0.00209668	0.0101138	0.00813609	0.00926367	0.00192301	0.00383741	0.00730977	0.00368602	0.00594979
7_1_5_O-H_LJ	-5.719	-25.221	-26.317	-5.066	-46.905	-30.611	-34.295	-4.103	-5.628	-28.476	-15.512	-33.998		X7_1_5_O.H_LJ	-0.00151621	153	0.00867118	0.039902	0.0382402	0.00768109	0.0711176	0.0464126	0.0519983	0.00622099	0.0085332	0.0431755	0.0235194	0.0515479
2_3_4_(H2O)HO_LJ	-15.933	-93.053	33.104	-18.148	34.596	34.723	33.047	-19.461	-39.377	-26.535	32.012	-1.842		X2_3_4_.H2O.HO_LJ	-0.0053827	154	0.0857625	-0.178189	0.500876	0.0976852	-0.18622	-0.186903	-0.177882	0.104753	0.211954	0.14283	-0.172311	0.00991493
2_3_4_O-H_LJ	-27.722	-160.379	33.368	-17.026	34.851	34.978	33.317	-18.359	-37.587	-46.187	32.345	10.607		X2_3_4_O.H_LJ	-0.0082631	155	0.22907	-0.275723	1.32523	0.140687	-0.287977	-0.289027	-0.275302	0.151702	0.310585	0.381648	-0.26727	-0.0876467
2_3_4_COO-_LJ	-16.984	-92.23	33.26	-29.624	34.722	34.849	33.23	-31.92	-65.248	-28.365	32.308	31.492		X2_3_4_COO._LJ	-0.00566676	156	0.0962443	-0.188476	0.522645	0.167872	-0.196761	-0.197481	-0.188306	0.180883	0.369745	0.160738	-0.183082	-0.178458
2_3_4_SH_LJ	-32.943	-168.554	33.628	-35.2	35.072	35.199	33.611	-37.585	-75.354	-55.136	32.747	32.26		X2_3_4_SH_LJ	-0.00900753	157	0.296735	-0.302905	1.51826	0.317065	-0.315912	-0.317056	-0.302752	0.338548	0.678753	0.496639	-0.29497	-0.290583
2_3_4_Ar(N-H)_LJ	-16.246	-81.845	33.336	-17.359	34.78	34.906	33.32	-18.515	-37.034	-27.205	32.443	31.935		X2_3_4_Ar.N.H._LJ	-0.0047492	158	0.0771556	-0.158319	0.388699	0.0824414	-0.165177	-0.165776	-0.158243	0.0879315	0.175882	0.129202	-0.154078	-0.151666
8_0_6_(H2O)HO_LJ	-1.724	-8.047	-7.2	-2.685	-12.66	-7.835	-9.871	-2.135	-2.712	-6.946	-3.868	-10.916		X8_0_6_.H2O.HO_LJ	-0.000449388	159	0.000774745	0.00323559	0.00361622	0.00120661	0.00568925	0.00352095	0.00443591	0.000959443	0.00121874	0.00312145	0.00173823	0.00490552
6_0_4_SH_LJ	-25.919	-130.824	-130.373	-50.583	33.215	-157.416	-89.541	-35.264	-41.099	32.934	-78.407	-48.7		X6_0_4_SH_LJ	0.00421634	160	-0.109283	-0.549698	-0.551599	-0.213275	0.140046	-0.66372	-0.377536	-0.148685	-0.173288	0.138861	-0.330591	-0.205336
6_2_4_(H2O)HO_LJ	-5.596	-23.096	-26.981	-8.976	-39.67	-32.727	-31.887	-8.422	-13.896	-25.09	-20.144	-26.284		X6_2_4_.H2O.HO_LJ	-0.0012187	161	0.00681984	0.0328817	0.0281471	0.010939	0.0483458	0.0398844	0.0388607	0.0102639	0.016935	0.0305772	0.0245495	0.0320323
7_3_-2_Ar(N-H)_C	31.014	28.222	30.501	31.063	23.668	23.39	29.226	31.27	27.023	31.015	31.312	23.516		X7_3_.2_Ar.N.H._C	-0.000749991	162	-0.0232602	-0.0228755	-0.0211663	-0.023297	-0.0177508	-0.0175423	-0.0219192	-0.0234522	-0.020267	-0.023261	-0.0234837	-0.0176368
8_3_-2_Ar(N-H)_C	30.872	26.746	29.886	30.876	22.329	19.674	27.102	31.135	28.03	30.896	31.158	22.072		X8_3_.2_Ar.N.H._C	-0.000860053	163	-0.0265515	-0.0257035	-0.023003	-0.026555	-0.0192041	-0.0169207	-0.0233091	-0.0267777	-0.0241073	-0.0265722	-0.0267975	-0.0189831
8_1_6_COO-_LJ	-1.525	-6.184	-6.265	-3.446	-9.925	-6.918	-8.379	-2.895	-4.018	-5.56	-3.544	-8.008		X8_1_6_COO._LJ	-0.000323613	164	0.000493509	0.00202743	0.00200122	0.00111517	0.00321186	0.00223875	0.00271155	0.000936858	0.00130028	0.00179929	0.00114688	0.00259149
5_0_4_O-H_LJ	-42.842	-159.38	-175.004	-47.399	33.489	-211.877	-161.974	-34.148	-40.555	33.029	-131.511	-36.77		X5_0_4_O.H_LJ	0.00962905	165	-0.412528	-1.68512	-1.53468	-0.456407	0.322467	-2.04017	-1.55966	-0.328813	-0.390506	0.318038	-1.26633	-0.35406
5_0_4_(H2O)HO_LJ	-24.635	-93.045	-101.49	-48.227	33.227	-122.747	-94.626	-35.613	-42.41	32.757	-76.626	-28.464		X5_0_4_.H2O.HO_LJ	0.00585551	166	-0.14425	-0.594276	-0.544826	-0.282394	0.194561	-0.718746	-0.554083	-0.208532	-0.248332	0.191809	-0.448684	-0.166671
8_1_-3_Ar(N-H)_C	31.148	30.532	30.376	31.016	25.244	16.756	29.229	31.341	31.13	31.035	31.202	24.489		X8_1_.3_Ar.N.H._C	-0.000727098	167	-0.0226477	-0.0220863	-0.0221998	-0.0225517	-0.0183549	-0.0121833	-0.0212524	-0.022788	-0.0226346	-0.0225655	-0.0226869	-0.0178059
1_0_2_Ar(N-H)_C	32.084	31.602	31.731	32.095	31.697	31.745	31.949	32.039	31.891	31.912	31.91	31.808		X1_0_2_Ar.N.H._C	-3.21154e-05	168	-0.00103039	-0.00101905	-0.00101491	-0.00103074	-0.00101796	-0.0010195	-0.00102606	-0.00102895	-0.00102419	-0.00102487	-0.0010248	-0.00102153
6_0_5_COO-_LJ	-8.233	-37.571	-37.211	-22.905	-51.605	-42.826	-46.137	-16.395	-20.641	-31.082	-23.291	-53.109		X6_0_5_COO._LJ	-0.00187876	169	0.0154678	0.0699105	0.0705869	0.043033	0.0969534	0.0804597	0.0866803	0.0308023	0.0387795	0.0583956	0.0437582	0.099779
7_2_-1_Ar(N-H)_C	31.229	30.687	31	31.267	29.891	17.857	30.84	31.421	30.554	31.256	31.316	29.307		X7_2_.1_Ar.N.H._C	-0.000501873	170	-0.015673	-0.0155581	-0.015401	-0.0156921	-0.0150015	-0.00896194	-0.0154778	-0.0157693	-0.0153342	-0.0156865	-0.0157166	-0.0147084
8_1_3_SH_LJ	-7.555	-41.177	-42.36	-12.566	-73.147	-56.196	-63.792	-10.213	-15.4	-47.114	-19.168	-41.441		X8_1_3_SH_LJ	-0.0022132	171	0.0167208	0.0937513	0.0911331	0.0278111	0.161889	0.124373	0.141185	0.0226035	0.0340833	0.104273	0.0424227	0.0917174
6_3_-3_Ar(N-H)_C	31.039	27.947	30.451	31.069	21.244	29.738	27.397	31.353	30.493	30.887	31.459	21.011		X6_3_.3_Ar.N.H._C	-0.000612516	172	-0.0190119	-0.0186517	-0.017118	-0.0190303	-0.0130123	-0.018215	-0.0167811	-0.0192042	-0.0186774	-0.0189188	-0.0192691	-0.0128696
9_2_-3_Ar(N-H)_C	30.836	26.939	27.105	30.621	21.144	16.571	25.22	31.086	30.608	30.736	31.019	20.604		X9_2_.3_Ar.N.H._C	-0.000738735	173	-0.0227796	-0.0200234	-0.0199008	-0.0226208	-0.0156198	-0.0122416	-0.0186309	-0.0229643	-0.0226112	-0.0227058	-0.0229148	-0.0152209
9_0_5_SH_LJ	-3.124	-16.737	-13.798	-4.723	-26.535	-15.394	-21.041	-3.751	-4.732	-14.886	-6.782	-19.088		X9_0_5_SH_LJ	-0.000960218	174	0.00299972	0.0132491	0.0160712	0.00453511	0.0254794	0.0147816	0.0202039	0.00360178	0.00454375	0.0142938	0.0065122	0.0183286
9_0_5_Ar(N-H)_LJ	-1.543	-8.264	-6.813	-2.333	-13.081	-7.602	-10.385	-1.853	-2.337	-7.341	-3.35	-9.42		X9_0_5_Ar.N.H._LJ	-0.000472964	175	0.000729783	0.0032223	0.00390857	0.00110342	0.00618684	0.00359547	0.00491173	0.000876402	0.00110532	0.00347203	0.00158443	0.00445532
5_2_-3_Ar(N-H)_C	31.364	30.981	31.026	31.371	25.812	30.742	30.386	31.644	31.51	31.052	31.634	25.696		X5_2_.3_Ar.N.H._C	-0.000340715	176	-0.0106862	-0.010571	-0.0105557	-0.0106886	-0.00879453	-0.0104743	-0.010353	-0.0107816	-0.0107359	-0.0105799	-0.0107782	-0.008755
6_1_-1_Ar(N-H)_C	31.468	31.221	31.359	31.489	31.015	14.255	31.282	31.635	31.193	31.461	31.46	30.965		X6_1_.1_Ar.N.H._C	-0.000566727	177	-0.0178338	-0.017772	-0.0176938	-0.0178457	-0.017577	-0.00807869	-0.0177284	-0.0179284	-0.0176779	-0.0178298	-0.0178292	-0.0175487
9_3_-3_Ar(N-H)_C	30.575	24.048	25.224	30.261	19.121	17.846	23.098	30.913	29.017	30.486	30.978	18.756		X9_3_.3_Ar.N.H._C	-0.000734489	178	-0.022457	-0.0185267	-0.017663	-0.0222264	-0.0140442	-0.0131077	-0.0169652	-0.0227052	-0.0213127	-0.0223916	-0.022753	-0.0137761
8_1_3_Ar(N-H)_LJ	-3.732	-20.308	-20.888	-6.204	-35.746	-27.683	-31.309	-5.044	-7.606	-22.894	-9.464	-20.434		X8_1_3_Ar.N.H._LJ	-0.00107764	179	0.00402176	0.0225098	0.0218848	0.0066857	0.0385214	0.0298324	0.0337399	0.00543563	0.00819655	0.0246716	0.0101988	0.0220206
7_2_3_O-H_LJ	-7.956	-36.54	-40.902	-6.937	-60.129	-51.069	-50.636	-6.514	-12.994	-44.19	-24.165	-34.888		X7_2_3_O.H_LJ	-0.00163467	180	0.0130054	0.0668613	0.0597309	0.0113397	0.0982911	0.083481	0.0827732	0.0106482	0.0212409	0.0722361	0.0395018	0.0570304
9_2_5_COO-_LJ	-1.097	-4.192	-4.205	-2.409	-6.322	-4.677	-5.748	-2.174	-3.541	-3.916	-2.494	-4.572		X9_2_5_COO._LJ	-0.000187613	181	0.000205811	0.000788912	0.000786473	0.000451959	0.00118609	0.000877465	0.0010784	0.00040787	0.000664337	0.000734692	0.000467906	0.000857766
9_1_4_(H2O)HO_LJ	-1.637	-7.933	-7.37	-2.651	-13.578	-8.624	-11.535	-2.217	-3.242	-8.536	-3.723	-8.336		X9_1_4_.H2O.HO_LJ	-0.000416961	182	0.000682565	0.003073	0.00330775	0.00110536	0.0056615	0.00359587	0.00480965	0.000924403	0.00135179	0.00355918	0.00155235	0.00347579
7_2_2_(H2O)HO_LJ	-5.821	-28.022	-32.874	-9.438	-41.385	-42.534	-40.693	-9.259	-23.499	-31.73	-17.349	-23.137		X7_2_2_.H2O.HO_LJ	-0.000969509	183	0.00564351	0.0318716	0.0271676	0.00915023	0.0401231	0.0412371	0.0394522	0.00897669	0.0227825	0.0307625	0.01682	0.0224315
8_0_6_SH_LJ	-3.618	-16.83	-15.068	-5.239	-26.215	-16.415	-20.631	-4.168	-5.294	-14.39	-8.108	-22.66		X8_0_6_SH_LJ	-0.000909523	184	0.00329065	0.0137047	0.0153073	0.00476499	0.0238432	0.0149298	0.0187644	0.00379089	0.00481502	0.013088	0.00737441	0.0206098
9_1_5_(H2O)HO_LJ	-1.249	-5.573	-5.146	-1.927	-8.851	-5.765	-7.427	-1.63	-2.311	-5.317	-2.789	-6.259		X9_1_5_.H2O.HO_LJ	-0.000278131	185	0.000347386	0.00143126	0.00155002	0.000535959	0.00246174	0.00160343	0.00206568	0.000453354	0.000642761	0.00147882	0.000775708	0.00174082
9_0_4_(H2O)HO_LJ	-1.98	-12.014	-10.003	-3.458	-21.611	-11.774	-17.278	-2.656	-3.338	-12.286	-4.382	-12.893		X9_0_4_.H2O.HO_LJ	-0.000760428	186	0.00150565	0.00760656	0.00913578	0.00262956	0.0164336	0.00895328	0.0131387	0.0020197	0.00253831	0.00934262	0.0033322	0.0098042
8_0_6_Ar(N-H)_LJ	-1.787	-8.31	-7.44	-2.588	-12.93	-8.106	-10.186	-2.059	-2.615	-7.098	-4.005	-11.18		X8_0_6_Ar.N.H._LJ	-0.000448203	187	0.000800938	0.00333463	0.00372456	0.00115995	0.00579526	0.00363313	0.00456539	0.000922849	0.00117205	0.00318134	0.00179505	0.00501091
-1_0_-2_Ar(N-H)_C	31.986	31.322	29.745	32.086	-7.314	31.686	31.894	32.107	32.104	31.783	32.158	31.195		X.1_0_.2_Ar.N.H._C	-0.00262513	188	-0.0839676	-0.0780846	-0.0822245	-0.0842301	0.0192002	-0.08318	-0.0837261	-0.0842852	-0.0842773	-0.0834347	-0.0844191	-0.0818911
6_0_4_COO-_LJ	-13.326	-69.956	-69.171	-43.33	32.83	-84.058	-53.859	-29.709	-34.573	32.531	-40.922	-41.72		X6_0_4_COO._LJ	0.00308551	189	-0.0411175	-0.213428	-0.21585	-0.133695	0.101297	-0.259362	-0.166183	-0.0916675	-0.106675	0.100375	-0.126265	-0.128728
7_0_6_SH_LJ	-5.851	-25.585	-24.93	-8.645	-42.443	-27.341	-32.893	-6.678	-8.568	-22.951	-13.994	-38.996		X7_0_6_SH_LJ	-0.00141264	190	0.00826534	0.035217	0.0361423	0.0122122	0.0599566	0.0386229	0.0464659	0.00943359	0.0121035	0.0324214	0.0197684	0.0550872
1_5_4_(H2O)HO_LJ	-5.454	-43.876	-64.99	-6.06	32.931	32.939	32.214	-7.201	-16.258	-13.321	-35.299	-50.722		X1_5_4_.H2O.HO_LJ	0.00307913	191	-0.0167936	-0.200113	-0.1351	-0.0186595	0.101399	0.101424	0.0991912	-0.0221728	-0.0500605	-0.0410171	-0.10869	-0.15618
7_0_6_Ar(N-H)_LJ	-2.89	-12.629	-12.307	-4.269	-20.911	-13.5	-16.236	-3.298	-4.231	-11.306	-6.91	-19.214		X7_0_6_Ar.N.H._LJ	-0.000694577	192	0.00200733	0.00854816	0.00877182	0.00296515	0.0145243	0.00937679	0.0112772	0.00229072	0.00293876	0.00785289	0.00479953	0.0133456
9_1_6_COO-_LJ	-0.996	-4.057	-3.837	-2.194	-5.983	-4.182	-5.253	-1.887	-2.633	-3.411	-2.159	-4.765		X9_1_6_COO._LJ	-0.000195478	193	0.000194697	0.000750051	0.000793056	0.00042888	0.00116955	0.000817491	0.00102685	0.000368868	0.000514695	0.000666777	0.000422038	0.000931455
8_1_5_O-H_LJ	-3.49	-15.783	-15.399	-2.992	-27.602	-17.61	-21.28	-2.466	-3.444	-16.82	-8.501	-19.463		X8_1_5_O.H_LJ	-0.000856994	194	0.00299091	0.0131968	0.0135259	0.00256412	0.0236547	0.0150917	0.0182368	0.00211335	0.00295149	0.0144146	0.0072853	0.0166797
5_1_3_O-H_LJ	-41.7	-102.226	-167.534	-42.705	33.06	-188.091	-143.486	-39.169	-47.659	32.987	-65.644	-180.733		X5_1_3_O.H_LJ	0.0118337	195	-0.493464	-1.98254	-1.20971	-0.505356	0.391221	-2.2258	-1.69796	-0.463513	-0.56398	0.390357	-0.776809	-2.13873
1_5_4_O-H_LJ	-9.499	-76.265	-108.395	-5.639	33.199	33.207	32.529	-6.703	-15.179	-23.196	-61.087	-87.972		X1_5_4_O.H_LJ	0.00432974	196	-0.0411282	-0.469322	-0.330207	-0.0244154	0.143743	0.143778	0.140842	-0.0290222	-0.0657211	-0.100433	-0.264491	-0.380896
8_1_3_O-H_LJ	-6.275	-34.622	-35.672	-6.013	-66.293	-47.729	-55.859	-4.875	-7.348	-44.591	-15.958	-34.904		X8_1_3_O.H_LJ	-0.00191355	197	0.0120076	0.0682603	0.0662511	0.0115062	0.126855	0.091332	0.106889	0.00932858	0.0140608	0.0853273	0.0305365	0.0667907
9_1_4_SH_LJ	-3.438	-16.593	-15.415	-5.174	-27.997	-18.038	-23.965	-4.327	-6.33	-17.575	-7.81	-17.401		X9_1_4_SH_LJ	-0.00084148	198	0.00289301	0.0129714	0.0139627	0.00435382	0.0235589	0.0151786	0.0201661	0.00364109	0.00532657	0.014789	0.00657196	0.0146426
1_2_4_Ar(N-H)_LJ	-35.343	33.263	36.011	-36.079	39.19	38.456	35.105	-31.615	6.815	-48.869	34.081	35.436		X1_2_4_Ar.N.H._LJ	0.00209261	199	-0.073959	0.0753569	0.0696064	-0.0754992	0.0820093	0.0804733	0.073461	-0.0661578	0.0142611	-0.102264	0.0713181	0.0741536
1_2_4_SH_LJ	-72.295	33.554	36.304	-73.771	39.484	38.749	35.398	-64.574	5.64	-99.224	34.374	35.729		X1_2_4_SH_LJ	0.00306385	200	-0.221501	0.11123	0.102805	-0.226024	0.120973	0.118721	0.108454	-0.197845	0.0172801	-0.304008	0.105317	0.109468
1_2_4_COO-_LJ	-38.563	33.175	35.956	-66.439	39.136	38.401	35.047	-57.668	-53.811	-51.417	34.02	35.38		X1_2_4_COO._LJ	0.00127135	201	-0.049027	0.0457126	0.042177	-0.0844672	0.0497555	0.0488211	0.044557	-0.0733162	-0.0684126	-0.065369	0.0432513	0.0449803
1_2_4_O-H_LJ	-65.327	33.266	36.088	-38.391	39.269	38.534	35.174	-33.301	-33.699	-84.409	34.146	35.511		X1_2_4_O.H_LJ	0.00381527	202	-0.24924	0.137686	0.126919	-0.146472	0.149822	0.147018	0.134198	-0.127052	-0.128571	-0.322043	0.130276	0.135484
1_2_4_(H2O)HO_LJ	-37.759	32.997	35.833	-39.286	39.014	38.28	34.919	-34.248	-13.931	-48.556	33.889	35.256		X1_2_4_.H2O.HO_LJ	0.00212209	203	-0.0801279	0.0760408	0.0700225	-0.0833683	0.0827911	0.0812335	0.0741012	-0.0726773	-0.0295628	-0.10304	0.0719154	0.0748163
7_2_4_O-H_LJ	-5.925	-25.018	-27.632	-5.04	-43.333	-33.021	-34.699	-4.578	-7.898	-29.266	-17.536	-27.551		X7_2_4_O.H_LJ	-0.00121082	204	0.00717413	0.0334575	0.0302924	0.00610255	0.0524686	0.0399826	0.0420144	0.00554315	0.00956309	0.035436	0.021233	0.0333594
9_1_4_Ar(N-H)_LJ	-1.698	-8.193	-7.611	-2.555	-13.803	-8.907	-11.825	-2.137	-3.127	-8.663	-3.857	-8.59		X9_1_4_Ar.N.H._LJ	-0.000414584	205	0.000703964	0.0031554	0.00339669	0.00105926	0.0057225	0.0036927	0.00490246	0.000885966	0.0012964	0.00359154	0.00159905	0.00356128
7_1_-1_O-H_LJ	-20.756	-82.422	-108.228	-16.938	-85.914	-120.686	31.211	-17.642	-56.496	-73.596	-51.856	-59.148		X7_1_.1_O.H_LJ	-0.00874344	206	0.181479	0.946285	0.720652	0.148096	0.751184	1.05521	-0.272892	0.154252	0.493969	0.643482	0.4534	0.517157
5_1_3_(H2O)HO_LJ	-23.969	-61.852	-98.624	-44.583	32.788	-111.395	-84.527	-39.992	-50.474	32.714	-41.827	-105.242		X5_1_3_.H2O.HO_LJ	0.00710222	207	-0.170233	-0.700449	-0.439286	-0.316638	0.232867	-0.791151	-0.600329	-0.284032	-0.358477	0.232342	-0.297064	-0.747451
9_0_4_SH_LJ	-4.154	-25.051	-20.864	-6.744	-43.492	-24.569	-35.472	-5.185	-6.517	-24.93	-9.185	-26.713		X9_0_4_SH_LJ	-0.00149579	208	0.0062135	0.0312081	0.037471	0.0100876	0.0650548	0.03675	0.0530586	0.00775566	0.00974804	0.03729	0.0137388	0.039957
4_0_-2_Ar(N-H)_C	31.774	31.713	31.61	31.76	31.257	30.633	31.409	31.935	31.807	31.593	31.725	31.29		X4_0_.2_Ar.N.H._C	-4.15003e-05	209	-0.00131863	-0.00131182	-0.0013161	-0.00131805	-0.00129717	-0.00127128	-0.00130348	-0.00132531	-0.00132	-0.00131112	-0.0013166	-0.00129854
9_0_4_Ar(N-H)_LJ	-2.052	-12.365	-10.299	-3.33	-21.384	-12.128	-17.479	-2.561	-3.219	-12.269	-4.536	-13.176		X9_0_4_Ar.N.H._LJ	-0.000734385	210	0.00150696	0.00756343	0.00908067	0.0024455	0.0157041	0.00890662	0.0128363	0.00188076	0.00236398	0.00901017	0.00333117	0.00967625
6_2_3_COO-_LJ	-8.452	-37.747	-43.569	-20.955	-53.145	-53.018	-47.103	-20.997	-39.868	-34.293	-31.803	-36.429		X6_2_3_COO._LJ	-0.00177539	211	0.0150056	0.0773522	0.0670158	0.0372034	0.0943534	0.0941279	0.0836264	0.037278	0.0707814	0.0608836	0.0564629	0.0646759
9_1_5_SH_LJ	-2.622	-11.675	-10.783	-3.761	-18.414	-12.083	-15.528	-3.183	-4.513	-11.057	-5.852	-13.088		X9_1_5_SH_LJ	-0.000566279	212	0.00148478	0.00610618	0.0066113	0.00212977	0.0104275	0.00684234	0.00879317	0.00180246	0.00255562	0.00626134	0.00331386	0.00741145
9_1_5_Ar(N-H)_LJ	-1.295	-5.766	-5.325	-1.858	-9.087	-5.968	-7.666	-1.572	-2.229	-5.456	-2.89	-6.462		X9_1_5_Ar.N.H._LJ	-0.000279417	213	0.000361845	0.0014879	0.00161112	0.000519157	0.00253906	0.00166756	0.00214201	0.000439244	0.000622821	0.0015245	0.000807515	0.00180559
-1_7_-2_O-H_LJ	-84.154	33.087	33.317	-57.896	35.154	34.582	34.03	33.668	-58.443	32.645	-167.93	32.726		X.1_7_.2_O.H_LJ	0.00412486	214	-0.347123	0.137428	0.136479	-0.238813	0.145005	0.142646	0.140369	0.138876	-0.241069	0.134656	-0.692687	0.13499
10_0_5_COO-_LJ	-0.986	-5.025	-3.982	-2.291	-7.088	-4.356	-6.187	-1.9	-2.439	-3.948	-2.004	-5.109		X10_0_5_COO._LJ	-0.000263655	215	0.000259964	0.00104987	0.00132486	0.000604033	0.00186878	0.00114848	0.00163123	0.000500944	0.000643054	0.00104091	0.000528364	0.00134701
10_1_5_COO-_LJ	-0.858	-3.675	-3.244	-1.912	-5.236	-3.557	-4.766	-1.667	-2.385	-3.116	-1.784	-3.79		X10_1_5_COO._LJ	-0.000171245	216	0.000146928	0.00055552	0.000629326	0.000327421	0.00089664	0.00060912	0.000816155	0.000285466	0.00040842	0.0005336	0.000305502	0.00064902
9_2_3_COO-_LJ	-1.775	-7.337	-7.439	-4.086	-11.373	-8.734	-11.208	-3.75	-7.293	-7.994	-4.126	-6.905		X9_2_3_COO._LJ	-0.000291698	217	0.000517764	0.00216994	0.00214019	0.00119188	0.00331748	0.00254769	0.00326935	0.00109387	0.00212735	0.00233183	0.00120355	0.00201417
8_2_5_(H2O)HO_LJ	-1.564	-6.085	-6.475	-2.34	-9.926	-7.354	-8.583	-2.088	-3.393	-6.108	-3.894	-7.066		X8_2_5_.H2O.HO_LJ	-0.000266411	218	0.000416666	0.00172501	0.00162111	0.000623401	0.00264439	0.00195919	0.0022866	0.000556266	0.000903932	0.00162724	0.0010374	0.00188246
4_1_0_Ar(N-H)_C	31.713	31.228	31.713	31.759	31.443	30.701	31.564	31.866	31.054	31.669	31.602	31.448		X4_1_0_Ar.N.H._C	-6.54291e-05	219	-0.00207495	-0.00207495	-0.00204322	-0.00207796	-0.00205729	-0.00200874	-0.0020652	-0.00208496	-0.00203183	-0.00207207	-0.00206769	-0.00205761
9_3_-2_Ar(N-H)_C	30.678	25.029	26.973	30.622	20.865	17.19	24.95	30.978	27.855	30.739	30.986	20.59		X9_3_.2_Ar.N.H._C	-0.000805872	220	-0.0247225	-0.0217368	-0.0201702	-0.0246774	-0.0168145	-0.0138529	-0.0201065	-0.0249643	-0.0224476	-0.0247717	-0.0249707	-0.0165929
9_2_4_(H2O)HO_LJ	-1.318	-5.3	-5.288	-1.98	-8.229	-6.029	-7.547	-1.794	-3.143	-5.458	-3.052	-5.404		X9_2_4_.H2O.HO_LJ	-0.000209448	221	0.000276053	0.00110756	0.00111008	0.000414707	0.00172355	0.00126276	0.00158071	0.00037575	0.000658296	0.00114317	0.000639236	0.00113186
6_0_-3_Ar(N-H)_C	31.502	31.306	31.173	31.414	30.542	20.388	31.009	31.669	31.581	31.341	31.479	30.456		X6_0_.3_Ar.N.H._C	-0.000377116	222	-0.0118799	-0.0117558	-0.011806	-0.0118467	-0.0115179	-0.00768864	-0.011694	-0.0119429	-0.0119097	-0.0118192	-0.0118712	-0.0114854
9_2_-2_Ar(N-H)_C	30.894	28.155	29.082	30.818	23.142	15.499	27.41	31.127	30.465	30.91	31.026	22.646		X9_2_.2_Ar.N.H._C	-0.000832026	223	-0.0257046	-0.024197	-0.0234257	-0.0256414	-0.0192547	-0.0128956	-0.0228058	-0.0258985	-0.0253477	-0.0257179	-0.0258144	-0.0188421
1_5_4_COO-_LJ	-5.859	-46.427	-47.927	-9.822	33.098	33.104	32.504	-11.675	-26.427	-14.286	-36.121	-52.791		X1_5_4_COO._LJ	0.0017668	224	-0.0103517	-0.0846774	-0.0820272	-0.0173535	0.0584775	0.0584881	0.0574281	-0.0206274	-0.0466912	-0.0252405	-0.0638186	-0.0932711
0_4_3_(H2O)HO_LJ	-15.892	-12.74	31.572	-16.351	34.549	34.232	33.939	-19.341	-40.359	-50.36	33.091	-75.567		X0_4_3_.H2O.HO_LJ	-0.00099055	225	0.0157418	-0.0312736	0.0126196	0.0161965	-0.0342225	-0.0339085	-0.0336183	0.0191582	0.0399776	0.0498841	-0.0327783	0.0748529
9_1_3_COO-_LJ	-2.226	-11.364	-10.911	-5.618	-19.956	-13.51	-18.753	-4.688	-7.241	-13.065	-5.068	-10.932		X9_1_3_COO._LJ	-0.000569296	226	0.00126725	0.00621159	0.00646948	0.0031983	0.0113609	0.00769118	0.010676	0.00266886	0.00412227	0.00743785	0.00288519	0.00622354
0_4_3_O-H_LJ	-27.663	-7.136	32.056	-15.239	34.804	34.488	34.196	-18.049	-38.214	-87.383	33.355	-122.791		X0_4_3_O.H_LJ	3.32437e-05	227	-0.00091962	0.00106566	-0.000237227	-0.0005066	0.00115701	0.00114651	0.0011368	-0.000600015	-0.00127037	-0.00290493	0.00110884	-0.00408202
6_0_-2_Ar(N-H)_C	31.533	31.378	31.355	31.498	31.004	14.575	31.287	31.69	31.521	31.479	31.483	30.959		X6_0_.2_Ar.N.H._C	-0.000552664	228	-0.0174272	-0.0173288	-0.0173415	-0.0174078	-0.0171348	-0.00805508	-0.0172912	-0.0175139	-0.0174205	-0.0173973	-0.0173995	-0.0171099
9_0_6_(H2O)HO_LJ	-1.085	-5.118	-4.319	-1.64	-7.369	-4.669	-6.112	-1.348	-1.716	-4.049	-2.288	-6.081		X9_0_6_.H2O.HO_LJ	-0.000254089	229	0.000275686	0.00109741	0.00130043	0.000416706	0.00187238	0.00118634	0.00155299	0.000342512	0.000436017	0.00102881	0.000581355	0.00154511
7_2_2_COO-_LJ	-6.252	-29.583	-34.668	-15.328	-42.569	-44.47	-42.292	-15.034	-38.3	-31.109	-18.573	-24.703		X7_2_2_COO._LJ	-0.00115013	230	0.00719062	0.0398727	0.0340243	0.0176292	0.0489599	0.0511463	0.0486413	0.0172911	0.04405	0.0357794	0.0213614	0.0284117
0_4_3_COO-_LJ	-16.998	31.397	32.213	-26.539	34.675	34.362	34.073	-31.426	-66.408	-52.588	33.242	-40.926		X0_4_3_COO._LJ	0.00107173	231	-0.0182172	0.0345235	0.033649	-0.0284426	0.0371621	0.0368267	0.036517	-0.0336801	-0.0711712	-0.05636	0.0356263	-0.0438615
0_4_3_SH_LJ	-33.055	32.251	32.721	-31.872	35.025	34.714	34.429	-37.664	-77.724	-100.378	33.608	-20.53		X0_4_3_SH_LJ	0.00188463	232	-0.0622966	0.0616671	0.0607814	-0.0600671	0.0660093	0.0654232	0.0648861	-0.0709829	-0.146481	-0.189176	0.0633388	-0.0386916
0_4_3_Ar(N-H)_LJ	-16.311	31.931	32.425	-15.737	34.733	34.422	34.137	-18.593	-38.26	-49.3	33.314	-2.857		X0_4_3_Ar.N.H._LJ	0.00140754	233	-0.0229584	0.0456395	0.0449442	-0.0221505	0.0488881	0.0484503	0.0480492	-0.0261704	-0.0538525	-0.0693917	0.0468908	-0.00402134
8_1_-2_Ar(N-H)_C	31.185	30.723	30.736	31.131	28.276	14.417	30.572	31.368	31.065	31.17	31.207	27.454		X8_1_.2_Ar.N.H._C	-0.000688234	234	-0.0214626	-0.0211536	-0.0211446	-0.0214254	-0.0194605	-0.00992228	-0.0210407	-0.0215885	-0.02138	-0.0214523	-0.0214777	-0.0188948
6_0_6_COO-_LJ	-4.893	-19.016	-21.282	-11.825	-33.634	-23.588	-27.474	-8.873	-11.747	-16.987	-12.461	-32.573		X6_0_6_COO._LJ	-0.00107509	235	0.00526042	0.0228801	0.0204439	0.0127129	0.0361596	0.0253592	0.029537	0.00953927	0.0126291	0.0182626	0.0133967	0.0350189
5_1_-3_Ar(N-H)_C	31.522	31.347	31.197	31.475	29.996	30.198	30.863	31.739	31.679	31.226	31.63	29.917		X5_1_.3_Ar.N.H._C	-9.5325e-05	236	-0.00300483	-0.00297385	-0.00298815	-0.00300035	-0.00285937	-0.00287862	-0.00294202	-0.00302552	-0.0030198	-0.00297662	-0.00301513	-0.00285184
10_0_6_COO-_LJ	-0.751	-3.449	-2.795	-1.653	-4.517	-2.997	-4.017	-1.405	-1.804	-2.5	-1.499	-3.66		X10_0_6_COO._LJ	-0.000166295	237	0.000124887	0.000464794	0.000573551	0.000274885	0.000751154	0.000498386	0.000668006	0.000233644	0.000299996	0.000415737	0.000249276	0.000608639
9_0_1_Ar(N-H)_LJ	-3.669	-23.087	-22.46	-6.291	-35.019	-30.385	-33.118	-4.915	-6.871	-22.8	-7.676	-18.309		X9_0_1_Ar.N.H._LJ	-0.00105163	238	0.00385845	0.0236197	0.0242791	0.00661584	0.0368272	0.0319539	0.034828	0.00516879	0.00722578	0.0239773	0.00807235	0.0192544
7_1_6_COO-_LJ	-2.361	-9.228	-10.344	-5.436	-16.084	-11.608	-13.56	-4.473	-6.199	-8.565	-5.935	-13.252		X7_1_6_COO._LJ	-0.000485167	239	0.00114548	0.00501857	0.00447712	0.00263737	0.00780343	0.00563182	0.00657886	0.00217015	0.00300755	0.00415546	0.00287947	0.00642943
9_0_5_O-H_LJ	-2.592	-13.939	-11.485	-2.253	-22.388	-12.802	-17.586	-1.787	-2.254	-12.524	-5.632	-15.968		X9_0_5_O.H_LJ	-0.000760103	240	0.00197019	0.00872978	0.0105951	0.00171251	0.0170172	0.00973084	0.0133672	0.0013583	0.00171327	0.00951953	0.0042809	0.0121373
6_1_5_SH_LJ	-11.419	-46.169	-53.2	-17.907	-83.068	-63.167	-66.329	-14.432	-19.567	-46.679	-34.998	-66.487		X6_1_5_SH_LJ	-0.00248962	241	0.0284289	0.132448	0.114943	0.0445816	0.206807	0.157262	0.165134	0.0359301	0.0487143	0.116213	0.0871316	0.165527
1_5_4_SH_LJ	-11.433	-89.544	-61.252	-11.829	33.472	33.476	32.934	-14.052	-31.652	-27.838	-67.824	-100.501		X1_5_4_SH_LJ	0.000564993	242	-0.00645957	-0.034607	-0.0505918	-0.00668331	0.0189115	0.0189137	0.0186075	-0.00793929	-0.0178832	-0.0157283	-0.0383201	-0.0567824
8_2_5_SH_LJ	-3.284	-12.747	-13.565	-4.568	-20.678	-15.409	-17.962	-4.077	-6.624	-12.692	-8.167	-14.786		X8_2_5_SH_LJ	-0.000539706	243	0.00177239	0.00732111	0.00687963	0.00246538	0.01116	0.00831633	0.0096942	0.00220038	0.00357501	0.00684995	0.00440778	0.00798009
9_2_4_SH_LJ	-2.768	-11.106	-11.078	-3.865	-17.15	-12.634	-15.775	-3.503	-6.137	-11.353	-6.405	-11.318		X9_2_4_SH_LJ	-0.000425317	244	0.00117728	0.00471167	0.00472357	0.00164385	0.00729419	0.00537346	0.00670938	0.00148989	0.00261017	0.00482863	0.00272416	0.00481374
8_2_5_Ar(N-H)_LJ	-1.622	-6.295	-6.699	-2.256	-10.206	-7.61	-8.869	-2.014	-3.272	-6.262	-4.034	-7.301		X8_2_5_Ar.N.H._LJ	-0.000266227	245	0.000431821	0.00178346	0.0016759	0.000600609	0.00271711	0.00202599	0.00236117	0.000536182	0.000871095	0.00166711	0.00107396	0.00194372
9_2_4_Ar(N-H)_LJ	-1.367	-5.485	-5.471	-1.909	-8.465	-6.239	-7.788	-1.731	-3.031	-5.602	-3.164	-5.589		X9_2_4_Ar.N.H._LJ	-0.000209896	246	0.000286928	0.00114834	0.00115128	0.000400692	0.00177677	0.00130954	0.00163467	0.00036333	0.000636196	0.00117584	0.000664112	0.00117311
1_5_4_Ar(N-H)_LJ	-5.647	-44.096	-26.29	-5.842	33.178	33.183	32.638	-6.94	-15.624	-13.744	-33.171	-49.328		X1_5_4_Ar.N.H._LJ	0.000651702	247	-0.00368016	-0.0171333	-0.0287375	-0.00380724	0.0216222	0.0216254	0.0212703	-0.00452281	-0.0101822	-0.008957	-0.0216176	-0.0321472
3_1_0_Ar(N-H)_C	31.824	17.954	31.772	31.859	31.496	31.418	31.622	31.972	31.255	31.711	31.716	31.545		X3_1_0_Ar.N.H._C	-0.000763219	248	-0.0242887	-0.024249	-0.0137028	-0.0243154	-0.0240383	-0.0239788	-0.0241345	-0.0244016	-0.0238544	-0.0242024	-0.0242063	-0.0240757
-1_7_-2_SH_LJ	-96.492	33.363	33.585	-118.739	35.373	34.802	34.266	34.164	-114.08	33.021	-146.498	33.104		X.1_7_.2_SH_LJ	0.00284322	249	-0.274348	0.0954895	0.0948583	-0.337601	0.100573	0.0989497	0.0974258	0.0971358	-0.324355	0.093886	-0.416526	0.094122
-1_7_-2_Ar(N-H)_LJ	-47.381	33.069	33.292	-58.504	35.08	34.509	33.974	33.872	-55.896	32.727	-69.17	32.812		X.1_7_.2_Ar.N.H._LJ	0.0018927	250	-0.0896783	0.0630119	0.0625899	-0.110731	0.0663961	0.0653154	0.0643028	0.0641097	-0.105795	0.0619426	-0.130918	0.0621034
7_2_5_(H2O)HO_LJ	-2.428	-9.392	-10.794	-3.7	-16.381	-12.569	-13.874	-3.293	-5.277	-9.669	-6.777	-11.63		X7_2_5_.H2O.HO_LJ	-0.000434264	251	0.00105439	0.00468744	0.00407861	0.00160678	0.00711368	0.00545826	0.00602498	0.00143003	0.00229161	0.0041989	0.00294301	0.00505049
9_0_6_SH_LJ	-2.278	-10.723	-9.054	-3.202	-15.36	-9.794	-12.796	-2.631	-3.351	-8.447	-4.802	-12.705		X9_0_6_SH_LJ	-0.000519446	252	0.0011833	0.00470306	0.00557002	0.00166327	0.00797869	0.00508745	0.00664683	0.00136666	0.00174066	0.00438776	0.00249438	0.00659956
9_0_6_Ar(N-H)_LJ	-1.125	-5.295	-4.472	-1.582	-7.581	-4.837	-6.319	-1.3	-1.655	-4.17	-2.372	-6.272		X9_0_6_Ar.N.H._LJ	-0.00025619	253	0.000288214	0.00114568	0.00135653	0.000405293	0.00194218	0.00123919	0.00161887	0.000333047	0.000423995	0.00106831	0.000607683	0.00160682
7_0_-3_Ar(N-H)_C	31.375	31.103	30.965	31.269	29.706	16.578	30.814	31.54	31.423	31.262	31.345	29.646		X7_0_.3_Ar.N.H._C	-0.00053743	254	-0.0168619	-0.0166415	-0.0167157	-0.0168049	-0.0159649	-0.00890952	-0.0165604	-0.0169505	-0.0168877	-0.0168011	-0.0168457	-0.0159327
9_1_-3_Ar(N-H)_C	30.989	29.835	28.799	30.806	23.097	15.007	27.259	31.195	30.935	30.905	31.04	22.413		X9_1_.3_Ar.N.H._C	-0.000738862	255	-0.0228966	-0.0212785	-0.0220439	-0.0227614	-0.0170655	-0.0110881	-0.0201406	-0.0230488	-0.0228567	-0.0228345	-0.0229343	-0.0165601
10_1_4_COO-_LJ	-1.085	-4.931	-4.358	-2.508	-7.385	-4.901	-6.919	-2.169	-3.207	-4.523	-2.28	-4.807		X10_1_4_COO._LJ	-0.000226398	256	0.000245642	0.000986642	0.00111637	0.000567806	0.00167195	0.00110958	0.00156645	0.000491057	0.000726058	0.001024	0.000516187	0.00108829
8_2_4_O-H_LJ	-3.653	-15.226	-15.979	-3.03	-25.444	-18.738	-21.629	-2.725	-4.791	-17.244	-9.385	-16.199		X8_2_4_O.H_LJ	-0.00064496	257	0.00235604	0.0103058	0.00982016	0.00195423	0.0164104	0.0120853	0.0139498	0.00175752	0.00309	0.0111217	0.00605295	0.0104477
6_1_5_Ar(N-H)_LJ	-5.639	-22.772	-26.244	-8.839	-40.73	-31.158	-32.712	-7.125	-9.661	-22.842	-17.267	-32.741		X6_1_5_Ar.N.H._LJ	-0.00121102	258	0.00682892	0.0317819	0.0275773	0.0107042	0.0493247	0.0377329	0.0396148	0.0086285	0.0116996	0.0276621	0.0209106	0.0396499
9_0_4_O-H_LJ	-3.448	-20.917	-17.416	-3.22	-37.525	-20.5	-30.046	-2.471	-3.105	-21.347	-7.632	-22.436		X9_0_4_O.H_LJ	-0.00122592	259	0.00422697	0.0213506	0.0256425	0.00394746	0.0460026	0.0251313	0.036834	0.00302925	0.00380648	0.0261697	0.00935621	0.0275047
8_2_-1_Ar(N-H)_C	31.092	30.279	30.689	31.112	27.767	15.487	30.466	31.291	30.521	31.147	31.172	27.179		X8_2_.1_Ar.N.H._C	-0.000698975	260	-0.0217325	-0.0214508	-0.0211643	-0.0217465	-0.0194084	-0.010825	-0.021295	-0.0218716	-0.0213334	-0.021771	-0.0217885	-0.0189974
10_3_-3_Ar(N-H)_C	30.192	22.444	23.075	29.563	18.032	15.935	21.456	30.701	27.763	30.127	30.761	17.702		X10_3_.3_Ar.N.H._C	-0.0007148	261	-0.0215813	-0.016494	-0.016043	-0.0211316	-0.0128893	-0.0113903	-0.0153368	-0.0219451	-0.019845	-0.0215348	-0.021988	-0.0126534
6_2_4_SH_LJ	-11.721	-47.723	-55.803	-17.486	-79.022	-67.657	-65.982	-16.402	-27.08	-48.651	-41.658	-54.416		X6_2_4_SH_LJ	-0.00226019	262	0.0264916	0.126125	0.107863	0.0395216	0.178604	0.152917	0.149132	0.0370716	0.0612058	0.10996	0.0941548	0.12299
6_0_5_O-H_LJ	-13.372	-61.738	-60.954	-13.162	-95.554	-70	-75.834	-9.417	-11.857	-57.336	-38.076	-92.51		X6_0_5_O.H_LJ	-0.00302722	263	0.0404799	0.184521	0.186894	0.0398442	0.289263	0.211905	0.229566	0.0285073	0.0358937	0.173568	0.115264	0.280048
7_3_3_(H2O)HO_LJ	-3.193	-12.164	-13.629	-4.628	-17.165	-15.612	-16.4	-4.799	-13.948	-12.654	-9.591	-11.198		X7_3_3_.H2O.HO_LJ	-0.000375839	264	0.00120006	0.00512232	0.00457171	0.00173939	0.00645129	0.00586761	0.00616377	0.00180365	0.00524221	0.00475587	0.00360468	0.00420865
8_1_6_(H2O)HO_LJ	-1.418	-5.758	-5.832	-2.126	-9.269	-6.439	-7.804	-1.787	-2.48	-5.196	-3.297	-7.468		X8_1_6_.H2O.HO_LJ	-0.000267155	265	0.000378825	0.00155805	0.00153828	0.000567971	0.00247626	0.00172021	0.00208487	0.000477405	0.000662543	0.00138814	0.000880809	0.00199511
6_0_4_O-H_LJ	-21.684	-118.815	-116.514	-24.939	32.921	-142.557	-102.112	-17.077	-19.87	32.613	-67.716	-98.75		X6_0_4_O.H_LJ	0.00585634	266	-0.126989	-0.682346	-0.695821	-0.146051	0.192797	-0.834863	-0.598003	-0.100009	-0.116366	0.190993	-0.396568	-0.578314
8_2_3_O-H_LJ	-4.721	-20.778	-22.24	-4.002	-34.441	-27.262	-31.256	-3.667	-7.326	-25.244	-12.256	-19.859		X8_2_3_O.H_LJ	-0.000784709	267	0.00370461	0.0174519	0.0163047	0.0031404	0.0270261	0.0213927	0.0245268	0.00287753	0.00574877	0.0198092	0.00961739	0.0155835
10_2_-3_Ar(N-H)_C	30.596	24.657	24.51	30.152	19.62	14.965	23.105	30.906	30.167	30.518	30.815	19.151		X10_2_.3_Ar.N.H._C	-0.000718243	268	-0.0219754	-0.0176041	-0.0177097	-0.0216565	-0.0140919	-0.0107485	-0.016595	-0.022198	-0.0216672	-0.0219193	-0.0221327	-0.0137551
6_2_4_Ar(N-H)_LJ	-5.788	-23.533	-27.52	-8.633	-38.809	-33.364	-32.541	-8.097	-13.37	-23.82	-20.544	-26.839		X6_2_4_Ar.N.H._LJ	-0.00110301	269	0.00638422	0.0303548	0.0259571	0.00952229	0.0428067	0.0368008	0.035893	0.00893107	0.0147472	0.0262737	0.0226602	0.0296037
8_0_6_O-H_LJ	-3.003	-14.013	-12.538	-2.499	-22.03	-13.647	-17.19	-1.986	-2.523	-12.087	-6.736	-18.998		X8_0_6_O.H_LJ	-0.000708921	270	0.00212889	0.00888845	0.00993411	0.00177159	0.0156175	0.00967465	0.0121864	0.00140792	0.00178861	0.00856873	0.00477529	0.0134681
7_0_6_O-H_LJ	-4.86	-21.355	-20.79	-4.129	-35.995	-22.771	-27.46	-3.186	-4.087	-19.489	-11.648	-33.059		X7_0_6_O.H_LJ	-0.00111643	271	0.00542585	0.0232106	0.0238414	0.00460974	0.0401859	0.0254222	0.0306572	0.00355695	0.00456285	0.0217581	0.0130042	0.0369081
10_1_6_COO-_LJ	-0.661	-2.635	-2.37	-1.414	-3.569	-2.552	-3.293	-1.248	-1.749	-2.055	-1.349	-2.838		X10_1_6_COO._LJ	-0.000113971	272	7.53349e-05	0.000270112	0.000300314	0.000161155	0.000406763	0.000290854	0.000375307	0.000142236	0.000199335	0.000234211	0.000153747	0.00032345
7_1_-1_(H2O)HO_LJ	-11.919	-47.602	-62.651	-18.11	-49.616	-70.061	20.15	-18.897	-59.366	-42.558	-29.794	-34.008		X7_1_.1_.H2O.HO_LJ	-0.0054716	273	0.065216	0.342801	0.260459	0.0990907	0.271479	0.383346	-0.110253	0.103397	0.324827	0.23286	0.163021	0.186078
6_0_4_(H2O)HO_LJ	-12.456	-68.701	-67.287	-26.298	32.644	-82.41	-59.954	-18.19	-21.185	32.319	-39.001	-59.49		X6_0_4_.H2O.HO_LJ	0.00398553	274	-0.0496438	-0.268175	-0.27381	-0.104812	0.130104	-0.328448	-0.238949	-0.0724969	-0.0844335	0.128808	-0.15544	-0.237099
8_3_-1_Ar(N-H)_C	30.926	27.57	30.243	30.991	24.448	18.553	29.21	31.165	26.63	31.02	31.14	24.238		X8_3_.1_Ar.N.H._C	-0.000862904	275	-0.0266862	-0.0260968	-0.0237903	-0.0267423	-0.0210963	-0.0160095	-0.0252054	-0.0268924	-0.0229791	-0.0267673	-0.0268708	-0.0209151
8_1_2_COO-_LJ	-4.824	-27.3	-30.074	-13.213	-45.971	-42.694	-46.125	-10.912	-18.238	-29.025	-12.014	-24.204		X8_1_2_COO._LJ	-0.00126237	276	0.00608969	0.0379646	0.0344628	0.0166797	0.0580326	0.0538958	0.058227	0.013775	0.0230232	0.0366404	0.0151662	0.0305545
8_2_2_COO-_LJ	-3.605	-16.051	-17.841	-8.609	-24.661	-22.61	-26.071	-8.133	-19.565	-19.013	-9.232	-13.74		X8_2_2_COO._LJ	-0.000539389	277	0.0019445	0.00962324	0.00865773	0.0046436	0.0133019	0.0121956	0.0140624	0.00438685	0.0105531	0.0102554	0.00497964	0.0074112
9_2_5_(H2O)HO_LJ	-1.02	-3.901	-3.913	-1.487	-5.893	-4.351	-5.352	-1.342	-2.186	-3.652	-2.32	-4.256		X9_2_5_.H2O.HO_LJ	-0.000149942	278	0.000152941	0.000586723	0.000584923	0.000222964	0.000883608	0.000652397	0.000802489	0.000201222	0.000327773	0.000547588	0.000347865	0.000638153
-1_7_-2_COO-_LJ	-50.597	32.986	33.213	-100.673	35.023	34.452	33.909	33.927	-101.253	32.603	-88.367	32.688		X.1_7_.2_COO._LJ	0.000679659	279	-0.0343887	0.0225735	0.0224192	-0.0684233	0.0238037	0.0234156	0.0230466	0.0230588	-0.0688175	0.0221589	-0.0600594	0.0222167
8_3_3_(H2O)HO_LJ	-2.024	-7.376	-7.995	-2.91	-10.44	-9.093	-10.357	-2.925	-7.905	-7.736	-5.27	-6.847		X8_3_3_.H2O.HO_LJ	-0.000206588	280	0.000418135	0.00165168	0.0015238	0.000601173	0.00215678	0.00187851	0.00213964	0.000604271	0.00163308	0.00159817	0.00108872	0.00141451
8_3_4_(H2O)HO_LJ	-1.585	-5.656	-6.181	-2.265	-8.392	-6.995	-7.978	-2.211	-4.903	-5.628	-4.082	-5.777		X8_3_4_.H2O.HO_LJ	-0.000179591	281	0.000284652	0.00111005	0.00101577	0.000406774	0.00150713	0.00125624	0.00143278	0.000397076	0.000880535	0.00101074	0.00073309	0.0010375
7_3_3_SH_LJ	-6.701	-25.368	-28.397	-9.031	-35.554	-32.553	-34.179	-9.362	-27.139	-25.995	-20.065	-23.417		X7_3_3_SH_LJ	-0.000746661	282	0.00500338	0.0212029	0.0189413	0.0067431	0.0265468	0.0243061	0.0255201	0.00699024	0.0202636	0.0194095	0.0149818	0.0174846
-1_7_-2_(H2O)HO_LJ	-48.506	32.817	33.051	-61.433	34.899	34.327	33.773	33.807	-60.325	32.343	-98.629	32.428		X.1_7_.2_.H2O.HO_LJ	0.00185906	283	-0.0901755	0.0614438	0.0610087	-0.114208	0.0648793	0.0638159	0.062786	0.0628492	-0.112148	0.0601275	-0.183357	0.0602856
6_1_5_O-H_LJ	-9.499	-38.796	-44.645	-8.586	-73.306	-53.049	-55.78	-6.909	-9.357	-41.855	-29.342	-56.632		X6_1_5_O.H_LJ	-0.00212584	284	0.0201934	0.0949082	0.0824741	0.0182525	0.155837	0.112774	0.118579	0.0146874	0.0198915	0.0889771	0.0623764	0.120391
10_2_5_COO-_LJ	-0.726	-2.686	-2.566	-1.55	-3.735	-2.799	-3.575	-1.423	-2.3	-2.314	-1.537	-2.763		X10_2_5_COO._LJ	-0.000105972	285	7.69357e-05	0.000271924	0.000284641	0.000164257	0.000395805	0.000296616	0.00037885	0.000150798	0.000243736	0.000245219	0.000162879	0.000292801
7_3_3_Ar(N-H)_LJ	-3.31	-12.522	-14.015	-4.46	-17.537	-16.068	-16.87	-4.624	-13.394	-12.811	-9.907	-11.562		X7_3_3_Ar.N.H._LJ	-0.000367794	286	0.0012174	0.00515463	0.00460551	0.00164036	0.00645	0.00590971	0.00620468	0.00170068	0.00492623	0.0047118	0.00364373	0.00425243
4_2_-2_Ar(N-H)_C	31.5	31.128	31.355	31.598	30.087	31.249	30.959	31.758	27.981	31.299	31.784	30.434		X4_2_.2_Ar.N.H._C	-7.8455e-05	287	-0.00247133	-0.00245996	-0.00244215	-0.00247902	-0.00236048	-0.00245164	-0.00242889	-0.00249157	-0.00219525	-0.00245556	-0.00249361	-0.0023877
10_2_4_COO-_LJ	-0.911	-3.481	-3.313	-1.988	-4.937	-3.669	-4.836	-1.831	-3.153	-3.208	-1.947	-3.391		X10_2_4_COO._LJ	-0.000134032	288	0.000122103	0.000444047	0.000466564	0.000266455	0.000661715	0.000491762	0.000648177	0.000245412	0.000422602	0.000429974	0.00026096	0.000454501
9_1_4_O-H_LJ	-2.852	-13.815	-12.835	-2.467	-23.62	-15.019	-20.077	-2.062	-3.016	-14.847	-6.485	-14.515		X9_1_4_O.H_LJ	-0.000653333	289	0.00186331	0.00838553	0.0090258	0.00161177	0.0154317	0.00981241	0.013117	0.00134717	0.00197045	0.00970004	0.00423687	0.00948313
9_2_3_(H2O)HO_LJ	-1.651	-6.835	-6.932	-2.521	-10.643	-8.14	-10.474	-2.314	-4.5	-7.495	-3.838	-6.432		X9_2_3_.H2O.HO_LJ	-0.000230253	290	0.000380148	0.00159612	0.00157378	0.000580468	0.00245058	0.00187426	0.00241167	0.000532806	0.00103614	0.00172575	0.000883712	0.00148099
7_2_5_SH_LJ	-5.096	-19.639	-22.57	-7.22	-33.937	-26.279	-28.983	-6.426	-10.298	-19.924	-14.19	-24.277		X7_2_5_SH_LJ	-0.000869492	291	0.00443093	0.0196244	0.017076	0.00627773	0.029508	0.0228494	0.0252005	0.00558736	0.00895403	0.0173238	0.0123381	0.0211087
3_0_0_Ar(N-H)_C	31.959	31.103	32.118	31.966	31.773	31.436	31.829	32.122	31.796	31.856	31.748	31.787		X3_0_0_Ar.N.H._C	-7.66673e-05	292	-0.00245021	-0.0024624	-0.00238458	-0.00245075	-0.00243595	-0.00241011	-0.00244024	-0.00246271	-0.00243771	-0.00244231	-0.00243403	-0.00243702
7_2_5_Ar(N-H)_LJ	-2.517	-9.697	-11.144	-3.566	-16.74	-12.975	-14.309	-3.174	-5.086	-9.822	-7.007	-11.985		X7_2_5_Ar.N.H._LJ	-0.000428249	293	0.0010779	0.0047724	0.00415273	0.00152714	0.00716888	0.00555653	0.00612781	0.00135926	0.00217807	0.00420626	0.00300074	0.00513256
8_3_3_SH_LJ	-4.248	-15.436	-16.722	-5.68	-21.75	-19.024	-21.632	-5.709	-15.41	-16.052	-11.052	-14.344		X8_3_3_SH_LJ	-0.000414309	294	0.00175999	0.00692808	0.00639528	0.00235328	0.00901123	0.00788182	0.00896234	0.00236529	0.00638451	0.00665049	0.00457895	0.00594285
6_3_-2_Ar(N-H)_C	31.123	29.037	30.831	31.219	24.663	29.046	30.04	31.393	23.389	31.11	31.461	24.763		X6_3_.2_Ar.N.H._C	-0.00053417	295	-0.016625	-0.016469	-0.0155107	-0.0166763	-0.0131742	-0.0155155	-0.0160465	-0.0167692	-0.0124937	-0.016618	-0.0168055	-0.0132277
10_0_4_COO-_LJ	-1.26	-7.011	-5.562	-3.077	-10.676	-6.271	-9.633	-2.499	-3.227	-5.97	-2.583	-6.716		X10_0_4_COO._LJ	-0.000366028	296	0.000461196	0.00203585	0.00256623	0.00112627	0.00390772	0.00229536	0.00352595	0.000914705	0.00118117	0.00218519	0.000945451	0.00245825
8_3_3_Ar(N-H)_LJ	-2.098	-7.622	-8.257	-2.806	-10.735	-9.394	-10.68	-2.82	-7.609	-7.919	-5.459	-7.084		X8_3_3_Ar.N.H._LJ	-0.000204374	297	0.000428776	0.00168751	0.00155774	0.000573473	0.00219395	0.00191989	0.00218271	0.000576334	0.00155508	0.00161844	0.00111568	0.00144778
10_0_5_(H2O)HO_LJ	-0.917	-4.679	-3.706	-1.414	-6.62	-4.054	-5.766	-1.173	-1.506	-3.683	-1.864	-4.76		X10_0_5_.H2O.HO_LJ	-0.000222715	298	0.00020423	0.000825384	0.00104209	0.00031492	0.00147438	0.000902889	0.00128418	0.000261245	0.00033541	0.000820261	0.000415142	0.00106013
8_1_6_SH_LJ	-2.978	-12.063	-12.222	-4.151	-19.318	-13.498	-16.341	-3.488	-4.842	-10.817	-6.917	-15.603		X8_1_6_SH_LJ	-0.000542727	299	0.00161624	0.00663321	0.00654691	0.00225286	0.0104844	0.00732573	0.0088687	0.00189303	0.00262788	0.00587068	0.00375404	0.00846817
8_1_6_Ar(N-H)_LJ	-1.471	-5.957	-6.036	-2.05	-9.535	-6.667	-8.069	-1.723	-2.392	-5.338	-3.416	-7.703		X8_1_6_Ar.N.H._LJ	-0.000267717	300	0.000393811	0.00161594	0.00159479	0.000548819	0.00255268	0.00178487	0.00216021	0.000461276	0.000640379	0.00142907	0.000914521	0.00206222
0_5_3_COO-_LJ	-9.63	-78.102	-93.809	-16.726	32.976	32.346	31.858	-21.132	-41.015	-34.181	-54.786	-72.564		X0_5_3_COO._LJ	0.00295403	301	-0.0284474	-0.277115	-0.230716	-0.0494092	0.0974123	0.0955512	0.0941096	-0.0624247	-0.12116	-0.100972	-0.16184	-0.214357
7_2_2_SH_LJ	-12.197	-56.953	-66.686	-18.386	-80.273	-84.965	-80.419	-18.042	-45.638	-56.309	-36.143	-47.975		X7_2_2_SH_LJ	-0.00176549	302	0.0215337	0.117734	0.10055	0.0324604	0.141722	0.150005	0.141979	0.0318531	0.0805737	0.0994133	0.0638103	0.0846996
7_3_-1_Ar(N-H)_C	31.068	29.085	30.751	31.157	26.397	21.978	30.292	31.296	24.343	31.136	31.289	26.311		X7_3_.1_Ar.N.H._C	-0.000643679	303	-0.0199978	-0.0197938	-0.0187214	-0.0200551	-0.0169912	-0.0141468	-0.0194983	-0.0201446	-0.0156691	-0.0200416	-0.0201401	-0.0169358
9_0_1_SH_LJ	-7.429	-46.811	-45.561	-12.745	-71.763	-61.747	-70.04	-9.951	-13.913	-46.606	-15.544	-37.112		X9_0_1_SH_LJ	-0.00200015	304	0.0148591	0.091129	0.0936292	0.025492	0.143537	0.123504	0.140091	0.0199035	0.0278281	0.0932192	0.0310904	0.0742297
5_0_-1_Ar(N-H)_C	31.68	31.553	31.653	31.685	31.401	10.752	31.592	31.828	31.58	31.662	31.584	31.372		X5_0_.1_Ar.N.H._C	-0.000677156	305	-0.0214523	-0.021434	-0.0213663	-0.0214557	-0.0212634	-0.00728078	-0.0213927	-0.0215525	-0.0213846	-0.0214401	-0.0213873	-0.0212437
0_5_3_SH_LJ	-18.784	-148.183	-165.208	-20.132	33.356	32.801	32.476	-25.411	-49.006	-66.033	-94.626	-138.458		X0_5_3_SH_LJ	0.00411171	306	-0.0772343	-0.679287	-0.609285	-0.0827769	0.13715	0.134868	0.133532	-0.104483	-0.201498	-0.271508	-0.389075	-0.569299
0_5_3_Ar(N-H)_LJ	-9.276	-72.667	-79.403	-9.943	33.062	32.502	32.172	-12.549	-24.183	-32.531	-45.227	-67.997		X0_5_3_Ar.N.H._LJ	0.00253607	307	-0.0235246	-0.201372	-0.184289	-0.0252162	0.0838476	0.0824274	0.0815905	-0.0318252	-0.0613299	-0.082501	-0.114699	-0.172445
9_4_-3_Ar(N-H)_C	29.834	21.363	23.284	29.495	17.148	18.695	21.022	30.602	23.979	29.97	30.911	16.98		X9_4_.3_Ar.N.H._C	-0.000713091	308	-0.0212744	-0.0166036	-0.0152338	-0.0210326	-0.0122281	-0.0133312	-0.0149906	-0.021822	-0.0170992	-0.0213713	-0.0220424	-0.0121083
8_0_-1_COO-_LJ	-8.335	-40.049	-46.74	-21.009	-48.619	-54.497	31.325	-18.916	-32.322	-34.164	-17.092	-29.603		X8_0_.1_COO._LJ	-0.0065458	309	0.0545592	0.305951	0.262153	0.137521	0.31825	0.356726	-0.205047	0.12382	0.211573	0.223631	0.111881	0.193775
9_1_6_(H2O)HO_LJ	-0.926	-3.776	-3.57	-1.354	-5.577	-3.89	-4.89	-1.165	-1.625	-3.18	-2.008	-4.437		X9_1_6_.H2O.HO_LJ	-0.000159606	310	0.000147795	0.000569792	0.000602671	0.000216106	0.000890121	0.000620866	0.000780472	0.000185941	0.000259359	0.000507546	0.000320488	0.00070817
10_3_-2_Ar(N-H)_C	30.367	23.28	24.428	30.15	19.411	15.446	22.913	30.783	27.121	30.51	30.773	19.16		X10_3_.2_Ar.N.H._C	-0.000760275	311	-0.0230873	-0.018572	-0.0176992	-0.0229223	-0.0147577	-0.0117432	-0.0174202	-0.0234036	-0.0206194	-0.023196	-0.023396	-0.0145669
8_2_2_(H2O)HO_LJ	-3.354	-15.019	-16.714	-5.308	-23.339	-21.24	-24.665	-5.017	-12.048	-18.208	-8.598	-12.823		X8_2_2_.H2O.HO_LJ	-0.000416402	312	0.00139661	0.00695973	0.00625393	0.00221026	0.00971839	0.00884437	0.0102705	0.00208909	0.00501681	0.00758184	0.00358022	0.00533952
9_2_5_SH_LJ	-2.142	-8.182	-8.206	-2.903	-12.321	-9.128	-11.214	-2.621	-4.269	-7.63	-4.869	-8.921		X9_2_5_SH_LJ	-0.000305306	313	0.000653966	0.00250534	0.00249801	0.000886304	0.00376168	0.00278683	0.0034237	0.000800207	0.00130335	0.00232949	0.00148654	0.00272364
9_2_5_Ar(N-H)_LJ	-1.058	-4.041	-4.053	-1.434	-6.084	-4.508	-5.538	-1.295	-2.109	-3.767	-2.405	-4.406		X9_2_5_Ar.N.H._LJ	-0.000150721	314	0.000159463	0.000610871	0.000609062	0.000216133	0.000916985	0.000679449	0.000834691	0.000195183	0.00031787	0.000567765	0.000362483	0.000664075
7_0_3_Ar(N-H)_LJ	-9.418	-62.047	-61.763	-19.513	32.975	-51.01	32.19	-13.274	-15.126	32.966	-26.108	-55.553		X7_0_3_Ar.N.H._LJ	-0.000947175	315	0.0089205	0.0585004	0.0587694	0.0184822	-0.0312331	0.0483154	-0.0304896	0.0125728	0.014327	-0.0312246	0.0247289	0.0526184
9_0_3_COO-_LJ	-2.718	-17.846	-15.495	-7.575	-32.456	-19.663	-29.822	-5.685	-7.219	-19.248	-6.015	-17.335		X9_0_3_COO._LJ	-0.00100669	316	0.00273618	0.0155986	0.0179654	0.00762566	0.0326731	0.0197945	0.0300214	0.00572302	0.00726728	0.0193767	0.00605523	0.0174509
8_3_4_SH_LJ	-3.328	-11.852	-12.949	-4.421	-17.527	-14.658	-16.704	-4.318	-9.568	-11.725	-8.563	-12.107		X8_3_4_SH_LJ	-0.000362137	317	0.00120519	0.00468932	0.00429205	0.00160101	0.00634718	0.00530821	0.00604914	0.00156371	0.00346493	0.00424606	0.00310098	0.0043844
9_0_7_COO-_LJ	-0.833	-3.476	-3.09	-1.776	-4.644	-3.279	-4.171	-1.506	-1.938	-2.472	-1.698	-4.207		X9_0_7_COO._LJ	-0.000156055	318	0.000129994	0.00048221	0.000542447	0.000277154	0.000724719	0.000511704	0.000650905	0.000235019	0.000302435	0.000385768	0.000264981	0.000656523
0_5_3_(H2O)HO_LJ	-8.967	-75.359	-98.584	-10.317	32.8	31.988	12.899	-13.028	-25.201	-32.234	-58.748	-69.521		X0_5_3_.H2O.HO_LJ	0.00478578	319	-0.0429141	-0.471801	-0.360652	-0.0493749	0.156974	0.153088	0.0617318	-0.0623491	-0.120606	-0.154265	-0.281155	-0.332712
8_3_4_Ar(N-H)_LJ	-1.644	-5.853	-6.395	-2.184	-8.653	-7.239	-8.248	-2.133	-4.725	-5.787	-4.229	-5.979		X8_3_4_Ar.N.H._LJ	-0.000178721	320	0.000293817	0.00114292	0.00104605	0.000390327	0.00154647	0.00129376	0.00147409	0.000381212	0.000844457	0.00103426	0.000755812	0.00106857
9_1_3_(H2O)HO_LJ	-2.07	-10.603	-10.184	-3.465	-18.873	-12.621	-17.673	-2.893	-4.469	-12.383	-4.717	-10.206		X9_1_3_.H2O.HO_LJ	-0.000478803	321	0.000991122	0.00487613	0.00507675	0.00165905	0.00903645	0.00604297	0.00846189	0.00138518	0.00213977	0.00592902	0.00225851	0.00488666
0_5_3_O-H_LJ	-15.618	-130.63	-169.055	-9.603	33.072	32.337	31.073	-12.133	-23.562	-56.046	-100.498	-120.623		X0_5_3_O.H_LJ	0.00551425	322	-0.0861216	-0.932212	-0.720327	-0.0529534	0.182367	0.178314	0.171344	-0.0669044	-0.129927	-0.309052	-0.554171	-0.665146
7_2_2_Ar(N-H)_LJ	-6.024	-28.034	-32.817	-9.077	-39.303	-41.741	-39.459	-8.908	-22.514	-27.271	-17.839	-23.666		X7_2_2_Ar.N.H._LJ	-0.000860248	323	0.00518213	0.0282307	0.0241162	0.00780847	0.0338103	0.0359076	0.0339445	0.00766309	0.0193676	0.0234598	0.015346	0.0203586
10_0_5_SH_LJ	-1.926	-9.804	-7.77	-2.761	-13.795	-8.502	-12.059	-2.291	-2.94	-7.69	-3.913	-9.961		X10_0_5_SH_LJ	-0.000455792	324	0.000877855	0.0035415	0.00446858	0.00125844	0.00628765	0.00387514	0.00549639	0.00104422	0.00134003	0.00350504	0.00178351	0.00454014
10_0_5_Ar(N-H)_LJ	-0.951	-4.842	-3.837	-1.364	-6.808	-4.199	-5.954	-1.132	-1.452	-3.796	-1.933	-4.919		X10_0_5_Ar.N.H._LJ	-0.00022492	325	0.000213899	0.000863017	0.00108906	0.00030679	0.00153125	0.000944437	0.00133917	0.000254609	0.000326583	0.000853795	0.00043477	0.00110638
10_1_5_(H2O)HO_LJ	-0.797	-3.419	-3.018	-1.181	-4.881	-3.309	-4.438	-1.029	-1.472	-2.904	-1.659	-3.528		X10_1_5_.H2O.HO_LJ	-0.00013988	326	0.000111485	0.000422159	0.000478251	0.000165199	0.000682756	0.000462864	0.000620789	0.000143937	0.000205904	0.000406213	0.000232062	0.000493498
9_1_5_O-H_LJ	-2.175	-9.706	-8.963	-1.792	-15.407	-10.041	-12.934	-1.516	-2.15	-9.255	-4.857	-10.9		X9_1_5_O.H_LJ	-0.000431776	327	0.000939113	0.00387001	0.00419082	0.000773742	0.00665237	0.00433546	0.00558459	0.000654572	0.000928318	0.00399609	0.00209714	0.00470636
9_2_3_SH_LJ	-3.466	-14.306	-14.502	-4.921	-22.102	-17.025	-21.802	-4.518	-8.783	-15.513	-8.053	-13.465		X9_2_3_SH_LJ	-0.00046525	328	0.00161256	0.00674705	0.00665586	0.00228949	0.0102829	0.00792088	0.0101434	0.002102	0.00408629	0.00721742	0.00374666	0.00626459
9_2_3_Ar(N-H)_LJ	-1.712	-7.064	-7.161	-2.431	-10.905	-8.406	-10.759	-2.232	-4.338	-7.651	-3.978	-6.649		X9_2_3_Ar.N.H._LJ	-0.000229525	329	0.000392948	0.00164363	0.00162137	0.000557976	0.00250298	0.00192939	0.00246946	0.000512301	0.000995682	0.0017561	0.000913052	0.00152612
7_3_4_(H2O)HO_LJ	-2.424	-8.869	-10.201	-3.495	-13.628	-11.801	-12.69	-3.474	-7.887	-8.781	-7.125	-9.265		X7_3_4_.H2O.HO_LJ	-0.000298485	330	0.000723529	0.00304485	0.00264727	0.00104321	0.00406776	0.00352243	0.00378778	0.00103694	0.00235415	0.002621	0.00212671	0.00276547
7_0_3_SH_LJ	-19.077	-126.929	-126.611	-39.622	33.27	-109.297	32.508	-26.901	-30.643	33.262	-52.967	-115.455		X7_0_3_SH_LJ	-0.00228286	331	0.0435501	0.289035	0.289761	0.0904515	-0.0759508	0.24951	-0.0742112	0.0614112	0.0699537	-0.0759325	0.120916	0.263568
8_1_0_Ar(N-H)_LJ	-6.073	-28.373	-34.004	-9.254	-37.472	-43.676	-38.622	-8.592	-19.826	-27.484	-13.983	-21.291		X8_1_0_Ar.N.H._LJ	-0.000795004	332	0.00482806	0.0270333	0.0225567	0.00735697	0.0297904	0.0347226	0.0307047	0.00683068	0.0157618	0.0218499	0.0111165	0.0169264
7_1_-1_Ar(N-H)_C	31.343	31.057	31.162	31.351	30.744	11.53	31.108	31.51	31.121	31.368	31.329	30.638		X7_1_.1_Ar.N.H._C	-0.000653499	333	-0.0204826	-0.0203643	-0.0202957	-0.0204878	-0.0200912	-0.00753484	-0.020329	-0.0205917	-0.0203375	-0.0204989	-0.0204735	-0.0200219
6_1_2_Ar(N-H)_LJ	-17.085	15.688	-22.097	-30.578	33.024	32.622	32.49	-27.719	-41.079	33.35	-56.173	-77.879		X6_1_2_Ar.N.H._LJ	0.00344446	334	-0.0588486	-0.0761123	0.0540367	-0.105325	0.11375	0.112365	0.111911	-0.095477	-0.141495	0.114873	-0.193486	-0.268251
5_0_-3_Ar(N-H)_C	31.623	31.5	31.317	31.551	30.779	26.767	31.101	31.794	31.742	31.392	31.609	30.774		X5_0_.3_Ar.N.H._C	-0.000167239	335	-0.00528859	-0.00523742	-0.00526802	-0.00527655	-0.00514744	-0.00447648	-0.00520129	-0.00531719	-0.00530849	-0.00524996	-0.00528625	-0.00514661
6_0_6_(H2O)HO_LJ	-4.558	-17.784	-19.898	-7.28	-31.888	-22.042	-25.7	-5.468	-7.237	-16.14	-11.639	-30.973		X6_0_6_.H2O.HO_LJ	-0.000910058	336	0.00414804	0.0181083	0.0161845	0.00662522	0.0290199	0.0200595	0.0233885	0.0049762	0.00658609	0.0146883	0.0105922	0.0281872
9_3_-1_Ar(N-H)_C	30.74	25.759	28.389	30.78	22.506	16.367	26.577	31.014	27.063	30.876	30.971	22.281		X9_3_.1_Ar.N.H._C	-0.000871884	337	-0.0268017	-0.0247519	-0.0224588	-0.0268366	-0.0196226	-0.0142701	-0.0231721	-0.0270406	-0.0235958	-0.0269203	-0.0270031	-0.0194264
8_3_4_COO-_LJ	-1.704	-6.075	-6.638	-3.669	-8.997	-7.513	-8.565	-3.583	-7.949	-6.025	-4.387	-6.206		X8_3_4_COO._LJ	-0.000233146	338	0.000397281	0.00154763	0.00141636	0.000855414	0.00209762	0.00175163	0.0019969	0.000835364	0.00185328	0.00140471	0.00102281	0.00144691
8_0_-3_Ar(N-H)_C	31.239	30.845	30.631	31.11	27.546	14.537	30.415	31.406	31.264	31.158	31.203	26.67		X8_0_.3_Ar.N.H._C	-0.000715742	339	-0.0223591	-0.0219239	-0.0220771	-0.0222667	-0.0197158	-0.0104047	-0.0217693	-0.0224786	-0.022377	-0.0223011	-0.0223333	-0.0190888
8_0_7_COO-_LJ	-1.255	-5.112	-4.902	-2.714	-7.379	-5.218	-6.517	-2.242	-2.898	-3.806	-2.677	-6.959		X8_0_7_COO._LJ	-0.00023432	340	0.000294071	0.00114864	0.00119784	0.000635944	0.00172905	0.00122268	0.00152706	0.000525345	0.000679059	0.000891821	0.000627274	0.00163063
6_1_2_SH_LJ	-34.623	21.067	-55.659	-62.126	33.318	32.918	32.794	-56.306	-83.324	33.644	-114.525	-159.397		X6_1_2_SH_LJ	0.00585441	341	-0.202697	-0.32585	0.123335	-0.363711	0.195057	0.192715	0.191989	-0.329638	-0.487813	0.196966	-0.670476	-0.933175
9_1_3_SH_LJ	-4.345	-22.134	-21.245	-6.759	-38.467	-26.288	-36.247	-5.646	-8.723	-25.141	-9.891	-21.282		X9_1_3_SH_LJ	-0.000958705	342	0.00416557	0.0203677	0.02122	0.00647989	0.0368785	0.0252024	0.0347502	0.00541285	0.00836278	0.0241028	0.00948255	0.0204032
9_1_3_Ar(N-H)_LJ	-2.146	-10.927	-10.487	-3.338	-18.94	-12.974	-17.859	-2.789	-4.309	-12.374	-4.885	-10.505		X9_1_3_Ar.N.H._LJ	-0.000472031	343	0.00101298	0.00495019	0.00515788	0.00157564	0.00894027	0.00612413	0.00843	0.00131649	0.00203398	0.00584091	0.00230587	0.00495869
9_1_6_SH_LJ	-1.944	-7.918	-7.488	-2.644	-11.663	-8.163	-10.249	-2.275	-3.174	-6.648	-4.216	-9.293		X9_1_6_SH_LJ	-0.000326235	344	0.000634202	0.00244285	0.00258313	0.000862567	0.00380488	0.00266306	0.00334359	0.000742186	0.00103547	0.00216881	0.00137541	0.00303171
9_1_6_Ar(N-H)_LJ	-0.96	-3.911	-3.699	-1.306	-5.758	-4.032	-5.062	-1.124	-1.568	-3.283	-2.083	-4.589		X9_1_6_Ar.N.H._LJ	-0.000160959	345	0.00015452	0.000595385	0.000629509	0.000210212	0.000926799	0.000648985	0.000814772	0.000180917	0.000252383	0.000528427	0.000335277	0.000738639
10_2_-2_Ar(N-H)_C	30.673	25.661	26.004	30.517	21.166	14.225	24.772	30.955	29.936	30.73	30.824	20.75		X10_2_.2_Ar.N.H._C	-0.000775029	346	-0.0237725	-0.0201538	-0.019888	-0.0236516	-0.0164043	-0.0110248	-0.019199	-0.023991	-0.0232013	-0.0238166	-0.0238895	-0.0160818
10_4_-3_Ar(N-H)_C	29.135	20.33	21.558	27.699	16.45	16.626	19.795	30.267	24.058	29.529	30.671	16.276		X10_4_.3_Ar.N.H._C	-0.000711733	347	-0.0207363	-0.0153435	-0.0144695	-0.0197143	-0.011708	-0.0118333	-0.0140887	-0.021542	-0.0171229	-0.0210168	-0.0218296	-0.0115842
8_2_2_SH_LJ	-7.037	-31.193	-34.642	-10.352	-47.512	-43.809	-50.242	-9.789	-23.473	-36.289	-18.007	-26.756		X8_2_2_SH_LJ	-0.000830416	348	0.00584363	0.0287673	0.0259032	0.00859646	0.0394547	0.0363797	0.0417217	0.00812894	0.0194923	0.030135	0.0149533	0.0222186
8_2_2_Ar(N-H)_LJ	-3.476	-15.39	-17.088	-5.112	-23.39	-21.599	-24.736	-4.834	-11.589	-17.823	-8.893	-13.208		X8_2_2_Ar.N.H._LJ	-0.000409194	349	0.00142236	0.00699231	0.0062975	0.0020918	0.00957105	0.00883819	0.0101218	0.00197805	0.00474215	0.00729307	0.00363896	0.00540464
8_0_3_(H2O)HO_LJ	-4.668	-33.764	-31.914	-9.559	-48.744	-44.359	-47.649	-6.718	-8.126	-29.118	-11.485	-35.91		X8_0_3_.H2O.HO_LJ	-0.00152751	350	0.00713042	0.048749	0.0515748	0.0146015	0.0744569	0.0677588	0.0727843	0.0102618	0.0124125	0.044478	0.0175435	0.0548529
10_0_6_(H2O)HO_LJ	-0.698	-3.21	-2.601	-1.02	-4.209	-2.788	-3.739	-0.867	-1.114	-2.328	-1.394	-3.408		X10_0_6_.H2O.HO_LJ	-0.000137855	351	9.62231e-05	0.000358562	0.000442516	0.000140613	0.000580234	0.000384341	0.000515442	0.000119521	0.000153571	0.000320928	0.000192171	0.000469812
10_1_5_SH_LJ	-1.675	-7.172	-6.331	-2.305	-10.205	-6.944	-9.298	-2.009	-2.875	-6.074	-3.483	-7.394		X10_1_5_SH_LJ	-0.00028597	352	0.000479001	0.00181048	0.00205098	0.000659162	0.00291833	0.00198578	0.00265895	0.000574515	0.000822165	0.00173698	0.000996035	0.00211447
10_1_5_Ar(N-H)_LJ	-0.827	-3.542	-3.127	-1.139	-5.039	-3.43	-4.592	-0.993	-1.42	-2.999	-1.721	-3.652		X10_1_5_Ar.N.H._LJ	-0.000141198	353	0.000116771	0.000441527	0.000500125	0.000160825	0.000711499	0.000484311	0.000648383	0.00014021	0.000200502	0.000423454	0.000243002	0.000515657
6_2_4_O-H_LJ	-9.746	-40.184	-46.947	-8.373	-68.83	-56.943	-55.484	-7.86	-12.955	-43.448	-35.05	-45.737		X6_2_4_O.H_LJ	-0.00186469	354	0.0181733	0.0875418	0.0749309	0.0156131	0.128347	0.106181	0.103461	0.0146565	0.0241571	0.0810172	0.0653575	0.0852855
8_4_-3_Ar(N-H)_C	30.336	22.183	25.117	30.191	17.667	21.468	22.171	30.804	23.134	30.365	31.096	17.533		X8_4_.3_Ar.N.H._C	-0.000742645	355	-0.0225289	-0.018653	-0.0164741	-0.0224212	-0.0131203	-0.0159431	-0.0164652	-0.0228764	-0.0171803	-0.0225504	-0.0230933	-0.0130208
7_1_6_(H2O)HO_LJ	-2.197	-8.599	-9.638	-3.353	-15.06	-10.816	-12.642	-2.76	-3.825	-8.032	-5.526	-12.385		X7_1_6_.H2O.HO_LJ	-0.000399866	356	0.000878506	0.00385391	0.00343845	0.00134075	0.00602199	0.00432495	0.00505511	0.00110363	0.00152949	0.00321173	0.00220966	0.00495235
9_1_-2_Ar(N-H)_C	31.03	30.133	30.003	30.945	25.368	13.444	29.829	31.225	30.885	31.041	31.046	24.666		X9_1_.2_Ar.N.H._C	-0.000855037	357	-0.0265318	-0.0256537	-0.0257648	-0.0264591	-0.0216906	-0.0114951	-0.0255049	-0.0266985	-0.0264078	-0.0265412	-0.0265455	-0.0210903
9_2_6_COO-_LJ	-0.828	-2.989	-3.084	-1.752	-4.382	-3.365	-4.107	-1.585	-2.459	-2.518	-1.83	-3.437		X9_2_6_COO._LJ	-0.000118437	358	9.80658e-05	0.000365259	0.000354008	0.000207501	0.00051899	0.00039854	0.00048642	0.000187722	0.000291236	0.000298224	0.00021674	0.000407068
1_5_3_Ar(N-H)_LJ	-8.532	-54.97	-71.869	-8.837	31.856	31.552	-85.307	-11.7	-29.307	-26.703	-31.793	-51.535		X1_5_3_Ar.N.H._LJ	0.010539	359	-0.0899183	-0.757424	-0.579326	-0.0931327	0.335729	0.332525	-0.899046	-0.123306	-0.308865	-0.281422	-0.335065	-0.543125
7_2_2_O-H_LJ	-10.138	-48.693	-57.116	-8.803	-71.668	-73.815	-70.564	-8.634	-22.007	-54.612	-30.204	-40.265		X7_2_2_O.H_LJ	-0.00142019	360	0.0143978	0.0811153	0.0691531	0.0125019	0.101782	0.104831	0.100214	0.0122619	0.031254	0.0775591	0.0428953	0.0571837
1_1_1_Ar(N-H)_C	31.97	22.716	31.678	31.957	31.52	31.8	31.83	31.994	31.72	31.873	31.959	31.693		X1_1_1_Ar.N.H._C	-0.000506804	361	-0.0162025	-0.0160545	-0.0115126	-0.0161959	-0.0159745	-0.0161164	-0.0161316	-0.0162147	-0.0160758	-0.0161534	-0.0161969	-0.0160621
11_1_5_COO-_LJ	-0.561	-2.273	-1.938	-1.203	-2.936	-2.085	-2.844	-1.08	-1.55	-1.751	-1.102	-2.189		X11_1_5_COO._LJ	-9.11975e-05	362	5.11618e-05	0.000176741	0.000207292	0.000109711	0.000267756	0.000190147	0.000259366	9.84933e-05	0.000141356	0.000159687	0.0001005	0.000199631
11_0_5_COO-_LJ	-0.628	-2.97	-2.292	-1.387	-3.738	-2.464	-3.528	-1.199	-1.562	-2.107	-1.207	-2.766		X11_0_5_COO._LJ	-0.000131629	363	8.26629e-05	0.000301693	0.000390938	0.000182569	0.000492029	0.000324334	0.000464387	0.000157823	0.000205604	0.000277342	0.000158876	0.000364086
11_0_6_COO-_LJ	-0.495	-2.162	-1.706	-1.052	-2.601	-1.812	-2.453	-0.924	-1.197	-1.462	-0.942	-2.105		X11_0_6_COO._LJ	-9.23316e-05	364	4.57041e-05	0.000157518	0.000199621	9.71328e-05	0.000240154	0.000167305	0.000226489	8.53144e-05	0.000110521	0.000134989	8.69763e-05	0.000194358
8_1_1_Ar(N-H)_LJ	-5.468	-29.117	-33.857	-8.915	-42.558	-46.125	-42.139	-7.727	-15.024	-26.412	-13.074	-23.366		X8_1_1_Ar.N.H._LJ	-0.00107072	365	0.00585467	0.0362512	0.031176	0.00954542	0.0455675	0.0493867	0.0451189	0.00827341	0.0160864	0.0282797	0.0139985	0.0250183
9_3_4_(H2O)HO_LJ	-1.046	-3.602	-3.757	-1.469	-5.095	-4.167	-5.026	-1.428	-3.029	-3.436	-2.439	-3.588		X9_3_4_.H2O.HO_LJ	-0.000101511	366	0.00010618	0.000381376	0.000365642	0.000149119	0.000517197	0.000422995	0.000510193	0.000144957	0.000307476	0.000348791	0.000247585	0.00036422
7_3_4_SH_LJ	-5.088	-18.551	-21.33	-6.821	-28.364	-24.68	-26.534	-6.779	-15.382	-18.194	-14.922	-19.392		X7_3_4_SH_LJ	-0.000598074	367	0.003043	0.0127569	0.0110949	0.00407946	0.0169638	0.0147605	0.0158693	0.00405434	0.00919957	0.0108814	0.00892446	0.0115978
10_1_4_(H2O)HO_LJ	-1.009	-4.59	-4.057	-1.548	-6.897	-4.561	-6.453	-1.339	-1.98	-4.223	-2.12	-4.477		X10_1_4_.H2O.HO_LJ	-0.000185297	368	0.000186964	0.000751749	0.000850512	0.000286839	0.00127799	0.000845138	0.00119572	0.000248112	0.000366887	0.000782508	0.000392829	0.000829573
11_3_-3_Ar(N-H)_C	29.539	20.903	21.164	27.604	16.943	14.495	19.901	30.37	26.493	29.645	30.43	16.658		X11_3_.3_Ar.N.H._C	-0.000723327	369	-0.0213664	-0.0153085	-0.0151197	-0.0199667	-0.0122553	-0.0104846	-0.0143949	-0.0219674	-0.0191631	-0.021443	-0.0220108	-0.0120492
10_1_-3_Ar(N-H)_C	30.79	26.833	25.769	30.499	21.124	13.822	24.639	31.03	30.688	30.727	30.843	20.542		X10_1_.3_Ar.N.H._C	-0.00071186	370	-0.0219182	-0.0183439	-0.0191013	-0.021711	-0.0150373	-0.00983932	-0.0175395	-0.022089	-0.0218455	-0.0218733	-0.0219559	-0.014623
7_3_4_Ar(N-H)_LJ	-2.513	-9.16	-10.532	-3.369	-13.998	-12.186	-13.101	-3.348	-7.596	-8.974	-7.369	-9.576		X7_3_4_Ar.N.H._LJ	-0.000294844	371	0.000740943	0.0031053	0.00270077	0.00099333	0.00412723	0.00359297	0.00386275	0.000987138	0.00223964	0.00264593	0.00217271	0.00282343
8_1_2_(H2O)HO_LJ	-4.49	-25.714	-28.406	-8.131	-45.982	-41.037	-46.427	-6.727	-11.242	-30.902	-11.2	-22.712		X8_1_2_.H2O.HO_LJ	-0.00106165	372	0.00476679	0.0301571	0.0272992	0.00863224	0.0488166	0.0435668	0.049289	0.00714169	0.011935	0.032807	0.0118904	0.0241121
9_2_-1_Ar(N-H)_C	30.93	29.027	29.821	30.926	25.007	14.228	29.313	31.147	30.297	31.016	31.01	24.51		X9_2_.1_Ar.N.H._C	-0.000864475	373	-0.0267382	-0.0257795	-0.0250931	-0.0267347	-0.0216179	-0.0122997	-0.0253403	-0.0269258	-0.026191	-0.0268126	-0.0268074	-0.0211883
9_4_-2_Ar(N-H)_C	30.229	22.171	24.822	30.249	18.672	18.343	22.591	30.738	22.94	30.493	30.922	18.619		X9_4_.2_Ar.N.H._C	-0.00077225	374	-0.0233443	-0.0191688	-0.0171216	-0.0233598	-0.0144195	-0.0141654	-0.0174459	-0.0237374	-0.0177154	-0.0235482	-0.0238795	-0.0143785
10_0_7_COO-_LJ	-0.561	-2.32	-1.961	-1.171	-2.883	-2.074	-2.676	-1.02	-1.314	-1.569	-1.093	-2.538		X10_0_7_COO._LJ	-9.81187e-05	375	5.50446e-05	0.000192411	0.000227635	0.000114897	0.000282876	0.000203498	0.000262566	0.000100081	0.000128928	0.000153948	0.000107244	0.000249025
7_3_4_COO-_LJ	-2.606	-9.516	-10.944	-5.665	-14.582	-12.661	-13.614	-5.631	-12.796	-9.372	-7.651	-9.945		X7_3_4_COO._LJ	-0.000381133	376	0.000993231	0.00417111	0.00362686	0.00215912	0.00555767	0.00482552	0.00518874	0.00214616	0.00487697	0.00357197	0.00291604	0.00379036
9_0_6_O-H_LJ	-1.89	-8.914	-7.523	-1.526	-12.829	-8.133	-10.645	-1.253	-1.596	-7.049	-3.986	-10.589		X9_0_6_O.H_LJ	-0.000397821	377	0.000751882	0.00299281	0.00354618	0.000607075	0.00510365	0.00323548	0.00423481	0.00049847	0.000634923	0.00280424	0.00158572	0.00421253
7_0_3_COO-_LJ	-9.793	-67.728	-68.092	-33.719	32.885	-68.41	32.025	-22.518	-25.576	32.884	-27.36	-65.299		X7_0_3_COO._LJ	-0.00184863	378	0.0181037	0.125877	0.125204	0.0623341	-0.0607924	0.126465	-0.0592025	0.0416276	0.0472807	-0.0607905	0.0505787	0.120714
10_0_6_SH_LJ	-1.467	-6.732	-5.456	-1.992	-8.807	-5.851	-7.838	-1.693	-2.175	-4.876	-2.927	-7.14		X10_0_6_SH_LJ	-0.000282895	379	0.000415007	0.00154347	0.00190445	0.000563526	0.00249145	0.00165522	0.00221733	0.000478941	0.000615296	0.0013794	0.000828033	0.00201987
10_0_6_Ar(N-H)_LJ	-0.725	-3.325	-2.695	-0.984	-4.349	-2.89	-3.871	-0.836	-1.074	-2.408	-1.446	-3.526		X10_0_6_Ar.N.H._LJ	-0.00013965	380	0.000101246	0.000376356	0.000464336	0.000137416	0.000607337	0.000403588	0.000540585	0.000116747	0.000149984	0.000336277	0.000201934	0.000492406
1_1_2_Ar(N-H)_C	31.899	31.423	31.698	31.922	31.581	31.767	31.795	31.902	31.688	31.843	31.862	31.698		X1_1_2_Ar.N.H._C	-3.16548e-05	381	-0.00100976	-0.00100339	-0.00099469	-0.00101049	-0.000999691	-0.00100558	-0.00100647	-0.00100985	-0.00100308	-0.00100798	-0.00100859	-0.00100339
7_0_-2_Ar(N-H)_C	31.405	31.2	31.157	31.357	30.727	11.814	31.111	31.562	31.382	31.386	31.351	30.62		X7_0_.2_Ar.N.H._C	-0.000641465	382	-0.0201452	-0.0199861	-0.0200137	-0.0201144	-0.0197103	-0.00757826	-0.0199566	-0.0202459	-0.0201304	-0.020133	-0.0201106	-0.0196416
6_2_3_O-H_LJ	-13.716	-62.425	-71.941	-12.037	-91.628	-87.641	-77.713	-12.064	-22.904	-62.249	-52.221	-59.598		X6_2_3_O.H_LJ	-0.00247568	383	0.0339564	0.178103	0.154544	0.0297997	0.226841	0.216971	0.192392	0.0298666	0.0567029	0.154108	0.129282	0.147545
10_2_4_(H2O)HO_LJ	-0.847	-3.239	-3.083	-1.227	-4.601	-3.414	-4.503	-1.13	-1.946	-2.989	-1.811	-3.155		X10_2_4_.H2O.HO_LJ	-0.000104276	384	8.83218e-05	0.000321483	0.00033775	0.000127947	0.000479774	0.000355998	0.000469555	0.000117832	0.000202921	0.000311681	0.000188844	0.000328991
11_2_-3_Ar(N-H)_C	30.152	22.621	22.269	29.081	18.195	13.767	21.187	30.67	29.287	30.092	30.52	17.803		X11_2_.3_Ar.N.H._C	-0.000707692	385	-0.0213383	-0.0157596	-0.0160087	-0.0205804	-0.0128765	-0.00974279	-0.0149939	-0.0217049	-0.0207262	-0.0212959	-0.0215988	-0.012599
10_0_4_(H2O)HO_LJ	-1.172	-6.532	-5.18	-1.899	-10.009	-5.839	-9.008	-1.543	-1.992	-5.585	-2.403	-6.262		X10_0_4_.H2O.HO_LJ	-0.000311078	386	0.000364584	0.00161138	0.00203196	0.000590737	0.00311358	0.00181639	0.00280219	0.000479994	0.000619668	0.00173737	0.000747521	0.00194797
10_1_4_SH_LJ	-2.119	-9.62	-8.504	-3.022	-14.375	-9.564	-13.481	-2.614	-3.866	-8.806	-4.451	-9.377		X10_1_4_SH_LJ	-0.000378039	387	0.000801066	0.00321485	0.00363674	0.00114244	0.00543432	0.00361557	0.00509635	0.000988195	0.0014615	0.00332902	0.00168265	0.00354488
10_1_4_Ar(N-H)_LJ	-1.047	-4.751	-4.2	-1.492	-7.095	-4.723	-6.655	-1.291	-1.91	-4.347	-2.199	-4.631		X10_1_4_Ar.N.H._LJ	-0.000186518	388	0.000195284	0.000783374	0.000886145	0.000278284	0.00132334	0.000880923	0.00124127	0.000240794	0.000356249	0.000810792	0.000410152	0.000863763
6_1_2_COO-_LJ	-17.806	-11.259	-51.036	-53.132	32.937	32.484	32.365	-48.089	-70.285	33.279	-60.314	-85.215		X6_1_2_COO._LJ	0.00310446	389	-0.055278	-0.158439	-0.0349531	-0.164946	0.102252	0.100845	0.100476	-0.14929	-0.218197	0.103313	-0.187242	-0.264546
6_2_0_Ar(N-H)_C	31.364	30.886	31.269	31.438	30.882	19.072	31.158	31.535	29.726	31.411	31.389	30.847		X6_2_0_Ar.N.H._C	-0.000424116	390	-0.013302	-0.0132617	-0.0130992	-0.0133334	-0.0130975	-0.00808874	-0.0132146	-0.0133745	-0.0126073	-0.0133219	-0.0133126	-0.0130827
0_5_4_(H2O)HO_LJ	-5.827	-64.268	31.822	-6.52	34.141	33.343	33.251	-7.499	-14.463	-15.344	-38.629	-66.268		X0_5_4_.H2O.HO_LJ	-0.00406335	391	0.0236771	-0.129304	0.261143	0.026493	-0.138727	-0.135484	-0.13511	0.030471	0.0587682	0.062348	0.156963	0.26927
0_5_4_O-H_LJ	-10.15	-111.476	32.201	-6.066	34.397	33.604	33.514	-6.978	-13.49	-26.715	-66.916	-114.45		X0_5_4_O.H_LJ	-0.00634001	392	0.0643511	-0.204155	0.706758	0.0384585	-0.218077	-0.21305	-0.212479	0.0442406	0.0855267	0.169373	0.424248	0.725614
0_5_4_COO-_LJ	-6.261	-66.934	32.227	-10.566	34.269	33.491	33.406	-12.155	-23.49	-16.436	-39.831	-66.757		X0_5_4_COO._LJ	-0.00433734	393	0.0271561	-0.139779	0.290315	0.0458283	-0.148636	-0.145262	-0.144893	0.0527203	0.101884	0.0712885	0.172761	0.289548
0_5_4_SH_LJ	-12.217	-127.494	32.698	-12.725	34.622	33.853	33.772	-14.635	-28.177	-31.999	-75.259	-123.72		X0_5_4_SH_LJ	-0.00732296	394	0.0894646	-0.239446	0.933633	0.0931847	-0.253536	-0.247904	-0.247311	0.107172	0.206339	0.234327	0.551119	0.905997
0_5_4_Ar(N-H)_LJ	-6.034	-62.585	32.395	-6.285	34.329	33.561	33.48	-7.228	-13.911	-15.795	-36.867	-60.3		X0_5_4_Ar.N.H._LJ	-0.00398365	395	0.0240373	-0.12905	0.249317	0.0250372	-0.136755	-0.133695	-0.133373	0.0287938	0.0554165	0.0629217	0.146865	0.240214
9_3_4_SH_LJ	-2.196	-7.557	-7.879	-2.869	-10.667	-8.742	-10.535	-2.788	-5.913	-7.186	-5.121	-7.527		X9_3_4_SH_LJ	-0.000205044	396	0.000450276	0.00161554	0.00154952	0.000588271	0.0021872	0.00179249	0.00216014	0.000571662	0.00121242	0.00147344	0.00105003	0.00154336
9_0_3_(H2O)HO_LJ	-2.528	-16.695	-14.499	-4.667	-31.658	-18.428	-28.741	-3.507	-4.455	-18.581	-5.601	-16.264		X9_0_3_.H2O.HO_LJ	-0.000898002	397	0.00227015	0.0130201	0.0149921	0.00419098	0.028429	0.0165484	0.0258095	0.00314929	0.0040006	0.0166858	0.00502971	0.0146051
6_1_3_Ar(N-H)_LJ	-12.682	-55.434	-66.345	-22.854	32.512	-67.33	-26.298	-19.478	-25.692	32.598	-44.117	-65.526		X6_1_3_Ar.N.H._LJ	0.00304215	398	-0.0385805	-0.201831	-0.168638	-0.0695252	0.0989063	-0.204828	-0.0800024	-0.0592549	-0.0781588	0.0991679	-0.13421	-0.19934
9_3_4_Ar(N-H)_LJ	-1.085	-3.732	-3.892	-1.417	-5.267	-4.318	-5.203	-1.377	-2.921	-3.548	-2.529	-3.718		X9_3_4_Ar.N.H._LJ	-0.000101117	399	0.000109712	0.000393546	0.000377368	0.000143282	0.000532582	0.000436622	0.00052611	0.000139238	0.000295362	0.000358762	0.000255724	0.000375952
9_0_3_Ar(N-H)_LJ	-2.62	-17.117	-14.857	-4.491	-29.863	-18.826	-27.779	-3.38	-4.295	-17.9	-5.795	-16.581		X9_0_3_Ar.N.H._LJ	-0.000837235	400	0.00219356	0.0124388	0.014331	0.00376002	0.0250024	0.0157618	0.0232576	0.00282986	0.00359593	0.0149865	0.00485178	0.0138822
9_0_3_SH_LJ	-5.305	-34.69	-30.113	-9.097	-61.036	-38.168	-56.632	-6.844	-8.695	-36.505	-11.735	-33.623		X9_0_3_SH_LJ	-0.00171116	401	0.00907771	0.0515282	0.0593602	0.0155664	0.104442	0.0653116	0.0969065	0.0117112	0.0148786	0.062466	0.0200805	0.0575344
11_1_6_COO-_LJ	-0.446	-1.71	-1.483	-0.927	-2.14	-1.578	-2.067	-0.839	-1.178	-1.248	-0.866	-1.716		X11_1_6_COO._LJ	-6.65721e-05	402	2.96911e-05	9.87264e-05	0.000113838	6.17123e-05	0.000142464	0.000105051	0.000137604	5.58539e-05	7.84219e-05	8.30819e-05	5.76514e-05	0.000114238
10_4_-2_Ar(N-H)_C	29.913	21.033	22.773	29.493	17.676	16.34	21.061	30.472	23.451	30.097	30.688	17.597		X10_4_.2_Ar.N.H._C	-0.000743489	403	-0.02224	-0.0169315	-0.0156378	-0.0219277	-0.0131419	-0.0121486	-0.0156586	-0.0226556	-0.0174356	-0.0223768	-0.0228162	-0.0130832
7_1_6_SH_LJ	-4.609	-17.99	-20.166	-6.542	-31.244	-22.633	-26.427	-5.387	-7.466	-16.617	-11.577	-25.781		X7_1_6_SH_LJ	-0.000803168	404	0.0037018	0.0161967	0.014449	0.00525433	0.0250942	0.0181781	0.0212253	0.00432667	0.00599645	0.0133462	0.00929828	0.0207065
0_4_4_Ar(N-H)_LJ	-10.204	-58.702	34.193	-9.868	37.25	36.151	35.76	-10.603	-22.101	-23.901	27.327	32.796		X0_4_4_Ar.N.H._LJ	-0.00362091	405	0.0369478	-0.12381	0.212555	0.0357311	-0.134879	-0.1309	-0.129484	0.0383925	0.0800257	0.0865434	-0.0989486	-0.118751
0_4_4_SH_LJ	-20.669	-128.822	34.486	-19.983	37.543	36.444	36.053	-21.473	-44.829	-48.451	31.192	33.091		X0_4_4_SH_LJ	-0.00710489	406	0.146851	-0.245019	0.915266	0.141977	-0.266739	-0.258931	-0.256153	0.152563	0.318505	0.344239	-0.221616	-0.235108
0_4_4_COO-_LJ	-10.611	-86.566	34.131	-16.623	37.195	36.095	35.704	-17.872	-37.813	-24.948	3.196	32.69		X0_4_4_COO._LJ	-0.00531674	407	0.056416	-0.181466	0.460249	0.0883802	-0.197756	-0.191908	-0.189829	0.0950208	0.201042	0.132642	-0.0169923	-0.173804
0_4_4_O-H_LJ	-17.236	-178.482	34.255	-9.545	37.328	36.228	35.836	-10.262	-21.737	-40.664	-32.225	32.76		X0_4_4_O.H_LJ	-0.0096246	408	0.16589	-0.329691	1.71782	0.0918668	-0.359267	-0.34868	-0.344907	0.0987677	0.20921	0.391375	0.310153	-0.315302
0_4_4_(H2O)HO_LJ	-9.899	-105.897	33.998	-10.247	37.074	35.973	35.581	-11.014	-23.137	-23.366	-21.861	32.471		X0_4_4_.H2O.HO_LJ	-0.00618158	409	0.0611915	-0.210162	0.654611	0.0633427	-0.229176	-0.22237	-0.219947	0.068084	0.143023	0.144439	0.135136	-0.200722
7_1_6_Ar(N-H)_LJ	-2.276	-8.883	-9.957	-3.231	-15.414	-11.176	-13.048	-2.66	-3.687	-8.195	-5.717	-12.723		X7_1_6_Ar.N.H._LJ	-0.000395764	410	0.000900759	0.00394062	0.00351557	0.00127871	0.00610031	0.00442306	0.00516393	0.00105273	0.00145918	0.00324329	0.00226258	0.00503531
8_1_1_SH_LJ	-11.071	-59.13	-68.821	-18.06	-87.205	-94.322	-88.291	-15.649	-30.431	-54.895	-26.479	-47.372		X8_1_1_SH_LJ	-0.00206868	411	0.0229023	0.142368	0.122321	0.0373603	0.180399	0.195122	0.182646	0.0323727	0.0629519	0.11356	0.0547765	0.0979974
8_2_6_COO-_LJ	-1.221	-4.434	-4.941	-2.632	-7.051	-5.488	-6.507	-2.347	-3.64	-3.881	-2.906	-5.495		X8_2_6_COO._LJ	-0.000181111	412	0.000221136	0.000894868	0.000803045	0.000476683	0.00127701	0.000993936	0.00117849	0.000425067	0.000659243	0.000702891	0.000526308	0.000995203
10_2_5_(H2O)HO_LJ	-0.675	-2.498	-2.387	-0.957	-3.478	-2.603	-3.326	-0.878	-1.42	-2.154	-1.429	-2.57		X10_2_5_.H2O.HO_LJ	-8.26075e-05	413	5.57601e-05	0.000197184	0.000206354	7.90554e-05	0.000287309	0.000215027	0.000274753	7.25294e-05	0.000117303	0.000177937	0.000118046	0.000212301
10_0_4_SH_LJ	-2.46	-13.672	-10.847	-3.706	-20.716	-12.232	-18.733	-3.012	-3.89	-11.605	-5.043	-13.087		X10_0_4_SH_LJ	-0.000633442	414	0.00155827	0.00687095	0.00866042	0.00234754	0.0131224	0.00774827	0.0118663	0.00190793	0.00246409	0.0073511	0.00319445	0.00828986
10_0_4_Ar(N-H)_LJ	-1.215	-6.751	-5.356	-1.83	-10.217	-6.041	-9.244	-1.488	-1.921	-5.726	-2.491	-6.461		X10_0_4_Ar.N.H._LJ	-0.000312349	415	0.000379503	0.00167294	0.00210866	0.000571598	0.00319126	0.0018869	0.00288735	0.000464775	0.000600021	0.00178851	0.00077806	0.00201808
5_1_0_Ar(N-H)_C	31.597	31.311	31.581	31.644	31.342	14.725	31.49	31.749	31.123	31.604	31.504	31.31		X5_1_0_Ar.N.H._C	-0.000554457	416	-0.0175192	-0.0175103	-0.0173606	-0.0175452	-0.0173778	-0.00816437	-0.0174598	-0.0176034	-0.0172564	-0.017523	-0.0174676	-0.01736
10_1_6_(H2O)HO_LJ	-0.614	-2.451	-2.205	-0.873	-3.323	-2.373	-3.064	-0.77	-1.08	-1.913	-1.255	-2.641		X10_1_6_.H2O.HO_LJ	-9.14317e-05	417	5.61391e-05	0.000201607	0.000224099	7.98199e-05	0.000303828	0.000216967	0.000280147	7.04024e-05	9.87462e-05	0.000174909	0.000114747	0.000241471
6_0_6_SH_LJ	-9.543	-36.97	-41.387	-14.181	-64.706	-45.889	-53.405	-10.661	-14.106	-32.626	-24.251	-62.521		X6_0_6_SH_LJ	-0.0017481	418	0.0166821	0.0723484	0.0646271	0.0247897	0.113112	0.0802183	0.093357	0.0186364	0.0246586	0.0570333	0.0423931	0.109293
8_1_0_SH_LJ	-12.296	-57.61	-69.123	-18.746	-76.36	-89.139	-81.811	-17.399	-40.17	-56.27	-28.32	-43.154		X8_1_0_SH_LJ	-0.00142262	419	0.0174925	0.0983357	0.0819571	0.0266684	0.108631	0.126811	0.116386	0.0247521	0.0571466	0.0800508	0.0402886	0.0613917
10_2_6_COO-_LJ	-0.566	-2.002	-1.953	-1.174	-2.722	-2.101	-2.628	-1.08	-1.667	-1.6	-1.177	-2.155		X10_2_6_COO._LJ	-7.41242e-05	420	4.19543e-05	0.000144764	0.000148397	8.70218e-05	0.000201766	0.000155735	0.000194798	8.00541e-05	0.000123565	0.000118599	8.72441e-05	0.000159738
8_2_5_O-H_LJ	-2.725	-10.598	-11.278	-2.177	-17.28	-12.809	-14.948	-1.942	-3.156	-10.632	-6.782	-12.306		X8_2_5_O.H_LJ	-0.000400158	421	0.00109043	0.00451298	0.00424087	0.000871143	0.00691473	0.00512562	0.00598156	0.000777106	0.0012629	0.00425448	0.00271387	0.00492434
9_3_3_(H2O)HO_LJ	-1.3	-4.5	-4.683	-1.837	-6.186	-5.226	-6.408	-1.823	-4.5	-4.5	-3.052	-4.168		X9_3_3_.H2O.HO_LJ	-0.00010774	422	0.000140062	0.000504548	0.000484831	0.000197919	0.000666481	0.000563051	0.0006904	0.000196411	0.000484831	0.000484831	0.000328823	0.000449062
6_0_6_Ar(N-H)_LJ	-4.712	-18.243	-20.423	-7.001	-31.844	-22.647	-26.351	-5.264	-6.965	-16.05	-11.969	-30.751		X6_0_6_Ar.N.H._LJ	-0.000856791	423	0.0040372	0.0174982	0.0156304	0.0059984	0.0272837	0.0194038	0.0225773	0.00451015	0.00596755	0.0137515	0.0102549	0.0263472
10_2_4_SH_LJ	-1.779	-6.795	-6.466	-2.397	-9.627	-7.162	-9.433	-2.207	-3.8	-6.253	-3.802	-6.618		X10_2_4_SH_LJ	-0.00021197	424	0.000377094	0.0013706	0.00144033	0.000508091	0.00204063	0.00151813	0.00199951	0.000467817	0.000805485	0.00132545	0.000805909	0.00140282
10_2_4_Ar(N-H)_LJ	-0.879	-3.356	-3.194	-1.184	-4.753	-3.538	-4.658	-1.09	-1.877	-3.088	-1.878	-3.269		X10_2_4_Ar.N.H._LJ	-0.000104605	425	9.19477e-05	0.000334108	0.000351054	0.000123852	0.000497187	0.000370092	0.00048725	0.000114019	0.000196343	0.00032302	0.000196448	0.000341953
6_1_3_SH_LJ	-25.693	-114.137	-136.247	-46.381	32.814	-140.977	-58.49	-39.521	-52.068	32.9	-89.8	-133.873		X6_1_3_SH_LJ	0.00407675	426	-0.104744	-0.555445	-0.465308	-0.189084	0.133774	-0.574728	-0.238449	-0.161117	-0.212268	0.134125	-0.366092	-0.545766
1_5_3_SH_LJ	-17.276	-111.804	-147.226	-17.892	32.192	31.93	-180.452	-23.693	-59.448	-54.142	-67.724	-104.673		X1_5_3_SH_LJ	0.0186721	427	-0.32258	-2.74902	-2.08762	-0.334082	0.601093	0.596201	-3.36942	-0.442399	-1.11002	-1.01095	-1.26455	-1.95447
11_4_-3_Ar(N-H)_C	27.611	19.223	19.97	26.099	15.672	15.041	18.573	29.884	23.69	28.124	30.264	15.508		X11_4_.3_Ar.N.H._C	-0.000657591	428	-0.0181568	-0.0131321	-0.0126409	-0.0171625	-0.0103058	-0.00989083	-0.0122134	-0.0196515	-0.0155783	-0.0184941	-0.0199013	-0.0101979
9_2_4_O-H_LJ	-2.296	-9.231	-9.209	-1.842	-14.327	-10.501	-13.142	-1.669	-2.924	-9.5	-5.317	-9.412		X9_2_4_O.H_LJ	-0.000311104	429	0.000714295	0.00286496	0.0028718	0.000573053	0.00445719	0.0032669	0.00408853	0.000519232	0.000909668	0.00295549	0.00165414	0.00292811
11_3_-2_Ar(N-H)_C	29.162	21.605	22.223	29.06	18.037	14.145	21.054	30.499	26.129	30.057	30.453	17.827		X11_3_.2_Ar.N.H._C	-0.000691053	430	-0.0201525	-0.0153573	-0.0149302	-0.020082	-0.0124645	-0.00977494	-0.0145494	-0.0210764	-0.0180565	-0.020771	-0.0210446	-0.0123194
7_3_3_O-H_LJ	-5.562	-21.179	-23.727	-4.308	-29.869	-27.181	-28.553	-4.467	-13.031	-22.006	-16.703	-19.501		X7_3_3_O.H_LJ	-0.000528282	431	0.00293831	0.0125346	0.0111885	0.00227584	0.0157793	0.0143592	0.015084	0.00235984	0.00688405	0.0116254	0.0088239	0.010302
10_3_-1_Ar(N-H)_C	30.46	23.903	25.519	30.459	20.685	14.866	24.175	30.828	26.646	30.684	30.757	20.493		X10_3_.1_Ar.N.H._C	-0.000802536	432	-0.0244452	-0.0204799	-0.019183	-0.0244444	-0.0166005	-0.0119305	-0.0194013	-0.0247406	-0.0213844	-0.024625	-0.0246836	-0.0164464
5_3_-3_Ar(N-H)_C	31.106	27.55	30.738	31.233	20.873	30.882	27.955	31.482	30.884	30.958	31.623	20.81		X5_3_.3_Ar.N.H._C	-0.000676536	433	-0.0210443	-0.0207954	-0.0186386	-0.0211302	-0.0141213	-0.0208928	-0.0189126	-0.0212987	-0.0208941	-0.0209442	-0.0213941	-0.0140787
8_1_2_SH_LJ	-9.412	-52.791	-58.028	-15.833	-84.648	-81.253	-84.469	-13.118	-21.922	-50.483	-23.415	-46.937		X8_1_2_SH_LJ	-0.0020916	434	0.0196861	0.121371	0.110417	0.0331163	0.17705	0.169949	0.176675	0.0274376	0.045852	0.10559	0.0489747	0.0981733
9_3_3_SH_LJ	-2.73	-9.434	-9.815	-3.587	-12.935	-10.956	-13.411	-3.56	-8.782	-9.395	-6.407	-8.741		X9_3_3_SH_LJ	-0.00021612	435	0.000590009	0.00212122	0.00203888	0.000775224	0.00279552	0.00236782	0.00289839	0.000769389	0.00189797	0.00203045	0.00138468	0.00188911
9_3_3_Ar(N-H)_LJ	-1.349	-4.659	-4.848	-1.772	-6.387	-5.411	-6.622	-1.759	-4.337	-4.638	-3.165	-4.317		X9_3_3_Ar.N.H._LJ	-0.000106662	436	0.000143887	0.000517096	0.000496937	0.000189005	0.000681248	0.000577146	0.000706314	0.000187618	0.000462592	0.000494697	0.000337584	0.000460459
7_2_0_Ar(N-H)_C	31.243	30.726	31.073	31.307	30.558	15.126	30.975	31.418	30.412	31.317	31.268	30.454		X7_2_0_Ar.N.H._C	-0.00055226	437	-0.0172543	-0.0171604	-0.0169687	-0.0172896	-0.016876	-0.00835348	-0.0171062	-0.0173509	-0.0167953	-0.0172951	-0.0172681	-0.0168185
8_1_2_Ar(N-H)_LJ	-4.648	-26.014	-28.579	-7.816	-41.186	-39.877	-41.038	-6.478	-10.825	-24.177	-11.561	-23.146		X8_1_2_Ar.N.H._LJ	-0.00102801	438	0.00477819	0.0293795	0.0267427	0.00803493	0.0423396	0.040994	0.0421875	0.00665945	0.0111282	0.0248542	0.0118848	0.0237943
1_0_0_Ar(N-H)_C	32.2	-27.886	31.528	32.093	31.688	31.674	31.832	32.228	31.969	31.93	32.011	31.673		X1_0_0_Ar.N.H._C	-0.00321795	439	-0.103618	-0.101455	0.0897357	-0.103274	-0.10197	-0.101925	-0.102434	-0.103708	-0.102875	-0.102749	-0.10301	-0.101922
10_2_5_SH_LJ	-1.419	-5.243	-5.01	-1.868	-7.287	-5.464	-6.977	-1.715	-2.773	-4.513	-3.001	-5.392		X10_2_5_SH_LJ	-0.000167938	440	0.000238304	0.000841371	0.000880501	0.000313709	0.00122377	0.000917615	0.00117171	0.000288014	0.000465693	0.000757906	0.000503983	0.000905523
10_2_5_Ar(N-H)_LJ	-0.701	-2.59	-2.475	-0.923	-3.599	-2.699	-3.446	-0.847	-1.37	-2.229	-1.482	-2.663		X10_2_5_Ar.N.H._LJ	-8.29423e-05	441	5.81425e-05	0.000205282	0.00021482	7.65557e-05	0.000298509	0.000223861	0.000285819	7.02521e-05	0.000113631	0.000184878	0.00012292	0.000220875
9_0_-3_Ar(N-H)_C	31.087	30.396	29.176	30.921	24.828	13.404	29.017	31.265	31.091	31.03	31.044	24.044		X9_0_.3_Ar.N.H._C	-0.000779083	442	-0.0242193	-0.0227305	-0.023681	-0.02409	-0.0193431	-0.0104428	-0.0226066	-0.024358	-0.0242225	-0.0241749	-0.0241858	-0.0187323
9_3_4_COO-_LJ	-1.125	-3.872	-4.037	-2.38	-5.47	-4.479	-5.4	-2.313	-4.908	-3.686	-2.623	-3.857		X9_3_4_COO._LJ	-0.000135561	443	0.000152506	0.000547259	0.000524891	0.000322634	0.000741517	0.000607176	0.000732028	0.000313552	0.000665332	0.000499677	0.000355576	0.000522858
10_1_6_SH_LJ	-1.29	-5.145	-4.628	-1.704	-6.962	-4.982	-6.428	-1.504	-2.108	-4.01	-2.635	-5.54		X10_1_6_SH_LJ	-0.00018695	444	0.000241165	0.000865202	0.000961855	0.000318562	0.00130154	0.000931382	0.00120171	0.000281172	0.00039409	0.000749667	0.000492612	0.0010357
10_1_6_Ar(N-H)_LJ	-0.637	-2.541	-2.286	-0.842	-3.438	-2.461	-3.175	-0.743	-1.041	-1.98	-1.302	-2.736		X10_1_6_Ar.N.H._LJ	-9.22963e-05	445	5.87927e-05	0.000210989	0.000234525	7.77135e-05	0.000317315	0.000227141	0.000293041	6.85761e-05	9.60804e-05	0.000182747	0.00012017	0.000252523
10_0_5_O-H_LJ	-1.598	-8.149	-6.455	-1.315	-11.525	-7.061	-10.042	-1.091	-1.4	-6.413	-3.247	-8.29		X10_0_5_O.H_LJ	-0.000349262	446	0.000558121	0.00225449	0.00284614	0.000459279	0.00402524	0.00246614	0.00350729	0.000381045	0.000488967	0.00223982	0.00113405	0.00289538
8_1_1_COO-_LJ	-5.675	-30.662	-35.823	-15.08	-46.825	-50.256	-51.371	-13.02	-25.368	-31.054	-13.586	-24.403		X8_1_1_COO._LJ	-0.00104869	447	0.0059513	0.0375671	0.0321548	0.0158142	0.0491048	0.0527028	0.0538721	0.0136539	0.0266031	0.0325659	0.0142475	0.0255911
11_1_4_COO-_LJ	-0.69	-2.91	-2.473	-1.517	-3.871	-2.694	-3.873	-1.358	-2.009	-2.356	-1.361	-2.669		X11_1_4_COO._LJ	-0.00011166	448	7.70456e-05	0.000276136	0.000324931	0.000169389	0.000432237	0.000300813	0.00043246	0.000151635	0.000224326	0.000263072	0.00015197	0.000298021
8_4_-2_Ar(N-H)_C	30.545	23.085	27.079	30.649	19.562	21.081	24.111	30.92	21.308	30.707	31.104	19.579		X8_4_.2_Ar.N.H._C	-0.000821564	449	-0.0250947	-0.0222471	-0.0189658	-0.0251801	-0.0160714	-0.0173194	-0.0198087	-0.0254028	-0.0175059	-0.0252278	-0.0255539	-0.0160854
8_1_6_O-H_LJ	-2.471	-10.028	-10.158	-1.978	-16.137	-11.215	-13.592	-1.662	-2.306	-9.045	-5.743	-13.004		X8_1_6_O.H_LJ	-0.000407234	450	0.00100627	0.00413668	0.00408374	0.000805508	0.00657153	0.00456712	0.00553512	0.000676822	0.00093908	0.00368343	0.00233874	0.00529566
9_1_3_O-H_LJ	-3.606	-18.462	-17.731	-3.226	-32.802	-21.973	-30.731	-2.691	-4.157	-21.516	-8.216	-17.768		X9_1_3_O.H_LJ	-0.000738587	451	0.00266334	0.0130959	0.0136358	0.00238268	0.0242271	0.016229	0.0226975	0.00198754	0.0030703	0.0158914	0.00606823	0.0131232
11_2_5_COO-_LJ	-0.49	-1.73	-1.59	-1.015	-2.226	-1.704	-2.224	-0.949	-1.513	-1.383	-0.976	-1.691		X11_2_5_COO._LJ	-6.09328e-05	452	2.98571e-05	9.68831e-05	0.000105414	6.18468e-05	0.000135636	0.000103829	0.000135515	5.78252e-05	9.21913e-05	8.427e-05	5.94704e-05	0.000103037
7_2_5_O-H_LJ	-4.23	-16.355	-18.797	-3.444	-28.506	-21.888	-24.158	-3.064	-4.91	-16.818	-11.802	-20.25		X7_2_5_O.H_LJ	-0.000654912	453	0.00277028	0.0123104	0.0107111	0.00225552	0.0186689	0.0143347	0.0158214	0.00200665	0.00321562	0.0110143	0.00772927	0.013262
9_0_7_(H2O)HO_LJ	-0.775	-3.234	-2.874	-1.097	-4.326	-3.05	-3.881	-0.93	-1.196	-2.302	-1.579	-3.917		X9_0_7_.H2O.HO_LJ	-0.000127061	454	9.84726e-05	0.000365174	0.000410917	0.000139386	0.000549668	0.000387537	0.000493125	0.000118167	0.000151965	0.000292495	0.00020063	0.0004977
10_2_3_COO-_LJ	-1.111	-4.294	-4.13	-2.456	-6.1	-4.643	-6.373	-2.285	-4.272	-4.144	-2.379	-3.934		X10_2_3_COO._LJ	-0.000141357	455	0.000157047	0.000583804	0.000606986	0.000347172	0.000862276	0.00065632	0.000900867	0.000323	0.000603876	0.000585783	0.000336288	0.000556098
9_1_7_COO-_LJ	-0.724	-2.711	-2.685	-1.515	-3.815	-2.869	-3.567	-1.327	-1.835	-2.045	-1.518	-3.284		X9_1_7_COO._LJ	-0.000107073	456	7.75206e-05	0.00028749	0.000290274	0.000162215	0.000408482	0.000307192	0.000381928	0.000142085	0.000196478	0.000218964	0.000162536	0.000351627
8_3_5_COO-_LJ	-1.296	-4.464	-5.042	-2.736	-6.808	-5.669	-6.541	-2.617	-5.051	-4.068	-3.242	-4.968		X8_3_5_COO._LJ	-0.000161938	457	0.000209872	0.000816494	0.000722893	0.000443064	0.00110248	0.000918029	0.00105924	0.000423793	0.000817951	0.000658766	0.000525005	0.00080451
-1_5_3_(H2O)HO_LJ	-9.405	-95.869	-102.325	-11.555	32.889	32.358	32.155	-13.495	-21.455	-34.56	-68.144	-85.558		X.1_5_3_.H2O.HO_LJ	0.00266831	458	-0.0250954	-0.273035	-0.255808	-0.0308323	0.087758	0.0863411	0.0857995	-0.0360088	-0.0572486	-0.0922168	-0.181829	-0.228295
11_0_7_COO-_LJ	-0.383	-1.536	-1.257	-0.782	-1.788	-1.323	-1.72	-0.699	-0.904	-0.995	-0.718	-1.551		X11_0_7_COO._LJ	-6.04853e-05	459	2.31659e-05	7.603e-05	9.29054e-05	4.72995e-05	0.000108148	8.0022e-05	0.000104035	4.22792e-05	5.46787e-05	6.01829e-05	4.34284e-05	9.38127e-05
4_0_3_Ar(N-H)_LJ	-74.669	33.431	32.952	32.512	34.707	32.778	32.409	32.686	31.012	34.258	34.279	33.983		X4_0_3_Ar.N.H._LJ	0.00662692	460	-0.494826	0.21837	0.221545	0.215455	0.230001	0.217217	0.214772	0.216608	0.205514	0.227025	0.227164	0.225203
11_2_-2_Ar(N-H)_C	30.305	23.44	23.416	29.742	19.399	13.265	22.472	30.736	28.959	30.455	30.537	19.068		X11_2_.2_Ar.N.H._C	-0.000738719	461	-0.0223869	-0.0172979	-0.0173156	-0.021971	-0.0143304	-0.00979911	-0.0166005	-0.0227053	-0.0213926	-0.0224977	-0.0225583	-0.0140859
4_0_3_SH_LJ	-153.429	33.723	33.243	32.812	35	33.067	32.702	32.985	31.539	34.551	34.572	34.275		X4_0_3_SH_LJ	0.0113753	462	-1.7453	0.378148	0.383609	0.373246	0.398135	0.376146	0.371994	0.375214	0.358765	0.393027	0.393266	0.389888
4_0_3_O-H_LJ	-143.538	33.459	32.887	32.033	34.778	32.611	31.907	32.357	-44.828	34.323	34.344	34.04		X4_0_3_O.H_LJ	0.0107854	463	-1.54811	0.354699	0.360869	0.345489	0.375095	0.351723	0.34413	0.348983	-0.483488	0.370187	0.370414	0.367135
8_1_-1_Ar(N-H)_C	31.207	30.82	30.899	31.201	30.078	11.356	30.841	31.379	30.999	31.258	31.189	29.264		X8_1_.1_Ar.N.H._C	-0.0006809	464	-0.0212488	-0.0210391	-0.0209853	-0.0212447	-0.0204801	-0.0077323	-0.0209996	-0.0213659	-0.0211072	-0.0212836	-0.0212366	-0.0199258
10_1_7_COO-_LJ	-0.499	-1.851	-1.726	-1.025	-2.416	-1.831	-2.309	-0.918	-1.269	-1.338	-0.997	-2.061		X10_1_7_COO._LJ	-7.0344e-05	465	3.51017e-05	0.000121414	0.000130207	7.21026e-05	0.000169951	0.0001288	0.000162424	6.45758e-05	8.92665e-05	9.41203e-05	7.0133e-05	0.000144979
9_3_5_COO-_LJ	-0.881	-2.967	-3.152	-1.835	-4.245	-3.467	-4.154	-1.758	-3.323	-2.633	-2.02	-3.158		X9_3_5_COO._LJ	-0.000103198	466	9.0917e-05	0.000325279	0.000306187	0.000189367	0.000438073	0.000357786	0.000428682	0.000181421	0.000342925	0.000271719	0.000208459	0.000325898
8_3_0_Ar(N-H)_C	30.954	28.075	30.475	31.052	26.271	17.425	29.913	31.173	26.354	31.092	31.099	26.067		X8_3_0_Ar.N.H._C	-0.000804609	467	-0.0249059	-0.0245204	-0.0225894	-0.0249847	-0.0211379	-0.0140203	-0.0240683	-0.0250821	-0.0212047	-0.0250169	-0.0250225	-0.0209737
11_4_-2_Ar(N-H)_C	28.219	19.825	20.938	27.52	16.66	14.821	19.598	29.87	23.328	29.497	30.302	16.581		X11_4_.2_Ar.N.H._C	-0.000680242	468	-0.0191958	-0.0142429	-0.0134858	-0.0187203	-0.0113328	-0.0100819	-0.0133314	-0.0203188	-0.0158687	-0.0200651	-0.0206127	-0.0112791
6_2_5_COO-_LJ	-4.068	-15.227	-19.662	-9.435	-28.4	-23.885	-25.229	-8.45	-13.24	-14.665	-13.08	-20.309		X6_2_5_COO._LJ	-0.000735082	469	0.00299032	0.0144532	0.0111931	0.0069355	0.0208763	0.0175574	0.0185454	0.00621145	0.00973249	0.01078	0.00961488	0.0149288
-1_5_3_O-H_LJ	-16.382	-166.097	-173.832	-10.758	33.159	32.657	32.482	-12.566	-20.023	-60.066	-117.793	-148.294		X.1_5_3_O.H_LJ	0.00384056	470	-0.0629161	-0.667612	-0.637905	-0.0413167	0.127349	0.125421	0.124749	-0.0482605	-0.0768995	-0.230687	-0.452391	-0.569532
1_0_-1_Ar(N-H)_C	32.084	31.524	30.029	32.084	30.888	31.199	31.347	32.163	32.018	31.749	32.036	17.974		X1_0_.1_Ar.N.H._C	3.60752e-05	471	0.00115744	0.0010833	0.00113724	0.00115744	0.00111429	0.00112551	0.00113085	0.00116029	0.00115506	0.00114535	0.00115571	0.000648416
4_0_3_COO-_LJ	-83.249	33.354	32.837	32.371	34.649	32.627	32.169	32.651	-67.928	34.197	34.219	33.918		X4_0_3_COO._LJ	0.0071475	472	-0.595022	0.234702	0.238398	0.231372	0.247654	0.233201	0.229928	0.233373	-0.485515	0.244423	0.24458	0.242429
0_7_-2_O-H_LJ	-102.264	33.295	33.412	-51.812	34.841	35.04	34.217	34.287	-7.088	34.065	-178.278	33.187		X0_7_.2_O.H_LJ	0.00540104	473	-0.552332	0.18046	0.179828	-0.279839	0.188178	0.189252	0.184807	0.185185	-0.0382826	0.183986	-0.962887	0.179244
9_0_3_O-H_LJ	-4.404	-29.059	-25.237	-4.35	-54.8	-32.067	-49.829	-3.264	-4.144	-32.208	-9.755	-28.298		X9_0_3_O.H_LJ	-0.00142855	474	0.00629133	0.0360523	0.0415122	0.00621419	0.0782845	0.0458093	0.0711832	0.00466279	0.00591991	0.0460107	0.0139355	0.0404251
8_0_7_(H2O)HO_LJ	-1.167	-4.758	-4.563	-1.675	-6.88	-4.855	-6.066	-1.384	-1.789	-3.549	-2.491	-6.49		X8_0_7_.H2O.HO_LJ	-0.000190532	475	0.000222351	0.000869397	0.000906551	0.000319141	0.00131086	0.000925032	0.00115577	0.000263696	0.000340862	0.000676198	0.000474615	0.00123655
10_1_-2_Ar(N-H)_C	30.84	28.04	27.395	30.701	22.836	12.809	26.524	31.066	30.642	30.88	30.852	22.274		X10_1_.2_Ar.N.H._C	-0.000781091	476	-0.0240888	-0.021398	-0.0219018	-0.0239803	-0.017837	-0.010005	-0.0207176	-0.0242654	-0.0239342	-0.0241201	-0.0240982	-0.017398
8_3_3_O-H_LJ	-3.525	-12.845	-13.923	-2.707	-18.175	-15.836	-18.034	-2.721	-7.366	-13.464	-9.18	-11.926		X8_3_3_O.H_LJ	-0.000280855	477	0.000990014	0.00391035	0.00360758	0.000760275	0.00510454	0.00444762	0.00506494	0.000764207	0.00206878	0.00378143	0.00257825	0.00334948
11_0_5_(H2O)HO_LJ	-0.584	-2.763	-2.132	-0.856	-3.482	-2.292	-3.284	-0.74	-0.964	-1.962	-1.122	-2.574		X11_0_5_.H2O.HO_LJ	-0.000108194	478	6.31856e-05	0.000230671	0.000298941	9.26145e-05	0.000376733	0.000247982	0.000355311	8.00639e-05	0.000104299	0.000212278	0.000121394	0.000278493
4_0_3_(H2O)HO_LJ	-83.179	33.195	32.599	32.365	34.523	32.29	31.247	32.579	-1.865	34.066	34.087	33.782		X4_0_3_.H2O.HO_LJ	0.00719016	479	-0.59807	0.234392	0.238677	0.23271	0.248226	0.23217	0.224671	0.234248	-0.0134097	0.24494	0.245091	0.242898
10_1_3_COO-_LJ	-1.331	-6.24	-5.626	-3.147	-9.599	-6.506	-9.789	-2.725	-4.232	-6.052	-2.793	-5.69		X10_1_3_COO._LJ	-0.000241071	480	0.000320865	0.00135626	0.00150428	0.00075865	0.00231404	0.00156841	0.00235984	0.000656918	0.00102021	0.00145896	0.000673311	0.00137169
11_1_-3_Ar(N-H)_C	30.498	24.28	23.218	29.657	19.36	12.926	22.354	30.829	30.273	30.454	30.566	18.884		X11_1_.3_Ar.N.H._C	-0.000701265	481	-0.0213872	-0.016282	-0.0170267	-0.0207974	-0.0135765	-0.00906455	-0.0156761	-0.0216193	-0.0212294	-0.0213563	-0.0214349	-0.0132427
9_4_-1_Ar(N-H)_C	30.396	22.809	26.09	30.552	20.124	17.834	23.991	30.811	22.414	30.694	30.909	20.147		X9_4_.1_Ar.N.H._C	-0.000823854	482	-0.0250419	-0.0214943	-0.0187913	-0.0251704	-0.0165792	-0.0146926	-0.0197651	-0.0253838	-0.0184659	-0.0252874	-0.0254645	-0.0165982
12_3_-3_Ar(N-H)_C	27.711	19.464	19.477	25.884	15.899	13.363	18.471	28.507	25.243	28.02	29.083	15.662		X12_3_.3_Ar.N.H._C	-0.000657228	483	-0.0182124	-0.0128008	-0.0127923	-0.0170117	-0.0104493	-0.00878254	-0.0121397	-0.0187356	-0.0165904	-0.0184155	-0.0191142	-0.0102935
-1_5_3_COO-_LJ	-10.102	-98.965	-89.899	-18.737	33.061	32.605	32.482	-21.886	-34.862	-36.54	-69.12	-88.601		X.1_5_3_COO._LJ	0.00152215	484	-0.0153768	-0.13684	-0.15064	-0.0285205	0.0503238	0.0496297	0.0494425	-0.0333138	-0.0530652	-0.0556194	-0.105211	-0.134864
1_0_0_O-H_LJ	37.091	39.768	38.22	34.628	41.229	34.806	36.153	36.828	35.716	36.559	37.596	37.258		X1_0_0_O.H_LJ	0.00026744	485	0.00991962	0.0102216	0.0106356	0.00926092	0.0110263	0.00930852	0.00966877	0.00984929	0.00955189	0.00977735	0.0100547	0.00996429
1_0_0_Ar(N-H)_LJ	37.013	39.69	38.142	34.815	41.151	34.742	36.077	37.004	35.894	36.482	37.518	37.18		X1_0_0_Ar.N.H._LJ	0.000276581	486	0.0102371	0.0105494	0.0109775	0.00962917	0.0113816	0.00960898	0.00997822	0.0102346	0.0099276	0.0100902	0.0103768	0.0102833
1_0_0_SH_LJ	37.306	39.983	38.435	35.107	41.444	35.034	36.37	37.297	36.187	36.775	37.811	37.473		X1_0_0_SH_LJ	0.000276516	487	0.0103157	0.0106279	0.011056	0.00970766	0.0114599	0.00968747	0.0100569	0.0103132	0.0100063	0.0101689	0.0104554	0.0103619
10_2_-1_Ar(N-H)_C	30.717	26.39	27.191	30.678	22.579	13.395	26.2	30.981	29.507	30.851	30.809	22.195		X10_2_.1_Ar.N.H._C	-0.00082863	488	-0.025453	-0.0225313	-0.0218676	-0.0254207	-0.0187096	-0.0110995	-0.0217101	-0.0256718	-0.0244504	-0.0255641	-0.0255293	-0.0183914
1_0_0_(H2O)HO_LJ	36.836	39.514	37.965	34.756	40.975	34.55	35.898	36.949	35.839	36.305	37.342	37.003		X1_0_0_.H2O.HO_LJ	0.000280295	489	0.0103249	0.0106414	0.0110756	0.00974192	0.0114851	0.00968418	0.010062	0.0103566	0.0100455	0.0101761	0.0104668	0.0103717
1_0_0_COO-_LJ	36.958	39.635	38.087	34.883	41.096	34.681	36.021	37.082	35.97	36.427	37.463	37.125		X1_0_0_COO._LJ	0.000280556	490	0.0103688	0.0106855	0.0111198	0.00978664	0.0115297	0.00972997	0.0101059	0.0104036	0.0100916	0.0102198	0.0105105	0.0104156
7_0_3_O-H_LJ	-15.907	-114.773	-116.34	-19.398	32.976	-133.92	32.03	-12.936	-14.689	32.987	-44.757	-117.242		X7_0_3_O.H_LJ	-0.00255569	491	0.0406534	0.297329	0.293324	0.0495753	-0.0842765	0.342258	-0.0818588	0.0330604	0.0375406	-0.0843046	0.114385	0.299634
9_0_7_SH_LJ	-1.627	-6.784	-6.031	-2.141	-9.058	-6.402	-8.14	-1.815	-2.336	-4.822	-3.315	-8.205		X9_0_7_SH_LJ	-0.000260031	492	0.000423071	0.00156825	0.00176405	0.000556727	0.00235536	0.00166472	0.00211665	0.000471957	0.000607433	0.00125387	0.000862004	0.00213356
9_0_7_Ar(N-H)_LJ	-0.804	-3.351	-2.979	-1.058	-4.473	-3.162	-4.02	-0.897	-1.154	-2.381	-1.638	-4.052		X9_0_7_Ar.N.H._LJ	-0.000128397	493	0.000103231	0.000382496	0.000430259	0.000135844	0.000574321	0.000405992	0.000516157	0.000115172	0.00014817	0.000305714	0.000210315	0.000520266
11_1_5_(H2O)HO_LJ	-0.522	-2.114	-1.802	-0.743	-2.733	-1.939	-2.646	-0.667	-0.957	-1.63	-1.024	-2.036		X11_1_5_.H2O.HO_LJ	-7.24055e-05	494	3.77957e-05	0.000130475	0.000153065	5.37973e-05	0.000197884	0.000140394	0.000191585	4.82945e-05	6.92921e-05	0.000118021	7.41432e-05	0.000147418
11_0_4_COO-_LJ	-0.777	-3.913	-3.004	-1.776	-5.154	-3.276	-5.047	-1.517	-1.998	-2.909	-1.498	-3.455		X11_0_4_COO._LJ	-0.000166617	495	0.000129461	0.000500518	0.000651973	0.000295912	0.000858745	0.000545838	0.000840917	0.000252758	0.000332901	0.000484689	0.000249592	0.000575662
6_1_2_O-H_LJ	-28.981	-59.196	-124.528	-30.577	33.032	32.502	32.416	-27.672	-40.403	33.394	-100.792	-144.696		X6_1_2_O.H_LJ	0.00657329	496	-0.1905	-0.818558	-0.389112	-0.200991	0.217129	0.213645	0.21308	-0.181896	-0.265581	0.219508	-0.662535	-0.951128
11_0_6_(H2O)HO_LJ	-0.46	-2.011	-1.587	-0.649	-2.421	-1.685	-2.282	-0.57	-0.739	-1.36	-0.876	-1.958		X11_0_6_.H2O.HO_LJ	-7.49986e-05	497	3.44994e-05	0.000119023	0.000150822	4.86741e-05	0.000181572	0.000126373	0.000171147	4.27492e-05	5.5424e-05	0.000101998	6.56988e-05	0.000146847
5_2_-1_Ar(N-H)_C	31.454	30.957	31.36	31.529	30.807	30.231	31.161	31.653	15.008	31.415	31.582	30.839		X5_2_.1_Ar.N.H._C	-8.26573e-05	498	-0.0025999	-0.00259213	-0.00255882	-0.0026061	-0.00254642	-0.00249881	-0.00257569	-0.00261635	-0.00124052	-0.00259668	-0.00261048	-0.00254907
9_3_5_(H2O)HO_LJ	-0.82	-2.76	-2.932	-1.132	-3.951	-3.225	-3.865	-1.085	-2.052	-2.452	-1.879	-2.938		X9_3_5_.H2O.HO_LJ	-7.69094e-05	499	6.30657e-05	0.000225498	0.00021227	8.70614e-05	0.000303869	0.000248033	0.000297255	8.34466e-05	0.000157818	0.000188582	0.000144513	0.00022596
9_2_6_(H2O)HO_LJ	-0.769	-2.78	-2.869	-1.081	-4.08	-3.13	-3.822	-0.979	-1.518	-2.345	-1.702	-3.198		X9_2_6_.H2O.HO_LJ	-9.20774e-05	500	7.08076e-05	0.00026417	0.000255975	9.95357e-05	0.000375676	0.000288202	0.00035192	9.01438e-05	0.000139774	0.000215922	0.000156716	0.000294464
10_4_-1_Ar(N-H)_C	29.708	21.578	23.769	29.969	18.823	15.954	22.176	30.573	23.104	30.432	30.675	18.816		X10_4_.1_Ar.N.H._C	-0.000753656	501	-0.0223896	-0.0179137	-0.0162624	-0.0225863	-0.0141861	-0.0120238	-0.0167131	-0.0230415	-0.0174125	-0.0229353	-0.0231184	-0.0141808
8_1_2_O-H_LJ	-7.82	-44.716	-49.379	-7.588	-79.337	-71.171	-80.042	-6.266	-10.472	-52.909	-19.504	-39.515		X8_1_2_O.H_LJ	-0.00162401	502	0.0126998	0.0801922	0.0726194	0.012323	0.128844	0.115583	0.129989	0.0101761	0.0170067	0.085925	0.0316748	0.0641729
11_2_4_COO-_LJ	-0.599	-2.158	-1.973	-1.262	-2.807	-2.132	-2.882	-1.185	-1.989	-1.808	-1.201	-2.016		X11_2_4_COO._LJ	-7.25468e-05	503	4.34555e-05	0.000143135	0.000156556	9.15541e-05	0.000203639	0.00015467	0.00020908	8.5968e-05	0.000144296	0.000131165	8.71287e-05	0.000146254
10_3_4_(H2O)HO_LJ	-0.699	-2.307	-2.305	-0.962	-3.08	-2.506	-3.153	-0.938	-1.887	-2.069	-1.51	-2.235		X10_3_4_.H2O.HO_LJ	-5.67823e-05	504	3.96908e-05	0.000130883	0.000130997	5.46246e-05	0.000174889	0.000142296	0.000179035	5.32618e-05	0.000107148	0.000117483	8.57412e-05	0.000126908
7_3_0_Ar(N-H)_C	31.097	29.644	30.861	31.206	28.789	20.444	30.609	31.3	24.26	31.206	31.241	28.683		X7_3_0_Ar.N.H._C	-0.000523398	505	-0.0162761	-0.0161526	-0.0155156	-0.0163332	-0.0150681	-0.0107003	-0.0160207	-0.0163824	-0.0126976	-0.0163332	-0.0163515	-0.0150126
12_0_6_COO-_LJ	-0.334	-1.366	-1.062	-0.687	-1.531	-1.118	-1.51	-0.622	-0.811	-0.879	-0.609	-1.25		X12_0_6_COO._LJ	-5.27462e-05	506	1.76172e-05	5.60165e-05	7.20513e-05	3.62366e-05	8.07544e-05	5.89703e-05	7.96468e-05	3.28081e-05	4.27772e-05	4.63639e-05	3.21224e-05	6.59328e-05
7_0_3_(H2O)HO_LJ	-9.136	-66.341	-67.328	-20.536	32.701	-78.954	31.616	-13.835	-15.738	32.714	-25.732	-68.334		X7_0_3_.H2O.HO_LJ	-0.00174023	507	0.0158988	0.117166	0.115449	0.0357374	-0.0569073	0.137398	-0.0550191	0.0240761	0.0273878	-0.0569299	0.0447796	0.118917
-1_5_3_SH_LJ	-19.708	-187.164	-145.894	-22.542	33.438	33.018	32.923	-26.323	-41.782	-70.429	-128.843	-167.994		X.1_5_3_SH_LJ	0.000762275	508	-0.0150229	-0.111211	-0.142671	-0.0171832	0.025489	0.0251688	0.0250964	-0.0200654	-0.0318494	-0.0536863	-0.0982138	-0.128058
11_0_5_SH_LJ	-1.226	-5.797	-4.475	-1.672	-7.29	-4.81	-6.883	-1.446	-1.883	-4.111	-2.357	-5.398		X11_0_5_SH_LJ	-0.00022213	509	0.000272331	0.000994032	0.00128769	0.000371401	0.00161933	0.00106845	0.00152892	0.0003212	0.000418271	0.000913176	0.00052356	0.00119906
11_0_5_Ar(N-H)_LJ	-0.606	-2.863	-2.21	-0.826	-3.6	-2.376	-3.399	-0.714	-0.93	-2.03	-1.164	-2.666		X11_0_5_Ar.N.H._LJ	-0.000109701	510	6.64785e-05	0.000242438	0.000314073	9.06126e-05	0.000394922	0.000260648	0.000372872	7.83262e-05	0.000102021	0.000222692	0.000127691	0.000292462
4_0_4_Ar(N-H)_LJ	-46.619	-61.835	-121.359	-44.554	33.007	-138.118	-147.161	-41.329	-54.984	32.52	32.357	32.067		X4_0_4_Ar.N.H._LJ	0.0131444	511	-0.612776	-1.59519	-0.812781	-0.585633	0.433856	-1.81547	-1.93434	-0.543243	-0.722729	0.427454	0.425312	0.4215
-1_5_3_Ar(N-H)_LJ	-9.733	-91.707	-68.43	-11.133	33.145	32.723	32.628	-12.999	-20.625	-34.677	-62.893	-82.369		X.1_5_3_Ar.N.H._LJ	0.000794395	512	-0.00773184	-0.0543604	-0.0728516	-0.008844	0.0263302	0.025995	0.0259195	-0.0103263	-0.0163844	-0.0275472	-0.0499619	-0.0654335
12_2_-3_Ar(N-H)_C	29.211	20.814	20.337	27.073	16.893	12.814	19.481	30.27	27.396	29.316	29.795	16.576		X12_2_.3_Ar.N.H._C	-0.000703169	513	-0.0205403	-0.0143004	-0.0146358	-0.0190369	-0.0118786	-0.00901041	-0.0136984	-0.0212849	-0.019264	-0.0206141	-0.0209509	-0.0116557
9_2_3_O-H_LJ	-2.876	-11.903	-12.071	-2.346	-18.523	-14.175	-18.234	-2.153	-4.187	-13.042	-6.686	-11.201		X9_2_3_O.H_LJ	-0.000332453	514	0.000956135	0.00401304	0.00395719	0.000779935	0.00615803	0.00471252	0.00606195	0.000715771	0.00139198	0.00433585	0.00222278	0.0037238
8_0_3_O-H_LJ	-8.131	-58.691	-55.462	-8.942	-81.427	-76.951	-81.423	-6.26	-7.566	-48.472	-19.997	-62.317		X8_0_3_O.H_LJ	-0.00225629	515	0.0183459	0.125138	0.132424	0.0201757	0.183723	0.173624	0.183714	0.0141244	0.0170711	0.109367	0.045119	0.140605
9_1_6_O-H_LJ	-1.613	-6.577	-6.218	-1.259	-9.713	-6.776	-8.517	-1.083	-1.511	-5.538	-3.499	-7.728		X9_1_6_O.H_LJ	-0.000241341	516	0.000389283	0.00150066	0.0015873	0.000303848	0.00234414	0.00163532	0.0020555	0.000261372	0.000364666	0.00133654	0.000844451	0.00186508
8_0_7_SH_LJ	-2.45	-9.974	-9.567	-3.27	-14.379	-10.184	-12.715	-2.701	-3.493	-7.418	-5.226	-13.56		X8_0_7_SH_LJ	-0.000388298	517	0.000951329	0.00371484	0.00387288	0.00126973	0.00558333	0.00395442	0.0049372	0.00104879	0.00135632	0.00288039	0.00202924	0.00526531
8_0_7_Ar(N-H)_LJ	-1.21	-4.926	-4.725	-1.615	-7.099	-5.03	-6.279	-1.334	-1.726	-3.662	-2.581	-6.695		X8_0_7_Ar.N.H._LJ	-0.000191653	518	0.0002319	0.000905562	0.000944084	0.00030952	0.00136055	0.000964016	0.00120339	0.000255666	0.000330794	0.000701834	0.000494657	0.00128312
10_0_4_O-H_LJ	-2.041	-11.375	-9.022	-1.767	-17.417	-10.17	-15.68	-1.435	-1.853	-9.721	-4.186	-10.905		X10_0_4_O.H_LJ	-0.000489911	519	0.000999908	0.00441998	0.00557274	0.000865673	0.00853278	0.00498239	0.0076818	0.000703022	0.000907805	0.00476242	0.00205077	0.00534248
9_2_5_O-H_LJ	-1.777	-6.795	-6.815	-1.383	-10.262	-7.579	-9.321	-1.248	-2.033	-6.36	-4.041	-7.413		X9_2_5_O.H_LJ	-0.000220896	520	0.000392533	0.00150541	0.00150099	0.000305499	0.00226684	0.00167417	0.00205897	0.000275678	0.000449082	0.0014049	0.000892642	0.0016375
6_2_3_SH_LJ	-16.479	-72.363	-83.641	-25.075	-97.95	-101.677	-90.49	-25.059	-47.612	-59.923	-61.361	-70.516		X6_2_3_SH_LJ	-0.00259217	521	0.0427164	0.216812	0.187577	0.0649987	0.253903	0.263564	0.234566	0.0649572	0.123418	0.155331	0.159058	0.18279
8_3_5_(H2O)HO_LJ	-1.205	-4.154	-4.692	-1.689	-6.342	-5.275	-6.088	-1.615	-3.117	-3.793	-3.016	-4.623		X8_3_5_.H2O.HO_LJ	-0.000122567	522	0.000147693	0.000575083	0.000509142	0.000207015	0.000777319	0.00064654	0.000746187	0.000197945	0.000382041	0.000464896	0.000369661	0.000566626
6_1_2_(H2O)HO_LJ	-16.649	-37.664	-75.248	-32.274	32.759	32.182	32.097	-29.232	-43.006	33.131	-58.138	-83.662		X6_1_2_.H2O.HO_LJ	0.00382819	523	-0.0637356	-0.288064	-0.144185	-0.123551	0.125408	0.123199	0.122874	-0.111906	-0.164635	0.126832	-0.222564	-0.320274
6_0_6_O-H_LJ	-7.938	-30.956	-34.637	-6.791	-55.405	-38.371	-44.734	-5.095	-6.745	-28.035	-20.262	-53.794		X6_0_6_O.H_LJ	-0.00138095	524	0.010962	0.0478319	0.0427486	0.00937801	0.0765114	0.0529883	0.0617753	0.00703592	0.00931449	0.0387148	0.0279807	0.0742867
8_0_-2_Ar(N-H)_C	31.269	30.977	30.889	31.204	30.014	11.328	30.839	31.429	31.234	31.274	31.209	29.97		X8_0_.2_Ar.N.H._C	-0.000680657	525	-0.0212834	-0.0210248	-0.0210847	-0.0212392	-0.0204292	-0.00771048	-0.0209908	-0.0213924	-0.0212596	-0.0212869	-0.0212426	-0.0203993
10_0_7_(H2O)HO_LJ	-0.521	-2.158	-1.824	-0.723	-2.683	-1.928	-2.489	-0.629	-0.811	-1.46	-1.017	-2.362		X10_0_7_.H2O.HO_LJ	-7.91807e-05	526	4.12531e-05	0.000144426	0.000170872	5.72476e-05	0.000212442	0.00015266	0.000197081	4.98046e-05	6.42155e-05	0.000115604	8.05267e-05	0.000187025
9_3_0_Ar(N-H)_C	30.771	26.198	29.34	30.862	23.896	15.573	27.813	31.025	26.788	30.955	30.932	23.705		X9_3_0_Ar.N.H._C	-0.000916057	527	-0.028188	-0.0268771	-0.0239989	-0.0282713	-0.0218901	-0.0142658	-0.0254783	-0.0284207	-0.0245393	-0.0283565	-0.0283355	-0.0217151
8_2_2_O-H_LJ	-5.843	-26.142	-29.087	-4.943	-40.56	-36.949	-42.867	-4.669	-11.236	-31.594	-14.975	-22.327		X8_2_2_O.H_LJ	-0.000580779	528	0.00339349	0.0168931	0.0151827	0.00287079	0.0235564	0.0214592	0.0248962	0.00271166	0.00652563	0.0183491	0.00869716	0.0129671
12_4_-3_Ar(N-H)_C	26.156	18.116	18.53	24.659	14.873	13.787	17.404	28.096	23.072	26.749	29.438	14.73		X12_4_.3_Ar.N.H._C	-0.000606055	529	-0.015852	-0.0112302	-0.0109793	-0.0149447	-0.00901386	-0.00835568	-0.0105478	-0.0170277	-0.0139829	-0.0162114	-0.0178411	-0.00892719
10_1_5_O-H_LJ	-1.389	-5.956	-5.257	-1.098	-8.499	-5.764	-7.73	-0.957	-1.369	-5.058	-2.89	-6.145		X10_1_5_O.H_LJ	-0.000211494	530	0.000293765	0.00111183	0.00125966	0.000232221	0.00179749	0.00121905	0.00163485	0.0002024	0.000289536	0.00106974	0.000611218	0.00129963
9_0_2_Ar(N-H)_LJ	-3.186	-21.217	-19.521	-5.583	-34.324	-26.269	-35.294	-4.21	-5.534	-21.777	-6.909	-18.476		X9_0_2_Ar.N.H._LJ	-0.000821809	531	0.00261828	0.0160425	0.0174363	0.00458816	0.0282078	0.0215881	0.0290049	0.00345982	0.00454789	0.0178965	0.00567788	0.0151837
11_1_5_SH_LJ	-1.096	-4.438	-3.783	-1.45	-5.728	-4.071	-5.55	-1.302	-1.869	-3.417	-2.151	-4.272		X11_1_5_SH_LJ	-0.000148005	532	0.000162213	0.000559901	0.000656844	0.000214607	0.00084777	0.000602526	0.000821425	0.000192702	0.00027662	0.000505731	0.000318358	0.000632275
11_1_5_Ar(N-H)_LJ	-0.541	-2.192	-1.869	-0.716	-2.829	-2.011	-2.741	-0.643	-0.923	-1.688	-1.063	-2.11		X11_1_5_Ar.N.H._LJ	-7.30966e-05	533	3.95453e-05	0.000136618	0.000160228	5.23372e-05	0.00020679	0.000146997	0.000200358	4.70011e-05	6.74682e-05	0.000123387	7.77017e-05	0.000154234
8_2_0_Ar(N-H)_C	31.106	30.383	30.794	31.159	29.855	13.677	30.679	31.29	30.407	31.208	31.131	29.183		X8_2_0_Ar.N.H._C	-0.000625027	534	-0.0194421	-0.0192471	-0.0189902	-0.0194752	-0.0186602	-0.0085485	-0.0191752	-0.0195571	-0.0190052	-0.0195058	-0.0194577	-0.0182402
4_0_4_SH_LJ	-94.972	-133.957	-251.007	-95.35	33.3	-287.047	-302.894	-86.526	-114.886	32.821	32.659	32.368		X4_0_4_SH_LJ	0.0240981	535	-2.28865	-6.0488	-3.22811	-2.29776	0.802467	-6.91729	-7.29918	-2.08511	-2.76854	0.790924	0.787021	0.780008
12_0_5_COO-_LJ	-0.412	-1.787	-1.36	-0.871	-2.051	-1.441	-2.044	-0.78	-1.026	-1.182	-0.755	-1.568		X12_0_5_COO._LJ	-6.96174e-05	536	2.86824e-05	9.46796e-05	0.000124406	6.06367e-05	0.000142785	0.000100319	0.000142298	5.43015e-05	7.14274e-05	8.22877e-05	5.25611e-05	0.00010916
11_0_6_SH_LJ	-0.967	-4.22	-3.331	-1.268	-5.076	-3.539	-4.788	-1.114	-1.443	-2.853	-1.839	-4.109		X11_0_6_SH_LJ	-0.000153941	537	0.000148861	0.000512778	0.000649632	0.000195198	0.000781406	0.000544798	0.000737071	0.000171491	0.000222137	0.000439195	0.000283098	0.000632545
11_0_6_Ar(N-H)_LJ	-0.478	-2.085	-1.645	-0.626	-2.507	-1.748	-2.365	-0.55	-0.713	-1.409	-0.909	-2.029		X11_0_6_Ar.N.H._LJ	-7.60368e-05	538	3.63456e-05	0.000125081	0.000158537	4.75991e-05	0.000190624	0.000132912	0.000179827	4.18203e-05	5.42143e-05	0.000107136	6.91175e-05	0.000154279
10_2_3_(H2O)HO_LJ	-1.033	-3.996	-3.844	-1.516	-5.688	-4.321	-5.941	-1.411	-2.637	-3.865	-2.212	-3.661		X10_2_3_.H2O.HO_LJ	-0.000106043	539	0.000109543	0.00040763	0.000423749	0.000160761	0.000603174	0.000458213	0.000630003	0.000149627	0.000279636	0.000409857	0.000234568	0.000388224
0_2_4_Ar(N-H)_LJ	-34.132	34.661	37.428	-32.296	39.802	37.837	37.099	-26.892	20.341	-51.873	33.923	38.892		X0_2_4_Ar.N.H._LJ	0.00202525	540	-0.0691259	0.0758012	0.0701973	-0.0654076	0.0806091	0.0766295	0.0751349	-0.0544631	0.0411957	-0.105056	0.0687027	0.0787661
0_2_4_SH_LJ	-69.851	34.954	37.721	-65.766	40.095	38.131	37.392	-54.652	30.385	-105.422	34.215	39.185		X0_2_4_SH_LJ	0.0030632	541	-0.213968	0.115547	0.107071	-0.201454	0.122819	0.116803	0.114539	-0.16741	0.0930754	-0.322929	0.104807	0.120032
0_2_4_COO-_LJ	-37.328	34.602	37.373	-57.315	39.748	37.783	37.044	-46.853	-35.864	-54.834	33.86	38.837		X0_2_4_COO._LJ	0.00138193	542	-0.0515845	0.0516467	0.0478174	-0.0792051	0.0549288	0.0522133	0.0511921	-0.0647474	-0.0495614	-0.0757765	0.046792	0.0536699
0_2_4_O-H_LJ	-63.358	34.729	37.506	-33.035	39.88	37.915	37.177	-26.969	-23.602	-90.395	33.984	38.97		X0_2_4_O.H_LJ	0.00375758	543	-0.238073	0.140932	0.130497	-0.124132	0.149852	0.142469	0.139696	-0.101338	-0.0886865	-0.339667	0.127698	0.146433
0_2_4_(H2O)HO_LJ	-36.631	34.473	37.251	-34.473	39.626	37.661	36.922	-28.424	-1.442	-52.033	33.726	38.715		X0_2_4_.H2O.HO_LJ	0.00209758	544	-0.0768366	0.0781371	0.07231	-0.07231	0.0831189	0.0789971	0.077447	-0.0596217	-0.00302472	-0.109144	0.0707431	0.081208
11_2_6_COO-_LJ	-0.392	-1.34	-1.253	-0.795	-1.7	-1.332	-1.693	-0.744	-1.139	-1.017	-0.773	-1.364		X11_2_6_COO._LJ	-4.60255e-05	545	1.8042e-05	5.76699e-05	6.16741e-05	3.65902e-05	7.82433e-05	6.13059e-05	7.79211e-05	3.42429e-05	5.2423e-05	4.68079e-05	3.55777e-05	6.27787e-05
10_3_4_SH_LJ	-1.469	-4.843	-4.837	-1.878	-6.459	-5.261	-6.613	-1.831	-3.684	-4.336	-3.17	-4.691		X10_3_4_SH_LJ	-0.000114431	546	0.0001681	0.000553505	0.000554192	0.000214902	0.000739113	0.000602024	0.000756736	0.000209524	0.000421566	0.000496175	0.000362748	0.000536798
10_3_4_Ar(N-H)_LJ	-0.725	-2.392	-2.389	-0.928	-3.19	-2.599	-3.266	-0.904	-1.82	-2.141	-1.566	-2.317		X10_3_4_Ar.N.H._LJ	-5.65893e-05	547	4.10273e-05	0.000135192	0.000135362	5.25149e-05	0.00018052	0.000147076	0.000184821	5.11568e-05	0.000102993	0.000121158	8.86189e-05	0.000131117
11_3_-1_Ar(N-H)_C	29.758	22.127	23.075	29.373	19.034	13.74	22.044	30.566	25.83	30.38	30.433	18.888		X11_3_.1_Ar.N.H._C	-0.000749833	548	-0.0223135	-0.0173024	-0.0165915	-0.0220248	-0.0142723	-0.0103027	-0.0165293	-0.0229194	-0.0193682	-0.0227799	-0.0228197	-0.0141628
12_1_5_COO-_LJ	-0.376	-1.425	-1.186	-0.778	-1.694	-1.256	-1.714	-0.718	-1.028	-1.022	-0.703	-1.303		X12_1_5_COO._LJ	-5.10218e-05	549	1.91842e-05	6.05118e-05	7.2706e-05	3.96949e-05	8.64309e-05	6.40833e-05	8.74513e-05	3.66336e-05	5.24504e-05	5.21442e-05	3.58683e-05	6.64814e-05
7_3_2_O-H_LJ	-7.045	-27.175	-30.51	-5.384	-34.121	-34.403	-36.02	-5.851	-24.144	-28.06	-20.913	-22.118		X7_3_2_O.H_LJ	-0.000407622	550	0.0028717	0.0124365	0.0110771	0.00219464	0.0139085	0.0140234	0.0146825	0.002385	0.00984163	0.0114379	0.0085246	0.00901578
10_0_6_O-H_LJ	-1.217	-5.591	-4.53	-0.949	-7.331	-4.856	-6.512	-0.806	-1.035	-4.055	-2.428	-5.935		X10_0_6_O.H_LJ	-0.000212499	551	0.000258611	0.000962619	0.00118808	0.000201661	0.00155783	0.00103189	0.00138379	0.000171274	0.000219936	0.000861682	0.000515947	0.00126118
9_3_5_SH_LJ	-1.721	-5.793	-6.153	-2.211	-8.282	-6.769	-8.107	-2.119	-4.006	-5.136	-3.945	-6.164		X9_3_5_SH_LJ	-0.000155593	552	0.000267776	0.000957366	0.000901353	0.000344017	0.00128862	0.00105321	0.0012614	0.000329702	0.000623307	0.000799128	0.000613816	0.000959078
6_3_3_(H2O)HO_LJ	-5.084	-19.917	-22.779	-7.302	-27.195	-26.083	-25.853	-8.008	-23.89	-18.87	-18.665	-18.125		X6_3_3_.H2O.HO_LJ	-0.000603956	553	0.00307051	0.0137575	0.012029	0.00441009	0.0164246	0.015753	0.0156141	0.00483648	0.0144285	0.0113967	0.0112728	0.0109467
9_3_5_Ar(N-H)_LJ	-0.85	-2.861	-3.039	-1.092	-4.09	-3.343	-4.004	-1.047	-1.979	-2.536	-1.948	-3.045		X9_3_5_Ar.N.H._LJ	-7.67996e-05	554	6.52797e-05	0.000233394	0.000219724	8.38652e-05	0.00031411	0.000256741	0.000307506	8.04092e-05	0.000151986	0.000194764	0.000149606	0.000233855
9_2_6_SH_LJ	-1.616	-5.834	-6.02	-2.112	-8.549	-6.57	-8.017	-1.911	-2.964	-4.912	-3.573	-6.708		X9_2_6_SH_LJ	-0.000187306	555	0.000302686	0.00112758	0.00109274	0.00039559	0.00160128	0.0012306	0.00150163	0.000357941	0.000555174	0.000920046	0.000669243	0.00125645
9_2_6_Ar(N-H)_LJ	-0.798	-2.882	-2.974	-1.043	-4.222	-3.245	-3.96	-0.944	-1.464	-2.426	-1.765	-3.313		X9_2_6_Ar.N.H._LJ	-9.24529e-05	556	7.37774e-05	0.000274955	0.000266449	9.64284e-05	0.000390336	0.00030001	0.000366114	8.72755e-05	0.000135351	0.000224291	0.000163179	0.000306296
11_1_6_(H2O)HO_LJ	-0.415	-1.59	-1.379	-0.572	-1.991	-1.468	-1.923	-0.518	-0.728	-1.161	-0.805	-1.596		X11_1_6_.H2O.HO_LJ	-5.22525e-05	557	2.16848e-05	7.20561e-05	8.30814e-05	2.98884e-05	0.000104035	7.67066e-05	0.000100481	2.70668e-05	3.80398e-05	6.06651e-05	4.20632e-05	8.33949e-05
4_0_0_Ar(N-H)_C	31.82	31.65	31.94	31.846	31.674	30.697	31.758	31.967	31.669	31.805	31.623	31.645		X4_0_0_Ar.N.H._C	-5.72522e-05	558	-0.00182177	-0.00182864	-0.00181203	-0.00182325	-0.00181341	-0.00175747	-0.00181822	-0.00183018	-0.00181312	-0.00182091	-0.00181049	-0.00181175
10_0_-3_Ar(N-H)_C	30.907	28.808	26.747	30.668	22.433	12.661	25.925	31.108	30.888	30.867	30.85	21.776		X10_0_.3_Ar.N.H._C	-0.000697896	559	-0.0215699	-0.0186666	-0.020105	-0.0214031	-0.0156559	-0.00883606	-0.018093	-0.0217101	-0.0215566	-0.021542	-0.0215301	-0.0151974
11_1_7_COO-_LJ	-0.348	-1.256	-1.123	-0.701	-1.534	-1.183	-1.507	-0.641	-0.886	-0.871	-0.665	-1.305		X11_1_7_COO._LJ	-4.50776e-05	560	1.5687e-05	5.06222e-05	5.66175e-05	3.15994e-05	6.91491e-05	5.33268e-05	6.7932e-05	2.88947e-05	3.99388e-05	3.92626e-05	2.99766e-05	5.88263e-05
2_0_0_O-H_LJ	35.6	41.14	39.898	34.222	43.402	35.248	37.316	37.926	34.243	35.111	38.8	43.005		X2_0_0_O.H_LJ	0.00040091	561	0.0142724	0.0159955	0.0164935	0.01372	0.0174003	0.0141313	0.0149604	0.0152049	0.0137284	0.0140764	0.0155553	0.0172412
2_0_0_Ar(N-H)_LJ	35.525	41.062	39.819	34.42	43.324	35.176	37.239	38.103	34.441	35.041	38.722	42.927		X2_0_0_Ar.N.H._LJ	0.000410114	562	0.0145693	0.0163303	0.0168401	0.0141161	0.0177678	0.0144262	0.0152722	0.0156266	0.0141247	0.0143708	0.0158804	0.017605
2_0_0_SH_LJ	35.818	41.355	40.113	34.712	43.617	35.468	37.532	38.396	34.733	35.334	39.015	43.22		X2_0_0_SH_LJ	0.000409986	563	0.0146849	0.0164458	0.016955	0.0142314	0.0178824	0.0145414	0.0153876	0.0157418	0.0142401	0.0144865	0.0159956	0.0177196
2_0_0_(H2O)HO_LJ	35.345	40.885	39.643	34.357	43.148	34.993	37.062	38.048	34.378	34.856	38.546	42.751		X2_0_0_.H2O.HO_LJ	0.000413911	564	0.0146297	0.0164087	0.0169227	0.0142207	0.0178594	0.014484	0.0153404	0.0157485	0.0142294	0.0144273	0.0159546	0.0176951
2_0_0_COO-_LJ	35.469	41.007	39.765	34.479	43.269	35.118	37.184	38.181	34.5	34.983	38.667	42.872		X2_0_0_COO._LJ	0.000413816	565	0.0146776	0.0164554	0.0169693	0.0142679	0.0179054	0.0145324	0.0153873	0.0157999	0.0142766	0.0144765	0.016001	0.0177411
12_3_-2_Ar(N-H)_C	28.193	20.049	20.317	27.042	16.774	13.117	19.391	29.826	25.035	29.212	29.397	16.608		X12_3_.2_Ar.N.H._C	-0.000675779	566	-0.0190522	-0.0137298	-0.0135487	-0.0182744	-0.0113355	-0.00886419	-0.013104	-0.0201558	-0.0169181	-0.0197409	-0.0198659	-0.0112233
0_3_4_Ar(N-H)_C	31.422	31.218	31.688	31.548	31.832	31.83	31.296	31.415	31.199	31.622	31.591	31.286		X0_3_4_Ar.N.H._C	2.60462e-05	567	0.000818425	0.000825353	0.000813112	0.000821707	0.000829104	0.000829052	0.000815143	0.000818243	0.000812617	0.000823634	0.000822827	0.000814883
7_1_6_O-H_LJ	-3.826	-14.975	-16.785	-3.121	-26.21	-18.837	-22.015	-2.568	-3.559	-13.976	-9.625	-21.56		X7_1_6_O.H_LJ	-0.000604674	568	0.00231348	0.0101495	0.00905499	0.00188719	0.0158485	0.0113902	0.0133119	0.0015528	0.00215203	0.00845092	0.00581999	0.0130368
-1_6_-3_O-H_LJ	31.294	36.779	36.558	-137.166	40.653	38.132	36.451	36.04	-97.96	35.172	35.498	36.035		X.1_6_.3_O.H_LJ	-0.00511996	569	-0.160224	-0.187175	-0.188307	0.702284	-0.208142	-0.195234	-0.186628	-0.184523	0.501551	-0.180079	-0.181748	-0.184498
-1_6_-3_Ar(N-H)_LJ	32.159	36.701	36.48	-60.122	40.575	38.054	36.374	36.218	-82.325	35.098	35.422	35.959		X.1_6_.3_Ar.N.H._LJ	-0.00260674	570	-0.0838302	-0.0950939	-0.09567	0.156722	-0.105768	-0.0991969	-0.0948176	-0.0944109	0.2146	-0.0914914	-0.0923359	-0.0937358
-1_6_-3_SH_LJ	32.466	36.995	36.773	-137.753	40.868	38.347	36.667	36.511	-170.426	35.391	35.715	36.252		X.1_6_.3_SH_LJ	-0.00520418	571	-0.168959	-0.191373	-0.192529	0.716891	-0.212684	-0.199565	-0.190822	-0.19001	0.886927	-0.184181	-0.185867	-0.188662
-1_6_-3_(H2O)HO_LJ	18.059	36.525	36.303	-103.628	40.399	37.878	36.197	36.163	-95.045	34.917	35.243	35.781		X.1_6_.3_.H2O.HO_LJ	-0.00321417	572	-0.0580447	-0.116684	-0.117398	0.333078	-0.129849	-0.121746	-0.116343	-0.116234	0.305491	-0.112229	-0.113277	-0.115006
-1_6_-3_COO-_LJ	31.86	36.646	36.425	-229.32	40.521	37.999	36.319	36.295	-168.387	35.041	35.366	35.903		X.1_6_.3_COO._LJ	-0.00822834	573	-0.262155	-0.299717	-0.301536	1.88692	-0.333421	-0.312669	-0.298845	-0.298648	1.38555	-0.288329	-0.291004	-0.295422
12_1_6_COO-_LJ	-0.307	-1.116	-0.944	-0.62	-1.304	-0.995	-1.307	-0.575	-0.806	-0.773	-0.57	-1.061		X12_1_6_COO._LJ	-3.96908e-05	574	1.21851e-05	3.74681e-05	4.42949e-05	2.46083e-05	5.17568e-05	3.94923e-05	5.18759e-05	2.28222e-05	3.19908e-05	3.0681e-05	2.26238e-05	4.21119e-05
10_2_6_(H2O)HO_LJ	-0.527	-1.862	-1.816	-0.725	-2.532	-1.953	-2.444	-0.667	-1.029	-1.489	-1.094	-2.005		X10_2_6_.H2O.HO_LJ	-5.67113e-05	575	2.98869e-05	0.000102988	0.000105597	4.11157e-05	0.000143593	0.000110757	0.000138603	3.78265e-05	5.8356e-05	8.44432e-05	6.20422e-05	0.000113706
10_1_4_O-H_LJ	-1.758	-7.994	-7.066	-1.44	-12.008	-7.945	-11.237	-1.245	-1.841	-7.352	-3.693	-7.797		X10_1_4_O.H_LJ	-0.000280683	576	0.000493441	0.00198331	0.00224378	0.000404183	0.00337044	0.00223003	0.00315403	0.00034945	0.000516737	0.00206358	0.00103656	0.00218848
11_2_5_(H2O)HO_LJ	-0.455	-1.609	-1.479	-0.627	-2.071	-1.585	-2.069	-0.586	-0.934	-1.287	-0.908	-1.573		X11_2_5_.H2O.HO_LJ	-4.61559e-05	577	2.10009e-05	6.82646e-05	7.42648e-05	2.89397e-05	9.55888e-05	7.31571e-05	9.54965e-05	2.70474e-05	4.31096e-05	5.94026e-05	4.19095e-05	7.26032e-05
8_2_6_(H2O)HO_LJ	-1.135	-4.126	-4.598	-1.624	-6.571	-5.107	-6.057	-1.449	-2.247	-3.618	-2.703	-5.116		X8_2_6_.H2O.HO_LJ	-0.000141647	578	0.000160769	0.000651293	0.000584436	0.000230035	0.000930763	0.000723392	0.000857956	0.000205247	0.000318281	0.000512479	0.000382872	0.000724667
10_0_7_SH_LJ	-1.095	-4.529	-3.829	-1.412	-5.626	-4.049	-5.224	-1.229	-1.584	-3.063	-2.135	-4.954		X10_0_7_SH_LJ	-0.000162239	579	0.000177652	0.000621214	0.000734781	0.000229082	0.000912757	0.000656906	0.000847537	0.000199392	0.000256987	0.000496938	0.00034638	0.000803733
10_0_7_Ar(N-H)_LJ	-0.541	-2.237	-1.891	-0.697	-2.779	-2	-2.581	-0.607	-0.783	-1.513	-1.055	-2.447		X10_0_7_Ar.N.H._LJ	-8.0094e-05	580	4.33309e-05	0.000151458	0.00017917	5.58255e-05	0.000222581	0.000160188	0.000206723	4.86171e-05	6.27136e-05	0.000121182	8.44992e-05	0.00019599
7_0_7_COO-_LJ	-1.903	-7.297	-7.879	-4.142	-11.496	-8.4	-10.355	-3.334	-4.382	-5.564	-4.247	-11.285		X7_0_7_COO._LJ	-0.000309637	581	0.00058924	0.00243963	0.00225942	0.00128252	0.00355959	0.00260095	0.0032063	0.00103233	0.00135683	0.00172282	0.00131503	0.00349426
8_3_4_O-H_LJ	-2.761	-9.851	-10.765	-2.107	-14.613	-12.184	-13.895	-2.057	-4.563	-9.798	-7.11	-10.062		X8_3_4_O.H_LJ	-0.00025136	582	0.000694005	0.00270589	0.00247615	0.000529616	0.00367313	0.00306257	0.00349265	0.000517048	0.00114696	0.00246283	0.00178717	0.00252919
-1_1_-3_COO-_LJ	37.994	36.728	39.064	38.504	47.619	38.428	36.885	37.25	36.979	39.174	41.709	39.657		X.1_1_.3_COO._LJ	0.000636226	583	0.0241728	0.0248535	0.0233673	0.0244973	0.0302965	0.0244489	0.0234672	0.0236994	0.023527	0.0249235	0.0265364	0.0252308
-1_1_-3_(H2O)HO_LJ	37.872	36.606	38.943	38.372	47.498	38.307	36.763	37.117	36.847	39.052	41.587	39.535		X.1_1_.3_.H2O.HO_LJ	0.000635931	584	0.024084	0.0247651	0.0232789	0.0244019	0.0302055	0.0243606	0.0233787	0.0236039	0.0234321	0.0248344	0.0264465	0.0251415
-1_1_-3_Ar(N-H)_LJ	38.048	36.783	39.119	38.426	47.674	38.483	36.94	37.172	36.902	39.228	41.763	39.711		X.1_1_.3_Ar.N.H._LJ	0.000631854	585	0.0240408	0.0247175	0.0232415	0.0242796	0.030123	0.0243156	0.0233407	0.0234873	0.0233167	0.0247864	0.0263881	0.0250916
-1_1_-3_SH_LJ	38.342	37.076	39.412	38.72	47.967	38.776	37.233	37.465	37.195	39.521	42.057	40.004		X.1_1_.3_SH_LJ	0.000631828	586	0.0242255	0.0249016	0.0234256	0.0244644	0.0303069	0.0244997	0.0235248	0.0236714	0.0235008	0.0249705	0.0265728	0.0252756
-1_1_-3_O-H_LJ	38.126	36.86	39.197	38.25	47.752	38.561	37.018	36.996	36.725	39.306	41.841	39.789		X.1_1_.3_O.H_LJ	0.000623337	587	0.0237653	0.0244329	0.0229762	0.0238426	0.0297656	0.0240365	0.0230747	0.023061	0.022892	0.0245009	0.026081	0.0248019
0_1_5_COO-_LJ	-32.597	35.755	41.245	-57.432	49.259	40.932	45.065	-34.531	-77.942	-35.267	-90.312	45.588		X0_1_5_COO._LJ	0.00115024	588	-0.0374942	0.0474415	0.0411267	-0.0660604	0.0566595	0.0470815	0.0518354	-0.0397188	-0.0896517	-0.0405654	-0.10388	0.052437
0_1_5_O-H_LJ	-54.292	35.887	41.378	-33.213	49.392	41.065	45.198	-19.857	-45.684	-57.621	-168.262	45.72		X0_1_5_O.H_LJ	0.00326386	589	-0.177201	0.135052	0.11713	-0.108402	0.161208	0.13403	0.14752	-0.0648104	-0.149106	-0.188067	-0.549183	0.149223
0_1_5_(H2O)HO_LJ	-31.3	35.633	41.124	-33.779	49.138	40.811	44.944	-21.083	-41.654	-33.122	-98.566	45.466		X0_1_5_.H2O.HO_LJ	0.00185723	590	-0.0581313	0.0763767	0.0661787	-0.0627354	0.0912606	0.0757954	0.0834713	-0.039156	-0.0773611	-0.0615152	-0.18306	0.0844408
0_1_5_Ar(N-H)_LJ	-30.476	35.811	41.3	-30.823	49.314	40.987	45.12	-20.089	-33.392	-33.698	-72.872	45.642		X0_1_5_Ar.N.H._LJ	0.00191105	591	-0.0582413	0.0789265	0.0684368	-0.0589044	0.0942417	0.0783284	0.0862268	-0.0383912	-0.0638139	-0.0643987	-0.139262	0.0872243
0_1_5_SH_LJ	-62.085	36.104	41.593	-63.107	49.607	41.28	45.413	-40.768	-70.333	-68.347	-153.258	45.935		X0_1_5_SH_LJ	0.00274163	592	-0.170214	0.114033	0.0989839	-0.173016	0.136004	0.113175	0.124506	-0.111771	-0.192827	-0.187382	-0.420177	0.125937
2_5_7_SH_LJ	-2.931	-20.778	-81.572	-3.165	-93.965	-76.817	31.363	-3.173	-5.873	-5.062	-9.916	-37.401		X2_5_7_SH_LJ	-0.00690665	593	0.0202434	0.563389	0.143506	0.0218595	0.648983	0.530548	-0.216613	0.0219148	0.0405627	0.0349615	0.0684863	0.258316
9_0_2_SH_LJ	-6.45	-43.015	-39.586	-11.309	-70.482	-53.329	-72.874	-8.524	-11.205	-44.563	-13.99	-37.461		X9_0_2_SH_LJ	-0.00164423	594	0.0106053	0.0650886	0.0707266	0.0185946	0.115889	0.0876852	0.119822	0.0140154	0.0184236	0.0732719	0.0230028	0.0615946
3_2_-2_Ar(N-H)_C	31.565	31.247	31.461	31.714	29.593	31.576	30.898	31.845	31.324	31.241	31.934	30.491		X3_2_.2_Ar.N.H._C	-9.88178e-05	595	-0.00311919	-0.00310891	-0.00308776	-0.00313391	-0.00292432	-0.00312027	-0.00305327	-0.00314685	-0.00309537	-0.00308717	-0.00315565	-0.00301305
6_1_3_COO-_LJ	-13.199	-62.402	-73.767	-39.305	32.385	-81.834	-40.785	-33.418	-43.598	32.493	-46.994	-71.076		X6_1_3_COO._LJ	0.00309474	596	-0.0408474	-0.228289	-0.193118	-0.121639	0.100223	-0.253255	-0.126219	-0.10342	-0.134924	0.100557	-0.145434	-0.219961
8_3_5_SH_LJ	-2.53	-8.713	-9.84	-3.298	-13.276	-11.063	-12.763	-3.154	-6.086	-7.929	-6.329	-9.695		X8_3_5_SH_LJ	-0.000247428	597	0.000625993	0.00243469	0.00215584	0.000816017	0.00328485	0.00273729	0.00315792	0.000780388	0.00150585	0.00196186	0.00156597	0.00239881
8_3_5_Ar(N-H)_LJ	-1.25	-4.303	-4.86	-1.629	-6.555	-5.464	-6.303	-1.558	-3.006	-3.915	-3.126	-4.788		X8_3_5_Ar.N.H._LJ	-0.000122064	598	0.00015258	0.00059323	0.00052524	0.000198842	0.000800128	0.000666956	0.000769368	0.000190175	0.000366923	0.000477879	0.000381571	0.000584441
10_2_3_SH_LJ	-2.17	-8.381	-8.06	-2.959	-11.886	-9.06	-12.42	-2.755	-5.148	-8.072	-4.644	-7.677		X10_2_3_SH_LJ	-0.000214497	599	0.000465458	0.00172885	0.0017977	0.000634697	0.00254951	0.00194334	0.00266405	0.000590939	0.00110423	0.00173142	0.000996124	0.00164669
10_2_3_Ar(N-H)_LJ	-1.072	-4.139	-3.981	-1.462	-5.868	-4.475	-6.132	-1.361	-2.543	-3.985	-2.294	-3.792		X10_2_3_Ar.N.H._LJ	-0.000105894	600	0.000113519	0.000421565	0.000438296	0.000154817	0.000621387	0.000473877	0.000649343	0.000144122	0.000269289	0.000421988	0.000242921	0.000401551
11_4_-1_Ar(N-H)_C	28.676	20.287	21.73	28.678	17.571	14.536	20.491	30.127	23.093	29.82	30.283	17.562		X11_4_.1_Ar.N.H._C	-0.000697853	601	-0.0200116	-0.0151644	-0.0141573	-0.020013	-0.012262	-0.010144	-0.0142997	-0.0210242	-0.0161155	-0.02081	-0.0211331	-0.0122557
9_0_1_COO-_LJ	-3.807	-24.126	-23.524	-10.633	-38.545	-32.107	-42.043	-8.269	-11.556	-24.793	-7.969	-19.103		X9_0_1_COO._LJ	-0.000895195	602	0.00340801	0.0210586	0.0215975	0.00951861	0.0345053	0.028742	0.0376367	0.00740237	0.0103449	0.0221946	0.00713381	0.0171009
10_3_5_(H2O)HO_LJ	-0.562	-1.834	-1.854	-0.763	-2.465	-2.004	-2.477	-0.736	-1.351	-1.555	-1.201	-1.872		X10_3_5_.H2O.HO_LJ	-4.67856e-05	603	2.62935e-05	8.67404e-05	8.58047e-05	3.56974e-05	0.000115326	9.37583e-05	0.000115888	3.44342e-05	6.32073e-05	7.27515e-05	5.61895e-05	8.75826e-05
11_1_4_(H2O)HO_LJ	-0.642	-2.707	-2.301	-0.937	-3.606	-2.506	-3.607	-0.838	-1.241	-2.194	-1.266	-2.484		X11_1_4_.H2O.HO_LJ	-8.81056e-05	604	5.65638e-05	0.000202731	0.000238502	8.25549e-05	0.000317709	0.000220793	0.000317797	7.38325e-05	0.000109339	0.000193304	0.000111542	0.000218854
12_4_-2_Ar(N-H)_C	26.638	18.627	19.309	25.793	15.674	13.624	18.238	28.76	22.855	27.855	29.58	15.606		X12_4_.2_Ar.N.H._C	-0.00062248	605	-0.0165816	-0.0120195	-0.0115949	-0.0160556	-0.00975675	-0.00848067	-0.0113528	-0.0179025	-0.0142268	-0.0173392	-0.018413	-0.00971442
2_0_1_Ar(N-H)_C	32.107	19.862	31.857	32.087	31.842	31.54	31.837	32.289	31.901	31.927	31.756	31.846		X2_0_1_Ar.N.H._C	-0.000661562	606	-0.0212408	-0.0210754	-0.0131399	-0.0212275	-0.0210655	-0.0208657	-0.0210622	-0.0213612	-0.0211045	-0.0211217	-0.0210086	-0.0210681
11_2_4_(H2O)HO_LJ	-0.557	-2.007	-1.835	-0.779	-2.613	-1.982	-2.682	-0.731	-1.228	-1.683	-1.116	-1.875		X11_2_4_.H2O.HO_LJ	-5.43536e-05	607	3.0275e-05	9.97389e-05	0.000109088	4.23415e-05	0.000142026	0.000107729	0.000145776	3.97325e-05	6.67463e-05	9.14772e-05	6.06587e-05	0.000101913
6_3_3_SH_LJ	-10.658	-41.286	-47.151	-14.24	-55.954	-54.123	-53.775	-15.604	-46.322	-38.377	-38.728	-37.8		X6_3_3_SH_LJ	-0.00117983	608	0.0125746	0.0556301	0.0487104	0.0168008	0.0660162	0.0638559	0.0634453	0.0184101	0.054652	0.0452783	0.0456924	0.0445975
11_1_6_SH_LJ	-0.871	-3.339	-2.896	-1.118	-4.176	-3.082	-4.036	-1.012	-1.421	-2.436	-1.691	-3.35		X11_1_6_SH_LJ	-0.000106752	609	9.29807e-05	0.000309153	0.000356444	0.000119348	0.000445795	0.000329009	0.00043085	0.000108033	0.000151694	0.000260047	0.000180517	0.000357618
11_1_6_Ar(N-H)_LJ	-0.43	-1.649	-1.431	-0.552	-2.063	-1.522	-1.994	-0.5	-0.702	-1.203	-0.835	-1.655		X11_1_6_Ar.N.H._LJ	-5.26672e-05	610	2.26469e-05	7.53668e-05	8.68483e-05	2.90723e-05	0.000108653	8.01595e-05	0.000105018	2.63336e-05	3.69724e-05	6.33587e-05	4.39771e-05	8.71643e-05
2_5_7_COO-_LJ	-1.501	-10.665	-43.633	-2.626	-50.666	-42.869	4.259	-2.632	-4.874	-2.593	-5.082	-19.279		X2_5_7_COO._LJ	-0.00297464	611	0.00446494	0.129793	0.0317246	0.00781141	0.150713	0.12752	-0.012669	0.00782926	0.0144984	0.00771325	0.0151171	0.0573481
4_0_4_COO-_LJ	-49.864	-86.704	-139.53	-116.062	32.913	-162.341	-165.383	-92.286	-120.946	32.387	32.162	31.557		X4_0_4_COO._LJ	0.0111793	612	-0.557445	-1.55985	-0.96929	-1.29749	0.367944	-1.81486	-1.84887	-1.03169	-1.35209	0.362064	0.359549	0.352785
6_2_3_Ar(N-H)_LJ	-8.137	-35.58	-41.14	-12.376	-47.67	-49.998	-44.517	-12.364	-23.493	-28.737	-30.22	-34.757		X6_2_3_Ar.N.H._LJ	-0.00123758	613	0.0100702	0.0509141	0.0440332	0.0153163	0.0589955	0.0618766	0.0550934	0.0153015	0.0290745	0.0355644	0.0373997	0.0430146
6_3_3_Ar(N-H)_LJ	-5.264	-20.365	-23.255	-7.032	-27.579	-26.701	-26.536	-7.704	-22.842	-18.891	-19.106	-18.658		X6_3_3_Ar.N.H._LJ	-0.000579975	614	0.00305299	0.0134873	0.0118112	0.00407838	0.0159951	0.0154859	0.0153902	0.00446813	0.0132478	0.0109563	0.011081	0.0108212
10_5_-3_Ar(N-H)_C	26.813	18.408	20.032	25.912	14.945	17.002	18.189	28.751	20.657	27.875	30.525	14.937		X10_5_.3_Ar.N.H._C	-0.00062738	615	-0.016822	-0.0125677	-0.0115488	-0.0162567	-0.0093762	-0.0106667	-0.0114114	-0.0180378	-0.0129598	-0.0174882	-0.0191508	-0.00937118
11_5_-3_Ar(N-H)_C	25.725	17.648	18.745	24.633	14.437	15.367	17.259	27.451	21.07	26.7	29.897	14.404		X11_5_.3_Ar.N.H._C	-0.000590822	616	-0.0151989	-0.011075	-0.0104268	-0.0145537	-0.0085297	-0.00907916	-0.010197	-0.0162187	-0.0124486	-0.015775	-0.0176638	-0.0085102
8_1_7_COO-_LJ	-1.059	-3.92	-4.241	-2.247	-6.007	-4.567	-5.595	-1.927	-2.67	-3.055	-2.342	-5.236		X8_1_7_COO._LJ	-0.000152235	617	0.000161217	0.000645629	0.000596761	0.000342072	0.000914476	0.000695257	0.000851755	0.000293357	0.000406467	0.000465078	0.000356534	0.000797102
12_0_7_COO-_LJ	-0.267	-1.017	-0.817	-0.531	-1.121	-0.855	-1.113	-0.487	-0.632	-0.638	-0.481	-0.968		X12_0_7_COO._LJ	-3.72978e-05	618	9.95851e-06	3.04723e-05	3.79319e-05	1.98051e-05	4.18108e-05	3.18896e-05	4.15125e-05	1.8164e-05	2.35722e-05	2.3796e-05	1.79402e-05	3.61043e-05
8_4_-1_Ar(N-H)_C	30.661	23.823	28.709	30.823	21.405	20.44	25.877	30.982	20.482	30.868	31.088	21.511		X8_4_.1_Ar.N.H._C	-0.000892591	619	-0.0273677	-0.0256254	-0.0212642	-0.0275123	-0.0191059	-0.0182446	-0.0230976	-0.0276543	-0.0182821	-0.0275525	-0.0277489	-0.0192005
6_1_4_(H2O)HO_LJ	-8.436	-39.905	-43.351	-15.533	-51.643	-53.642	-49.362	-12.708	-16.622	-31.305	-29.202	-49.977		X6_1_4_.H2O.HO_LJ	-0.00149358	620	0.0125998	0.0647481	0.0596012	0.0231997	0.0771328	0.0801185	0.073726	0.0189804	0.0248263	0.0467565	0.0436155	0.0746445
9_1_-1_Ar(N-H)_C	31.053	30.389	30.44	31.028	27.484	11.608	30.314	31.239	30.831	31.129	31.031	26.709		X9_1_.1_Ar.N.H._C	-0.000809702	621	-0.0251437	-0.0246473	-0.024606	-0.0251234	-0.0222539	-0.00939902	-0.0245453	-0.0252943	-0.0249639	-0.0252052	-0.0251259	-0.0216263
10_2_6_SH_LJ	-1.106	-3.909	-3.812	-1.415	-5.312	-4.102	-5.13	-1.302	-2.01	-3.123	-2.298	-4.207		X10_2_6_SH_LJ	-0.000115407	622	0.00012764	0.00043993	0.000451125	0.0001633	0.00061304	0.000473398	0.000592036	0.00015026	0.000231967	0.000360415	0.000265205	0.000485516
10_2_6_Ar(N-H)_LJ	-0.546	-1.931	-1.883	-0.699	-2.624	-2.026	-2.534	-0.643	-0.993	-1.542	-1.135	-2.078		X10_2_6_Ar.N.H._LJ	-5.70312e-05	623	3.11391e-05	0.00010739	0.000110127	3.98648e-05	0.00014965	0.000115545	0.000144517	3.66711e-05	5.6632e-05	8.79422e-05	6.47304e-05	0.000118511
11_2_5_SH_LJ	-0.956	-3.377	-3.105	-1.223	-4.344	-3.328	-4.342	-1.144	-1.824	-2.7	-1.907	-3.301		X11_2_5_SH_LJ	-9.35482e-05	624	8.94321e-05	0.000290467	0.000315912	0.000114409	0.000406373	0.000311328	0.000406186	0.000107019	0.000170632	0.00025258	0.000178396	0.000308803
9_0_2_COO-_LJ	-3.305	-22.158	-20.411	-9.429	-38.15	-27.618	-40.256	-7.082	-9.304	-23.806	-7.172	-19.305		X9_0_2_COO._LJ	-0.000922713	625	0.00304957	0.0188335	0.0204455	0.00870026	0.0352015	0.0254835	0.0371447	0.00653465	0.00858492	0.0219661	0.0066177	0.017813
11_2_5_Ar(N-H)_LJ	-0.472	-1.668	-1.534	-0.604	-2.146	-1.644	-2.145	-0.565	-0.901	-1.333	-0.942	-1.631		X11_2_5_Ar.N.H._LJ	-4.62024e-05	626	2.18075e-05	7.08744e-05	7.70655e-05	2.79062e-05	9.91503e-05	7.59567e-05	9.91041e-05	2.61043e-05	4.16283e-05	6.15877e-05	4.35226e-05	7.5356e-05
7_4_-3_Ar(N-H)_C	30.533	22.529	26.993	30.601	17.862	25.257	23.114	30.954	21.037	30.575	31.257	17.796		X7_4_.3_Ar.N.H._C	-0.000768709	627	-0.023471	-0.0207498	-0.0173182	-0.0235233	-0.0137307	-0.0194153	-0.0177679	-0.0237946	-0.0161713	-0.0235033	-0.0240275	-0.0136799
10_3_5_COO-_LJ	-0.605	-1.972	-1.994	-1.236	-2.649	-2.155	-2.663	-1.192	-2.188	-1.672	-1.291	-2.013		X10_3_5_COO._LJ	-6.40093e-05	628	3.87256e-05	0.000127635	0.000126226	7.91155e-05	0.000169561	0.00013794	0.000170457	7.62991e-05	0.000140052	0.000107024	8.2636e-05	0.000128851
8_2_6_SH_LJ	-2.384	-8.653	-9.644	-3.172	-13.747	-10.711	-12.697	-2.829	-4.387	-7.563	-5.672	-10.719		X8_2_6_SH_LJ	-0.00028703	629	0.00068428	0.00276812	0.00248367	0.000910459	0.0039458	0.00307438	0.00364442	0.000812008	0.0012592	0.00217081	0.00162803	0.00307667
12_2_-2_Ar(N-H)_C	29.687	21.481	21.234	28.24	17.841	12.475	20.487	30.393	27.217	29.771	29.871	17.586		X12_2_.2_Ar.N.H._C	-0.000723689	630	-0.0214841	-0.0153668	-0.0155456	-0.020437	-0.0129113	-0.00902802	-0.0148262	-0.0219951	-0.0196966	-0.0215449	-0.0216173	-0.0127268
8_2_6_Ar(N-H)_LJ	-1.178	-4.274	-4.763	-1.567	-6.788	-5.29	-6.271	-1.397	-2.167	-3.734	-2.802	-5.294		X8_2_6_Ar.N.H._LJ	-0.000141653	631	0.000166867	0.000674694	0.000605425	0.00022197	0.000961541	0.000749345	0.000888307	0.000197889	0.000306962	0.000528933	0.000396912	0.000749912
11_1_-2_Ar(N-H)_C	30.573	25.234	24.444	30.282	20.668	12.271	23.768	30.873	30.211	30.66	30.58	20.234		X11_1_.2_Ar.N.H._C	-0.000732504	632	-0.0223949	-0.0179053	-0.018484	-0.0221817	-0.0151394	-0.00898856	-0.0174102	-0.0226146	-0.0221297	-0.0224586	-0.0224	-0.0148215
9_2_2_COO-_LJ	-2.144	-8.791	-9.17	-4.925	-13.071	-10.976	-14.645	-4.629	-10.319	-9.682	-4.939	-7.617		X9_2_2_COO._LJ	-0.000231637	633	0.00049663	0.00212411	0.00203632	0.00114081	0.00302773	0.00254245	0.00339233	0.00107225	0.00239027	0.00224271	0.00114406	0.00176438
6_3_-1_Ar(N-H)_C	31.182	29.81	31.003	31.298	28.137	27.491	30.664	31.411	17.644	31.231	31.428	28.391		X6_3_.1_Ar.N.H._C	-0.000352567	634	-0.0109937	-0.0109306	-0.01051	-0.0110346	-0.00992018	-0.00969242	-0.0108111	-0.0110745	-0.00622069	-0.011011	-0.0110805	-0.0100097
10_3_0_Ar(N-H)_C	30.503	24.277	26.261	30.592	21.752	14.313	25.136	30.843	26.407	30.779	30.715	21.613		X10_3_0_Ar.N.H._C	-0.000833045	635	-0.0254104	-0.0218766	-0.0202238	-0.0254845	-0.0181204	-0.0119234	-0.0209394	-0.0256936	-0.0219982	-0.0256403	-0.025587	-0.0180046
7_3_4_O-H_LJ	-4.223	-15.445	-17.765	-3.252	-23.724	-20.55	-22.099	-3.233	-7.347	-15.281	-12.41	-16.136		X7_3_4_O.H_LJ	-0.000424604	636	0.0017931	0.00754308	0.006558	0.00138081	0.0100733	0.0087256	0.00938331	0.00137274	0.00311956	0.00648837	0.00526933	0.0068514
12_1_-3_Ar(N-H)_C	29.767	22.097	21.065	28.17	17.806	12.189	20.382	30.542	29.399	29.773	29.969	17.425		X12_1_.3_Ar.N.H._C	-0.000691706	637	-0.02059	-0.0145708	-0.0152846	-0.0194854	-0.0123165	-0.0084312	-0.0140983	-0.0211261	-0.0203355	-0.0205942	-0.0207297	-0.012053
11_1_4_SH_LJ	-1.348	-5.68	-4.828	-1.829	-7.549	-5.26	-7.556	-1.637	-2.423	-4.596	-2.658	-5.21		X11_1_4_SH_LJ	-0.000179913	638	0.000242523	0.000868619	0.00102191	0.000329061	0.00135816	0.000946342	0.00135942	0.000294517	0.000435929	0.00082688	0.000478208	0.000937346
11_1_4_Ar(N-H)_LJ	-0.666	-2.806	-2.385	-0.903	-3.728	-2.598	-3.731	-0.809	-1.197	-2.27	-1.313	-2.573		X11_1_4_Ar.N.H._LJ	-8.88711e-05	639	5.91882e-05	0.000211958	0.000249372	8.02506e-05	0.000331312	0.000230887	0.000331578	7.18968e-05	0.000106379	0.000201737	0.000116688	0.000228665
6_2_5_(H2O)HO_LJ	-3.787	-14.213	-18.365	-5.815	-26.711	-22.344	-23.581	-5.208	-8.164	-13.848	-12.212	-18.983		X6_2_5_.H2O.HO_LJ	-0.000599792	640	0.00227141	0.0110152	0.00852485	0.00348779	0.016021	0.0134018	0.0141437	0.00312372	0.0048967	0.00830592	0.00732466	0.0113859
2_5_7_Ar(N-H)_LJ	-1.448	-10.258	-39.849	-1.563	-45.806	-37.1	30.227	-1.567	-2.901	-2.501	-4.897	-18.445		X2_5_7_Ar.N.H._LJ	-0.00432945	641	0.00626904	0.172524	0.0444115	0.00676693	0.198315	0.160623	-0.130866	0.00678425	0.0125597	0.010828	0.0212013	0.0798567
11_2_-1_Ar(N-H)_C	30.382	24.038	24.327	30.237	20.482	12.719	23.563	30.77	28.627	30.623	30.518	20.203		X11_2_.1_Ar.N.H._C	-0.000764922	642	-0.0232399	-0.0186083	-0.0183872	-0.0231289	-0.0156671	-0.00972904	-0.0180239	-0.0235366	-0.0218974	-0.0234242	-0.0233439	-0.0154537
10_3_3_(H2O)HO_LJ	-0.849	-2.783	-2.777	-1.174	-3.643	-3.029	-3.908	-1.164	-2.622	-2.596	-1.841	-2.548		X10_3_3_.H2O.HO_LJ	-5.71792e-05	643	4.85451e-05	0.000158787	0.00015913	6.71284e-05	0.000208304	0.000173196	0.000223456	6.65566e-05	0.000149924	0.000148437	0.000105267	0.000145693
10_3_5_SH_LJ	-1.181	-3.85	-3.893	-1.49	-5.171	-4.208	-5.199	-1.438	-2.638	-3.262	-2.522	-3.931		X10_3_5_SH_LJ	-9.41904e-05	644	0.000111239	0.000366683	0.000362633	0.000140344	0.000487059	0.000396353	0.000489696	0.000135446	0.000248474	0.000307249	0.000237548	0.000370263
10_3_5_Ar(N-H)_LJ	-0.583	-1.902	-1.923	-0.736	-2.554	-2.079	-2.568	-0.71	-1.303	-1.611	-1.246	-1.942		X10_3_5_Ar.N.H._LJ	-4.6562e-05	645	2.71457e-05	8.95388e-05	8.8561e-05	3.42697e-05	0.000118919	9.68025e-05	0.000119571	3.3059e-05	6.06703e-05	7.50114e-05	5.80163e-05	9.04235e-05
13_3_-3_Ar(N-H)_C	26.06	18.142	17.991	24.36	14.924	12.438	17.174	28.016	24.04	26.489	27.937	14.732		X13_3_.3_Ar.N.H._C	-0.000598923	646	-0.0156079	-0.0107752	-0.0108657	-0.0145898	-0.00893832	-0.0074494	-0.0102859	-0.0167794	-0.0143981	-0.0158649	-0.0167321	-0.00882333
10_1_3_(H2O)HO_LJ	-1.238	-5.811	-5.24	-1.942	-8.982	-6.059	-9.154	-1.682	-2.612	-5.661	-2.598	-5.299		X10_1_3_.H2O.HO_LJ	-0.000192111	647	0.000237834	0.00100666	0.00111636	0.00037308	0.00172554	0.001164	0.00175859	0.000323131	0.000501795	0.00108754	0.000499105	0.001018
11_0_4_(H2O)HO_LJ	-0.722	-3.641	-2.795	-1.096	-4.807	-3.048	-4.704	-0.937	-1.233	-2.711	-1.393	-3.216		X11_0_4_.H2O.HO_LJ	-0.000136825	648	9.87877e-05	0.000382426	0.00049818	0.00014996	0.000657718	0.000417043	0.000643625	0.000128205	0.000168705	0.000370933	0.000190597	0.000440029
11_2_4_SH_LJ	-1.169	-4.213	-3.853	-1.522	-5.478	-4.162	-5.624	-1.428	-2.399	-3.528	-2.345	-3.935		X11_2_4_SH_LJ	-0.000110211	649	0.000128836	0.000424642	0.000464318	0.000167741	0.000603734	0.000458697	0.000619825	0.000157381	0.000264395	0.000388823	0.000258444	0.000433679
11_2_4_Ar(N-H)_LJ	-0.578	-2.081	-1.903	-0.752	-2.706	-2.056	-2.778	-0.706	-1.185	-1.743	-1.158	-1.944		X11_2_4_Ar.N.H._LJ	-5.44363e-05	650	3.14642e-05	0.000103592	0.000113282	4.09361e-05	0.000147305	0.000111921	0.000151224	3.8432e-05	6.4507e-05	9.48825e-05	6.30372e-05	0.000105824
11_0_7_(H2O)HO_LJ	-0.356	-1.428	-1.169	-0.483	-1.664	-1.23	-1.6	-0.432	-0.558	-0.925	-0.667	-1.443		X11_0_7_.H2O.HO_LJ	-4.81404e-05	651	1.7138e-05	5.62761e-05	6.87445e-05	2.32518e-05	8.01056e-05	5.92127e-05	7.70246e-05	2.07967e-05	2.68623e-05	4.45299e-05	3.21096e-05	6.94666e-05
9_2_0_Ar(N-H)_C	30.944	29.495	30.223	30.986	26.552	13.075	29.84	31.149	30.156	31.079	30.971	26.045		X9_2_0_Ar.N.H._C	-0.000826685	652	-0.0255809	-0.0249849	-0.0243831	-0.0256156	-0.0219501	-0.0108089	-0.0246683	-0.0257504	-0.0249295	-0.0256925	-0.0256032	-0.021531
10_3_3_SH_LJ	-1.784	-5.841	-5.827	-2.292	-7.634	-6.356	-8.191	-2.272	-5.118	-5.437	-3.867	-5.347		X10_3_3_SH_LJ	-0.000114092	653	0.00020354	0.000664814	0.000666411	0.000261499	0.000870978	0.000725169	0.000934528	0.000259217	0.000583923	0.000620318	0.000441194	0.00061005
10_3_3_Ar(N-H)_LJ	-0.881	-2.885	-2.878	-1.132	-3.77	-3.139	-4.045	-1.123	-2.528	-2.685	-1.91	-2.641		X10_3_3_Ar.N.H._LJ	-5.63582e-05	654	4.96516e-05	0.000162199	0.000162593	6.37975e-05	0.00021247	0.000176908	0.000227969	6.32903e-05	0.000142474	0.000151322	0.000107644	0.000148842
9_1_7_(H2O)HO_LJ	-0.673	-2.522	-2.498	-0.935	-3.551	-2.669	-3.318	-0.819	-1.133	-1.904	-1.411	-3.056		X9_1_7_.H2O.HO_LJ	-8.39782e-05	655	5.65173e-05	0.000209778	0.000211793	7.85196e-05	0.000298207	0.000224138	0.00027864	6.87782e-05	9.51473e-05	0.000159895	0.000118493	0.000256637
9_2_2_(H2O)HO_LJ	-1.994	-8.195	-8.553	-3.039	-12.245	-10.243	-13.73	-2.857	-6.364	-9.094	-4.595	-7.096		X9_2_2_.H2O.HO_LJ	-0.000163658	656	0.000326333	0.00139976	0.00134117	0.000497355	0.00200399	0.00167634	0.00224702	0.000467569	0.00104152	0.0014883	0.000752006	0.00116131
-1_4_4_(H2O)HO_LJ	-9.653	32.239	34.801	-10.154	37.366	36.055	36.422	-10.579	-20.182	-24.75	-64.672	32.777		X.1_4_4_.H2O.HO_LJ	0.0011465	657	-0.0110671	0.0398993	0.0369619	-0.0116415	0.04284	0.041337	0.0417578	-0.0121288	-0.0231386	-0.0283758	-0.0741463	0.0375788
-1_4_4_O-H_LJ	-16.81	32.553	35.056	-9.454	37.621	36.31	36.676	-9.849	-18.91	-43.064	-111.094	33.051		X.1_4_4_O.H_LJ	0.00160975	658	-0.0270599	0.0564314	0.0524022	-0.0152186	0.0605604	0.05845	0.0590392	-0.0158544	-0.0304404	-0.0693223	-0.178834	0.0532038
-1_4_4_COO-_LJ	-10.356	32.531	34.926	-16.466	37.488	36.177	36.544	-17.154	-32.907	-26.384	-62.418	32.961		X.1_4_4_COO._LJ	0.000990597	659	-0.0102586	0.0345976	0.0322251	-0.0163112	0.0371355	0.0358368	0.0362004	-0.0169927	-0.0325976	-0.0261359	-0.0618311	0.0326511
-1_4_4_Ar(N-H)_LJ	-9.966	32.666	34.983	-9.783	37.543	36.232	36.599	-10.192	-19.327	-25.237	-53.734	33.052		X.1_4_4_Ar.N.H._LJ	0.00119551	660	-0.0119145	0.0418226	0.0390526	-0.0116957	0.0448831	0.0433158	0.0437545	-0.0121847	-0.0231057	-0.0301711	-0.0642396	0.0395141
-1_4_4_SH_LJ	-20.185	32.961	35.276	-19.81	37.836	36.526	36.892	-20.638	-39.181	-51.176	-111.387	33.345		X.1_4_4_SH_LJ	0.00148314	661	-0.0299373	0.0523194	0.0488859	-0.0293811	0.0561162	0.0541733	0.0547161	-0.0306091	-0.0581111	-0.0759014	-0.165203	0.0494554
10_1_3_Ar(N-H)_LJ	-1.284	-6.011	-5.419	-1.872	-9.205	-6.266	-9.392	-1.623	-2.52	-5.805	-2.693	-5.479		X10_1_3_Ar.N.H._LJ	-0.000193028	662	0.000247848	0.00104602	0.00116029	0.000361349	0.00177682	0.00120951	0.00181292	0.000313285	0.000486431	0.00112053	0.000519825	0.0010576
10_1_3_SH_LJ	-2.6	-12.171	-10.973	-3.791	-18.657	-12.689	-19.033	-3.285	-5.101	-11.765	-5.452	-11.096		X10_1_3_SH_LJ	-0.000391115	663	0.0010169	0.0042917	0.00476026	0.00148272	0.00729703	0.00496286	0.00744409	0.00128481	0.00199508	0.00460147	0.00213236	0.00433981
10_1_7_(H2O)HO_LJ	-0.464	-1.721	-1.605	-0.633	-2.248	-1.703	-2.148	-0.567	-0.784	-1.244	-0.927	-1.917		X10_1_7_.H2O.HO_LJ	-5.47828e-05	664	2.54192e-05	8.79265e-05	9.42813e-05	3.46775e-05	0.000123152	9.32952e-05	0.000117674	3.10619e-05	4.29497e-05	6.81499e-05	5.07837e-05	0.000105019
11_5_-2_Ar(N-H)_C	26.327	18.167	19.624	25.997	15.327	15.249	18.167	28.337	20.736	27.951	29.992	15.379		X11_5_.2_Ar.N.H._C	-0.000609862	665	-0.0160558	-0.0119679	-0.0110794	-0.0158546	-0.00934735	-0.00929979	-0.0110794	-0.0172817	-0.0126461	-0.0170463	-0.018291	-0.00937907
9_0_-2_Ar(N-H)_C	31.12	30.642	30.408	31.03	27.358	11.393	30.292	31.29	31.07	31.145	31.051	26.492		X9_0_.2_Ar.N.H._C	-0.000812142	666	-0.0252739	-0.0246956	-0.0248856	-0.0252008	-0.0222186	-0.00925273	-0.0246014	-0.0254119	-0.0252332	-0.0252942	-0.0252178	-0.0215153
13_4_-3_Ar(N-H)_C	24.791	17.052	17.234	23.353	14.09	12.767	16.313	26.469	22.324	25.429	27.383	13.97		X13_4_.3_Ar.N.H._C	-0.0005588	667	-0.0138532	-0.00963035	-0.00952865	-0.0130496	-0.00787349	-0.00713419	-0.0091157	-0.0147909	-0.0124746	-0.0142097	-0.0153016	-0.00780643
11_0_4_Ar(N-H)_LJ	-0.749	-3.771	-2.896	-1.057	-4.957	-3.159	-4.857	-0.903	-1.19	-2.801	-1.445	-3.329		X11_0_4_Ar.N.H._LJ	-0.000138497	668	0.000103734	0.000401086	0.00052227	0.000146391	0.000686527	0.00043751	0.000672678	0.000125062	0.000164811	0.000387929	0.000200127	0.000461055
11_0_4_SH_LJ	-1.517	-7.635	-5.863	-2.14	-10.041	-6.395	-9.837	-1.829	-2.409	-5.672	-2.926	-6.741		X11_0_4_SH_LJ	-0.000280493	669	0.000425508	0.00164453	0.00214157	0.000600255	0.00281643	0.00179375	0.00275921	0.000513022	0.000675708	0.00159096	0.000820723	0.0018908
13_2_-3_Ar(N-H)_C	27.273	19.214	18.671	25.327	15.72	12.02	17.978	29.469	25.73	27.549	28.348	15.468		X13_2_.3_Ar.N.H._C	-0.000634874	670	-0.0173149	-0.0118537	-0.0121985	-0.0160795	-0.00998022	-0.00763119	-0.0114138	-0.0187091	-0.0163353	-0.0174901	-0.0179974	-0.00982023
8_3_2_O-H_LJ	-4.352	-15.713	-17.171	-3.311	-20.551	-19.467	-22.511	-3.448	-12.06	-16.611	-11.279	-13.27		X8_3_2_O.H_LJ	-0.000189222	671	0.000823493	0.00324913	0.00297324	0.000626513	0.0038887	0.00368358	0.00425957	0.000652436	0.00228201	0.00314316	0.00213423	0.00251097
12_5_-3_Ar(N-H)_C	24.61	16.823	17.54	23.447	13.859	14.057	16.328	26.157	21.009	25.533	28.603	13.816		X12_5_.3_Ar.N.H._C	-0.000552759	672	-0.0136034	-0.00969539	-0.00929906	-0.0129605	-0.00766069	-0.00777013	-0.00902545	-0.0144585	-0.0116129	-0.0141136	-0.0158106	-0.00763692
10_5_-2_Ar(N-H)_C	27.586	19.005	21.118	27.626	16.034	16.862	19.29	29.926	20.123	29.427	30.554	16.126		X10_5_.2_Ar.N.H._C	-0.000653275	673	-0.0180212	-0.0137959	-0.0124155	-0.0180474	-0.0104746	-0.0110155	-0.0126017	-0.0195499	-0.0131458	-0.0192239	-0.0199602	-0.0105347
5_2_0_Ar(N-H)_C	31.474	30.914	31.42	31.556	31.056	27.843	31.282	31.643	19.548	31.49	31.501	31.064		X5_2_0_Ar.N.H._C	-0.000154761	674	-0.00487094	-0.00486258	-0.00478428	-0.00488363	-0.00480625	-0.004309	-0.00484123	-0.0048971	-0.00302526	-0.00487342	-0.00487512	-0.00480749
12_1_4_COO-_LJ	-0.452	-1.757	-1.452	-0.951	-2.118	-1.546	-2.21	-0.877	-1.291	-1.301	-0.846	-1.54		X12_1_4_COO._LJ	-5.96412e-05	675	2.69578e-05	8.65991e-05	0.00010479	5.67188e-05	0.00012632	9.22053e-05	0.000131807	5.23054e-05	7.69968e-05	7.75932e-05	5.04565e-05	9.18475e-05
9_4_0_Ar(N-H)_C	30.478	23.246	26.985	30.682	21.386	17.282	25.105	30.843	22.482	30.8	30.871	21.462		X9_4_0_Ar.N.H._C	-0.000859416	676	-0.0261933	-0.0231913	-0.019978	-0.0263686	-0.0183795	-0.0148524	-0.0215756	-0.026507	-0.0193214	-0.02647	-0.026531	-0.0184448
11_2_6_(H2O)HO_LJ	-0.365	-1.246	-1.165	-0.491	-1.581	-1.238	-1.574	-0.46	-0.703	-0.946	-0.719	-1.268		X11_2_6_.H2O.HO_LJ	-3.4517e-05	677	1.25987e-05	4.02123e-05	4.30082e-05	1.69478e-05	5.45713e-05	4.2732e-05	5.43297e-05	1.58778e-05	2.42654e-05	3.26531e-05	2.48177e-05	4.37675e-05
10_0_3_COO-_LJ	-1.554	-9.13	-7.41	-3.937	-14.592	-8.664	-14.596	-3.162	-4.157	-8.256	-3.177	-8.117		X10_0_3_COO._LJ	-0.000399056	678	0.000620133	0.00295701	0.00364338	0.00157108	0.00582303	0.00345742	0.00582462	0.00126182	0.00165888	0.00329461	0.0012678	0.00323914
9_2_2_Ar(N-H)_LJ	-2.067	-8.46	-8.82	-2.929	-12.52	-10.552	-14.016	-2.755	-6.131	-9.251	-4.762	-7.335		X9_2_2_Ar.N.H._LJ	-0.00016328	679	0.0003375	0.00144013	0.00138135	0.000478248	0.00204427	0.00172293	0.00228854	0.000449837	0.00100107	0.00151051	0.00077754	0.00119766
10_3_4_COO-_LJ	-0.752	-2.481	-2.478	-1.558	-3.31	-2.695	-3.388	-1.519	-3.057	-2.222	-1.623	-2.403		X10_3_4_COO._LJ	-7.85667e-05	680	5.90822e-05	0.000194688	0.000194924	0.000122407	0.000260056	0.000211737	0.000266184	0.000119343	0.000240178	0.000174575	0.000127514	0.000188796
9_2_2_SH_LJ	-4.185	-17.135	-17.865	-5.93	-25.381	-21.375	-28.419	-5.578	-12.415	-18.763	-9.64	-14.854		X9_2_2_SH_LJ	-0.000330337	681	0.00138246	0.00590147	0.00566032	0.0019589	0.00838428	0.00706095	0.00938784	0.00184262	0.00410113	0.00619811	0.00318445	0.00490682
11_0_-3_Ar(N-H)_C	30.666	25.77	23.941	30.215	20.363	12.073	23.312	30.925	30.612	30.643	30.579	19.83		X11_0_.3_Ar.N.H._C	-0.000677654	682	-0.0207809	-0.0162237	-0.0174631	-0.0204753	-0.0137991	-0.00818132	-0.0157975	-0.0209565	-0.0207444	-0.0207654	-0.020722	-0.0134379
10_4_0_Ar(N-H)_C	29.947	21.939	24.477	30.294	19.808	15.546	23.058	30.616	23.06	30.581	30.63	19.862		X10_4_0_Ar.N.H._C	-0.000784094	683	-0.0234813	-0.0191923	-0.0172022	-0.0237533	-0.0155313	-0.0121895	-0.0180796	-0.0240058	-0.0180812	-0.0239784	-0.0240168	-0.0155737
12_0_6_(H2O)HO_LJ	-0.311	-1.27	-0.988	-0.424	-1.424	-1.04	-1.405	-0.384	-0.501	-0.817	-0.567	-1.163		X12_0_6_.H2O.HO_LJ	-4.18024e-05	684	1.30005e-05	4.13007e-05	5.3089e-05	1.77242e-05	5.95266e-05	4.34745e-05	5.87323e-05	1.60521e-05	2.0943e-05	3.41525e-05	2.37019e-05	4.86162e-05
12_3_-1_Ar(N-H)_C	28.527	20.484	20.993	27.989	17.561	12.833	20.176	30.036	24.838	29.329	29.237	17.461		X12_3_.1_Ar.N.H._C	-0.000688748	685	-0.0196479	-0.0144589	-0.0141083	-0.0192774	-0.0120951	-0.00883871	-0.0138962	-0.0206872	-0.0171071	-0.0202003	-0.0201369	-0.0120262
10_0_8_COO-_LJ	-0.414	-1.555	-1.388	-0.824	-1.882	-1.45	-1.831	-0.733	-0.949	-0.996	-0.786	-1.744		X10_0_8_COO._LJ	-5.61137e-05	686	2.32311e-05	7.78858e-05	8.72567e-05	4.62377e-05	0.000105606	8.13648e-05	0.000102744	4.11313e-05	5.32519e-05	5.58892e-05	4.41053e-05	9.78622e-05
6_0_-1_Ar(N-H)_C	31.553	31.423	31.478	31.552	31.241	2.156	31.484	31.699	31.464	31.575	31.461	31.184		X6_0_.1_Ar.N.H._C	-0.000944525	687	-0.0298026	-0.0297317	-0.0296798	-0.0298016	-0.0295079	-0.00203639	-0.0297374	-0.0299405	-0.0297185	-0.0298234	-0.0297157	-0.0294541
11_0_7_SH_LJ	-0.749	-2.999	-2.455	-0.943	-3.491	-2.583	-3.359	-0.843	-1.091	-1.943	-1.402	-3.029		X11_0_7_SH_LJ	-9.84682e-05	688	7.37527e-05	0.000241739	0.000295306	9.28555e-05	0.000343752	0.000254343	0.000330755	8.30087e-05	0.000107429	0.000191324	0.000138052	0.00029826
11_0_7_Ar(N-H)_LJ	-0.37	-1.481	-1.213	-0.466	-1.724	-1.276	-1.659	-0.416	-0.539	-0.959	-0.692	-1.496		X11_0_7_Ar.N.H._LJ	-4.85912e-05	689	1.79788e-05	5.89412e-05	7.19636e-05	2.26435e-05	8.37713e-05	6.20024e-05	8.06129e-05	2.0214e-05	2.61907e-05	4.6599e-05	3.36251e-05	7.26925e-05
-1_4_5_(H2O)HO_LJ	-5.843	32.886	36.954	-6.17	38.152	35.493	36.505	-6.106	-11.483	-12.106	-33.666	32.872		X.1_4_5_.H2O.HO_LJ	0.000981412	690	-0.00573439	0.0362671	0.0322747	-0.00605531	0.0374428	0.0348333	0.0358264	-0.0059925	-0.0112696	-0.011881	-0.0330402	0.032261
-1_4_5_O-H_LJ	-10.177	33.155	37.208	-5.742	38.407	35.748	36.759	-5.681	-10.718	-21.081	-58.483	33.142		X.1_4_5_O.H_LJ	0.00126369	691	-0.0128605	0.0470193	0.0418975	-0.00725609	0.0485344	0.0451743	0.0464519	-0.00717901	-0.0135442	-0.0266398	-0.0739042	0.0418811
-1_4_5_COO-_LJ	-6.276	33.055	37.075	-10.001	38.274	35.616	36.627	-9.895	-18.661	-12.985	-35.46	33.044		X.1_4_5_COO._LJ	0.000885641	692	-0.00555829	0.0328352	0.0292749	-0.0088573	0.033897	0.031543	0.0324384	-0.00876342	-0.016527	-0.0115001	-0.0314048	0.0292651
-1_4_5_SH_LJ	-12.243	33.43	37.423	-12.041	38.622	35.965	36.975	-11.917	-22.359	-25.308	-68.148	33.421		X.1_4_5_SH_LJ	0.00118685	693	-0.0145306	0.0444154	0.0396763	-0.0142908	0.0458384	0.042685	0.0438837	-0.0141437	-0.0265367	-0.0300367	-0.0808813	0.0396656
-1_4_5_Ar(N-H)_LJ	-6.046	33.137	37.13	-5.947	38.328	35.672	36.682	-5.886	-11.037	-12.495	-33.529	33.128		X.1_4_5_Ar.N.H._LJ	0.0010098	694	-0.00610526	0.0374939	0.0334618	-0.00600529	0.0387037	0.0360216	0.0370415	-0.00594369	-0.0111452	-0.0126175	-0.0338576	0.0334527
10_1_6_O-H_LJ	-1.07	-4.27	-3.841	-0.812	-5.787	-4.134	-5.337	-0.716	-1.004	-3.333	-2.186	-4.6		X10_1_6_O.H_LJ	-0.000135581	695	0.000145071	0.000520765	0.00057893	0.000110092	0.000784606	0.000560491	0.000723594	9.70758e-05	0.000136123	0.00045189	0.000296379	0.000623671
12_2_5_COO-_LJ	-0.336	-1.125	-1.004	-0.678	-1.351	-1.061	-1.395	-0.646	-1.01	-0.847	-0.637	-1.055		X12_2_5_COO._LJ	-3.6209e-05	696	1.21662e-05	3.63538e-05	4.07351e-05	2.45497e-05	4.89183e-05	3.84177e-05	5.05115e-05	2.3391e-05	3.65711e-05	3.0669e-05	2.30651e-05	3.82005e-05
12_1_5_(H2O)HO_LJ	-0.35	-1.325	-1.102	-0.48	-1.576	-1.168	-1.595	-0.443	-0.635	-0.951	-0.654	-1.212		X12_1_5_.H2O.HO_LJ	-3.93377e-05	697	1.37682e-05	4.33501e-05	5.21225e-05	1.88821e-05	6.19962e-05	4.59464e-05	6.27436e-05	1.74266e-05	2.49794e-05	3.74102e-05	2.57269e-05	4.76773e-05
12_0_5_(H2O)HO_LJ	-0.383	-1.662	-1.265	-0.537	-1.909	-1.34	-1.901	-0.482	-0.634	-1.1	-0.702	-1.458		X12_0_5_.H2O.HO_LJ	-5.57477e-05	698	2.13514e-05	7.05208e-05	9.26526e-05	2.99365e-05	0.000106422	7.47019e-05	0.000105976	2.68704e-05	3.5344e-05	6.13224e-05	3.91349e-05	8.12801e-05
12_1_7_COO-_LJ	-0.246	-0.853	-0.741	-0.485	-0.984	-0.775	-0.991	-0.453	-0.625	-0.572	-0.452	-0.839		X12_1_7_COO._LJ	-2.88965e-05	699	7.10853e-06	2.14123e-05	2.46487e-05	1.40148e-05	2.84341e-05	2.23947e-05	2.86364e-05	1.30901e-05	1.80603e-05	1.65288e-05	1.30612e-05	2.42441e-05
10_2_4_O-H_LJ	-1.476	-5.642	-5.369	-1.141	-8.012	-5.946	-7.843	-1.051	-1.81	-5.206	-3.154	-5.496		X10_2_4_O.H_LJ	-0.000148333	700	0.000218939	0.000796398	0.000836893	0.000169248	0.00118844	0.000881986	0.00116337	0.000155898	0.000268482	0.00077222	0.000467841	0.000815237
9_1_7_SH_LJ	-1.414	-5.293	-5.242	-1.826	-7.444	-5.602	-6.963	-1.6	-2.212	-3.991	-2.964	-6.409		X9_1_7_SH_LJ	-0.000171108	701	0.000241947	0.00089695	0.000905676	0.000312444	0.00127373	0.000958549	0.00119143	0.000273773	0.000378492	0.000682893	0.000507165	0.00109663
9_1_7_Ar(N-H)_LJ	-0.699	-2.614	-2.589	-0.902	-3.676	-2.767	-3.439	-0.79	-1.093	-1.971	-1.464	-3.165		X9_1_7_Ar.N.H._LJ	-8.44335e-05	702	5.9019e-05	0.000218598	0.000220709	7.6159e-05	0.000310378	0.000233628	0.000290367	6.67025e-05	9.22858e-05	0.000166418	0.000123611	0.000267232
12_4_-1_Ar(N-H)_C	26.993	19.017	19.944	26.729	16.404	13.415	18.959	29.226	22.691	28.792	29.528	16.404		X12_4_.1_Ar.N.H._C	-0.000634353	703	-0.0171231	-0.0126515	-0.0120635	-0.0169556	-0.0104059	-0.00850984	-0.0120267	-0.0185396	-0.0143941	-0.0182643	-0.0187312	-0.0104059
8_3_3_COO-_LJ	-2.176	-7.916	-8.578	-4.716	-11.176	-9.758	-11.104	-4.739	-12.829	-8.263	-5.663	-7.353		X8_3_3_COO._LJ	-0.000273453	704	0.000595034	0.00234568	0.00216466	0.00128961	0.00305611	0.00266836	0.00303643	0.0012959	0.00350813	0.00225954	0.00154857	0.0020107
11_3_4_(H2O)HO_LJ	-0.475	-1.492	-1.436	-0.638	-1.877	-1.534	-1.978	-0.627	-1.195	-1.257	-0.962	-1.406		X11_3_4_.H2O.HO_LJ	-3.25781e-05	705	1.54746e-05	4.67821e-05	4.86065e-05	2.07848e-05	6.11491e-05	4.99748e-05	6.44394e-05	2.04265e-05	3.89308e-05	4.09506e-05	3.13401e-05	4.58048e-05
9_3_4_O-H_LJ	-1.822	-6.275	-6.544	-1.366	-8.873	-7.258	-8.755	-1.328	-2.818	-5.983	-4.249	-6.25		X9_3_4_O.H_LJ	-0.000136963	706	0.000249547	0.000896287	0.000859444	0.000187092	0.00121527	0.000994079	0.00119911	0.000181887	0.000385962	0.000819451	0.000581957	0.00085602
13_0_6_COO-_LJ	-0.231	-0.875	-0.676	-0.46	-0.928	-0.707	-0.945	-0.427	-0.56	-0.546	-0.405	-0.768		X13_0_6_COO._LJ	-3.11948e-05	707	7.20601e-06	2.10877e-05	2.72955e-05	1.43496e-05	2.89488e-05	2.20547e-05	2.94791e-05	1.33202e-05	1.74691e-05	1.70324e-05	1.26339e-05	2.39576e-05
13_3_-2_Ar(N-H)_C	26.447	18.628	18.667	25.29	15.629	12.265	17.916	28.522	23.921	27.451	28.049	15.504		X13_3_.2_Ar.N.H._C	-0.000612306	708	-0.0161937	-0.0114299	-0.011406	-0.0154852	-0.00956973	-0.00750993	-0.0109701	-0.0174642	-0.014647	-0.0168084	-0.0171746	-0.00949319
10_1_7_SH_LJ	-0.975	-3.614	-3.37	-1.236	-4.717	-3.575	-4.508	-1.107	-1.531	-2.611	-1.946	-4.024		X10_1_7_SH_LJ	-0.000111802	709	0.000109007	0.000376774	0.000404054	0.000138188	0.000527371	0.000399693	0.000504005	0.000123765	0.000171169	0.000291916	0.000217567	0.000449892
10_1_7_Ar(N-H)_LJ	-0.482	-1.785	-1.665	-0.611	-2.33	-1.766	-2.227	-0.547	-0.756	-1.29	-0.961	-1.987		X10_1_7_Ar.N.H._LJ	-5.51739e-05	710	2.65938e-05	9.18646e-05	9.84855e-05	3.37113e-05	0.000128555	9.74372e-05	0.000122872	3.01801e-05	4.17115e-05	7.11744e-05	5.30221e-05	0.000109631
12_0_4_COO-_LJ	-0.497	-2.249	-1.697	-1.074	-2.642	-1.807	-2.722	-0.958	-1.276	-1.528	-0.911	-1.883		X12_0_4_COO._LJ	-8.33658e-05	711	4.14328e-05	0.000141472	0.00018749	8.95349e-05	0.000220253	0.000150642	0.000226922	7.98645e-05	0.000106375	0.000127383	7.59463e-05	0.000156978
9_3_3_O-H_LJ	-2.265	-7.837	-8.157	-1.708	-10.772	-9.103	-11.159	-1.696	-4.189	-7.835	-5.317	-7.259		X9_3_3_O.H_LJ	-0.000137825	712	0.000312173	0.00112424	0.00108013	0.000235404	0.00148465	0.00125462	0.00153798	0.000233751	0.000577347	0.00107986	0.000732813	0.00100047
6_2_2_(H2O)HO_LJ	-10.395	-48.795	-59.685	-16.782	-61.338	-72.391	-60.709	-17.98	-45.549	-38.754	-38.466	-40.895		X6_2_2_.H2O.HO_LJ	-0.00139374	713	0.0144879	0.0831854	0.0680075	0.0233897	0.0854892	0.100894	0.0846126	0.0250594	0.0634835	0.054013	0.0536116	0.056997
12_1_6_(H2O)HO_LJ	-0.285	-1.038	-0.878	-0.383	-1.213	-0.925	-1.216	-0.355	-0.498	-0.719	-0.53	-0.986		X12_1_6_.H2O.HO_LJ	-3.04697e-05	714	8.68387e-06	2.67524e-05	3.16276e-05	1.16699e-05	3.69598e-05	2.81845e-05	3.70512e-05	1.08168e-05	1.51739e-05	2.19077e-05	1.6149e-05	3.00432e-05
11_0_8_COO-_LJ	-0.293	-1.08	-0.926	-0.576	-1.236	-0.966	-1.223	-0.523	-0.677	-0.676	-0.538	-1.125		X11_0_8_COO._LJ	-3.80935e-05	715	1.11614e-05	3.52745e-05	4.11409e-05	2.19418e-05	4.70835e-05	3.67983e-05	4.65883e-05	1.99229e-05	2.57893e-05	2.57512e-05	2.04943e-05	4.28551e-05
8_3_2_SH_LJ	-5.245	-18.858	-20.584	-6.945	-24.563	-23.34	-26.922	-7.234	-25.103	-19.762	-13.578	-15.957		X8_3_2_SH_LJ	-0.000324671	716	0.0017029	0.00668303	0.00612265	0.00225484	0.00797489	0.00757782	0.00874079	0.00234867	0.00815022	0.00641615	0.00440838	0.00518078
8_3_2_Ar(N-H)_LJ	-2.591	-9.311	-10.161	-3.43	-12.121	-11.522	-13.286	-3.573	-12.388	-9.747	-6.706	-7.88		X8_3_2_Ar.N.H._LJ	-0.000160286	717	0.000415302	0.00162867	0.00149243	0.000549783	0.00194283	0.00184682	0.00212957	0.000572704	0.00198563	0.00156231	0.00107488	0.00126306
-1_8_-2_O-H_LJ	-42.297	-80.725	-109.84	-29.018	33.622	32.749	31.964	32.716	-36.234	-108.667	-98.273	-133.443		X.1_8_.2_O.H_LJ	0.00542354	718	-0.2294	-0.595722	-0.437816	-0.15738	0.18235	0.177616	0.173358	0.177437	-0.196517	-0.58936	-0.532988	-0.723734
7_3_5_COO-_LJ	-1.913	-6.684	-8.196	-4.073	-10.961	-9.521	-10.594	-3.916	-7.602	-6.003	-5.345	-7.825		X7_3_5_COO._LJ	-0.000236434	719	0.000452297	0.00193781	0.00158032	0.000962994	0.00259155	0.00225108	0.00250478	0.000925874	0.00179737	0.00141931	0.00126374	0.00185009
12_5_-2_Ar(N-H)_C	25.087	17.27	18.257	24.541	14.588	13.964	17.079	26.836	20.799	26.55	28.762	14.622		X12_5_.2_Ar.N.H._C	-0.000567156	720	-0.0142282	-0.0103546	-0.00979478	-0.0139186	-0.00827367	-0.00791977	-0.00968646	-0.0152202	-0.0117963	-0.015058	-0.0163125	-0.00829296
2_4_8_Ar(N-H)_LJ	-1.303	-10.016	-43.75	-1.419	-47.032	-38.366	20.303	-1.31	-2.264	-2.079	-3.876	-22.705		X2_4_8_Ar.N.H._LJ	-0.00355427	721	0.00463122	0.1555	0.0355996	0.00504352	0.167165	0.136363	-0.0721624	0.0046561	0.00804688	0.00738934	0.0137764	0.0806998
11_3_5_(H2O)HO_LJ	-0.39	-1.223	-1.189	-0.519	-1.548	-1.266	-1.597	-0.506	-0.896	-0.988	-0.786	-1.203		X11_3_5_.H2O.HO_LJ	-2.82961e-05	722	1.10355e-05	3.3644e-05	3.46061e-05	1.46857e-05	4.38023e-05	3.58228e-05	4.51888e-05	1.43178e-05	2.53533e-05	2.79565e-05	2.22407e-05	3.40402e-05
13_4_-2_Ar(N-H)_C	25.178	17.485	17.867	24.267	14.744	12.648	16.996	26.991	22.194	26.328	27.505	14.693		X13_4_.2_Ar.N.H._C	-0.000570865	723	-0.0143732	-0.0101997	-0.00998158	-0.0138532	-0.00841684	-0.0072203	-0.00970243	-0.0154082	-0.0126698	-0.0150297	-0.0157017	-0.00838772
9_1_2_COO-_LJ	-2.695	-13.87	-13.96	-6.857	-23.653	-18.102	-26.302	-5.81	-9.765	-16.102	-6.046	-12.127		X9_1_2_COO._LJ	-0.000435426	724	0.00117347	0.00607854	0.00603935	0.00298571	0.0102991	0.00788208	0.0114526	0.00252982	0.00425193	0.00701122	0.00263258	0.00528041
11_0_5_O-H_LJ	-1.017	-4.813	-3.714	-0.796	-6.065	-3.992	-5.72	-0.688	-0.896	-3.417	-1.955	-4.483		X11_0_5_O.H_LJ	-0.0001653	725	0.000168111	0.000613926	0.000795591	0.000131579	0.00100255	0.00065988	0.000945519	0.000113727	0.000148109	0.000564832	0.000323162	0.000741042
9_0_7_O-H_LJ	-1.35	-5.633	-5.007	-1.02	-7.534	-5.314	-6.76	-0.864	-1.112	-4.009	-2.751	-6.823		X9_0_7_O.H_LJ	-0.000191532	726	0.000258568	0.000959001	0.0010789	0.000195363	0.001443	0.0010178	0.00129476	0.000165484	0.000212984	0.000767852	0.000526905	0.00130682
12_0_6_SH_LJ	-0.653	-2.667	-2.074	-0.828	-2.989	-2.184	-2.949	-0.749	-0.978	-1.716	-1.19	-2.441		X12_0_6_SH_LJ	-8.57623e-05	727	5.60028e-05	0.000177871	0.000228728	7.10112e-05	0.000256343	0.000187305	0.000252913	6.4236e-05	8.38755e-05	0.000147168	0.000102057	0.000209346
12_0_6_Ar(N-H)_LJ	-0.323	-1.317	-1.024	-0.409	-1.476	-1.079	-1.456	-0.37	-0.483	-0.848	-0.588	-1.206		X12_0_6_Ar.N.H._LJ	-4.2365e-05	728	1.36839e-05	4.33817e-05	5.57947e-05	1.73273e-05	6.25307e-05	4.57118e-05	6.16834e-05	1.5675e-05	2.04623e-05	3.59255e-05	2.49106e-05	5.10922e-05
6_3_4_(H2O)HO_LJ	-3.721	-13.787	-16.897	-5.342	-22.01	-20.339	-20.848	-5.487	-12.349	-12.596	-13.065	-14.819		X6_3_4_.H2O.HO_LJ	-0.000445575	729	0.00165799	0.00752888	0.00614315	0.00238026	0.00980711	0.00906255	0.00928935	0.00244487	0.00550241	0.00561247	0.00582144	0.00660298
11_2_6_SH_LJ	-0.766	-2.617	-2.447	-0.959	-3.318	-2.601	-3.305	-0.898	-1.374	-1.985	-1.51	-2.663		X11_2_6_SH_LJ	-7.00211e-05	730	5.36362e-05	0.000171342	0.000183245	6.71502e-05	0.00023233	0.000182125	0.00023142	6.28789e-05	9.6209e-05	0.000138992	0.000105732	0.000186466
11_2_6_Ar(N-H)_LJ	-0.379	-1.293	-1.209	-0.474	-1.639	-1.285	-1.633	-0.443	-0.679	-0.981	-0.746	-1.316		X11_2_6_Ar.N.H._LJ	-3.4538e-05	731	1.30899e-05	4.17564e-05	4.46576e-05	1.6371e-05	5.66077e-05	4.43813e-05	5.64005e-05	1.53003e-05	2.34513e-05	3.38817e-05	2.57653e-05	4.5452e-05
6_2_5_SH_LJ	-7.939	-29.648	-38.265	-11.338	-54.979	-46.429	-49.074	-10.156	-15.924	-28.303	-25.462	-39.5		X6_2_5_SH_LJ	-0.00117563	732	0.00933333	0.0449855	0.0348551	0.0133293	0.064635	0.0545834	0.0576929	0.0119397	0.0187207	0.0332739	0.0299339	0.0464374
10_1_-1_Ar(N-H)_C	30.867	28.911	28.673	30.812	24.393	11.699	28.128	31.082	30.587	30.975	30.836	23.829		X10_1_.1_Ar.N.H._C	-0.000843689	733	-0.0260421	-0.0241911	-0.0243919	-0.0259957	-0.0205801	-0.00987031	-0.0237313	-0.0262235	-0.0258059	-0.0261333	-0.026016	-0.0201043
10_2_5_O-H_LJ	-1.177	-4.351	-4.158	-0.89	-6.057	-4.535	-5.794	-0.817	-1.321	-3.752	-2.489	-4.477		X10_2_5_O.H_LJ	-0.000117815	734	0.000138668	0.000489874	0.000512612	0.000104855	0.000713604	0.00053429	0.000682619	9.62547e-05	0.000155633	0.000442041	0.000293241	0.000527457
12_0_5_SH_LJ	-0.804	-3.489	-2.656	-1.05	-4.004	-2.813	-3.989	-0.941	-1.238	-2.308	-1.475	-3.06		X12_0_5_SH_LJ	-0.000114296	735	9.18938e-05	0.00030357	0.000398778	0.000120011	0.00045764	0.000321514	0.000455926	0.000107552	0.000141498	0.000263795	0.000168586	0.000349745
12_0_5_Ar(N-H)_LJ	-0.397	-1.723	-1.312	-0.518	-1.977	-1.39	-1.97	-0.465	-0.611	-1.14	-0.729	-1.512		X12_0_5_Ar.N.H._LJ	-5.64039e-05	736	2.23924e-05	7.40019e-05	9.71839e-05	2.92172e-05	0.000111511	7.84014e-05	0.000111116	2.62278e-05	3.44628e-05	6.43005e-05	4.11185e-05	8.52827e-05
6_3_3_O-H_LJ	-8.855	-34.661	-39.637	-6.802	-47.3	-45.395	-45.002	-7.467	-22.421	-32.792	-32.484	-31.558		X6_3_3_O.H_LJ	-0.000851662	737	0.00754146	0.0337573	0.0295194	0.005793	0.0402836	0.0386612	0.0383265	0.00635936	0.0190951	0.0279277	0.0276654	0.0268767
6_2_5_Ar(N-H)_LJ	-3.921	-14.635	-18.886	-5.599	-27.099	-22.908	-24.218	-5.015	-7.864	-13.94	-12.568	-19.493		X6_2_5_Ar.N.H._LJ	-0.000577721	738	0.00226525	0.0109108	0.00845495	0.00323466	0.0156557	0.0132344	0.0139913	0.00289727	0.0045432	0.00805343	0.0072608	0.0112615
10_2_7_COO-_LJ	-0.434	-1.462	-1.474	-0.871	-1.955	-1.566	-1.938	-0.806	-1.204	-1.087	-0.881	-1.633		X10_2_7_COO._LJ	-4.78345e-05	739	2.07602e-05	7.0508e-05	6.9934e-05	4.16638e-05	9.35164e-05	7.49088e-05	9.27032e-05	3.85546e-05	5.75927e-05	5.19961e-05	4.21422e-05	7.81137e-05
11_3_0_Ar(N-H)_C	29.9	22.442	23.663	30.036	19.862	13.353	22.8	30.59	25.63	30.524	30.368	19.779		X11_3_0_Ar.N.H._C	-0.000760156	740	-0.0227287	-0.0179876	-0.0170594	-0.0228321	-0.0150982	-0.0101504	-0.0173316	-0.0232532	-0.0194828	-0.023203	-0.0230844	-0.0150351
12_2_6_COO-_LJ	-0.276	-0.901	-0.817	-0.546	-1.075	-0.859	-1.1	-0.52	-0.786	-0.654	-0.519	-0.876		X12_2_6_COO._LJ	-2.88008e-05	741	7.94903e-06	2.35303e-05	2.59495e-05	1.57252e-05	3.09609e-05	2.47399e-05	3.16809e-05	1.49764e-05	2.26374e-05	1.88357e-05	1.49476e-05	2.52295e-05
13_0_5_COO-_LJ	-0.278	-1.1	-0.834	-0.565	-1.178	-0.873	-1.215	-0.522	-0.69	-0.697	-0.489	-0.929		X13_0_5_COO._LJ	-3.90483e-05	742	1.08554e-05	3.25663e-05	4.29532e-05	2.20623e-05	4.59989e-05	3.40892e-05	4.74437e-05	2.03832e-05	2.69433e-05	2.72167e-05	1.90946e-05	3.62759e-05
6_1_0_Ar(N-H)_C	31.476	31.229	31.417	31.519	31.187	5.885	31.376	31.628	31.134	31.521	31.4	31.126		X6_1_0_Ar.N.H._C	-0.000826971	743	-0.0260297	-0.0259809	-0.0258255	-0.0260653	-0.0257907	-0.00486672	-0.025947	-0.0261554	-0.0257469	-0.026067	-0.0259669	-0.0257403
11_1_7_(H2O)HO_LJ	-0.324	-1.168	-1.044	-0.433	-1.427	-1.1	-1.401	-0.396	-0.547	-0.81	-0.618	-1.214		X11_1_7_.H2O.HO_LJ	-3.4679e-05	744	1.1236e-05	3.62049e-05	4.05051e-05	1.5016e-05	4.94869e-05	3.81469e-05	4.85853e-05	1.37329e-05	1.89694e-05	2.809e-05	2.14316e-05	4.21003e-05
12_1_5_SH_LJ	-0.735	-2.783	-2.315	-0.938	-3.306	-2.452	-3.347	-0.866	-1.239	-1.996	-1.373	-2.544		X12_1_5_SH_LJ	-8.01406e-05	745	5.89034e-05	0.000185526	0.000223031	7.51719e-05	0.000264945	0.000196505	0.000268231	6.94018e-05	9.92943e-05	0.000159961	0.000110033	0.000203878
12_1_5_Ar(N-H)_LJ	-0.363	-1.375	-1.144	-0.463	-1.633	-1.211	-1.653	-0.428	-0.612	-0.986	-0.678	-1.257		X12_1_5_Ar.N.H._LJ	-3.95754e-05	746	1.43659e-05	4.52742e-05	5.44161e-05	1.83234e-05	6.46266e-05	4.79258e-05	6.54181e-05	1.69383e-05	2.42201e-05	3.90213e-05	2.68321e-05	4.97462e-05
11_3_4_SH_LJ	-0.997	-3.134	-3.014	-1.247	-3.938	-3.221	-4.152	-1.224	-2.333	-2.638	-2.021	-2.951		X11_3_4_SH_LJ	-6.53427e-05	747	6.51467e-05	0.000196943	0.000204784	8.14823e-05	0.00025732	0.000210469	0.000271303	7.99795e-05	0.000152444	0.000172374	0.000132058	0.000192826
11_3_4_Ar(N-H)_LJ	-0.492	-1.548	-1.489	-0.616	-1.945	-1.591	-2.051	-0.605	-1.152	-1.303	-0.998	-1.458		X11_3_4_Ar.N.H._LJ	-3.22684e-05	748	1.58761e-05	4.80476e-05	4.99515e-05	1.98773e-05	6.2762e-05	5.1339e-05	6.61825e-05	1.95224e-05	3.71732e-05	4.20457e-05	3.22039e-05	4.70473e-05
-1_5_4_(H2O)HO_LJ	-5.986	-83.756	32.774	-6.901	34.249	33.202	33.5	-7.593	-12.729	-16.149	-37.86	-77.789		X.1_5_4_.H2O.HO_LJ	-0.00518655	749	0.0310467	-0.169984	0.434405	0.0357924	-0.177634	-0.172204	-0.173749	0.0393815	0.0660196	0.0837576	0.196363	0.403457
-1_5_4_COO-_LJ	-6.433	-84.118	32.953	-11.184	34.377	33.357	33.643	-12.306	-20.659	-17.288	-39.836	-77.564		X.1_5_4_COO._LJ	-0.00532866	750	0.0342793	-0.175595	0.448236	0.0595958	-0.183183	-0.177748	-0.179272	0.0655745	0.110085	0.0921219	0.212273	0.413312
2_4_8_SH_LJ	-2.638	-20.29	-89.604	-2.873	-96.076	-78.726	29.937	-2.652	-4.583	-4.21	-7.847	-46.072		X2_4_8_SH_LJ	-0.00649751	751	0.0171404	0.582203	0.131834	0.0186673	0.624254	0.511523	-0.194516	0.0172314	0.0297781	0.0273545	0.0509859	0.299353
-1_5_4_O-H_LJ	-10.427	-144.597	33.047	-6.421	34.504	33.466	33.76	-7.065	-11.863	-28.114	-65.759	-134.172		X.1_5_4_O.H_LJ	-0.00818088	752	0.085302	-0.270354	1.18293	0.0525294	-0.282273	-0.273781	-0.276186	0.0577979	0.0970498	0.229997	0.537966	1.09764
-1_5_4_SH_LJ	-12.553	-155.491	33.334	-13.47	34.728	33.724	34.003	-14.82	-24.813	-33.642	-76.496	-142.491		X.1_5_4_SH_LJ	-0.00888359	753	0.111516	-0.296125	1.38132	0.119662	-0.308509	-0.29959	-0.302069	0.131655	0.220428	0.298862	0.679559	1.26583
-1_5_4_Ar(N-H)_LJ	-6.2	-75.733	33.041	-6.653	34.435	33.432	33.711	-7.32	-12.252	-16.604	-37.628	-69.286		X.1_5_4_Ar.N.H._LJ	-0.00474471	754	0.0294172	-0.15677	0.359331	0.0315665	-0.163384	-0.158625	-0.159949	0.0347313	0.0581322	0.0787811	0.178534	0.328742
8_0_7_O-H_LJ	-2.033	-8.288	-7.947	-1.558	-11.981	-8.457	-10.566	-1.287	-1.664	-6.18	-4.338	-11.301		X8_0_7_O.H_LJ	-0.000286449	755	0.000582351	0.00227641	0.00237409	0.000446287	0.00343194	0.0024225	0.00302662	0.00036866	0.000476651	0.00177025	0.00124262	0.00323716
-1_4_8_(H2O)HO_LJ	-1.356	-35.121	31.643	-1.475	-82.805	-56.428	32.279	-1.378	-2.243	-2.185	-4.05	-46.786		X.1_4_8_.H2O.HO_LJ	-0.0134722	756	0.0182683	-0.426301	0.473157	0.0198715	1.11556	0.760209	-0.434869	0.0185647	0.0302181	0.0294367	0.0545624	0.63031
12_2_5_(H2O)HO_LJ	-0.312	-1.046	-0.933	-0.418	-1.257	-0.986	-1.297	-0.399	-0.624	-0.788	-0.593	-0.981		X12_2_5_.H2O.HO_LJ	-2.6692e-05	757	8.32789e-06	2.49036e-05	2.79198e-05	1.11572e-05	3.35518e-05	2.63183e-05	3.46195e-05	1.06501e-05	1.66558e-05	2.10333e-05	1.58283e-05	2.61848e-05
11_4_0_Ar(N-H)_C	28.953	20.587	22.296	29.533	18.347	14.235	21.196	30.218	23.008	30.191	30.202	18.402		X11_4_0_Ar.N.H._C	-0.000706898	758	-0.0204668	-0.015761	-0.0145529	-0.0208768	-0.0129695	-0.0100627	-0.0149834	-0.021361	-0.0162643	-0.021342	-0.0213497	-0.0130083
9_5_-3_Ar(N-H)_C	27.801	19.011	21.378	27.304	15.312	19.086	19.065	29.997	19.441	29.041	30.806	15.356		X9_5_.3_Ar.N.H._C	-0.000658462	759	-0.0183059	-0.0140766	-0.012518	-0.0179786	-0.0100824	-0.0125674	-0.0125536	-0.0197519	-0.0128012	-0.0191224	-0.0202846	-0.0101113
7_0_7_(H2O)HO_LJ	-1.77	-6.796	-7.338	-2.555	-10.733	-7.822	-9.647	-2.057	-2.704	-5.195	-3.953	-10.545		X7_0_7_.H2O.HO_LJ	-0.000246709	760	0.000436675	0.00181035	0.00167663	0.000630341	0.00264793	0.00192976	0.00238	0.00050748	0.000667101	0.00128165	0.00097524	0.00260155
12_1_-2_Ar(N-H)_C	30.022	22.854	22.009	29.328	18.819	11.76	21.466	30.608	29.273	30.288	30.019	18.493		X12_1_.2_Ar.N.H._C	-0.000700763	761	-0.0210383	-0.0154231	-0.0160152	-0.020552	-0.0131876	-0.00824097	-0.0150426	-0.0214489	-0.0205134	-0.0212247	-0.0210362	-0.0129592
9_0_8_COO-_LJ	-0.589	-2.214	-2.102	-1.187	-2.861	-2.196	-2.759	-1.034	-1.341	-1.455	-1.159	-2.718		X9_0_8_COO._LJ	-7.9323e-05	762	4.67212e-05	0.000166737	0.000175621	9.41564e-05	0.000226943	0.000174193	0.000218852	8.20199e-05	0.000106372	0.000115415	9.19353e-05	0.0002156
10_2_0_Ar(N-H)_C	30.735	26.792	27.965	30.762	23.736	12.656	27.246	30.985	29.925	30.922	30.767	23.387		X10_2_0_Ar.N.H._C	-0.000864911	763	-0.026583	-0.0241872	-0.0231727	-0.0266064	-0.0205295	-0.0109463	-0.0235654	-0.0267993	-0.0258825	-0.0267448	-0.0266107	-0.0202277
13_2_-2_Ar(N-H)_C	27.656	19.759	19.383	26.262	16.475	11.789	18.776	29.955	25.634	28.568	28.453	16.285		X13_2_.2_Ar.N.H._C	-0.000648939	764	-0.0179471	-0.0125784	-0.0128224	-0.0170424	-0.0106913	-0.00765035	-0.0121845	-0.019439	-0.0166349	-0.0185389	-0.0184643	-0.010568
7_2_6_COO-_LJ	-1.809	-6.498	-8.11	-3.949	-11.376	-9.242	-10.699	-3.484	-5.38	-5.693	-4.695	-8.774		X7_2_6_COO._LJ	-0.000247174	765	0.000447138	0.00200458	0.00160614	0.00097609	0.00281185	0.00228438	0.00264451	0.000861154	0.0013298	0.00140716	0.00116048	0.0021687
13_1_-3_Ar(N-H)_C	28.378	20.22	19.237	26.214	16.444	11.547	18.683	29.88	27.305	28.571	28.604	16.144		X13_1_.3_Ar.N.H._C	-0.000663676	766	-0.0188338	-0.0127671	-0.0134195	-0.0173976	-0.0109135	-0.00766347	-0.0123995	-0.0198306	-0.0181217	-0.0189619	-0.0189838	-0.0107144
11_5_-1_Ar(N-H)_C	26.804	18.58	20.354	27.12	16.158	15.058	18.97	29	20.579	29.02	29.974	16.281		X11_5_.1_Ar.N.H._C	-0.000625319	767	-0.0167611	-0.0127277	-0.0116184	-0.0169587	-0.0101039	-0.00941606	-0.0118623	-0.0181343	-0.0128684	-0.0181468	-0.0187433	-0.0101808
12_1_6_SH_LJ	-0.599	-2.18	-1.844	-0.748	-2.546	-1.942	-2.553	-0.693	-0.972	-1.51	-1.112	-2.071		X12_1_6_SH_LJ	-6.20115e-05	768	3.71449e-05	0.000114349	0.000135185	4.63846e-05	0.000157881	0.000120426	0.000158315	4.2974e-05	6.02752e-05	9.36374e-05	6.89568e-05	0.000128426
12_1_6_Ar(N-H)_LJ	-0.296	-1.077	-0.911	-0.369	-1.258	-0.959	-1.261	-0.342	-0.48	-0.746	-0.549	-1.023		X12_1_6_Ar.N.H._LJ	-3.06313e-05	769	9.06687e-06	2.79051e-05	3.29899e-05	1.1303e-05	3.85342e-05	2.93754e-05	3.86261e-05	1.04759e-05	1.4703e-05	2.2851e-05	1.68166e-05	3.13359e-05
12_2_-1_Ar(N-H)_C	29.996	21.969	21.946	29.183	18.684	12.109	21.336	30.452	27.005	30.218	29.812	18.49		X12_2_.1_Ar.N.H._C	-0.00073756	770	-0.0221238	-0.0161865	-0.0162035	-0.0215242	-0.0137806	-0.00893111	-0.0157366	-0.0224602	-0.0199178	-0.0222876	-0.0219881	-0.0136375
13_5_-3_Ar(N-H)_C	23.513	15.984	16.429	22.345	13.253	12.985	15.428	24.903	20.669	24.392	26.708	13.211		X13_5_.3_Ar.N.H._C	-0.00051611	771	-0.0121353	-0.00847918	-0.00824951	-0.0115325	-0.00684001	-0.00670169	-0.00796255	-0.0128527	-0.0106675	-0.012589	-0.0137843	-0.00681833
11_3_5_SH_LJ	-0.82	-2.569	-2.496	-1.014	-3.249	-2.659	-3.353	-0.988	-1.751	-2.073	-1.651	-2.527		X11_3_5_SH_LJ	-5.68598e-05	772	4.6625e-05	0.000141922	0.000146073	5.76558e-05	0.000184737	0.00015119	0.000190651	5.61775e-05	9.95615e-05	0.00011787	9.38755e-05	0.000143685
11_3_5_Ar(N-H)_LJ	-0.405	-1.269	-1.233	-0.501	-1.605	-1.313	-1.656	-0.488	-0.865	-1.024	-0.815	-1.248		X11_3_5_Ar.N.H._LJ	-2.81005e-05	773	1.13807e-05	3.46479e-05	3.56595e-05	1.40783e-05	4.51013e-05	3.68959e-05	4.65344e-05	1.3713e-05	2.43069e-05	2.87749e-05	2.29019e-05	3.50694e-05
13_1_6_COO-_LJ	-0.215	-0.736	-0.613	-0.424	-0.813	-0.64	-0.838	-0.401	-0.56	-0.492	-0.384	-0.672		X13_1_6_COO._LJ	-2.43138e-05	774	5.22747e-06	1.49044e-05	1.7895e-05	1.03091e-05	1.97671e-05	1.55609e-05	2.0375e-05	9.74985e-06	1.36157e-05	1.19624e-05	9.33651e-06	1.63389e-05
13_0_7_COO-_LJ	-0.189	-0.679	-0.54	-0.368	-0.715	-0.562	-0.728	-0.344	-0.448	-0.417	-0.329	-0.618		X13_0_7_COO._LJ	-2.34314e-05	775	4.42853e-06	1.26529e-05	1.59099e-05	8.62274e-06	1.67534e-05	1.31684e-05	1.7058e-05	8.06038e-06	1.04972e-05	9.77087e-06	7.70891e-06	1.44806e-05
11_1_3_COO-_LJ	-0.826	-3.535	-3.035	-1.844	-4.769	-3.343	-5.109	-1.656	-2.555	-2.967	-1.625	-3.075		X11_1_3_COO._LJ	-0.000115009	776	9.49974e-05	0.000349052	0.000406556	0.000212076	0.000548477	0.000384475	0.00058758	0.000190455	0.000293848	0.000341231	0.000186889	0.000353652
14_3_-3_Ar(N-H)_C	24.569	16.938	16.684	22.999	14.025	11.658	16.009	26.242	22.897	25.065	26.055	13.874		X14_3_.3_Ar.N.H._C	-0.000548453	777	-0.0134749	-0.00915038	-0.00928969	-0.0126139	-0.00769205	-0.00639386	-0.00878018	-0.0143925	-0.0125579	-0.013747	-0.0142899	-0.00760923
10_0_-2_Ar(N-H)_C	30.944	29.392	28.479	30.812	24.295	11.417	28.005	31.137	30.872	30.99	30.859	23.623		X10_0_.2_Ar.N.H._C	-0.000817955	778	-0.0253108	-0.0232945	-0.0240413	-0.0252028	-0.0198722	-0.00933859	-0.0229068	-0.0254687	-0.0252519	-0.0253484	-0.0252413	-0.0193225
13_1_5_COO-_LJ	-0.258	-0.909	-0.745	-0.517	-1.011	-0.779	-1.054	-0.488	-0.694	-0.621	-0.462	-0.801		X13_1_5_COO._LJ	-2.99003e-05	779	7.71429e-06	2.22758e-05	2.71794e-05	1.54585e-05	3.02293e-05	2.32924e-05	3.1515e-05	1.45914e-05	2.07508e-05	1.85681e-05	1.3814e-05	2.39502e-05
12_0_7_(H2O)HO_LJ	-0.248	-0.946	-0.76	-0.328	-1.042	-0.795	-1.035	-0.3	-0.39	-0.594	-0.447	-0.9		X12_0_7_.H2O.HO_LJ	-2.91422e-05	780	7.22728e-06	2.21481e-05	2.75686e-05	9.55865e-06	3.03662e-05	2.31681e-05	3.01622e-05	8.74267e-06	1.13655e-05	1.73105e-05	1.30266e-05	2.6228e-05
11_0_6_O-H_LJ	-0.802	-3.503	-2.764	-0.604	-4.217	-2.936	-3.975	-0.53	-0.687	-2.369	-1.526	-3.411		X11_0_6_O.H_LJ	-0.000113099	781	9.07052e-05	0.000312605	0.000396185	6.83116e-05	0.000476937	0.000332058	0.000449567	5.99423e-05	7.76988e-05	0.000267931	0.000172589	0.00038578
11_2_7_COO-_LJ	-0.309	-1.015	-0.975	-0.611	-1.273	-1.027	-1.283	-0.575	-0.852	-0.731	-0.6	-1.07		X11_2_7_COO._LJ	-3.23117e-05	782	9.98432e-06	3.15039e-05	3.27964e-05	1.97425e-05	4.11328e-05	3.31841e-05	4.14559e-05	1.85792e-05	2.75296e-05	2.36199e-05	1.9387e-05	3.45735e-05
10_5_-1_Ar(N-H)_C	28.211	19.49	22.026	29.013	17.068	16.618	20.276	29.903	19.925	29.874	30.545	17.235		X10_5_.1_Ar.N.H._C	-0.000675617	783	-0.0190598	-0.0148811	-0.0131678	-0.0196017	-0.0115314	-0.0112274	-0.0136988	-0.020203	-0.0134617	-0.0201834	-0.0206367	-0.0116443
6_1_6_COO-_LJ	-3.662	-13.361	-17.692	-8.513	-25.852	-20.379	-23.318	-6.872	-9.615	-11.978	-10.021	-21.511		X6_1_6_COO._LJ	-0.000589327	784	0.00215811	0.0104264	0.007874	0.00501694	0.0152353	0.0120099	0.0137419	0.00404985	0.00566638	0.00705896	0.00590564	0.012677
3_3_5_(H2O)HO_LJ	-7.24	-35.533	-35.7	-9.358	32.506	32.784	32.047	-9.115	-17.113	-12.981	-37.863	-63.425		X3_3_5_.H2O.HO_LJ	0.00166082	785	-0.0120243	-0.0592912	-0.0590138	-0.0155419	0.0539865	0.0544483	0.0532242	-0.0151384	-0.0284216	-0.0215591	-0.0628836	-0.105337
11_1_7_SH_LJ	-0.68	-2.453	-2.193	-0.845	-2.996	-2.311	-2.942	-0.773	-1.069	-1.7	-1.299	-2.548		X11_1_7_SH_LJ	-7.06697e-05	786	4.80554e-05	0.000154979	0.000173353	5.97159e-05	0.000211726	0.000163318	0.00020791	5.46277e-05	7.55459e-05	0.000120138	9.17999e-05	0.000180066
11_1_7_Ar(N-H)_LJ	-0.336	-1.212	-1.083	-0.417	-1.48	-1.141	-1.453	-0.382	-0.528	-0.84	-0.642	-1.259		X11_1_7_Ar.N.H._LJ	-3.49259e-05	787	1.17351e-05	3.78248e-05	4.23302e-05	1.45641e-05	5.16904e-05	3.98505e-05	5.07474e-05	1.33417e-05	1.84409e-05	2.93378e-05	2.24224e-05	4.39717e-05
8_3_1_Ar(N-H)_C	30.958	28.233	30.54	31.079	27.594	16.629	30.243	31.16	26.944	31.129	31.038	27.409		X8_3_1_Ar.N.H._C	-0.000754164	788	-0.0233474	-0.0230322	-0.0212923	-0.0234387	-0.0208104	-0.012541	-0.0228082	-0.0234997	-0.0203202	-0.0234764	-0.0234077	-0.0206709
6_0_5_SH_LJ	-16.038	-72.443	-71.948	-27.27	-88.194	-82.965	-88.935	-19.62	-24.687	-53.347	-45.112	-96.893		X6_0_5_SH_LJ	-0.00226549	789	0.0363339	0.162998	0.164119	0.0617799	0.199803	0.187956	0.201481	0.0444489	0.0559282	0.120857	0.102201	0.21951
12_0_-3_Ar(N-H)_C	30.246	23.236	21.61	29.119	18.584	11.549	21.111	30.681	30.057	30.253	30.015	18.162		X12_0_.3_Ar.N.H._C	-0.000675442	790	-0.0204294	-0.0145963	-0.0156946	-0.0196682	-0.0125524	-0.00780068	-0.0142593	-0.0207232	-0.0203018	-0.0204342	-0.0202734	-0.0122674
12_2_5_SH_LJ	-0.656	-2.198	-1.96	-0.817	-2.638	-2.072	-2.724	-0.778	-1.218	-1.654	-1.245	-2.061		X12_2_5_SH_LJ	-5.39167e-05	791	3.53694e-05	0.000105677	0.000118509	4.405e-05	0.000142232	0.000111715	0.000146869	4.19472e-05	6.56706e-05	8.91783e-05	6.71263e-05	0.000111122
7_2_1_(H2O)HO_LJ	-7.012	-32.736	-40.161	-10.966	-41.737	-50.977	-50.061	-11.309	-39.315	-34.189	-19.915	-24.146		X7_2_1_.H2O.HO_LJ	-0.000424649	792	0.00297764	0.0170543	0.0139013	0.0046567	0.0177236	0.0216473	0.0212584	0.00480236	0.0166951	0.0145183	0.00845689	0.0102536
12_2_5_Ar(N-H)_LJ	-0.324	-1.086	-0.968	-0.404	-1.303	-1.023	-1.345	-0.385	-0.602	-0.817	-0.615	-1.018		X12_2_5_Ar.N.H._LJ	-2.66902e-05	793	8.64761e-06	2.58361e-05	2.89855e-05	1.07828e-05	3.47773e-05	2.7304e-05	3.58983e-05	1.02757e-05	1.60675e-05	2.18059e-05	1.64144e-05	2.71706e-05
8_4_0_Ar(N-H)_C	30.725	24.364	29.852	30.91	23.031	19.705	27.296	31.008	20.83	30.958	31.049	23.182		X8_4_0_Ar.N.H._C	-0.000938824	794	-0.0288454	-0.0280258	-0.0228735	-0.0290191	-0.0216221	-0.0184995	-0.0256261	-0.0291111	-0.0195557	-0.0290641	-0.0291496	-0.0217638
2_2_4_Ar(N-H)_LJ	-31.809	-64.938	33.882	-35.475	35.579	35.997	33.839	-32.017	-43.38	-45.389	33.079	33.794		X2_2_4_Ar.N.H._LJ	-0.00348795	795	0.110948	-0.118179	0.226501	0.123735	-0.124098	-0.125556	-0.118029	0.111674	0.151307	0.158315	-0.115378	-0.117872
2_2_4_SH_LJ	-64.773	-141.914	34.174	-72.488	35.872	36.29	34.131	-65.631	-90.921	-92.151	33.372	34.087		X2_2_4_SH_LJ	-0.00688513	796	0.445971	-0.235293	0.977097	0.49909	-0.246984	-0.249862	-0.234997	0.451878	0.626003	0.634472	-0.229771	-0.234694
2_2_4_COO-_LJ	-33.952	-94.232	33.816	-64.952	35.523	35.941	33.767	-60.284	-97.671	-47.738	32.989	33.729		X2_2_4_COO._LJ	-0.00591229	797	0.200734	-0.19993	0.557127	0.384015	-0.210022	-0.212494	-0.19964	0.356416	0.577459	0.282241	-0.195041	-0.199416
11_2_3_COO-_LJ	-0.715	-2.574	-2.366	-1.519	-3.341	-2.569	-3.62	-1.44	-2.577	-2.229	-1.433	-2.289		X11_2_3_COO._LJ	-7.46113e-05	798	5.33471e-05	0.00017653	0.000192049	0.000113335	0.000249276	0.000191676	0.000270093	0.00010744	0.000192273	0.000166309	0.000106918	0.000170785
2_2_4_O-H_LJ	-56.449	-192.687	33.935	-37.517	35.655	36.073	33.878	-34.887	-57.137	-78.342	33.078	33.848		X2_2_4_O.H_LJ	-0.00893823	799	0.504554	-0.303319	1.72228	0.335336	-0.318693	-0.322429	-0.302809	0.311828	0.510704	0.700239	-0.295659	-0.302541
10_0_3_Ar(N-H)_LJ	-1.499	-8.785	-7.131	-2.341	-13.9	-8.338	-13.92	-1.882	-2.475	-7.894	-3.063	-7.806		X10_0_3_Ar.N.H._LJ	-0.000333841	800	0.000500428	0.00238062	0.00293279	0.000781522	0.00464039	0.00278357	0.00464707	0.000628289	0.000826257	0.00263534	0.00102256	0.00260596
2_2_4_(H2O)HO_LJ	-32.535	-114.212	33.677	-38.508	35.4	35.819	33.617	-35.29	-52.959	-45.064	32.805	33.589		X2_2_4_.H2O.HO_LJ	-0.00618363	801	0.201184	-0.208246	0.706244	0.238119	-0.2189	-0.221491	-0.207875	0.21822	0.327479	0.278659	-0.202854	-0.207702
14_4_-3_Ar(N-H)_C	23.522	16.049	16.071	22.165	13.343	11.914	15.307	24.991	21.519	24.177	25.601	13.247		X14_4_.3_Ar.N.H._C	-0.000516235	802	-0.0121429	-0.0082964	-0.00828505	-0.0114423	-0.00688812	-0.00615042	-0.007902	-0.0129012	-0.0111089	-0.012481	-0.0132161	-0.00683856
8_3_2_(H2O)HO_LJ	-2.499	-9.024	-9.861	-3.558	-11.806	-11.18	-12.931	-3.706	-12.905	-9.546	-6.476	-7.619		X8_3_2_.H2O.HO_LJ	-0.00016397	803	0.000409762	0.00161691	0.00147967	0.000583407	0.00193584	0.00183319	0.0021203	0.000607675	0.00211604	0.00156526	0.00106187	0.00124929
10_0_3_SH_LJ	-3.035	-17.794	-14.442	-4.739	-28.209	-16.888	-28.244	-3.81	-5.011	-16.009	-6.201	-15.812		X10_0_3_SH_LJ	-0.000676872	804	0.00205431	0.00977538	0.0120443	0.0032077	0.0190939	0.011431	0.0191176	0.00257888	0.0033918	0.010836	0.00419728	0.0107027
8_1_7_(H2O)HO_LJ	-0.985	-3.647	-3.946	-1.387	-5.595	-4.249	-5.207	-1.189	-1.649	-2.846	-2.178	-4.875		X8_1_7_.H2O.HO_LJ	-0.000118518	805	0.00011674	0.00046767	0.000432234	0.000164384	0.000663106	0.000503581	0.000617121	0.000140917	0.000195436	0.000337301	0.000258131	0.000577773
9_3_6_COO-_LJ	-0.676	-2.208	-2.428	-1.374	-3.183	-2.643	-3.175	-1.306	-2.272	-1.807	-1.509	-2.486		X9_3_6_COO._LJ	-6.88791e-05	806	4.65623e-05	0.000167238	0.000152085	9.46399e-05	0.000219242	0.000182047	0.000218691	8.99561e-05	0.000156493	0.000124465	0.000103939	0.000171233
2_3_5_(H2O)HO_LJ	-9.027	-64.725	33.823	-10.92	34.819	35.105	34.414	-10.263	-20.47	-14.391	-50.032	32.066		X2_3_5_.H2O.HO_LJ	-0.00414121	807	0.0373827	-0.140068	0.26804	0.045222	-0.144193	-0.145377	-0.142516	0.0425012	0.0847706	0.0595962	0.207193	-0.132792
12_2_4_(H2O)HO_LJ	-0.374	-1.265	-1.121	-0.507	-1.525	-1.188	-1.615	-0.485	-0.792	-0.985	-0.712	-1.142		X12_2_4_.H2O.HO_LJ	-3.01628e-05	808	1.12809e-05	3.38125e-05	3.81559e-05	1.52925e-05	4.59982e-05	3.58334e-05	4.87129e-05	1.46289e-05	2.38889e-05	2.97103e-05	2.14759e-05	3.44459e-05
2_3_5_O-H_LJ	-15.717	-112.261	34.08	-10.206	35.073	35.359	34.669	-9.592	-19.226	-25.059	-86.363	32.397		X2_3_5_O.H_LJ	-0.00627683	809	0.0986529	-0.213914	0.704643	0.0640613	-0.220147	-0.221942	-0.217611	0.0602073	0.120678	0.157291	0.542086	-0.20335
10_0_3_(H2O)HO_LJ	-1.445	-8.511	-6.907	-2.429	-13.749	-8.076	-13.734	-1.952	-2.566	-7.748	-2.955	-7.571		X10_0_3_.H2O.HO_LJ	-0.000332743	810	0.000480813	0.00229825	0.00283197	0.000808232	0.00457488	0.00268723	0.00456989	0.000649514	0.000853818	0.00257809	0.000983255	0.00251919
12_0_8_COO-_LJ	-0.21	-0.747	-0.624	-0.406	-0.816	-0.649	-0.823	-0.377	-0.488	-0.459	-0.374	-0.735		X12_0_8_COO._LJ	-2.53822e-05	811	5.33026e-06	1.58385e-05	1.89605e-05	1.03052e-05	2.07119e-05	1.6473e-05	2.08895e-05	9.56908e-06	1.23865e-05	1.16504e-05	9.49293e-06	1.86559e-05
10_3_6_COO-_LJ	-0.477	-1.52	-1.575	-0.956	-2.047	-1.688	-2.067	-0.917	-1.567	-1.21	-1.001	-1.626		X10_3_6_COO._LJ	-4.66876e-05	812	2.227e-05	7.3533e-05	7.09652e-05	4.46333e-05	9.55695e-05	7.88087e-05	9.65033e-05	4.28125e-05	7.31595e-05	5.6492e-05	4.67343e-05	7.5914e-05
12_1_4_(H2O)HO_LJ	-0.42	-1.634	-1.351	-0.587	-1.971	-1.438	-2.056	-0.542	-0.797	-1.21	-0.787	-1.432		X12_1_4_.H2O.HO_LJ	-4.55849e-05	813	1.91457e-05	6.15852e-05	7.44857e-05	2.67583e-05	8.98478e-05	6.55511e-05	9.37225e-05	2.4707e-05	3.63312e-05	5.51577e-05	3.58753e-05	6.52776e-05
2_3_5_COO-_LJ	-9.671	-67.373	33.956	-17.767	34.943	35.229	34.542	-16.698	-33.446	-15.431	-50.189	32.375		X2_3_5_COO._LJ	-0.00447714	814	0.0432984	-0.152026	0.301638	0.0795454	-0.156445	-0.157725	-0.154649	0.0747593	0.149742	0.0690868	0.224703	-0.144947
12_2_4_COO-_LJ	-0.402	-1.361	-1.206	-0.822	-1.64	-1.278	-1.737	-0.786	-1.283	-1.058	-0.765	-1.228		X12_2_4_COO._LJ	-4.16747e-05	815	1.67532e-05	5.02597e-05	5.67193e-05	3.42566e-05	6.83465e-05	5.32603e-05	7.2389e-05	3.27563e-05	5.34686e-05	4.40918e-05	3.18811e-05	5.11765e-05
11_2_3_(H2O)HO_LJ	-0.664	-2.394	-2.201	-0.938	-3.11	-2.389	-3.37	-0.889	-1.591	-2.075	-1.332	-2.13		X11_2_3_.H2O.HO_LJ	-5.35716e-05	816	3.55716e-05	0.000117911	0.00012825	5.02502e-05	0.000166608	0.000127983	0.000180536	4.76252e-05	8.52325e-05	0.000111161	7.13574e-05	0.000114108
14_2_-3_Ar(N-H)_C	25.562	17.8	17.226	23.793	14.67	11.336	16.655	27.414	24.247	25.937	26.394	14.472		X14_2_.3_Ar.N.H._C	-0.000576752	817	-0.0147429	-0.00993512	-0.0102662	-0.0137227	-0.00846095	-0.00653806	-0.0096058	-0.0158111	-0.0139845	-0.0149592	-0.0152228	-0.00834675
7_0_7_SH_LJ	-3.715	-14.232	-15.366	-4.987	-22.38	-16.387	-20.193	-4.016	-5.279	-10.829	-8.288	-21.955		X7_0_7_SH_LJ	-0.000498197	818	0.0018508	0.0076553	0.00709034	0.00248451	0.0111497	0.00816396	0.0100601	0.00200076	0.00262998	0.00539498	0.00412906	0.0109379
1_1_-1_Ar(N-H)_C	31.915	31.759	31.24	31.972	20.451	31.9	31.362	32.033	31.846	14.354	32.065	15.002		X1_1_.1_Ar.N.H._C	-0.000724944	819	-0.0231366	-0.0226472	-0.0230235	-0.0231779	-0.0148258	-0.0231257	-0.0227357	-0.0232221	-0.0230866	-0.0104058	-0.0232453	-0.0108756
2_3_5_SH_LJ	-18.83	-128.271	34.311	-21.241	35.293	35.578	34.894	-19.963	-39.668	-30.064	-92.68	32.815		X2_3_5_SH_LJ	-0.00732478	820	0.137926	-0.25132	0.939557	0.155586	-0.258513	-0.260601	-0.255591	0.146225	0.290559	0.220212	0.678861	-0.240363
6_3_4_SH_LJ	-7.804	-28.766	-35.22	-10.421	-45.61	-42.352	-43.498	-10.701	-24.06	-25.968	-27.227	-30.957		X6_3_4_SH_LJ	-0.000880925	821	0.00687474	0.0310262	0.0253407	0.00918012	0.040179	0.0373089	0.0383185	0.00942678	0.021195	0.0228759	0.0239849	0.0272708
11_1_5_O-H_LJ	-0.909	-3.683	-3.139	-0.691	-4.76	-3.377	-4.609	-0.62	-0.89	-2.839	-1.784	-3.546		X11_1_5_O.H_LJ	-0.00010601	822	9.63633e-05	0.000332766	0.000390436	7.3253e-05	0.000504609	0.000357996	0.000488601	6.57263e-05	9.43491e-05	0.000300963	0.000189122	0.000375912
2_3_5_Ar(N-H)_LJ	-9.295	-62.959	34.019	-10.482	35	35.285	34.601	-9.851	-19.558	-14.843	-45.128	32.515		X2_3_5_Ar.N.H._LJ	-0.00402188	823	0.0373834	-0.13682	0.253214	0.0421573	-0.140766	-0.141912	-0.139161	0.0396195	0.0786599	0.0596968	0.181499	-0.130771
7_2_1_SH_LJ	-14.69	-65.568	-80.034	-21.361	-81.849	-99.244	-94.3	-22.035	-75.755	-62.085	-41.51	-50.069		X7_2_1_SH_LJ	-0.000994324	824	0.0146066	0.0795797	0.0651958	0.0212398	0.0813844	0.0986807	0.0937647	0.0219099	0.075325	0.0617326	0.0412744	0.0497848
12_2_6_(H2O)HO_LJ	-0.256	-0.838	-0.759	-0.337	-1	-0.799	-1.023	-0.321	-0.486	-0.608	-0.482	-0.815		X12_2_6_.H2O.HO_LJ	-2.12108e-05	825	5.42998e-06	1.6099e-05	1.77747e-05	7.14805e-06	2.12108e-05	1.69475e-05	2.16987e-05	6.80868e-06	1.03085e-05	1.28962e-05	1.02236e-05	1.72868e-05
7_0_7_Ar(N-H)_LJ	-1.835	-7.028	-7.588	-2.463	-11.047	-8.093	-9.971	-1.983	-2.607	-5.345	-4.093	-10.835		X7_0_7_Ar.N.H._LJ	-0.000245747	826	0.000450946	0.00186473	0.00172711	0.000605275	0.00271477	0.00198883	0.00245034	0.000487316	0.000640663	0.00131352	0.00100584	0.00266267
7_3_5_(H2O)HO_LJ	-1.779	-6.222	-7.633	-2.513	-10.223	-8.868	-9.867	-2.417	-4.69	-5.605	-4.975	-7.286		X7_3_5_.H2O.HO_LJ	-0.000178556	827	0.000317651	0.00136292	0.00111098	0.000448712	0.00182538	0.00158344	0.00176181	0.00043157	0.000837429	0.00100081	0.000888317	0.00130096
3_3_5_O-H_LJ	-12.608	-61.819	-54.625	-8.736	32.791	33.057	32.387	-8.515	-16.002	-22.602	-65.727	-108.787		X3_3_5_O.H_LJ	0.00178701	828	-0.0225307	-0.0976156	-0.110471	-0.0156114	0.058598	0.0590733	0.057876	-0.0152164	-0.0285958	-0.0403901	-0.117455	-0.194404
6_3_4_COO-_LJ	-3.998	-14.772	-18.094	-8.663	-23.491	-21.768	-22.338	-8.902	-20.056	-13.405	-13.989	-15.889		X6_3_4_COO._LJ	-0.000568178	829	0.00227158	0.0102806	0.00839313	0.00492213	0.0133471	0.0123681	0.012692	0.00505792	0.0113954	0.00761643	0.00794824	0.00902778
12_5_-1_Ar(N-H)_C	25.457	17.622	18.851	25.453	15.261	13.817	17.738	27.344	20.678	27.419	28.74	15.361		X12_5_.1_Ar.N.H._C	-0.000578168	830	-0.0147184	-0.010899	-0.0101885	-0.0147161	-0.00882342	-0.00798854	-0.0102555	-0.0158094	-0.0119554	-0.0158528	-0.0166165	-0.00888124
0_4_5_(H2O)HO_LJ	-6.002	-62.448	35.172	-6.402	37.677	36.827	37.104	-6.386	-12.908	-11.734	-36.619	32.514		X0_4_5_.H2O.HO_LJ	-0.00405714	831	0.0243509	-0.142698	0.25336	0.0259738	-0.152861	-0.149412	-0.150536	0.0259089	0.0523695	0.0476064	0.148568	-0.131914
0_4_5_O-H_LJ	-10.453	-102.552	35.427	-5.96	37.932	37.082	37.359	-5.944	-12.06	-20.434	-63.434	32.799		X0_4_5_O.H_LJ	-0.00593675	832	0.0620568	-0.210321	0.608825	0.035383	-0.225193	-0.220147	-0.221791	0.035288	0.0715972	0.121312	0.376592	-0.194719
0_4_5_COO-_LJ	-6.444	-38.74	35.296	-10.381	37.799	36.949	37.226	-10.354	-20.996	-12.59	-37.756	32.725		X0_4_5_COO._LJ	-0.00289276	833	0.0186409	-0.102103	0.112065	0.0300297	-0.109343	-0.106885	-0.107686	0.0299516	0.0607364	0.0364198	0.109219	-0.0946655
0_4_5_SH_LJ	-12.568	-33.813	35.645	-12.491	38.147	37.297	37.574	-12.461	-25.113	-24.542	-71.336	33.123		X0_4_5_SH_LJ	-0.00233997	834	0.0294087	-0.0834082	0.0791214	0.0292286	-0.0892628	-0.0872738	-0.087922	0.0291584	0.0587636	0.0574275	0.166924	-0.0775068
0_4_5_Ar(N-H)_LJ	-6.206	-11.571	35.352	-6.169	37.854	37.004	37.281	-6.154	-12.394	-12.118	-34.944	32.828		X0_4_5_Ar.N.H._LJ	-0.00130845	835	0.00812022	-0.0462562	0.01514	0.0080718	-0.0495299	-0.0484177	-0.0487802	0.00805218	0.0162169	0.0158557	0.0457223	-0.0429537
6_3_4_Ar(N-H)_LJ	-3.854	-14.2	-17.384	-5.146	-22.498	-20.902	-21.472	-5.284	-11.878	-12.802	-13.438	-15.283		X6_3_4_Ar.N.H._LJ	-0.000433645	836	0.00167127	0.00753849	0.00615776	0.00223154	0.00975615	0.00906406	0.00931123	0.00229138	0.00515084	0.00555153	0.00582733	0.0066274
7_2_1_Ar(N-H)_LJ	-7.254	-32.221	-39.307	-10.545	-40.125	-48.612	-46.011	-10.879	-37.296	-30.156	-20.489	-24.699		X7_2_1_Ar.N.H._LJ	-0.000499292	837	0.00362186	0.0196257	0.0160877	0.00526503	0.0200341	0.0242716	0.0229729	0.0054318	0.0186216	0.0150566	0.01023	0.012332
13_5_-2_Ar(N-H)_C	23.896	16.369	17.019	23.23	13.855	12.914	16.052	25.433	20.538	25.227	26.84	13.881		X13_5_.2_Ar.N.H._C	-0.000527041	838	-0.0125942	-0.00896971	-0.00862713	-0.0122432	-0.00730215	-0.00680621	-0.00846006	-0.0134042	-0.0108244	-0.0132957	-0.0141458	-0.00731585
13_3_-1_Ar(N-H)_C	26.712	18.991	19.21	26.058	16.258	12.064	18.548	28.853	23.787	28.258	28.001	16.197		X13_3_.1_Ar.N.H._C	-0.000621013	839	-0.0165885	-0.0119297	-0.0117937	-0.0161823	-0.0100964	-0.0074919	-0.0115185	-0.0179181	-0.014772	-0.0175486	-0.017389	-0.0100585
13_4_-1_Ar(N-H)_C	25.459	17.814	18.383	25.028	15.333	12.494	17.583	27.357	22.078	27.09	27.473	15.346		X13_4_.1_Ar.N.H._C	-0.000579267	840	-0.0147476	-0.0106487	-0.0103191	-0.0144979	-0.0088819	-0.00723736	-0.0101853	-0.015847	-0.0127891	-0.0156923	-0.0159142	-0.00888943
9_2_7_COO-_LJ	-0.613	-2.097	-2.262	-1.25	-3.023	-2.426	-2.968	-1.138	-1.708	-1.603	-1.311	-2.511		X9_2_7_COO._LJ	-6.85281e-05	841	4.20077e-05	0.00015501	0.000143703	8.56601e-05	0.00020716	0.000166249	0.000203391	7.79849e-05	0.000117046	0.00010985	8.98403e-05	0.000172074
7_3_1_Ar(N-H)_C	31.103	29.881	30.894	31.225	29.737	19.322	30.722	31.285	25.944	31.241	31.175	29.61		X7_3_1_Ar.N.H._C	-0.000489269	842	-0.0152177	-0.0151155	-0.0146198	-0.0152774	-0.0145494	-0.00945365	-0.0150313	-0.0153068	-0.0126936	-0.0152852	-0.015253	-0.0144872
6_1_1_Ar(N-H)_LJ	-21.003	32.47	32.284	-35.304	32.944	33.369	33.176	-34.461	-64.036	33.284	-63.249	-82.2		X6_1_1_Ar.N.H._LJ	0.000980286	843	-0.0205889	0.0316475	0.0318299	-0.034608	0.0322945	0.0327112	0.032522	-0.0337816	-0.0627736	0.0326278	-0.0620021	-0.0805795
10_0_7_O-H_LJ	-0.908	-3.759	-3.177	-0.672	-4.674	-3.359	-4.336	-0.585	-0.754	-2.543	-1.771	-4.114		X10_0_7_O.H_LJ	-0.000118362	844	0.000107473	0.000376037	0.000444924	7.95394e-05	0.000553225	0.000397579	0.000513218	6.92419e-05	8.92451e-05	0.000300995	0.000209619	0.000486942
9_3_1_Ar(N-H)_C	30.774	26.321	29.75	30.899	24.9	15.007	28.547	31.014	26.934	30.996	30.87	24.759		X9_3_1_Ar.N.H._C	-0.000929998	845	-0.0286198	-0.0276674	-0.0244785	-0.028736	-0.0231569	-0.0139565	-0.0265487	-0.028843	-0.0250486	-0.0288262	-0.028709	-0.0230258
12_0_7_SH_LJ	-0.521	-1.987	-1.595	-0.641	-2.188	-1.67	-2.173	-0.587	-0.762	-1.247	-0.939	-1.89		X12_0_7_SH_LJ	-5.97126e-05	846	3.11102e-05	9.52415e-05	0.000118649	3.82758e-05	0.000130651	9.972e-05	0.000129755	3.50513e-05	4.5501e-05	7.44616e-05	5.60701e-05	0.000112857
8_0_-1_SH_LJ	-16.253	-77.143	-89.274	-25.078	-91.996	-102.39	32.15	-22.709	-38.757	-64.403	-33.295	-57.325		X8_0_.1_SH_LJ	-0.0101004	847	0.164162	0.901702	0.779174	0.253298	0.929195	1.03418	-0.324728	0.22937	0.391461	0.650495	0.336292	0.579005
12_0_7_Ar(N-H)_LJ	-0.257	-0.981	-0.788	-0.317	-1.081	-0.825	-1.073	-0.29	-0.376	-0.616	-0.464	-0.933		X12_0_7_Ar.N.H._LJ	-2.95361e-05	848	7.59079e-06	2.32745e-05	2.8975e-05	9.36296e-06	3.19286e-05	2.43673e-05	3.16923e-05	8.56548e-06	1.11056e-05	1.81943e-05	1.37048e-05	2.75572e-05
6_1_1_SH_LJ	-42.573	32.774	32.587	-71.755	33.239	33.661	33.469	-70.025	-130.424	33.577	-128.751	-168.195		X6_1_1_SH_LJ	0.0010691	849	-0.0455149	0.0348389	0.0350388	-0.0767135	0.0355359	0.0359871	0.0357818	-0.0748639	-0.139437	0.0358973	-0.137648	-0.179818
7_4_-2_Ar(N-H)_C	30.718	23.492	29.51	30.884	20.208	24.924	25.5	31.062	17.69	30.86	31.262	20.363		X7_4_.2_Ar.N.H._C	-0.000879615	850	-0.02702	-0.0259574	-0.0206639	-0.027166	-0.0177753	-0.0219235	-0.0224302	-0.0273226	-0.0155604	-0.0271449	-0.0274985	-0.0179116
10_3_6_(H2O)HO_LJ	-0.443	-1.413	-1.464	-0.59	-1.904	-1.57	-1.922	-0.566	-0.967	-1.125	-0.93	-1.512		X10_3_6_.H2O.HO_LJ	-3.35502e-05	851	1.48627e-05	4.91174e-05	4.74064e-05	1.97946e-05	6.38795e-05	5.26738e-05	6.44834e-05	1.89894e-05	3.2443e-05	3.77439e-05	3.12016e-05	5.07278e-05
3_2_8_COO-_LJ	-2.22	-11.524	-53.718	-4.225	-57.258	-45.083	13.445	-3.412	-5.647	-3.393	-5.917	-37.988		X3_2_8_COO._LJ	-0.00352275	852	0.00782051	0.189235	0.0405962	0.0148836	0.201706	0.158816	-0.0473634	0.0120196	0.019893	0.0119527	0.0208441	0.133822
11_1_-1_Ar(N-H)_C	30.612	25.924	25.404	30.488	21.835	11.581	24.957	30.894	30.116	30.778	30.562	21.437		X11_1_.1_Ar.N.H._C	-0.000769265	853	-0.0235487	-0.0195424	-0.0199424	-0.0234534	-0.0167969	-0.00890886	-0.0191985	-0.0237657	-0.0231672	-0.0236764	-0.0235103	-0.0164907
9_5_-2_Ar(N-H)_C	28.81	19.688	22.729	29.468	16.651	18.937	20.401	30.199	18.581	29.992	30.825	16.813		X9_5_.2_Ar.N.H._C	-0.0006941	854	-0.019997	-0.0157762	-0.0136654	-0.0204538	-0.0115575	-0.0131442	-0.0141603	-0.0209611	-0.0128971	-0.0208175	-0.0213956	-0.0116699
12_4_0_Ar(N-H)_C	27.203	19.269	20.403	27.434	17.021	13.191	19.529	29.472	22.596	29.515	29.29	17.085		X12_4_0_Ar.N.H._C	-0.000640063	855	-0.0174116	-0.0130592	-0.0123334	-0.0175595	-0.0108945	-0.00844307	-0.0124998	-0.0188639	-0.0144629	-0.0188914	-0.0187474	-0.0109355
9_3_2_SH_LJ	-3.297	-11.104	-11.642	-4.299	-14.414	-12.964	-16.299	-4.391	-12.958	-11.234	-7.724	-9.576		X9_3_2_SH_LJ	-0.000158667	856	0.000523126	0.0018472	0.00176184	0.000682111	0.00228703	0.00205696	0.00258612	0.000696708	0.00205601	0.00178247	0.00122555	0.0015194
9_3_2_Ar(N-H)_LJ	-1.629	-5.484	-5.749	-2.124	-7.116	-6.402	-8.047	-2.169	-6.399	-5.545	-3.815	-4.729		X9_3_2_Ar.N.H._LJ	-7.83584e-05	857	0.000127646	0.000450482	0.000429717	0.000166433	0.000557598	0.00050165	0.00063055	0.000169959	0.000501415	0.000434497	0.000298937	0.000370557
14_3_-2_Ar(N-H)_C	24.884	17.345	17.233	23.754	14.599	11.536	16.614	26.648	22.831	25.849	26.152	14.51		X14_3_.2_Ar.N.H._C	-0.000558186	858	-0.0138899	-0.00961921	-0.00968173	-0.0132591	-0.00814895	-0.00643923	-0.0092737	-0.0148745	-0.0127439	-0.0144285	-0.0145977	-0.00809927
9_0_0_Ar(N-H)_LJ	-3.997	-21.999	-22.249	-6.427	-30.954	-28.218	-34.92	-5.381	-8.178	-20.388	-8.022	-16.421		X9_0_0_Ar.N.H._LJ	-0.000523388	859	0.00209198	0.0116449	0.011514	0.00336381	0.0162009	0.014769	0.0182767	0.00281635	0.00428026	0.0106708	0.00419862	0.00859455
12_1_7_(H2O)HO_LJ	-0.229	-0.793	-0.689	-0.3	-0.915	-0.721	-0.921	-0.28	-0.386	-0.532	-0.42	-0.78		X12_1_7_.H2O.HO_LJ	-2.18602e-05	860	5.00599e-06	1.50617e-05	1.73351e-05	6.55806e-06	2.00021e-05	1.57612e-05	2.01332e-05	6.12086e-06	8.43804e-06	1.16296e-05	9.18128e-06	1.7051e-05
11_2_3_Ar(N-H)_LJ	-0.689	-2.482	-2.281	-0.905	-3.219	-2.477	-3.488	-0.858	-1.534	-2.148	-1.382	-2.208		X11_2_3_Ar.N.H._LJ	-5.33323e-05	861	3.6746e-05	0.000121651	0.000132371	4.82658e-05	0.000171677	0.000132104	0.000186023	4.57591e-05	8.18118e-05	0.000114558	7.37053e-05	0.000117758
9_4_4_SH_LJ	-1.733	-5.242	-5.608	-2.142	-6.911	-6.1	-7.24	-2.206	-5.588	-4.667	-4.028	-5.146		X9_4_4_SH_LJ	-9.73533e-05	862	0.000168713	0.000545958	0.000510326	0.000208531	0.000672809	0.000593855	0.000704838	0.000214761	0.00054401	0.000454348	0.000392139	0.00050098
11_2_3_SH_LJ	-1.396	-5.024	-4.618	-1.832	-6.518	-5.015	-7.062	-1.736	-3.106	-4.35	-2.798	-4.469		X11_2_3_SH_LJ	-0.000107901	863	0.00015063	0.000498286	0.000542094	0.000197674	0.000703298	0.000541123	0.000761996	0.000187316	0.00033514	0.000469369	0.000301907	0.000482209
13_0_6_(H2O)HO_LJ	-0.214	-0.814	-0.629	-0.284	-0.863	-0.657	-0.879	-0.264	-0.346	-0.508	-0.377	-0.714		X13_0_6_.H2O.HO_LJ	-2.42339e-05	864	5.18607e-06	1.52432e-05	1.97264e-05	6.88244e-06	2.09139e-05	1.59217e-05	2.13016e-05	6.39776e-06	8.38495e-06	1.23108e-05	9.1362e-06	1.7303e-05
9_4_4_Ar(N-H)_LJ	-0.856	-2.589	-2.77	-1.058	-3.413	-3.013	-3.576	-1.09	-2.76	-2.305	-1.99	-2.542		X9_4_4_Ar.N.H._LJ	-4.80385e-05	865	4.11209e-05	0.000133067	0.000124372	5.08247e-05	0.000163955	0.00014474	0.000171785	5.23619e-05	0.000132586	0.000110729	9.55965e-05	0.000122114
11_3_5_COO-_LJ	-0.42	-1.316	-1.278	-0.841	-1.664	-1.361	-1.717	-0.819	-1.452	-1.062	-0.845	-1.294		X11_3_5_COO._LJ	-3.98656e-05	866	1.67435e-05	5.09482e-05	5.24631e-05	3.3527e-05	6.63363e-05	5.42571e-05	6.84492e-05	3.26499e-05	5.78848e-05	4.23373e-05	3.36864e-05	5.15861e-05
12_1_4_Ar(N-H)_LJ	-0.436	-1.694	-1.401	-0.567	-2.041	-1.491	-2.13	-0.523	-0.769	-1.254	-0.816	-1.485		X12_1_4_Ar.N.H._LJ	-4.57533e-05	867	1.99485e-05	6.41004e-05	7.75061e-05	2.59421e-05	9.33825e-05	6.82182e-05	9.74546e-05	2.3929e-05	3.51843e-05	5.73747e-05	3.73347e-05	6.79437e-05
12_1_4_SH_LJ	-0.883	-3.43	-2.836	-1.147	-4.133	-3.019	-4.313	-1.058	-1.556	-2.539	-1.653	-3.007		X12_1_4_SH_LJ	-9.26568e-05	868	8.1816e-05	0.000262775	0.000317813	0.000106277	0.000382951	0.000279731	0.000399629	9.80309e-05	0.000144174	0.000235256	0.000153162	0.000278619
8_1_7_SH_LJ	-2.068	-7.651	-8.278	-2.708	-11.715	-8.914	-10.919	-2.322	-3.219	-5.957	-4.571	-10.212		X8_1_7_SH_LJ	-0.000240568	869	0.000497494	0.00199142	0.00184058	0.000651457	0.00281825	0.00214442	0.00262676	0.000558598	0.000774387	0.00143306	0.00109963	0.00245668
12_2_4_SH_LJ	-0.786	-2.657	-2.355	-0.991	-3.201	-2.495	-3.39	-0.947	-1.547	-2.066	-1.495	-2.397		X12_2_4_SH_LJ	-6.082e-05	870	4.78045e-05	0.000143231	0.000161599	6.02726e-05	0.000194685	0.000151746	0.00020618	5.75965e-05	9.40885e-05	0.000125654	9.09258e-05	0.000145785
12_2_4_Ar(N-H)_LJ	-0.388	-1.313	-1.163	-0.489	-1.581	-1.233	-1.675	-0.468	-0.764	-1.021	-0.738	-1.184		X12_2_4_Ar.N.H._LJ	-3.00629e-05	871	1.16644e-05	3.49631e-05	3.94726e-05	1.47007e-05	4.75294e-05	3.70675e-05	5.03553e-05	1.40694e-05	2.2968e-05	3.06942e-05	2.21864e-05	3.55944e-05
9_2_6_O-H_LJ	-1.34	-4.843	-4.997	-1.006	-7.106	-5.453	-6.657	-0.91	-1.412	-4.084	-2.964	-5.571		X9_2_6_O.H_LJ	-0.000131193	872	0.000175798	0.000655571	0.000635367	0.00013198	0.000932257	0.000715395	0.000873351	0.000119386	0.000185244	0.000535792	0.000388856	0.000730876
8_1_7_Ar(N-H)_LJ	-1.022	-3.779	-4.088	-1.338	-5.785	-4.403	-5.393	-1.147	-1.59	-2.942	-2.258	-5.043		X8_1_7_Ar.N.H._LJ	-0.00011877	873	0.000121383	0.000485533	0.000448833	0.000158915	0.000687086	0.000522946	0.000640528	0.00013623	0.000188845	0.000349422	0.000268183	0.000598959
12_3_0_Ar(N-H)_C	28.696	20.748	21.465	28.689	18.212	12.557	20.78	30.099	24.673	29.987	29.901	18.178		X12_3_0_Ar.N.H._C	-0.000693822	874	-0.0199099	-0.0148929	-0.0143954	-0.0199051	-0.0126359	-0.00871232	-0.0144176	-0.0208833	-0.0171187	-0.0208056	-0.020746	-0.0126123
6_3_0_Ar(N-H)_C	31.216	29.612	31.085	31.338	30.099	25.556	30.868	31.412	18.677	31.302	31.369	30.173		X6_3_0_Ar.N.H._C	-0.000306935	875	-0.0095813	-0.00954109	-0.00908897	-0.00961874	-0.00923845	-0.00784404	-0.00947449	-0.00964146	-0.00573263	-0.0096077	-0.00962826	-0.00926116
14_4_-2_Ar(N-H)_C	23.837	16.416	16.591	22.908	13.88	11.828	15.871	25.406	21.442	24.916	25.705	13.847		X14_4_.2_Ar.N.H._C	-0.000525463	876	-0.0125255	-0.00871796	-0.00862601	-0.0120373	-0.00729343	-0.00621518	-0.00833963	-0.0133499	-0.011267	-0.0130924	-0.013507	-0.00727609
12_0_4_(H2O)HO_LJ	-0.462	-2.092	-1.578	-0.663	-2.459	-1.681	-2.534	-0.591	-0.788	-1.422	-0.847	-1.751		X12_0_4_.H2O.HO_LJ	-6.63735e-05	877	3.06646e-05	0.000104737	0.000138853	4.40056e-05	0.000163212	0.000111574	0.00016819	3.92268e-05	5.23023e-05	9.43831e-05	5.62184e-05	0.00011622
7_3_3_COO-_LJ	-3.433	-13.03	-14.592	-7.503	-18.316	-16.722	-17.561	-7.78	-22.686	-13.44	-10.292	-12.014		X7_3_3_COO._LJ	-0.000482564	878	0.00165664	0.00704158	0.00628781	0.00362068	0.00883865	0.00806944	0.00847431	0.00375435	0.0109475	0.00648567	0.00496655	0.00579753
11_0_4_O-H_LJ	-1.258	-6.342	-4.869	-1.019	-8.37	-5.309	-8.191	-0.871	-1.147	-4.721	-2.427	-5.601		X11_0_4_O.H_LJ	-0.000208563	879	0.000262373	0.0010155	0.00132271	0.000212526	0.00174568	0.00110726	0.00170834	0.000181659	0.000239222	0.000984628	0.000506183	0.00116816
9_1_2_Ar(N-H)_LJ	-2.598	-13.322	-13.396	-4.072	-22.361	-17.329	-24.765	-3.456	-5.807	-15.162	-5.826	-11.655		X9_1_2_Ar.N.H._LJ	-0.00034041	880	0.000884384	0.00456013	0.00453494	0.00138615	0.0076119	0.00589896	0.00843025	0.00117646	0.00197676	0.00516129	0.00198323	0.00396748
9_3_3_COO-_LJ	-1.398	-4.835	-5.031	-2.976	-6.636	-5.615	-6.878	-2.954	-7.296	-4.823	-3.282	-4.479		X9_3_3_COO._LJ	-0.000148851	881	0.000208093	0.000748868	0.000719694	0.00044298	0.000987774	0.000835797	0.0010238	0.000439705	0.00108602	0.000717907	0.000488528	0.000666703
12_2_6_SH_LJ	-0.538	-1.76	-1.595	-0.659	-2.099	-1.677	-2.148	-0.627	-0.948	-1.278	-1.013	-1.711		X12_2_6_SH_LJ	-4.27593e-05	882	2.30045e-05	6.82011e-05	7.52564e-05	2.81784e-05	8.97517e-05	7.17073e-05	9.1847e-05	2.68101e-05	4.05358e-05	5.46464e-05	4.33152e-05	7.31611e-05
12_2_6_Ar(N-H)_LJ	-0.266	-0.87	-0.788	-0.326	-1.037	-0.829	-1.061	-0.31	-0.468	-0.631	-0.501	-0.845		X12_2_6_Ar.N.H._LJ	-2.11817e-05	883	5.63434e-06	1.66912e-05	1.84281e-05	6.90524e-06	2.19654e-05	1.75596e-05	2.24738e-05	6.56633e-06	9.91304e-06	1.33657e-05	1.0612e-05	1.78986e-05
11_2_0_Ar(N-H)_C	30.41	24.375	24.932	30.408	21.364	12.232	24.371	30.777	28.334	30.715	30.46	21.14		X11_2_0_Ar.N.H._C	-0.00078746	884	-0.0239466	-0.0196329	-0.0191943	-0.0239451	-0.0168233	-0.00963221	-0.0191912	-0.0242356	-0.0223119	-0.0241868	-0.023986	-0.0166469
9_1_2_SH_LJ	-5.261	-26.992	-27.147	-8.245	-45.451	-35.134	-50.378	-6.997	-11.757	-30.844	-11.797	-23.611		X9_1_2_SH_LJ	-0.000687096	885	0.00361481	0.0186526	0.0185461	0.00566511	0.0312292	0.0241404	0.0346145	0.00480761	0.00807819	0.0211928	0.00810568	0.016223
-1_4_3_(H2O)HO_LJ	-15.742	-82.062	32.402	-17.203	34.644	34.813	34.411	-19.058	-34.826	-54.307	-5.364	-72.804		X.1_4_3_.H2O.HO_LJ	-0.00481064	886	0.0757291	-0.155874	0.394771	0.0827574	-0.16666	-0.167473	-0.165539	0.0916811	0.167535	0.261251	0.0258043	0.350234
-1_4_3_O-H_LJ	-27.408	-126.997	32.705	-16.03	34.899	35.068	34.667	-17.764	-32.797	-94.078	3.803	-113.302		X.1_4_3_O.H_LJ	-0.00649519	887	0.17802	-0.212425	0.82487	0.104118	-0.226676	-0.227773	-0.225169	0.115381	0.213023	0.611054	-0.0247012	0.735918
13_1_5_(H2O)HO_LJ	-0.24	-0.845	-0.692	-0.319	-0.94	-0.725	-0.98	-0.301	-0.429	-0.578	-0.43	-0.745		X13_1_5_.H2O.HO_LJ	-2.24603e-05	888	5.39047e-06	1.55425e-05	1.8979e-05	7.16484e-06	2.11127e-05	1.62837e-05	2.20111e-05	6.76055e-06	9.63547e-06	1.29821e-05	9.65793e-06	1.67329e-05
13_1_7_COO-_LJ	-0.177	-0.582	-0.496	-0.341	-0.64	-0.516	-0.658	-0.324	-0.446	-0.381	-0.313	-0.549		X13_1_7_COO._LJ	-1.8704e-05	889	3.31061e-06	9.27719e-06	1.08857e-05	6.37807e-06	1.19706e-05	9.65127e-06	1.23072e-05	6.0601e-06	8.34199e-06	7.12623e-06	5.85436e-06	1.02685e-05
11_3_3_(H2O)HO_LJ	-0.565	-1.751	-1.681	-0.763	-2.166	-1.795	-2.379	-0.76	-1.574	-1.523	-1.149	-1.576		X11_3_3_.H2O.HO_LJ	-3.20472e-05	890	1.81067e-05	5.38713e-05	5.61146e-05	2.4452e-05	6.94142e-05	5.75247e-05	7.62402e-05	2.43558e-05	5.04422e-05	4.88078e-05	3.68222e-05	5.05063e-05
10_1_3_O-H_LJ	-2.157	-10.121	-9.125	-1.807	-15.634	-10.553	-15.935	-1.565	-2.43	-9.853	-4.525	-9.23		X10_1_3_O.H_LJ	-0.000282016	891	0.000608309	0.0025734	0.00285428	0.000509603	0.00440904	0.00297612	0.00449393	0.000441355	0.000685299	0.0027787	0.00127612	0.00260301
13_1_6_(H2O)HO_LJ	-0.2	-0.685	-0.57	-0.262	-0.756	-0.595	-0.779	-0.248	-0.345	-0.458	-0.357	-0.625		X13_1_6_.H2O.HO_LJ	-1.82428e-05	892	3.64855e-06	1.03984e-05	1.24963e-05	4.7796e-06	1.37915e-05	1.08544e-05	1.42111e-05	4.5242e-06	6.29375e-06	8.35518e-06	6.51267e-06	1.14017e-05
7_3_5_SH_LJ	-3.734	-13.04	-15.988	-4.906	-21.356	-18.569	-20.662	-4.718	-9.154	-11.687	-10.43	-15.264		X7_3_5_SH_LJ	-0.000358223	893	0.00133761	0.00572727	0.00467123	0.00175744	0.00765021	0.00665185	0.00740161	0.0016901	0.00327918	0.00418655	0.00373627	0.00546792
6_2_1_Ar(N-H)_C	31.36	30.878	31.277	31.446	31.009	16.803	31.199	31.511	30.445	31.441	31.304	30.971		X6_2_1_Ar.N.H._C	-0.000489786	894	-0.0153597	-0.015319	-0.0151236	-0.0154018	-0.0151878	-0.00822988	-0.0152808	-0.0154337	-0.0149115	-0.0153994	-0.0153323	-0.0151692
-1_4_3_COO-_LJ	-16.862	-15.497	32.683	-27.917	34.77	34.938	34.539	-30.935	-57.034	-56.013	31.384	-16.632		X.1_4_3_COO._LJ	-0.00153713	895	0.0259191	-0.0502381	0.0238209	0.0429121	-0.053446	-0.0537043	-0.053091	0.0475511	0.0876687	0.0860993	-0.0482413	0.0255656
7_3_5_Ar(N-H)_LJ	-1.844	-6.44	-7.895	-2.423	-10.544	-9.17	-10.203	-2.33	-4.521	-5.769	-5.151	-7.538		X7_3_5_Ar.N.H._LJ	-0.000176836	896	0.000326085	0.00139612	0.00113882	0.000428472	0.00186455	0.00162158	0.00180425	0.000412027	0.000799473	0.00102016	0.00091088	0.00133299
11_1_8_COO-_LJ	-0.269	-0.912	-0.847	-0.524	-1.099	-0.884	-1.105	-0.484	-0.662	-0.605	-0.503	-0.975		X11_1_8_COO._LJ	-2.93226e-05	897	7.88779e-06	2.48363e-05	2.67422e-05	1.53651e-05	3.22256e-05	2.59212e-05	3.24015e-05	1.41922e-05	1.94116e-05	1.77402e-05	1.47493e-05	2.85896e-05
13_0_5_(H2O)HO_LJ	-0.258	-1.023	-0.775	-0.349	-1.095	-0.811	-1.13	-0.322	-0.426	-0.649	-0.455	-0.864		X13_0_5_.H2O.HO_LJ	-3.04377e-05	898	7.85294e-06	2.35892e-05	3.11378e-05	1.06228e-05	3.33293e-05	2.4685e-05	3.43946e-05	9.80095e-06	1.29665e-05	1.97541e-05	1.38492e-05	2.62982e-05
12_3_5_(H2O)HO_LJ	-0.274	-0.822	-0.774	-0.358	-0.985	-0.814	-1.038	-0.352	-0.602	-0.635	-0.526	-0.783		X12_3_5_.H2O.HO_LJ	-1.74809e-05	899	4.78976e-06	1.35302e-05	1.43693e-05	6.25815e-06	1.72187e-05	1.42294e-05	1.81451e-05	6.15327e-06	1.05235e-05	1.11004e-05	9.19494e-06	1.36875e-05
-1_4_3_SH_LJ	-32.829	31.671	33.106	-33.54	35.12	35.288	34.891	-37.147	-67.353	-105.859	32.215	31.452		X.1_4_3_SH_LJ	0.00175471	900	-0.0576054	0.0580915	0.0555735	-0.058853	0.0616255	0.0619203	0.0612237	-0.0651823	-0.118185	-0.185752	0.056528	0.0551892
-1_4_3_Ar(N-H)_LJ	-16.205	31.324	32.815	-16.561	34.828	34.995	34.598	-18.341	-33.19	-51.86	31.885	30.997		X.1_4_3_Ar.N.H._LJ	0.00131122	901	-0.0212483	0.0430276	0.0410726	-0.0217151	0.0456671	0.0458861	0.0453655	-0.024049	-0.0435193	-0.0679998	0.0418082	0.0406438
6_1_1_COO-_LJ	-21.913	32.34	32.058	-61.57	32.855	33.289	33.096	-59.972	-113.858	33.211	-67.398	-89.823		X6_1_1_COO._LJ	0.000163408	902	-0.00358076	0.00523854	0.00528462	-0.010061	0.00536878	0.0054397	0.00540816	-0.00979992	-0.0186053	0.00542695	-0.0110134	-0.0146778
11_0_-2_Ar(N-H)_C	30.716	26.868	25.224	30.487	21.757	11.293	24.834	30.958	30.598	30.794	30.593	21.251		X11_0_.2_Ar.N.H._C	-0.000719988	903	-0.0221152	-0.018161	-0.0193446	-0.0219503	-0.0156648	-0.00813083	-0.0178802	-0.0222894	-0.0220302	-0.0221713	-0.0220266	-0.0153005
13_1_-2_Ar(N-H)_C	28.754	20.825	19.978	27.142	17.24	11.261	19.531	30.087	27.246	29.641	28.705	16.999		X13_1_.2_Ar.N.H._C	-0.000678289	904	-0.0195035	-0.0135509	-0.0141254	-0.0184101	-0.0116937	-0.00763822	-0.0132477	-0.0204077	-0.0184807	-0.0201052	-0.0194703	-0.0115302
14_5_-3_Ar(N-H)_C	22.456	15.164	15.412	21.32	12.649	12.088	14.575	23.71	20.172	23.295	25.049	12.613		X14_5_.3_Ar.N.H._C	-0.000481598	905	-0.0108148	-0.00742238	-0.00730295	-0.0102677	-0.00609173	-0.00582155	-0.00701929	-0.0114187	-0.00971479	-0.0112188	-0.0120635	-0.00607439
9_4_4_(H2O)HO_LJ	-0.825	-2.497	-2.672	-1.097	-3.295	-2.906	-3.45	-1.13	-2.863	-2.226	-1.918	-2.451		X9_4_4_.H2O.HO_LJ	-4.90518e-05	906	4.04677e-05	0.000131066	0.000122482	5.38098e-05	0.000161626	0.000142545	0.000169229	5.54285e-05	0.000140435	0.000109189	9.40814e-05	0.000120226
10_0_8_(H2O)HO_LJ	-0.384	-1.446	-1.291	-0.509	-1.75	-1.348	-1.703	-0.453	-0.586	-0.927	-0.731	-1.622		X10_0_8_.H2O.HO_LJ	-4.36094e-05	907	1.6746e-05	5.62997e-05	6.30591e-05	2.21972e-05	7.63164e-05	5.87854e-05	7.42667e-05	1.9755e-05	2.55551e-05	4.04259e-05	3.18784e-05	7.07344e-05
-1_4_8_O-H_LJ	-2.362	-60.835	32.07	-1.371	-141.375	-96.864	32.582	-1.281	-2.087	-3.805	-7.055	-81.215		X.1_4_8_O.H_LJ	-0.0201777	908	0.0476597	-0.647099	1.22751	0.0276636	2.85262	1.95449	-0.65743	0.0258476	0.0421109	0.0767761	0.142354	1.63873
11_3_6_(H2O)HO_LJ	-0.315	-0.973	-0.963	-0.413	-1.233	-1.02	-1.267	-0.4	-0.669	-0.749	-0.627	-0.995		X11_3_6_.H2O.HO_LJ	-2.18932e-05	909	6.89635e-06	2.10831e-05	2.13021e-05	9.04188e-06	2.69943e-05	2.2331e-05	2.77386e-05	8.75727e-06	1.46465e-05	1.6398e-05	1.3727e-05	2.17837e-05
9_3_6_(H2O)HO_LJ	-0.628	-2.054	-2.258	-0.849	-2.961	-2.458	-2.953	-0.806	-1.403	-1.681	-1.403	-2.313		X9_3_6_.H2O.HO_LJ	-4.98818e-05	910	3.13258e-05	0.000112633	0.000102457	4.23497e-05	0.0001477	0.000122609	0.000147301	4.02047e-05	6.99842e-05	8.38513e-05	6.99842e-05	0.000115377
11_3_3_SH_LJ	-1.187	-3.676	-3.529	-1.49	-4.545	-3.769	-4.991	-1.484	-3.073	-3.194	-2.413	-3.309		X11_3_3_SH_LJ	-6.359e-05	911	7.54813e-05	0.000224409	0.000233757	9.47491e-05	0.000289017	0.000239671	0.000317378	9.43676e-05	0.000195412	0.000203106	0.000153443	0.000210419
11_3_3_Ar(N-H)_LJ	-0.586	-1.816	-1.743	-0.736	-2.245	-1.862	-2.465	-0.733	-1.518	-1.578	-1.192	-1.635		X11_3_3_Ar.N.H._LJ	-3.14813e-05	912	1.84481e-05	5.4872e-05	5.71701e-05	2.31703e-05	7.06756e-05	5.86182e-05	7.76015e-05	2.30758e-05	4.77887e-05	4.96775e-05	3.75257e-05	5.1472e-05
10_2_3_O-H_LJ	-1.8	-6.961	-6.696	-1.41	-9.905	-7.527	-10.345	-1.312	-2.453	-6.73	-3.853	-6.377		X10_2_3_O.H_LJ	-0.00014372	913	0.000258696	0.00096235	0.00100044	0.000202645	0.00142355	0.00108178	0.00148679	0.000188561	0.000352546	0.000967237	0.000553754	0.000916504
5_2_1_Ar(N-H)_C	31.472	30.91	31.423	31.559	31.171	24.85	31.326	31.617	29.485	31.523	31.388	31.165		X5_2_1_Ar.N.H._C	-0.000244	914	-0.00767916	-0.00766721	-0.00754204	-0.00770039	-0.00760572	-0.0060634	-0.00764354	-0.00771454	-0.00719434	-0.00769161	-0.00765867	-0.00760426
14_1_-3_Ar(N-H)_C	26.463	18.598	17.674	24.519	15.25	10.971	17.216	28.453	25.505	26.763	26.607	15.016		X14_1_.3_Ar.N.H._C	-0.000599659	915	-0.0158688	-0.0105984	-0.0111525	-0.014703	-0.0091448	-0.00657886	-0.0103237	-0.0170621	-0.0152943	-0.0160487	-0.0159551	-0.00900448
10_3_6_SH_LJ	-0.931	-2.968	-3.075	-1.153	-3.995	-3.297	-4.036	-1.106	-1.889	-2.362	-1.954	-3.174		X10_3_6_SH_LJ	-6.73242e-05	916	6.26789e-05	0.000207022	0.000199818	7.76249e-05	0.00026896	0.000221968	0.000271721	7.44606e-05	0.000127176	0.00015902	0.000131552	0.000213687
10_3_6_Ar(N-H)_LJ	-0.46	-1.466	-1.519	-0.569	-1.974	-1.629	-1.993	-0.546	-0.933	-1.167	-0.965	-1.568		X10_3_6_Ar.N.H._LJ	-3.3319e-05	917	1.53267e-05	5.06116e-05	4.88457e-05	1.89585e-05	6.57717e-05	5.42767e-05	6.64048e-05	1.81922e-05	3.10866e-05	3.88833e-05	3.21528e-05	5.22442e-05
12_0_4_Ar(N-H)_LJ	-0.479	-2.169	-1.637	-0.64	-2.546	-1.743	-2.623	-0.57	-0.76	-1.473	-0.879	-1.815		X12_0_4_Ar.N.H._LJ	-6.72176e-05	918	3.21972e-05	0.000110035	0.000145795	4.30193e-05	0.000171136	0.00011716	0.000176312	3.83141e-05	5.10854e-05	9.90116e-05	5.90843e-05	0.000122
12_0_4_SH_LJ	-0.97	-4.391	-3.313	-1.295	-5.154	-3.529	-5.311	-1.155	-1.539	-2.983	-1.779	-3.675		X12_0_4_SH_LJ	-0.000136041	919	0.000131959	0.000450703	0.000597355	0.000176173	0.000701154	0.000480088	0.000722512	0.000157127	0.000209367	0.000405809	0.000242016	0.00049995
11_1_4_O-H_LJ	-1.118	-4.715	-4.008	-0.871	-6.28	-4.365	-6.282	-0.779	-1.153	-3.822	-2.205	-4.326		X11_1_4_O.H_LJ	-0.000128086	920	0.0001432	0.000513369	0.000603925	0.000111563	0.00080438	0.000559095	0.000804636	9.9779e-05	0.000147683	0.000489545	0.00028243	0.0005541
1_9_-2_Ar(N-H)_LJ	-15.727	-21.626	-19.7	-13.761	-37.387	-31.604	-35.043	-0.984	-42.808	-28.574	-29.261	-32.729		X1_9_.2_Ar.N.H._LJ	-0.000748799	921	0.0117764	0.0147513	0.0161935	0.0103042	0.0279953	0.023665	0.0262402	0.000736818	0.0320546	0.0213962	0.0219106	0.0245074
14_2_-2_Ar(N-H)_C	25.874	18.248	17.8	24.552	15.277	11.178	17.298	27.805	24.199	26.761	26.485	15.14		X14_2_.2_Ar.N.H._C	-0.000586853	922	-0.0151842	-0.010446	-0.0107089	-0.0144084	-0.00896535	-0.00655984	-0.0101514	-0.0163175	-0.0142013	-0.0157048	-0.0155428	-0.00888496
10_3_1_Ar(N-H)_C	30.505	24.381	26.606	30.653	22.524	13.903	25.723	30.832	26.369	30.828	30.641	22.45		X10_3_1_Ar.N.H._C	-0.000844703	923	-0.0257677	-0.0224742	-0.0205947	-0.0258927	-0.0190261	-0.0117439	-0.0217283	-0.0260439	-0.022274	-0.0260405	-0.0258825	-0.0189636
6_1_1_O-H_LJ	-35.7	32.382	31.876	-35.443	32.947	33.391	33.198	-34.518	-65.633	33.323	-111.894	-152.35		X6_1_1_O.H_LJ	0.00187878	924	-0.0670724	0.059888	0.0608386	-0.0665896	0.0619001	0.0627343	0.0623717	-0.0648517	-0.12331	0.0626066	-0.210224	-0.286232
8_2_6_O-H_LJ	-1.978	-7.186	-8.01	-1.511	-11.443	-8.895	-10.55	-1.348	-2.09	-6.301	-4.708	-8.91		X8_2_6_O.H_LJ	-0.000202466	925	0.000400478	0.00162175	0.00145492	0.000305926	0.00231682	0.00180094	0.00213602	0.000272924	0.000423154	0.00127574	0.000953211	0.00180397
13_2_-1_Ar(N-H)_C	27.902	20.159	19.948	27.026	17.14	11.539	19.448	29.395	25.493	29.415	28.393	17.012		X13_2_.1_Ar.N.H._C	-0.000657677	926	-0.0183505	-0.0131193	-0.0132581	-0.0177744	-0.0112726	-0.00758893	-0.0127905	-0.0193324	-0.0167662	-0.0193456	-0.0186734	-0.0111884
13_0_6_SH_LJ	-0.451	-1.709	-1.321	-0.555	-1.811	-1.38	-1.846	-0.515	-0.675	-1.066	-0.791	-1.5		X13_0_6_SH_LJ	-4.93005e-05	927	2.22345e-05	6.51259e-05	8.42545e-05	2.73618e-05	8.92832e-05	6.80347e-05	9.10087e-05	2.53897e-05	3.32778e-05	5.25543e-05	3.89967e-05	7.39507e-05
13_0_6_Ar(N-H)_LJ	-0.223	-0.844	-0.653	-0.274	-0.895	-0.682	-0.912	-0.254	-0.333	-0.527	-0.391	-0.741		X13_0_6_Ar.N.H._LJ	-2.43257e-05	928	5.42463e-06	1.58847e-05	2.05309e-05	6.66524e-06	2.17715e-05	1.65901e-05	2.2185e-05	6.17873e-06	8.10046e-06	1.28196e-05	9.51135e-06	1.80253e-05
10_1_8_COO-_LJ	-0.373	-1.291	-1.26	-0.737	-1.654	-1.318	-1.644	-0.669	-0.917	-0.875	-0.725	-1.476		X10_1_8_COO._LJ	-4.17147e-05	929	1.55596e-05	5.25605e-05	5.38536e-05	3.07437e-05	6.89961e-05	5.49799e-05	6.85789e-05	2.79071e-05	3.82524e-05	3.65003e-05	3.02431e-05	6.15709e-05
12_3_4_(H2O)HO_LJ	-0.327	-0.978	-0.911	-0.431	-1.162	-0.96	-1.25	-0.427	-0.772	-0.78	-0.63	-0.898		X12_3_4_.H2O.HO_LJ	-1.95945e-05	930	6.4074e-06	1.78506e-05	1.91634e-05	8.44523e-06	2.27688e-05	1.88107e-05	2.44931e-05	8.36685e-06	1.51269e-05	1.52837e-05	1.23445e-05	1.75959e-05
10_4_1_Ar(N-H)_C	30.005	22.096	24.855	30.413	20.558	15.189	23.648	30.618	23.257	30.655	30.55	20.673		X10_4_1_Ar.N.H._C	-0.000796464	931	-0.0238979	-0.0197961	-0.0175987	-0.0242229	-0.0163737	-0.0120975	-0.0188348	-0.0243861	-0.0185234	-0.0244156	-0.024332	-0.0164653
11_5_0_Ar(N-H)_C	27.127	18.869	20.895	27.966	16.882	14.827	19.624	29.406	20.609	29.853	29.83	17.065		X11_5_0_Ar.N.H._C	-0.000634537	932	-0.0172131	-0.0132586	-0.0119731	-0.0177455	-0.0107123	-0.00940828	-0.0124522	-0.0186592	-0.0130772	-0.0189428	-0.0189282	-0.0108284
13_0_4_COO-_LJ	-0.328	-1.335	-1.001	-0.678	-1.442	-1.049	-1.53	-0.625	-0.837	-0.86	-0.576	-1.082		X13_0_4_COO._LJ	-4.53181e-05	933	1.48643e-05	4.53634e-05	6.04997e-05	3.07257e-05	6.53487e-05	4.75387e-05	6.93367e-05	2.83238e-05	3.79313e-05	3.89736e-05	2.61032e-05	4.90342e-05
13_5_-1_Ar(N-H)_C	24.187	16.668	17.505	23.975	14.404	12.802	16.596	25.827	20.446	25.94	26.829	14.493		X13_5_.1_Ar.N.H._C	-0.000534961	934	-0.0129391	-0.0093645	-0.00891674	-0.0128257	-0.00770559	-0.00684858	-0.00887822	-0.0138165	-0.0109378	-0.0138769	-0.0143525	-0.0077532
12_1_7_SH_LJ	-0.481	-1.666	-1.447	-0.585	-1.921	-1.514	-1.935	-0.546	-0.754	-1.116	-0.883	-1.638		X12_1_7_SH_LJ	-4.43357e-05	935	2.13255e-05	6.41538e-05	7.38633e-05	2.59364e-05	8.5169e-05	6.71243e-05	8.57897e-05	2.42073e-05	3.34291e-05	4.94787e-05	3.91485e-05	7.26219e-05
12_1_7_Ar(N-H)_LJ	-0.238	-0.823	-0.715	-0.289	-0.949	-0.748	-0.956	-0.27	-0.372	-0.551	-0.436	-0.809		X12_1_7_Ar.N.H._LJ	-2.18646e-05	936	5.20378e-06	1.56332e-05	1.79946e-05	6.31888e-06	2.07495e-05	1.63548e-05	2.09026e-05	5.90345e-06	8.13365e-06	1.20474e-05	9.53298e-06	1.76885e-05
5_1_5_COO-_LJ	-9.709	-34.652	-47.699	-24.909	-67.282	-58.465	-60.234	-19.989	-27.35	-31.31	-33.971	-55.603		X5_1_5_COO._LJ	-0.00170462	937	0.0165502	0.0813088	0.0590686	0.0424605	0.11469	0.0996608	0.102676	0.0340737	0.0466214	0.0533717	0.0579077	0.0947822
9_4_1_Ar(N-H)_C	30.505	23.457	27.447	30.741	22.352	16.805	25.847	30.843	23.001	30.856	30.808	22.478		X9_4_1_Ar.N.H._C	-0.000872964	938	-0.0266298	-0.0239602	-0.0204771	-0.0268358	-0.0195125	-0.0146702	-0.0225635	-0.0269248	-0.020079	-0.0269362	-0.0268943	-0.0196225
3_2_8_SH_LJ	-4.334	-22.454	-100.218	-5.086	-106.122	-82.608	31.674	-4.11	-6.8	-6.622	-11.545	-72.399		X3_2_8_SH_LJ	-0.00685184	939	0.0296959	0.686677	0.153851	0.0348484	0.727131	0.566017	-0.217025	0.0281611	0.0465925	0.0453729	0.0791045	0.496066
1_1_0_Ar(N-H)_C	31.965	-49.737	31.508	31.966	31.211	31.85	31.861	32.03	31.754	31.801	32.002	31.5		X1_1_0_Ar.N.H._C	-0.00441036	940	-0.140977	-0.138961	0.219358	-0.140981	-0.137652	-0.14047	-0.140518	-0.141264	-0.140046	-0.140254	-0.14114	-0.138926
10_2_7_(H2O)HO_LJ	-0.403	-1.359	-1.371	-0.538	-1.819	-1.456	-1.802	-0.498	-0.744	-1.011	-0.819	-1.519		X10_2_7_.H2O.HO_LJ	-3.54809e-05	941	1.42988e-05	4.86444e-05	4.82186e-05	1.90888e-05	6.45398e-05	5.16603e-05	6.39367e-05	1.76695e-05	2.63978e-05	3.58712e-05	2.90589e-05	5.38956e-05
11_1_6_O-H_LJ	-0.722	-2.77	-2.403	-0.532	-3.468	-2.557	-3.35	-0.482	-0.676	-2.022	-1.402	-2.78		X11_1_6_O.H_LJ	-7.55272e-05	942	5.45307e-05	0.000181492	0.00020921	4.01805e-05	0.000261928	0.000193123	0.000253016	3.64041e-05	5.10564e-05	0.000152716	0.000105889	0.000209966
9_3_2_(H2O)HO_LJ	-1.57	-5.299	-5.559	-2.202	-6.897	-6.189	-7.801	-2.249	-6.646	-5.385	-3.68	-4.566		X9_3_2_.H2O.HO_LJ	-8.05961e-05	943	0.000126536	0.000448034	0.000427079	0.000177473	0.000555871	0.000498809	0.00062873	0.000181261	0.000535641	0.00043401	0.000296594	0.000368002
13_0_-3_Ar(N-H)_C	29.326	21.104	19.657	26.98	17.056	11.057	19.249	30.26	28.687	29.51	28.698	16.725		X13_0_.3_Ar.N.H._C	-0.000683729	944	-0.020051	-0.0134401	-0.0144294	-0.018447	-0.0116617	-0.00755999	-0.0131611	-0.0206896	-0.0196141	-0.0201768	-0.0196217	-0.0114354
11_0_8_(H2O)HO_LJ	-0.272	-1.004	-0.861	-0.356	-1.15	-0.898	-1.138	-0.323	-0.418	-0.629	-0.501	-1.046		X11_0_8_.H2O.HO_LJ	-2.94432e-05	945	8.00854e-06	2.53506e-05	2.95609e-05	1.04818e-05	3.38596e-05	2.644e-05	3.35063e-05	9.51014e-06	1.23072e-05	1.85198e-05	1.4751e-05	3.07976e-05
6_3_2_O-H_LJ	-11.543	-46.828	-52.58	-8.702	-53.866	-57.151	-55.941	-10.188	-46.702	-43.314	-41.434	-36.544		X6_3_2_O.H_LJ	-0.000708016	946	0.00817263	0.0372275	0.033155	0.00616116	0.038138	0.0404638	0.0396071	0.00721327	0.0330658	0.030667	0.0293359	0.0258737
8_4_4_SH_LJ	-2.516	-7.897	-8.82	-3.129	-10.806	-9.772	-11.198	-3.26	-8.99	-7.065	-6.392	-7.885		X8_4_4_SH_LJ	-0.00015254	947	0.00038379	0.0013454	0.00120461	0.000477297	0.00164834	0.00149062	0.00170814	0.000497279	0.00137133	0.00107769	0.000975034	0.00120278
12_2_7_COO-_LJ	-0.223	-0.706	-0.654	-0.433	-0.837	-0.684	-0.858	-0.413	-0.607	-0.494	-0.414	-0.709		X12_2_7_COO._LJ	-2.16951e-05	948	4.838e-06	1.41886e-05	1.53167e-05	9.39397e-06	1.81588e-05	1.48394e-05	1.86144e-05	8.96006e-06	1.31689e-05	1.07174e-05	8.98176e-06	1.53818e-05
8_1_0_COO-_LJ	-6.303	-29.856	-35.987	-15.642	-40.139	-47.137	-49.372	-14.475	-33.573	-30.121	-14.529	-22.207		X8_1_0_COO._LJ	-0.000543583	949	0.0034262	0.0195619	0.0162292	0.00850273	0.0218189	0.0256229	0.0268378	0.00786837	0.0182497	0.0163733	0.00789772	0.0120713
10_4_4_SH_LJ	-1.201	-3.494	-3.597	-1.469	-4.427	-3.854	-4.712	-1.505	-3.493	-3.029	-2.598	-3.368		X10_4_4_SH_LJ	-6.06356e-05	950	7.28233e-05	0.000218106	0.000211861	8.90736e-05	0.000268434	0.000233689	0.000285715	9.12565e-05	0.0002118	0.000183665	0.000157531	0.000204221
9_1_2_(H2O)HO_LJ	-2.507	-12.954	-13.051	-4.227	-22.46	-16.968	-25.077	-3.585	-6.024	-15.352	-5.627	-11.321		X9_1_2_.H2O.HO_LJ	-0.000328155	951	0.000822685	0.00428275	0.00425092	0.00138711	0.00737036	0.00556813	0.00822914	0.00117644	0.00197681	0.00503784	0.00184653	0.00371504
10_4_4_Ar(N-H)_LJ	-0.593	-1.726	-1.777	-0.726	-2.187	-1.904	-2.327	-0.743	-1.726	-1.496	-1.283	-1.664		X10_4_4_Ar.N.H._LJ	-3.00306e-05	952	1.78081e-05	5.33644e-05	5.18328e-05	2.18022e-05	6.56769e-05	5.71782e-05	6.98812e-05	2.23127e-05	5.18328e-05	4.49258e-05	3.85292e-05	4.99709e-05
8_4_4_Ar(N-H)_LJ	-1.243	-3.9	-4.356	-1.545	-5.337	-4.826	-5.531	-1.61	-4.44	-3.489	-3.157	-3.895		X8_4_4_Ar.N.H._LJ	-7.52614e-05	953	9.35499e-05	0.000327839	0.000293519	0.000116279	0.00040167	0.000363212	0.000416271	0.000121171	0.000334161	0.000262587	0.0002376	0.000293143
15_3_-3_Ar(N-H)_C	23.222	15.849	15.53	21.776	13.204	10.985	14.964	24.671	21.824	23.749	24.414	13.087		X15_3_.3_Ar.N.H._C	-0.000504493	954	-0.0117153	-0.00783478	-0.00799571	-0.0109858	-0.00666133	-0.00554186	-0.00754924	-0.0124464	-0.0110101	-0.0119812	-0.0123167	-0.0066023
9_3_5_O-H_LJ	-1.428	-4.808	-5.107	-1.053	-6.882	-5.618	-6.732	-1.009	-1.908	-4.27	-3.273	-5.117		X9_3_5_O.H_LJ	-0.00010343	955	0.000147698	0.000528218	0.000497292	0.000108912	0.000711807	0.000581071	0.000696292	0.000104361	0.000197345	0.000441647	0.000338527	0.000529252
12_6_-3_Ar(N-H)_C	23.127	15.618	16.545	22.288	12.889	14.166	15.276	24.305	19.157	24.385	27.653	12.948		X12_6_.3_Ar.N.H._C	-0.00050001	956	-0.0115637	-0.00827266	-0.00780915	-0.0111442	-0.00644463	-0.00708314	-0.00763815	-0.0121527	-0.00957869	-0.0121927	-0.0138268	-0.00647413
13_2_5_(H2O)HO_LJ	-0.218	-0.69	-0.602	-0.285	-0.782	-0.629	-0.825	-0.276	-0.424	-0.497	-0.397	-0.627		X13_2_5_.H2O.HO_LJ	-1.60678e-05	957	3.50279e-06	9.67285e-06	1.10868e-05	4.57934e-06	1.25651e-05	1.01067e-05	1.3256e-05	4.43473e-06	6.81277e-06	7.98572e-06	6.37894e-06	1.00745e-05
13_0_7_(H2O)HO_LJ	-0.175	-0.631	-0.502	-0.227	-0.664	-0.522	-0.676	-0.212	-0.277	-0.388	-0.306	-0.575		X13_0_7_.H2O.HO_LJ	-1.79655e-05	958	3.14397e-06	9.0187e-06	1.13362e-05	4.07818e-06	1.19291e-05	9.37801e-06	1.21447e-05	3.80869e-06	4.97645e-06	6.97063e-06	5.49745e-06	1.03302e-05
14_0_6_COO-_LJ	-0.162	-0.571	-0.441	-0.316	-0.58	-0.458	-0.604	-0.3	-0.393	-0.35	-0.276	-0.488		X14_0_6_COO._LJ	-1.91585e-05	959	3.10367e-06	8.44888e-06	1.09395e-05	6.05407e-06	1.11119e-05	8.77457e-06	1.15717e-05	5.74754e-06	7.52927e-06	6.70546e-06	5.28773e-06	9.34933e-06
11_2_7_(H2O)HO_LJ	-0.288	-0.944	-0.907	-0.377	-1.184	-0.955	-1.193	-0.355	-0.526	-0.68	-0.558	-0.995		X11_2_7_.H2O.HO_LJ	-2.36433e-05	960	6.80926e-06	2.14444e-05	2.23192e-05	8.91351e-06	2.79936e-05	2.25793e-05	2.82064e-05	8.39335e-06	1.24363e-05	1.60774e-05	1.31929e-05	2.3525e-05
4_0_4_(H2O)HO_LJ	-47.883	-102.951	-143.295	-59.46	32.72	-169.879	-166.45	-50.208	-66.208	32.098	31.628	-23.478		X4_0_4_.H2O.HO_LJ	0.0121289	961	-0.580769	-1.73801	-1.24868	-0.721186	0.396858	-2.06045	-2.01886	-0.608969	-0.803032	0.389314	0.383613	-0.284763
8_3_5_O-H_LJ	-2.099	-7.236	-8.173	-1.571	-11.046	-9.188	-10.604	-1.502	-2.9	-6.605	-5.253	-8.053		X8_3_5_O.H_LJ	-0.000167768	962	0.000352145	0.00137117	0.00121397	0.000263563	0.00185316	0.00154145	0.00177901	0.000251987	0.000486527	0.00110811	0.000881285	0.00135103
13_0_5_SH_LJ	-0.542	-2.148	-1.628	-0.681	-2.3	-1.704	-2.373	-0.63	-0.833	-1.362	-0.955	-1.813		X13_0_5_SH_LJ	-6.21933e-05	963	3.37088e-05	0.000101251	0.000133591	4.23536e-05	0.000143045	0.000105977	0.000147585	3.91818e-05	5.1807e-05	8.47073e-05	5.93946e-05	0.000112756
13_0_5_Ar(N-H)_LJ	-0.268	-1.061	-0.804	-0.337	-1.136	-0.842	-1.172	-0.311	-0.411	-0.673	-0.472	-0.896		X13_0_5_Ar.N.H._LJ	-3.07466e-05	964	8.2401e-06	2.47203e-05	3.26222e-05	1.03616e-05	3.49282e-05	2.58887e-05	3.60351e-05	9.56221e-06	1.26369e-05	2.06925e-05	1.45124e-05	2.7549e-05
13_1_4_COO-_LJ	-0.304	-1.087	-0.883	-0.617	-1.214	-0.925	-1.298	-0.583	-0.849	-0.758	-0.544	-0.924		X13_1_4_COO._LJ	-3.41766e-05	965	1.03897e-05	3.0178e-05	3.715e-05	2.1087e-05	4.14904e-05	3.16134e-05	4.43613e-05	1.9925e-05	2.9016e-05	2.59059e-05	1.85921e-05	3.15792e-05
11_1_3_(H2O)HO_LJ	-0.768	-3.289	-2.824	-1.138	-4.445	-3.11	-4.762	-1.023	-1.577	-2.765	-1.511	-2.861		X11_1_3_.H2O.HO_LJ	-8.7754e-05	966	6.73951e-05	0.000247817	0.000288623	9.98641e-05	0.000390067	0.000272915	0.000417885	8.97724e-05	0.000138388	0.00024264	0.000132596	0.000251064
13_1_5_SH_LJ	-0.504	-1.776	-1.454	-0.623	-1.974	-1.522	-2.058	-0.589	-0.837	-1.213	-0.903	-1.565		X13_1_5_SH_LJ	-4.56184e-05	967	2.29917e-05	6.63291e-05	8.10183e-05	2.84203e-05	9.00507e-05	6.94312e-05	9.38826e-05	2.68692e-05	3.81826e-05	5.53351e-05	4.11934e-05	7.13928e-05
13_1_5_Ar(N-H)_LJ	-0.249	-0.877	-0.718	-0.308	-0.975	-0.752	-1.017	-0.291	-0.414	-0.599	-0.446	-0.773		X13_1_5_Ar.N.H._LJ	-2.25115e-05	968	5.60536e-06	1.61633e-05	1.97426e-05	6.93354e-06	2.19487e-05	1.69286e-05	2.28942e-05	6.55085e-06	9.31976e-06	1.34844e-05	1.00401e-05	1.74014e-05
6_1_1_(H2O)HO_LJ	-20.512	32.056	31.275	-37.335	32.671	33.125	32.93	-36.402	-68.421	33.059	-64.478	-88.073		X6_1_1_.H2O.HO_LJ	0.000913641	969	-0.0187406	0.0285741	0.0292877	-0.0341108	0.0298496	0.0302644	0.0300862	-0.0332584	-0.0625123	0.0302041	-0.0589098	-0.0804671
12_3_5_SH_LJ	-0.576	-1.727	-1.625	-0.7	-2.067	-1.71	-2.179	-0.688	-1.176	-1.334	-1.104	-1.645		X12_3_5_SH_LJ	-3.49825e-05	970	2.01499e-05	5.68466e-05	6.04148e-05	2.44878e-05	7.23089e-05	5.98201e-05	7.62269e-05	2.4068e-05	4.11395e-05	4.66667e-05	3.86207e-05	5.75463e-05
12_3_5_Ar(N-H)_LJ	-0.285	-0.853	-0.803	-0.346	-1.021	-0.845	-1.076	-0.34	-0.581	-0.659	-0.545	-0.813		X12_3_5_Ar.N.H._LJ	-1.72666e-05	971	4.92099e-06	1.38651e-05	1.47284e-05	5.97425e-06	1.76292e-05	1.45903e-05	1.85789e-05	5.87065e-06	1.00319e-05	1.13787e-05	9.41031e-06	1.40378e-05
13_1_6_SH_LJ	-0.42	-1.438	-1.197	-0.511	-1.588	-1.25	-1.636	-0.484	-0.675	-0.961	-0.749	-1.313		X13_1_6_SH_LJ	-3.70137e-05	972	1.55457e-05	4.43054e-05	5.32257e-05	1.8914e-05	5.87777e-05	4.62671e-05	6.05544e-05	1.79146e-05	2.49842e-05	3.55701e-05	2.77232e-05	4.8599e-05
13_1_6_Ar(N-H)_LJ	-0.207	-0.71	-0.591	-0.252	-0.785	-0.618	-0.808	-0.239	-0.333	-0.475	-0.37	-0.648		X13_1_6_Ar.N.H._LJ	-1.83635e-05	973	3.80125e-06	1.08528e-05	1.30381e-05	4.6276e-06	1.44154e-05	1.13486e-05	1.48377e-05	4.38888e-06	6.11505e-06	8.72267e-06	6.7945e-06	1.18996e-05
14_5_-2_Ar(N-H)_C	22.768	15.494	15.901	22.042	13.148	12.035	15.097	24.13	20.091	23.986	25.159	13.174		X14_5_.2_Ar.N.H._C	-0.000490254	974	-0.0111621	-0.00779552	-0.00759599	-0.0108062	-0.00644586	-0.0059002	-0.00740136	-0.0118298	-0.00984969	-0.0117592	-0.0123343	-0.0064586
10_3_4_O-H_LJ	-1.218	-4.019	-4.015	-0.894	-5.365	-4.366	-5.492	-0.872	-1.755	-3.603	-2.63	-3.893		X10_3_4_O.H_LJ	-7.28993e-05	975	8.87913e-05	0.000292691	0.000292982	6.51719e-05	0.000391105	0.000318278	0.000400363	6.35682e-05	0.000127938	0.000262656	0.000191725	0.000283797
0_5_8_SH_LJ	-2.159	-28.489	-95.003	-2.245	-95.06	-71.135	31.595	-2.192	-3.584	-3.563	-6.475	-41.247		X0_5_8_SH_LJ	-0.00640512	976	0.0138286	0.608505	0.182475	0.0143795	0.60887	0.455628	-0.20237	0.01404	0.0229559	0.0228214	0.0414731	0.264192
6_2_5_O-H_LJ	-6.595	-24.747	-31.972	-5.417	-46.459	-38.891	-41.049	-4.852	-7.602	-24.073	-21.262	-33.045		X6_2_5_O.H_LJ	-0.000884421	977	0.00583275	0.0282767	0.0218868	0.00479091	0.0410893	0.034396	0.0363046	0.00429121	0.00672337	0.0212907	0.0188046	0.0292257
3_3_5_COO-_LJ	-7.766	-37.849	-3.896	-15.21	32.714	32.965	32.392	-14.825	-27.855	-13.912	-39.671	-60.458		X3_3_5_COO._LJ	-0.000627742	978	0.00487504	0.00244568	0.0237594	0.00954795	-0.0205359	-0.0206935	-0.0203338	0.00930627	0.0174857	0.00873314	0.0249031	0.037952
15_4_-3_Ar(N-H)_C	22.349	15.118	15.03	21.079	12.641	11.185	14.387	23.645	20.7	23.002	24.039	12.567		X15_4_.3_Ar.N.H._C	-0.000478404	979	-0.0106918	-0.00719041	-0.00723251	-0.0100843	-0.0060475	-0.00535094	-0.00688279	-0.0113119	-0.00990295	-0.0110042	-0.0115003	-0.0060121
4_0_4_O-H_LJ	-83.054	-174.075	-246.425	-68.401	32.996	-291.467	-286.969	-53.962	-70.661	32.421	32.071	-20.875		X4_0_4_O.H_LJ	0.0206401	980	-1.71424	-5.08622	-3.59292	-1.4118	0.681039	-6.01589	-5.92305	-1.11378	-1.45845	0.669171	0.661947	-0.430861
10_5_0_Ar(N-H)_C	28.647	19.841	22.697	28.512	17.978	16.317	21.084	30.125	20.076	30.248	30.497	18.203		X10_5_0_Ar.N.H._C	-0.00074065	981	-0.0212174	-0.0168105	-0.0146952	-0.0211174	-0.0133154	-0.0120852	-0.0156159	-0.0223121	-0.0148693	-0.0224032	-0.0225876	-0.0134821
7_1_0_Ar(N-H)_C	31.349	31.08	31.222	31.385	30.957	6.214	31.204	31.504	31.07	31.422	31.282	30.866		X7_1_0_Ar.N.H._C	-0.000813991	982	-0.0255178	-0.0254144	-0.0252988	-0.0255471	-0.0251987	-0.00505814	-0.0253998	-0.025644	-0.0252907	-0.0255772	-0.0254633	-0.0251246
13_0_8_COO-_LJ	-0.152	-0.518	-0.426	-0.29	-0.545	-0.442	-0.558	-0.274	-0.355	-0.315	-0.263	-0.488		X13_0_8_COO._LJ	-1.70468e-05	983	2.59112e-06	7.26195e-06	8.83026e-06	4.94358e-06	9.29052e-06	7.5347e-06	9.51213e-06	4.67083e-06	6.05162e-06	5.36975e-06	4.48332e-06	8.31885e-06
10_0_8_SH_LJ	-0.808	-3.036	-2.711	-0.994	-3.674	-2.832	-3.575	-0.884	-1.144	-1.945	-1.535	-3.404		X10_0_8_SH_LJ	-8.90146e-05	984	7.19238e-05	0.000241319	0.000270248	8.84805e-05	0.00032704	0.000252089	0.000318227	7.86889e-05	0.000101833	0.000173133	0.000136637	0.000303006
5_1_5_(H2O)HO_LJ	-9.059	-32.592	-44.991	-15.275	-65.436	-55.751	-56.978	-12.268	-16.804	-30.684	-32.146	-52.854		X5_1_5_.H2O.HO_LJ	-0.0014804	985	0.0134109	0.0666047	0.0482492	0.0226131	0.0968715	0.0825338	0.0843502	0.0181615	0.0248766	0.0454246	0.0475889	0.0782451
10_0_8_Ar(N-H)_LJ	-0.399	-1.5	-1.339	-0.491	-1.815	-1.399	-1.766	-0.437	-0.565	-0.961	-0.758	-1.681		X10_0_8_Ar.N.H._LJ	-4.40135e-05	986	1.75614e-05	5.89341e-05	6.60203e-05	2.16106e-05	7.98846e-05	6.15749e-05	7.77279e-05	1.92339e-05	2.48676e-05	4.2297e-05	3.33623e-05	7.39867e-05
12_3_4_SH_LJ	-0.687	-2.053	-1.914	-0.841	-2.44	-2.015	-2.626	-0.834	-1.508	-1.638	-1.323	-1.885		X12_3_4_SH_LJ	-3.87844e-05	987	2.66449e-05	7.42334e-05	7.96244e-05	3.26177e-05	9.4634e-05	7.81506e-05	0.000101848	3.23462e-05	5.84869e-05	6.35289e-05	5.13118e-05	7.31087e-05
12_3_4_Ar(N-H)_LJ	-0.339	-1.014	-0.946	-0.416	-1.205	-0.996	-1.297	-0.412	-0.745	-0.809	-0.653	-0.931		X12_3_4_Ar.N.H._LJ	-1.91697e-05	988	6.49851e-06	1.81345e-05	1.9438e-05	7.97457e-06	2.30994e-05	1.9093e-05	2.4863e-05	7.8979e-06	1.42814e-05	1.55082e-05	1.25178e-05	1.78469e-05
7_3_2_SH_LJ	-8.485	-32.429	-36.333	-11.283	-40.504	-41.016	-42.905	-12.257	-49.514	-32.98	-25.111	-26.542		X7_3_2_SH_LJ	-0.000637473	989	0.00540896	0.0231613	0.0206726	0.00719261	0.0258202	0.0261466	0.0273508	0.00781351	0.0315639	0.0210239	0.0160076	0.0169198
11_3_6_COO-_LJ	-0.339	-1.046	-1.036	-0.669	-1.326	-1.098	-1.363	-0.648	-1.083	-0.805	-0.675	-1.071		X11_3_6_COO._LJ	-3.0984e-05	990	1.05036e-05	3.20994e-05	3.24092e-05	2.07283e-05	4.10847e-05	3.40204e-05	4.22312e-05	2.00776e-05	3.35556e-05	2.49421e-05	2.09142e-05	3.31838e-05
10_4_4_(H2O)HO_LJ	-0.572	-1.664	-1.713	-0.752	-2.109	-1.835	-2.245	-0.771	-1.789	-1.443	-1.237	-1.604		X10_4_4_.H2O.HO_LJ	-3.05961e-05	991	1.7501e-05	5.24112e-05	5.0912e-05	2.30083e-05	6.45273e-05	5.61439e-05	6.86883e-05	2.35896e-05	5.47365e-05	4.41502e-05	3.78474e-05	4.90762e-05
7_2_1_O-H_LJ	-12.213	-56.822	-69.685	-10.231	-72.335	-88.302	-86.513	-10.547	-37.201	-58.936	-34.672	-42.021		X7_2_1_O.H_LJ	-0.000454193	992	0.00554706	0.0316504	0.0258082	0.00464685	0.0328541	0.0401062	0.0392936	0.00479037	0.0168964	0.0267683	0.0157478	0.0190856
15_2_-3_Ar(N-H)_C	24.043	16.548	15.968	22.436	13.731	10.734	15.489	25.627	22.917	24.471	24.695	13.578		X15_2_.3_Ar.N.H._C	-0.000527237	993	-0.0126764	-0.00841892	-0.00872472	-0.0118291	-0.00723949	-0.00565936	-0.00816638	-0.0135115	-0.0120827	-0.012902	-0.0130201	-0.00715883
11_3_6_SH_LJ	-0.662	-2.043	-2.023	-0.807	-2.59	-2.143	-2.661	-0.782	-1.306	-1.572	-1.317	-2.091		X11_3_6_SH_LJ	-4.39367e-05	994	2.90861e-05	8.8884e-05	8.97627e-05	3.54569e-05	0.000113796	9.41564e-05	0.000116916	3.43585e-05	5.73814e-05	6.90685e-05	5.78647e-05	9.18717e-05
11_3_6_Ar(N-H)_LJ	-0.327	-1.009	-0.999	-0.399	-1.279	-1.059	-1.315	-0.386	-0.645	-0.777	-0.651	-1.033		X11_3_6_Ar.N.H._LJ	-2.16765e-05	995	7.08823e-06	2.16549e-05	2.18716e-05	8.64894e-06	2.77243e-05	2.29555e-05	2.85047e-05	8.36714e-06	1.39814e-05	1.68427e-05	1.41114e-05	2.23919e-05
9_3_6_SH_LJ	-1.32	-4.312	-4.741	-1.657	-6.213	-5.161	-6.199	-1.575	-2.739	-3.526	-2.947	-4.854		X9_3_6_SH_LJ	-0.00010023	996	0.000132303	0.000475189	0.00043219	0.000166081	0.000622727	0.000517285	0.000621324	0.000157862	0.000274529	0.00035341	0.000295377	0.000486515
9_3_6_Ar(N-H)_LJ	-0.652	-2.13	-2.342	-0.819	-3.068	-2.549	-3.062	-0.778	-1.353	-1.742	-1.456	-2.398		X9_3_6_Ar.N.H._LJ	-4.94477e-05	997	3.22399e-05	0.000115807	0.000105324	4.04977e-05	0.000151706	0.000126042	0.000151409	3.84703e-05	6.69028e-05	8.61379e-05	7.19959e-05	0.000118576
12_1_8_COO-_LJ	-0.195	-0.642	-0.577	-0.375	-0.736	-0.599	-0.75	-0.353	-0.481	-0.418	-0.353	-0.651		X12_1_8_COO._LJ	-2.01824e-05	998	3.93558e-06	1.16453e-05	1.29571e-05	7.56842e-06	1.48543e-05	1.20893e-05	1.51368e-05	7.1244e-06	9.70776e-06	8.43626e-06	7.1244e-06	1.31388e-05
7_3_2_Ar(N-H)_LJ	-4.191	-16	-17.922	-5.572	-19.972	-20.235	-21.164	-6.053	-24.396	-16.243	-12.399	-13.104		X7_3_2_Ar.N.H._LJ	-0.000314089	999	0.00131635	0.0056291	0.00502542	0.0017501	0.00627298	0.00635559	0.00664738	0.00190118	0.00766251	0.00510175	0.00389439	0.00411582
12_5_0_Ar(N-H)_C	25.7	17.862	19.292	26.153	15.842	13.639	18.271	27.655	20.653	28.101	28.543	16.003		X12_5_0_Ar.N.H._C	-0.000584185	1000	-0.0150136	-0.0112701	-0.0104347	-0.0152782	-0.00925466	-0.0079677	-0.0106736	-0.0161556	-0.0120652	-0.0164162	-0.0166744	-0.00934872
7_0_-1_Ar(N-H)_C	31.422	31.26	31.274	31.413	31.014	3.817	31.292	31.57	31.34	31.471	31.332	30.927		X7_0_.1_Ar.N.H._C	-0.000888233	1001	-0.0279101	-0.0277786	-0.0277662	-0.0279021	-0.0275477	-0.00339039	-0.0277946	-0.0280415	-0.0278372	-0.0279536	-0.0278301	-0.0274704
7_2_6_(H2O)HO_LJ	-1.683	-6.049	-7.553	-2.437	-10.614	-8.608	-9.967	-2.15	-3.321	-5.316	-4.37	-8.175		X7_2_6_.H2O.HO_LJ	-0.000189993	1002	0.000319758	0.00143502	0.00114927	0.000463013	0.00201659	0.00163546	0.00189366	0.000408485	0.000630967	0.00101	0.00083027	0.00155319
8_1_1_(H2O)HO_LJ	-5.283	-28.982	-34.025	-9.277	-46.212	-49.14	-55.361	-8.025	-15.62	-32.504	-12.665	-22.869		X8_1_1_.H2O.HO_LJ	-0.000564151	1003	0.00298041	0.0191952	0.0163502	0.00523363	0.0260706	0.0277224	0.031232	0.00452731	0.00881204	0.0183372	0.00714498	0.0129016
14_4_-1_Ar(N-H)_C	24.062	16.694	17.015	23.531	14.361	11.715	16.354	25.696	21.358	25.541	25.686	14.387		X14_4_.1_Ar.N.H._C	-0.000531503	1004	-0.012789	-0.00904352	-0.0088729	-0.0125068	-0.00763291	-0.00622655	-0.00869219	-0.0136575	-0.0113518	-0.0135751	-0.0136522	-0.00764673
12_1_-1_Ar(N-H)_C	30.124	23.402	22.749	29.407	19.712	11.315	22.372	30.64	29.068	30.485	29.974	19.439		X12_1_.1_Ar.N.H._C	-0.00073225	1005	-0.0220583	-0.0166579	-0.0171361	-0.0215333	-0.0144341	-0.0082854	-0.0163819	-0.0224361	-0.021285	-0.0223226	-0.0219484	-0.0142342
7_2_1_Ar(N-H)_C	31.238	30.721	31.087	31.32	30.743	13.561	31.022	31.397	30.519	31.346	31.199	30.667		X7_2_1_Ar.N.H._C	-0.000592128	1006	-0.0184969	-0.0184075	-0.0181908	-0.0185454	-0.0182038	-0.00802985	-0.018369	-0.018591	-0.0180712	-0.0185608	-0.0184738	-0.0181588
11_6_-3_Ar(N-H)_C	23.95	16.22	17.535	23.254	13.281	15.472	15.999	25.175	18.789	25.383	29.596	13.378		X11_6_.3_Ar.N.H._C	-0.000525846	1007	-0.012594	-0.00922071	-0.00852922	-0.012228	-0.00698376	-0.00813589	-0.00841301	-0.0132382	-0.00988012	-0.0133476	-0.0155629	-0.00703477
6_1_6_(H2O)HO_LJ	-3.408	-12.463	-16.52	-5.247	-24.28	-19.048	-21.798	-4.237	-5.929	-11.27	-9.345	-20.153		X6_1_6_.H2O.HO_LJ	-0.000468994	1008	0.00159833	0.00774778	0.00584507	0.00246081	0.0113872	0.00893339	0.0102231	0.00198713	0.00278066	0.00528556	0.00438275	0.00945163
13_2_6_(H2O)HO_LJ	-0.183	-0.568	-0.503	-0.236	-0.643	-0.525	-0.672	-0.228	-0.339	-0.399	-0.33	-0.533		X13_2_6_.H2O.HO_LJ	-1.3233e-05	1009	2.42164e-06	6.65619e-06	7.51634e-06	3.12299e-06	8.50881e-06	6.94732e-06	8.89257e-06	3.01712e-06	4.48598e-06	5.27996e-06	4.36689e-06	7.05318e-06
13_6_-3_Ar(N-H)_C	22.266	14.968	15.607	21.365	12.439	13.084	14.548	23.382	19.148	23.397	25.939	12.476		X13_6_.3_Ar.N.H._C	-0.00047296	1010	-0.0105309	-0.00738149	-0.00707926	-0.0101048	-0.00588315	-0.00618821	-0.00688062	-0.0110587	-0.00905624	-0.0110658	-0.0122681	-0.00590065
11_4_1_Ar(N-H)_C	29.034	20.71	22.608	28.839	18.936	13.963	21.672	30.224	23.046	30.329	30.025	19.056		X11_4_1_Ar.N.H._C	-0.00074651	1011	-0.0216742	-0.0168771	-0.0154602	-0.0215286	-0.0141359	-0.0104235	-0.0161784	-0.0225625	-0.0172041	-0.0226409	-0.022414	-0.0142255
14_3_-1_Ar(N-H)_C	25.097	17.647	17.675	24.382	15.107	11.392	17.127	26.914	22.738	26.507	26.121	15.079		X14_3_.1_Ar.N.H._C	-0.000564232	1012	-0.0141605	-0.0099728	-0.009957	-0.0137571	-0.00852385	-0.00642773	-0.0096636	-0.0151857	-0.0128295	-0.0149561	-0.0147383	-0.00850805
10_2_6_O-H_LJ	-0.917	-3.243	-3.163	-0.674	-4.411	-3.403	-4.258	-0.62	-0.957	-2.594	-1.906	-3.492		X10_2_6_O.H_LJ	-7.92343e-05	1013	7.26579e-05	0.000250618	0.000256957	5.34039e-05	0.000349503	0.000269634	0.00033738	4.91253e-05	7.58272e-05	0.000205534	0.000151021	0.000276686
11_1_3_Ar(N-H)_LJ	-0.797	-3.408	-2.926	-1.098	-4.59	-3.223	-4.917	-0.986	-1.521	-2.857	-1.567	-2.964		X11_1_3_Ar.N.H._LJ	-8.82037e-05	1014	7.02983e-05	0.000258084	0.000300598	9.68476e-05	0.000404855	0.00028428	0.000433697	8.69688e-05	0.000134158	0.000251998	0.000138215	0.000261436
11_1_3_SH_LJ	-1.614	-6.9	-5.925	-2.222	-9.295	-6.525	-9.959	-1.997	-3.08	-5.786	-3.173	-6.002		X11_1_3_SH_LJ	-0.000178337	1015	0.000287836	0.00105665	0.00123053	0.000396265	0.00165765	0.00116365	0.00177606	0.00035614	0.000549279	0.00103186	0.000565864	0.00107038
0_5_8_Ar(N-H)_LJ	-1.066	-14.052	-45.831	-1.109	-46.394	-34.755	30.997	-1.083	-1.77	-1.76	-3.198	-20.341		X0_5_8_Ar.N.H._LJ	-0.00418242	1016	0.00445846	0.191684	0.0587714	0.0046383	0.194039	0.14536	-0.129642	0.00452956	0.00740288	0.00736106	0.0133754	0.0850746
13_4_0_Ar(N-H)_C	25.619	18.025	18.758	25.611	15.829	12.326	18.048	27.55	21.985	27.68	27.294	15.905		X13_4_0_Ar.N.H._C	-0.000582773	1017	-0.0149301	-0.0109317	-0.0105045	-0.0149254	-0.00922472	-0.00718326	-0.0105179	-0.0160554	-0.0128123	-0.0161312	-0.0159062	-0.00926901
12_6_-2_Ar(N-H)_C	23.593	16.012	17.201	23.328	13.55	14.127	15.95	24.985	18.964	25.313	27.83	13.684		X12_6_.2_Ar.N.H._C	-0.000512573	1018	-0.0120931	-0.00881677	-0.00820732	-0.0119573	-0.00694537	-0.00724112	-0.00817554	-0.0128066	-0.00972044	-0.0129748	-0.0142649	-0.00701405
8_4_4_(H2O)HO_LJ	-1.198	-3.764	-4.205	-1.602	-5.156	-4.658	-5.339	-1.669	-4.608	-3.374	-3.045	-3.758		X8_4_4_.H2O.HO_LJ	-7.66816e-05	1019	9.18645e-05	0.000322446	0.000288629	0.000122844	0.00039537	0.000357183	0.000409403	0.000127982	0.000353349	0.000258724	0.000233495	0.000288169
14_0_5_COO-_LJ	-0.192	-0.694	-0.527	-0.378	-0.706	-0.547	-0.745	-0.358	-0.474	-0.43	-0.326	-0.573		X14_0_5_COO._LJ	-2.30034e-05	1020	4.41665e-06	1.21228e-05	1.59644e-05	8.69529e-06	1.62404e-05	1.25829e-05	1.71375e-05	8.23522e-06	1.09036e-05	9.89147e-06	7.49911e-06	1.3181e-05
10_0_3_O-H_LJ	-2.518	-14.822	-12.028	-2.26	-23.908	-14.064	-23.887	-1.815	-2.387	-13.48	-5.148	-13.184		X10_0_3_O.H_LJ	-0.000513267	1021	0.00129241	0.00617358	0.00760765	0.00115998	0.0122712	0.00721859	0.0122604	0.00093158	0.00122517	0.00691884	0.0026423	0.00676692
11_0_8_SH_LJ	-0.572	-2.109	-1.809	-0.694	-2.414	-1.886	-2.389	-0.631	-0.816	-1.32	-1.052	-2.197		X11_0_8_SH_LJ	-5.99611e-05	1022	3.42977e-05	0.00010847	0.000126458	4.1613e-05	0.000144746	0.000113087	0.000143247	3.78354e-05	4.89282e-05	7.91486e-05	6.30791e-05	0.000131734
11_0_8_Ar(N-H)_LJ	-0.283	-1.042	-0.893	-0.343	-1.192	-0.932	-1.18	-0.312	-0.403	-0.652	-0.519	-1.085		X11_0_8_Ar.N.H._LJ	-2.96341e-05	1023	8.38644e-06	2.64632e-05	3.08787e-05	1.01645e-05	3.53238e-05	2.76189e-05	3.49682e-05	9.24583e-06	1.19425e-05	1.93214e-05	1.53801e-05	3.2153e-05
10_2_7_SH_LJ	-0.847	-2.854	-2.879	-1.051	-3.817	-3.057	-3.784	-0.972	-1.452	-2.122	-1.72	-3.188		X10_2_7_SH_LJ	-7.16465e-05	1024	6.06845e-05	0.00020627	0.000204479	7.53004e-05	0.000273474	0.000219023	0.00027111	6.96403e-05	0.000104031	0.000152034	0.000123232	0.000228409
10_2_7_Ar(N-H)_LJ	-0.419	-1.41	-1.422	-0.519	-1.886	-1.51	-1.869	-0.48	-0.717	-1.048	-0.85	-1.575		X10_2_7_Ar.N.H._LJ	-3.5415e-05	1025	1.48389e-05	5.03601e-05	4.99352e-05	1.83804e-05	6.67927e-05	5.34767e-05	6.61907e-05	1.69992e-05	2.53926e-05	3.71149e-05	3.01028e-05	5.57786e-05
11_0_3_COO-_LJ	-0.933	-4.854	-3.767	-2.182	-6.578	-4.167	-6.984	-1.858	-2.495	-3.739	-1.79	-4.038		X11_0_3_COO._LJ	-0.000174273	1026	0.000162596	0.000656485	0.000845919	0.000380263	0.00114637	0.000726194	0.00121712	0.000323798	0.00043481	0.000651605	0.000311948	0.000703713
9_0_2_(H2O)HO_LJ	-3.075	-20.764	-19.151	-5.805	-38.009	-26.061	-41.055	-4.368	-5.741	-23.351	-6.679	-18.101		X9_0_2_.H2O.HO_LJ	-0.000709239	1027	0.00218091	0.0135826	0.0147266	0.00411713	0.0269575	0.0184835	0.0291178	0.00309796	0.00407174	0.0165614	0.00473701	0.0128379
5_2_4_COO-_LJ	-9.914	-37.935	-48.214	-23.774	-64.239	-60.829	-57.839	-23.481	-36.449	-33.285	-43.184	-45.782		X5_2_4_COO._LJ	-0.00181741	1028	0.0180178	0.0876247	0.0689435	0.0432072	0.116749	0.110551	0.105117	0.0426747	0.0662428	0.0604926	0.0784831	0.0832048
9_0_8_(H2O)HO_LJ	-0.548	-2.059	-1.955	-0.733	-2.662	-2.042	-2.567	-0.638	-0.828	-1.353	-1.078	-2.529		X9_0_8_.H2O.HO_LJ	-6.13927e-05	1029	3.36432e-05	0.000120023	0.000126408	4.50009e-05	0.000163428	0.000125364	0.000157595	3.91686e-05	5.08332e-05	8.30644e-05	6.61814e-05	0.000155262
-1_5_8_Ar(N-H)_LJ	-1.071	-18.747	-37.644	-1.099	-47.484	-33.734	-18.571	-1.076	-1.681	-1.777	-3.156	-22.019		X.1_5_8_Ar.N.H._LJ	-0.0017656	1030	0.00189096	0.0664644	0.0330998	0.0019404	0.0838379	0.0595609	0.032789	0.00189979	0.00296798	0.00313748	0.00557225	0.0388768
1_6_6_Ar(N-H)_LJ	-1.646	-12.599	-39.878	-1.755	-39.469	-35.645	-0.968	-1.92	-3.608	-3.168	-6.159	-16.737		X1_6_6_Ar.N.H._LJ	-0.00193137	1031	0.00317903	0.077019	0.0243333	0.00338955	0.0762291	0.0688435	0.00186956	0.00370822	0.00696837	0.00611857	0.0118953	0.0323253
1_0_3_Ar(N-H)_C	31.904	31.528	31.712	31.985	31.663	31.609	31.9	31.875	31.803	31.831	31.708	31.778		X1_0_3_Ar.N.H._C	-3.12037e-05	1032	-0.000995524	-0.000989533	-0.000983791	-0.000998051	-0.000988004	-0.000986319	-0.000995399	-0.000994619	-0.000992372	-0.000993246	-0.000989408	-0.000991592
13_1_7_(H2O)HO_LJ	-0.164	-0.541	-0.461	-0.211	-0.595	-0.48	-0.612	-0.2	-0.275	-0.354	-0.291	-0.511		X13_1_7_.H2O.HO_LJ	-1.38844e-05	1033	2.27704e-06	6.40071e-06	7.51147e-06	2.92961e-06	8.26122e-06	6.66452e-06	8.49726e-06	2.77688e-06	3.81821e-06	4.91508e-06	4.04036e-06	7.09493e-06
14_0_7_COO-_LJ	-0.136	-0.458	-0.363	-0.259	-0.465	-0.376	-0.483	-0.247	-0.322	-0.279	-0.229	-0.405		X14_0_7_COO._LJ	-1.49571e-05	1034	2.03417e-06	5.42943e-06	6.85035e-06	3.87389e-06	6.95505e-06	5.62387e-06	7.22428e-06	3.6944e-06	4.81619e-06	4.17303e-06	3.42518e-06	6.05763e-06
10_4_5_(H2O)HO_LJ	-0.463	-1.356	-1.425	-0.605	-1.765	-1.527	-1.851	-0.61	-1.261	-1.122	-0.991	-1.374		X10_4_5_.H2O.HO_LJ	-2.58488e-05	1035	1.1968e-05	3.68346e-05	3.5051e-05	1.56385e-05	4.56232e-05	3.94712e-05	4.78462e-05	1.57678e-05	3.25954e-05	2.90024e-05	2.56162e-05	3.55163e-05
13_0_7_SH_LJ	-0.368	-1.325	-1.054	-0.443	-1.395	-1.097	-1.421	-0.415	-0.54	-0.815	-0.642	-1.207		X13_0_7_SH_LJ	-3.65575e-05	1036	1.34532e-05	3.85316e-05	4.84387e-05	1.6195e-05	5.09977e-05	4.01036e-05	5.19482e-05	1.51714e-05	1.97411e-05	2.97944e-05	2.34699e-05	4.41249e-05
13_0_7_Ar(N-H)_LJ	-0.182	-0.655	-0.521	-0.219	-0.689	-0.542	-0.702	-0.205	-0.267	-0.403	-0.317	-0.596		X13_0_7_Ar.N.H._LJ	-1.80479e-05	1037	3.28471e-06	9.40294e-06	1.18213e-05	3.95248e-06	1.2435e-05	9.78194e-06	1.26696e-05	3.69981e-06	4.81878e-06	7.27329e-06	5.72117e-06	1.07565e-05
13_2_5_SH_LJ	-0.459	-1.449	-1.265	-0.557	-1.641	-1.321	-1.733	-0.539	-0.827	-1.043	-0.833	-1.316		X13_2_5_SH_LJ	-3.21245e-05	1038	1.47451e-05	4.06375e-05	4.65484e-05	1.78933e-05	5.27163e-05	4.24364e-05	5.56717e-05	1.73151e-05	2.65669e-05	3.35058e-05	2.67597e-05	4.22758e-05
13_2_5_Ar(N-H)_LJ	-0.227	-0.716	-0.625	-0.275	-0.811	-0.653	-0.856	-0.266	-0.409	-0.515	-0.412	-0.65		X13_2_5_Ar.N.H._LJ	-1.58978e-05	1039	3.60881e-06	9.93614e-06	1.13828e-05	4.3719e-06	1.28931e-05	1.03813e-05	1.36085e-05	4.22882e-06	6.50221e-06	8.18738e-06	6.5499e-06	1.03336e-05
8_4_3_O-H_LJ	-2.644	-8.24	-8.924	-1.883	-10.48	-9.738	-11.182	-2.029	-7.223	-7.741	-6.798	-7.561		X8_4_3_O.H_LJ	-9.25506e-05	1040	0.000244704	0.000825922	0.000762617	0.000174273	0.00096993	0.000901258	0.0010349	0.000187785	0.000668493	0.000716434	0.000629159	0.000699775
9_5_-1_Ar(N-H)_C	29.645	20.26	23.866	30.071	17.944	18.635	21.616	30.438	18.351	30.418	30.816	18.188		X9_5_.1_Ar.N.H._C	-0.000763634	1041	-0.0226379	-0.0182249	-0.0154712	-0.0229632	-0.0137027	-0.0142303	-0.0165067	-0.0232435	-0.0140135	-0.0232282	-0.0235322	-0.013889
12_0_-2_Ar(N-H)_C	30.345	24.085	22.587	29.4	19.649	11.049	22.257	30.728	30.035	30.506	30.06	19.273		X12_0_.2_Ar.N.H._C	-0.000704141	1042	-0.0213672	-0.0159044	-0.0169592	-0.0207017	-0.0138357	-0.00778005	-0.0156721	-0.0216368	-0.0211489	-0.0214805	-0.0211665	-0.0135709
11_2_7_SH_LJ	-0.604	-1.983	-1.904	-0.737	-2.486	-2.006	-2.506	-0.693	-1.028	-1.428	-1.171	-2.089		X11_2_7_SH_LJ	-4.78947e-05	1043	2.89284e-05	9.11915e-05	9.49752e-05	3.52984e-05	0.000119066	9.60768e-05	0.000120024	3.3191e-05	4.92358e-05	6.83937e-05	5.60847e-05	0.000100052
11_2_7_Ar(N-H)_LJ	-0.298	-0.979	-0.941	-0.364	-1.228	-0.991	-1.238	-0.342	-0.508	-0.705	-0.579	-1.032		X11_2_7_Ar.N.H._LJ	-2.36139e-05	1044	7.03695e-06	2.22207e-05	2.3118e-05	8.59547e-06	2.89979e-05	2.34014e-05	2.92341e-05	8.07597e-06	1.19959e-05	1.66478e-05	1.36725e-05	2.43696e-05
12_2_0_Ar(N-H)_C	29.077	22.25	22.427	29.866	19.366	11.777	21.971	30.466	26.782	30.387	29.549	19.237		X12_2_0_Ar.N.H._C	-0.00067913	1045	-0.0197471	-0.0152308	-0.0151106	-0.0202829	-0.013152	-0.00799811	-0.0149212	-0.0206904	-0.0181885	-0.0206367	-0.0200676	-0.0130644
13_3_0_Ar(N-H)_C	26.843	19.212	19.593	26.635	16.776	11.863	19.035	28.994	23.65	28.872	27.798	16.781		X13_3_0_Ar.N.H._C	-0.000623884	1046	-0.0167469	-0.0122238	-0.0119861	-0.0166172	-0.0104663	-0.00740114	-0.0118756	-0.0180889	-0.0147549	-0.0180128	-0.0173427	-0.0104694
12_0_8_(H2O)HO_LJ	-0.195	-0.695	-0.581	-0.251	-0.759	-0.604	-0.765	-0.232	-0.301	-0.427	-0.347	-0.684		X12_0_8_.H2O.HO_LJ	-1.94255e-05	1047	3.78798e-06	1.12862e-05	1.35008e-05	4.87581e-06	1.4744e-05	1.1733e-05	1.48605e-05	4.50673e-06	5.84709e-06	8.29471e-06	6.74066e-06	1.32871e-05
11_2_5_O-H_LJ	-0.793	-2.802	-2.576	-0.583	-3.607	-2.76	-3.604	-0.545	-0.869	-2.241	-1.581	-2.739		X11_2_5_O.H_LJ	-6.33219e-05	1048	5.02143e-05	0.000163117	0.000177428	3.69167e-05	0.000228402	0.000174769	0.000228212	3.45105e-05	5.50268e-05	0.000141904	0.000100112	0.000173439
11_3_1_Ar(N-H)_C	29.9	22.532	23.954	30.202	20.463	13.05	23.275	30.577	25.517	30.594	30.242	20.452		X11_3_1_Ar.N.H._C	-0.000766776	1049	-0.0229266	-0.0183674	-0.017277	-0.0231582	-0.0156905	-0.0100064	-0.0178467	-0.0234457	-0.0195658	-0.0234587	-0.0231888	-0.0156821
15_3_-2_Ar(N-H)_C	23.481	16.189	15.981	22.396	13.675	10.899	15.462	25	21.789	24.395	24.498	13.615		X15_3_.2_Ar.N.H._C	-0.000511861	1050	-0.012019	-0.00818006	-0.00828652	-0.0114636	-0.0069997	-0.00557878	-0.0079144	-0.0127965	-0.0111529	-0.0124869	-0.0125396	-0.00696899
12_3_6_(H2O)HO_LJ	-0.226	-0.672	-0.643	-0.292	-0.808	-0.674	-0.844	-0.286	-0.465	-0.501	-0.43	-0.662		X12_3_6_.H2O.HO_LJ	-1.42627e-05	1051	3.22337e-06	9.17092e-06	9.58454e-06	4.16471e-06	1.15243e-05	9.61307e-06	1.20377e-05	4.07914e-06	6.63216e-06	7.14562e-06	6.13297e-06	9.44191e-06
9_2_2_O-H_LJ	-3.473	-14.27	-14.893	-2.827	-21.309	-17.835	-23.891	-2.658	-5.924	-15.821	-8.004	-12.358		X9_2_2_O.H_LJ	-0.000202971	1052	0.000704918	0.00302284	0.00289639	0.000573798	0.0043251	0.00361998	0.00484918	0.000539496	0.0012024	0.0032112	0.00162458	0.00250831
13_1_4_(H2O)HO_LJ	-0.283	-1.011	-0.821	-0.381	-1.129	-0.86	-1.208	-0.36	-0.524	-0.705	-0.506	-0.859		X13_1_4_.H2O.HO_LJ	-2.5294e-05	1053	7.15821e-06	2.07664e-05	2.55723e-05	9.63702e-06	2.85569e-05	2.17529e-05	3.05552e-05	9.10585e-06	1.32541e-05	1.78323e-05	1.27988e-05	2.17276e-05
3_2_8_Ar(N-H)_LJ	-2.141	-11.086	-48.931	-2.512	-51.723	-40.14	31.158	-2.03	-3.359	-3.271	-5.702	-35.545		X3_2_8_Ar.N.H._LJ	-0.00436058	1054	0.00933601	0.213368	0.0483414	0.0109538	0.225542	0.175034	-0.135867	0.00885199	0.0146472	0.0142635	0.024864	0.154997
12_2_7_(H2O)HO_LJ	-0.207	-0.656	-0.608	-0.267	-0.778	-0.636	-0.798	-0.255	-0.375	-0.459	-0.385	-0.659		X12_2_7_.H2O.HO_LJ	-1.56248e-05	1055	3.23433e-06	9.49985e-06	1.02498e-05	4.17181e-06	1.21561e-05	9.93735e-06	1.24686e-05	3.98431e-06	5.85929e-06	7.17176e-06	6.01553e-06	1.02967e-05
-1_0_-3_Ar(N-H)_C	32.045	-12.503	30.429	32.186	31.385	31.724	31.636	32.232	32.238	19.442	32.122	31.002		X.1_0_.3_Ar.N.H._C	-0.00231667	1056	-0.0742376	-0.0704939	0.0289653	-0.0745643	-0.0727086	-0.073494	-0.0732901	-0.0746708	-0.0746847	-0.0450407	-0.074416	-0.0718213
9_3_2_O-H_LJ	-2.735	-9.229	-9.682	-2.048	-12.01	-10.779	-13.583	-2.091	-6.191	-9.376	-6.411	-7.954		X9_3_2_O.H_LJ	-8.08539e-05	1057	0.000221135	0.000782827	0.0007462	0.000165589	0.000971055	0.000871524	0.00109824	0.000169065	0.000500566	0.000758086	0.000518354	0.000643112
9_1_7_O-H_LJ	-1.173	-4.393	-4.351	-0.87	-6.185	-4.649	-5.78	-0.762	-1.053	-3.316	-2.459	-5.323		X9_1_7_O.H_LJ	-0.000120909	1058	0.000141826	0.000526074	0.000531152	0.000105191	0.000747821	0.000562105	0.000698853	9.21325e-05	0.000127317	0.000400934	0.000297315	0.000643598
13_2_4_(H2O)HO_LJ	-0.257	-0.813	-0.704	-0.339	-0.919	-0.736	-0.993	-0.329	-0.522	-0.599	-0.467	-0.714		X13_2_4_.H2O.HO_LJ	-1.76734e-05	1059	4.54206e-06	1.24421e-05	1.43685e-05	5.99128e-06	1.62418e-05	1.30076e-05	1.75497e-05	5.81454e-06	9.2255e-06	1.05864e-05	8.25347e-06	1.26188e-05
13_2_6_COO-_LJ	-0.196	-0.611	-0.541	-0.382	-0.692	-0.564	-0.723	-0.369	-0.549	-0.429	-0.355	-0.573		X13_2_6_COO._LJ	-1.85515e-05	1060	3.6361e-06	1.00364e-05	1.1335e-05	7.08668e-06	1.28377e-05	1.04631e-05	1.34128e-05	6.84551e-06	1.01848e-05	7.95861e-06	6.58579e-06	1.063e-05
15_4_-2_Ar(N-H)_C	22.608	15.429	15.461	21.69	13.086	11.124	14.856	23.98	20.656	23.616	24.127	13.069		X15_4_.2_Ar.N.H._C	-0.000485505	1061	-0.0109763	-0.00750639	-0.00749086	-0.0105306	-0.00635332	-0.00540076	-0.00721266	-0.0116424	-0.0100286	-0.0114657	-0.0117138	-0.00634506
9_4_5_(H2O)HO_LJ	-0.653	-1.978	-2.181	-0.862	-2.713	-2.376	-2.817	-0.87	-1.896	-1.666	-1.494	-2.067		X9_4_5_.H2O.HO_LJ	-3.86119e-05	1062	2.52136e-05	8.42126e-05	7.63744e-05	3.32835e-05	0.000104754	9.1742e-05	0.00010877	3.35924e-05	7.32082e-05	6.43275e-05	5.76862e-05	7.98109e-05
11_0_7_O-H_LJ	-0.621	-2.488	-2.037	-0.449	-2.898	-2.143	-2.787	-0.401	-0.519	-1.612	-1.163	-2.513		X11_0_7_O.H_LJ	-7.06951e-05	1063	4.39017e-05	0.000144006	0.000175889	3.17421e-05	0.000204874	0.0001515	0.000197027	2.83487e-05	3.66908e-05	0.000113961	8.22184e-05	0.000177657
10_4_5_SH_LJ	-0.973	-2.848	-2.992	-1.182	-3.705	-3.208	-3.887	-1.192	-2.463	-2.354	-2.081	-2.886		X10_4_5_SH_LJ	-5.12876e-05	1064	4.99028e-05	0.000153452	0.000146067	6.06219e-05	0.00019002	0.00016453	0.000199355	6.11348e-05	0.000126321	0.000120731	0.000106729	0.000148016
10_4_5_Ar(N-H)_LJ	-0.481	-1.407	-1.478	-0.584	-1.83	-1.585	-1.92	-0.589	-1.217	-1.163	-1.028	-1.426		X10_4_5_Ar.N.H._LJ	-2.53272e-05	1065	1.21824e-05	3.74336e-05	3.56354e-05	1.47911e-05	4.63488e-05	4.01436e-05	4.86282e-05	1.49177e-05	3.08232e-05	2.94555e-05	2.60364e-05	3.61166e-05
13_2_5_COO-_LJ	-0.235	-0.742	-0.648	-0.462	-0.841	-0.677	-0.888	-0.447	-0.686	-0.534	-0.427	-0.674		X13_2_5_COO._LJ	-2.23568e-05	1066	5.25386e-06	1.44872e-05	1.65888e-05	1.03289e-05	1.88021e-05	1.51356e-05	1.98529e-05	9.9935e-06	1.53368e-05	1.19385e-05	9.54637e-06	1.50685e-05
13_6_-2_Ar(N-H)_C	22.641	15.31	16.152	22.211	12.99	13.052	15.115	23.91	19.022	24.166	26.082	13.094		X13_6_.2_Ar.N.H._C	-0.000482798	1067	-0.010931	-0.00779815	-0.00739164	-0.0107234	-0.00627154	-0.00630148	-0.00729749	-0.0115437	-0.00918378	-0.0116673	-0.0125923	-0.00632176
6_0_5_Ar(N-H)_LJ	-7.918	-35.671	-35.453	-13.451	-42.023	-40.901	-43.789	-9.683	-12.184	-25.451	-22.239	-47.027		X6_0_5_Ar.N.H._LJ	-0.00101763	1068	0.00805756	0.0360779	0.0362997	0.0136881	0.0427637	0.0416219	0.0445608	0.00985367	0.0123988	0.0258996	0.022631	0.0478559
5_3_-2_Ar(N-H)_C	31.204	28.285	31.028	31.359	24.99	30.878	30.393	31.505	13.673	31.186	31.614	25.579		X5_3_.2_Ar.N.H._C	-0.000529767	1069	-0.0165309	-0.0164376	-0.0149845	-0.016613	-0.0132389	-0.0163582	-0.0161012	-0.0166903	-0.00724351	-0.0165213	-0.0167481	-0.0135509
11_6_-2_Ar(N-H)_C	24.538	16.671	18.328	24.544	14.079	15.429	16.803	26.068	18.494	26.513	29.82	14.26		X11_6_.2_Ar.N.H._C	-0.000542023	1070	-0.0133001	-0.00993419	-0.00903606	-0.0133034	-0.00763113	-0.00836287	-0.0091076	-0.0141294	-0.0100242	-0.0143706	-0.0161631	-0.00772924
15_5_-3_Ar(N-H)_C	21.453	14.379	14.486	20.366	12.062	11.324	13.779	22.587	19.589	22.249	23.581	12.034		X15_5_.3_Ar.N.H._C	-0.000450144	1071	-0.00965694	-0.00652078	-0.00647262	-0.00916763	-0.00542964	-0.00509743	-0.00620253	-0.0101674	-0.00881787	-0.0100153	-0.0106148	-0.00541703
14_0_6_(H2O)HO_LJ	-0.151	-0.531	-0.41	-0.195	-0.539	-0.426	-0.562	-0.185	-0.243	-0.326	-0.256	-0.453		X14_0_6_.H2O.HO_LJ	-1.44644e-05	1072	2.18413e-06	5.93041e-06	7.6806e-06	2.82056e-06	7.79632e-06	6.16184e-06	8.129e-06	2.67592e-06	3.51485e-06	4.7154e-06	3.70289e-06	6.55238e-06
14_1_-2_Ar(N-H)_C	26.769	19.087	18.266	25.271	15.885	10.778	17.891	28.828	25.483	27.622	26.695	15.71		X14_1_.2_Ar.N.H._C	-0.000609801	1073	-0.0163237	-0.0111386	-0.0116393	-0.0154103	-0.00968668	-0.00657243	-0.0109099	-0.0175793	-0.0155395	-0.0168439	-0.0162786	-0.00957997
5_2_3_(H2O)HO_LJ	-13.801	-57.093	-66.537	-21.838	-75.782	-79.148	-69.525	-23.932	-41.592	-46.504	-59.733	-56.335		X5_2_3_.H2O.HO_LJ	-0.00201515	1074	0.027811	0.134082	0.115051	0.0440068	0.152712	0.159495	0.140103	0.0482265	0.083814	0.0937124	0.120371	0.113523
3_4_6_COO-_LJ	-2.959	-15.977	-50.352	-5.456	-54.072	-34.614	2.784	-5.367	-10.511	-5.298	-11.787	-32.324		X3_4_6_COO._LJ	-0.00272544	1075	0.00806459	0.137232	0.0435444	0.01487	0.14737	0.0943386	-0.00758764	0.0146275	0.0286472	0.0144394	0.0321248	0.0880973
11_2_4_O-H_LJ	-0.97	-3.496	-3.197	-0.724	-4.551	-3.453	-4.671	-0.68	-1.142	-2.931	-1.945	-3.266		X11_2_4_O.H_LJ	-7.35907e-05	1076	7.1383e-05	0.000235269	0.000257273	5.32797e-05	0.000334911	0.000254109	0.000343742	5.00417e-05	8.40406e-05	0.000215694	0.000143134	0.000240347
12_0_5_O-H_LJ	-0.667	-2.895	-2.204	-0.5	-3.325	-2.334	-3.312	-0.448	-0.589	-1.916	-1.223	-2.54		X12_0_5_O.H_LJ	-8.2507e-05	1077	5.50322e-05	0.000181845	0.000238858	4.12535e-05	0.000274336	0.000192571	0.000273263	3.69631e-05	4.85966e-05	0.000158083	0.000100906	0.000209568
14_5_-1_Ar(N-H)_C	23.001	15.749	16.303	22.654	13.6	11.95	15.549	24.439	20.02	24.575	25.154	13.683		X14_5_.1_Ar.N.H._C	-0.000496109	1078	-0.011411	-0.00808807	-0.00781322	-0.0112389	-0.00674709	-0.0059285	-0.007714	-0.0121244	-0.00993211	-0.0121919	-0.0124791	-0.00678826
7_2_6_SH_LJ	-3.533	-12.678	-15.82	-4.757	-22.158	-18.023	-20.863	-4.197	-6.482	-11.081	-9.162	-17.107		X7_2_6_SH_LJ	-0.000381887	1079	0.00134921	0.00604145	0.00484156	0.00181664	0.00846185	0.00688275	0.0079673	0.00160278	0.00247539	0.00423169	0.00349885	0.00653294
3_3_5_SH_LJ	-15.136	-73.372	31.12	-18.218	33.11	33.347	32.841	-17.738	-33.276	-27.097	-75.923	-106.647		X3_3_5_SH_LJ	-0.00438389	1080	0.0663546	-0.136427	0.321655	0.0798657	-0.145151	-0.14619	-0.143971	0.0777615	0.145878	0.11879	0.332838	0.467529
9_4_5_SH_LJ	-1.373	-4.153	-4.578	-1.683	-5.692	-4.988	-5.913	-1.699	-3.703	-3.494	-3.138	-4.34		X9_4_5_SH_LJ	-7.65905e-05	1081	0.000105159	0.000350631	0.00031808	0.000128902	0.000435953	0.000382033	0.00045288	0.000130127	0.000283615	0.000267607	0.000240341	0.000332403
13_2_6_SH_LJ	-0.384	-1.194	-1.057	-0.46	-1.351	-1.102	-1.411	-0.445	-0.662	-0.838	-0.694	-1.12		X13_2_6_SH_LJ	-2.66874e-05	1082	1.0248e-05	2.82086e-05	3.18648e-05	1.22762e-05	3.60547e-05	2.94095e-05	3.76559e-05	1.18759e-05	1.76671e-05	2.2364e-05	1.85211e-05	2.98899e-05
13_2_6_Ar(N-H)_LJ	-0.19	-0.59	-0.522	-0.227	-0.668	-0.545	-0.697	-0.22	-0.327	-0.414	-0.343	-0.553		X13_2_6_Ar.N.H._LJ	-1.32396e-05	1083	2.51553e-06	6.91109e-06	7.81138e-06	3.0054e-06	8.84407e-06	7.2156e-06	9.22802e-06	2.91272e-06	4.32936e-06	5.48121e-06	4.54119e-06	7.32152e-06
9_4_5_Ar(N-H)_LJ	-0.678	-2.051	-2.261	-0.832	-2.812	-2.464	-2.921	-0.839	-1.829	-1.726	-1.55	-2.144		X9_4_5_Ar.N.H._LJ	-3.78833e-05	1084	2.56848e-05	8.5654e-05	7.76985e-05	3.15189e-05	0.000106528	9.33443e-05	0.000110657	3.1784e-05	6.92885e-05	6.53865e-05	5.8719e-05	8.12217e-05
9_2_7_(H2O)HO_LJ	-0.57	-1.95	-2.104	-0.772	-2.812	-2.256	-2.761	-0.702	-1.054	-1.492	-1.219	-2.336		X9_2_7_.H2O.HO_LJ	-5.06785e-05	1085	2.88868e-05	0.000106628	9.88231e-05	3.91238e-05	0.000142508	0.000114331	0.000139923	3.55763e-05	5.34152e-05	7.56124e-05	6.17771e-05	0.000118385
7_2_6_Ar(N-H)_LJ	-1.745	-6.261	-7.812	-2.349	-10.939	-8.9	-10.302	-2.073	-3.202	-5.469	-4.525	-8.447		X7_2_6_Ar.N.H._LJ	-0.000188414	1086	0.000328782	0.00147189	0.00117966	0.000442584	0.00206106	0.00167688	0.00194104	0.000390582	0.000603301	0.00103043	0.000852572	0.00159153
15_1_-3_Ar(N-H)_C	24.786	17.189	16.327	23.035	14.202	10.448	15.941	26.475	23.935	25.145	24.874	14.021		X15_1_.3_Ar.N.H._C	-0.000545721	1087	-0.0135262	-0.00890999	-0.0093804	-0.0125707	-0.00775033	-0.00570169	-0.00869934	-0.014448	-0.0130618	-0.0137222	-0.0135743	-0.00765156
8_2_1_Ar(N-H)_C	31.1	30.381	30.82	31.178	30.104	12.648	30.751	31.272	30.407	31.236	31.07	29.754		X8_2_1_Ar.N.H._C	-0.000645543	1088	-0.0200764	-0.0198956	-0.0196122	-0.0201267	-0.0194334	-0.00816483	-0.0198511	-0.0201874	-0.019629	-0.0201642	-0.020057	-0.0192075
10_3_3_O-H_LJ	-1.48	-4.848	-4.838	-1.092	-6.345	-5.276	-6.806	-1.082	-2.439	-4.521	-3.208	-4.438		X10_3_3_O.H_LJ	-6.77746e-05	1089	0.000100306	0.000327894	0.000328571	7.40099e-05	0.00043003	0.000357579	0.000461274	7.33321e-05	0.000165302	0.000306409	0.000217421	0.000300784
8_4_1_Ar(N-H)_C	30.749	24.671	29.623	30.949	24.29	19.057	28.243	31.006	22.002	31.005	30.989	24.469		X8_4_1_Ar.N.H._C	-0.000902652	1090	-0.0277557	-0.0267393	-0.0222693	-0.0279362	-0.0219254	-0.0172018	-0.0254936	-0.0279876	-0.0198602	-0.0279867	-0.0279723	-0.022087
9_0_8_SH_LJ	-1.15	-4.323	-4.105	-1.431	-5.585	-4.288	-5.387	-1.246	-1.617	-2.839	-2.264	-5.304		X9_0_8_SH_LJ	-0.00012522	1091	0.000144003	0.000514029	0.000541327	0.00017919	0.000699355	0.000536945	0.000674562	0.000156024	0.000202481	0.0003555	0.000283499	0.000664168
9_0_8_Ar(N-H)_LJ	-0.568	-2.135	-2.028	-0.707	-2.758	-2.118	-2.661	-0.616	-0.799	-1.402	-1.118	-2.62		X9_0_8_Ar.N.H._LJ	-6.17636e-05	1092	3.50817e-05	0.000125257	0.000131865	4.36669e-05	0.000170344	0.000130815	0.000164353	3.80464e-05	4.93491e-05	8.65926e-05	6.90517e-05	0.000161821
14_0_-3_Ar(N-H)_C	27.236	19.294	18.003	25.145	15.739	10.589	17.663	29.315	26.615	27.509	26.689	15.482		X14_0_.3_Ar.N.H._C	-0.00061565	1093	-0.0167678	-0.0110835	-0.0118783	-0.0154805	-0.00968971	-0.00651912	-0.0108742	-0.0180478	-0.0163855	-0.0169359	-0.0164311	-0.00953149
11_3_4_COO-_LJ	-0.51	-1.605	-1.544	-1.034	-2.017	-1.649	-2.127	-1.015	-1.935	-1.351	-1.035	-1.512		X11_3_4_COO._LJ	-4.66028e-05	1094	2.37675e-05	7.19548e-05	7.47976e-05	4.81873e-05	9.39979e-05	7.68481e-05	9.91243e-05	4.73019e-05	9.01765e-05	6.29605e-05	4.82339e-05	7.04635e-05
8_1_0_Ar(N-H)_C	31.213	30.86	30.973	31.24	30.561	8.423	30.96	31.374	30.952	31.31	31.149	30.378		X8_1_0_Ar.N.H._C	-0.000748946	1095	-0.0233768	-0.0231971	-0.0231125	-0.0233971	-0.0228885	-0.00630837	-0.0231874	-0.0234974	-0.0231814	-0.0234495	-0.0233289	-0.0227515
12_1_3_COO-_LJ	-0.53	-2.068	-1.716	-1.127	-2.503	-1.83	-2.751	-1.045	-1.59	-1.567	-0.989	-1.736		X12_1_3_COO._LJ	-6.14106e-05	1096	3.25476e-05	0.000105381	0.000126997	6.92098e-05	0.000153711	0.000112381	0.000168941	6.41741e-05	9.76429e-05	9.62305e-05	6.07351e-05	0.000106609
14_1_6_(H2O)HO_LJ	-0.142	-0.458	-0.378	-0.182	-0.484	-0.392	-0.508	-0.176	-0.243	-0.299	-0.246	-0.406		X14_1_6_.H2O.HO_LJ	-1.12844e-05	1097	1.60239e-06	4.26552e-06	5.16827e-06	2.05377e-06	5.46167e-06	4.4235e-06	5.7325e-06	1.98606e-06	2.74212e-06	3.37405e-06	2.77597e-06	4.58148e-06
14_2_-1_Ar(N-H)_C	26.073	18.576	18.257	25.175	15.809	11.003	17.838	28.044	24.102	27.447	26.446	15.733		X14_2_.1_Ar.N.H._C	-0.000592836	1098	-0.015457	-0.0108234	-0.0110125	-0.0149246	-0.00937214	-0.00652297	-0.010575	-0.0166255	-0.0142885	-0.0162716	-0.0156781	-0.00932709
13_5_0_Ar(N-H)_C	24.373	16.87	17.868	24.554	14.875	12.663	17.035	26.066	20.398	26.501	26.678	15.022		X13_5_0_Ar.N.H._C	-0.000539024	1099	-0.0131376	-0.00963128	-0.00909333	-0.0132352	-0.00801798	-0.00682566	-0.00918227	-0.0140502	-0.010995	-0.0142847	-0.0143801	-0.00809722
3_1_8_SH_LJ	-5.781	-26.132	-106.956	-6.904	-102.382	-87.894	31.151	-5.19	-8.487	-8.33	-14.097	-91.187		X3_1_8_SH_LJ	-0.00647222	1100	0.0374159	0.692243	0.169132	0.0446842	0.662639	0.568869	-0.201616	0.0335908	0.0549297	0.0539136	0.0912389	0.590183
14_1_6_COO-_LJ	-0.153	-0.493	-0.406	-0.295	-0.52	-0.421	-0.546	-0.284	-0.394	-0.322	-0.264	-0.437		X14_1_6_COO._LJ	-1.54504e-05	1101	2.36391e-06	6.27285e-06	7.61703e-06	4.55786e-06	8.03419e-06	6.50461e-06	8.4359e-06	4.38791e-06	6.08745e-06	4.97502e-06	4.0789e-06	6.75181e-06
12_2_3_(H2O)HO_LJ	-0.438	-1.469	-1.304	-0.598	-1.761	-1.381	-1.947	-0.577	-0.988	-1.172	-0.833	-1.274		X12_2_3_.H2O.HO_LJ	-2.96708e-05	1102	1.29958e-05	3.86907e-05	4.35864e-05	1.77432e-05	5.22503e-05	4.09754e-05	5.77691e-05	1.71201e-05	2.93148e-05	3.47742e-05	2.47158e-05	3.78006e-05
15_2_-2_Ar(N-H)_C	24.3	16.918	16.437	23.057	14.226	10.624	16.014	25.946	22.897	25.146	24.776	14.129		X15_2_.2_Ar.N.H._C	-0.000534816	1103	-0.012996	-0.00879077	-0.00904802	-0.0123313	-0.0076083	-0.00568189	-0.00856455	-0.0138763	-0.0122457	-0.0134485	-0.0132506	-0.00755642
14_6_-3_Ar(N-H)_C	21.402	14.305	14.73	20.487	11.963	12.173	13.837	22.448	18.907	22.433	24.417	11.989		X14_6_.3_Ar.N.H._C	-0.000446294	1104	-0.00955158	-0.0065739	-0.00638423	-0.00914322	-0.00533901	-0.00543273	-0.00617536	-0.0100184	-0.00843807	-0.0100117	-0.0108972	-0.00535061
13_0_4_(H2O)HO_LJ	-0.305	-1.242	-0.931	-0.418	-1.342	-0.975	-1.424	-0.386	-0.517	-0.799	-0.536	-1.006		X13_0_4_.H2O.HO_LJ	-3.50613e-05	1105	1.06937e-05	3.26421e-05	4.35462e-05	1.46556e-05	4.70523e-05	3.41848e-05	4.99274e-05	1.35337e-05	1.81267e-05	2.8014e-05	1.87929e-05	3.52717e-05
3_3_5_Ar(N-H)_LJ	-7.473	-36.178	27.557	-8.993	32.815	33.054	32.544	-8.754	-16.42	-13.377	-37.315	-51.281		X3_3_5_Ar.N.H._LJ	-0.00232481	1106	0.0173733	-0.0640647	0.0841069	0.020907	-0.0762885	-0.0768442	-0.0756585	0.0203514	0.0381733	0.0310989	0.0867502	0.119218
10_1_7_O-H_LJ	-0.809	-2.999	-2.796	-0.589	-3.916	-2.966	-3.741	-0.527	-0.729	-2.168	-1.614	-3.34		X10_1_7_O.H_LJ	-7.83528e-05	1107	6.33874e-05	0.000219074	0.00023498	4.61498e-05	0.00030683	0.000232394	0.000293118	4.12919e-05	5.71192e-05	0.000169869	0.000126461	0.000261698
13_1_7_SH_LJ	-0.345	-1.137	-0.969	-0.411	-1.25	-1.008	-1.286	-0.391	-0.537	-0.744	-0.611	-1.073		X13_1_7_SH_LJ	-2.8026e-05	1108	9.66898e-06	2.71572e-05	3.18656e-05	1.15187e-05	3.50325e-05	2.82502e-05	3.60415e-05	1.09582e-05	1.505e-05	2.08514e-05	1.71239e-05	3.00719e-05
13_1_7_Ar(N-H)_LJ	-0.17	-0.562	-0.479	-0.203	-0.617	-0.498	-0.635	-0.193	-0.265	-0.367	-0.302	-0.53		X13_1_7_Ar.N.H._LJ	-1.38524e-05	1109	2.35491e-06	6.63529e-06	7.78504e-06	2.81204e-06	8.54692e-06	6.89849e-06	8.79627e-06	2.67351e-06	3.67088e-06	5.08383e-06	4.18342e-06	7.34177e-06
12_0_6_O-H_LJ	-0.541	-2.212	-1.72	-0.394	-2.481	-1.811	-2.447	-0.357	-0.466	-1.424	-0.987	-2.026		X12_0_6_O.H_LJ	-6.14718e-05	1110	3.32562e-05	0.000105732	0.000135976	2.42199e-05	0.000152512	0.000111325	0.000150422	2.19454e-05	2.86459e-05	8.75359e-05	6.06727e-05	0.000124542
14_1_5_(H2O)HO_LJ	-0.168	-0.55	-0.447	-0.217	-0.581	-0.463	-0.617	-0.209	-0.295	-0.365	-0.29	-0.473		X14_1_5_.H2O.HO_LJ	-1.33744e-05	1111	2.2469e-06	5.97835e-06	7.35591e-06	2.90224e-06	7.77052e-06	6.19234e-06	8.252e-06	2.79525e-06	3.94545e-06	4.88165e-06	3.87857e-06	6.32609e-06
14_0_5_(H2O)HO_LJ	-0.178	-0.646	-0.49	-0.233	-0.657	-0.509	-0.693	-0.221	-0.293	-0.4	-0.303	-0.533		X14_0_5_.H2O.HO_LJ	-1.75433e-05	1112	3.12271e-06	8.59623e-06	1.1333e-05	4.0876e-06	1.1526e-05	8.92955e-06	1.21575e-05	3.87708e-06	5.1402e-06	7.01733e-06	5.31563e-06	9.35059e-06
12_0_8_SH_LJ	-0.41	-1.459	-1.22	-0.49	-1.594	-1.268	-1.607	-0.454	-0.588	-0.897	-0.73	-1.436		X12_0_8_SH_LJ	-3.94686e-05	1113	1.61821e-05	4.81516e-05	5.75846e-05	1.93396e-05	6.29129e-05	5.00461e-05	6.3426e-05	1.79187e-05	2.32075e-05	3.54033e-05	2.8812e-05	5.66768e-05
12_0_8_Ar(N-H)_LJ	-0.203	-0.721	-0.602	-0.242	-0.787	-0.626	-0.794	-0.224	-0.29	-0.443	-0.361	-0.709		X12_0_8_Ar.N.H._LJ	-1.94723e-05	1114	3.95289e-06	1.17223e-05	1.40396e-05	4.71231e-06	1.53247e-05	1.21897e-05	1.5461e-05	4.3618e-06	5.64698e-06	8.62625e-06	7.02951e-06	1.38059e-05
1_5_3_COO-_LJ	-8.857	-58.334	-78.974	-14.864	31.37	22.095	-108.405	-19.709	-50.164	-27.901	-41.616	-54.317		X1_5_3_COO._LJ	0.0117955	1115	-0.104472	-0.931535	-0.688077	-0.175328	0.370024	0.260621	-1.27869	-0.232477	-0.591708	-0.329105	-0.49088	-0.640695
12_4_1_Ar(N-H)_C	27.254	19.37	20.662	27.893	17.489	12.981	19.917	29.491	22.556	29.993	28.885	17.619		X12_4_1_Ar.N.H._C	-0.00063803	1116	-0.0173889	-0.013183	-0.0123586	-0.0177966	-0.0111585	-0.00828227	-0.0127076	-0.0188161	-0.0143914	-0.0191364	-0.0184295	-0.0112415
6_3_1_Ar(N-H)_C	31.224	29.928	31.108	31.35	30.555	23.985	30.954	31.394	23.257	31.337	31.291	30.571		X6_3_1_Ar.N.H._C	-0.000314837	1117	-0.00983047	-0.00979395	-0.00942244	-0.00987014	-0.00961984	-0.00755137	-0.00974546	-0.00988399	-0.00732216	-0.00986605	-0.00985156	-0.00962488
13_1_4_Ar(N-H)_LJ	-0.293	-1.048	-0.852	-0.367	-1.17	-0.892	-1.252	-0.347	-0.506	-0.731	-0.525	-0.891		X13_1_4_Ar.N.H._LJ	-2.52582e-05	1118	7.40064e-06	2.152e-05	2.64706e-05	9.26975e-06	2.95521e-05	2.25303e-05	3.16232e-05	8.76458e-06	1.27806e-05	1.84637e-05	1.32605e-05	2.2505e-05
13_1_4_SH_LJ	-0.593	-2.122	-1.725	-0.744	-2.37	-1.806	-2.535	-0.703	-1.024	-1.481	-1.063	-1.804		X13_1_4_SH_LJ	-5.12651e-05	1119	3.04002e-05	8.84323e-05	0.000108785	3.81412e-05	0.000121498	9.25848e-05	0.000129957	3.60394e-05	5.24955e-05	7.59236e-05	5.44948e-05	9.24822e-05
5_2_4_(H2O)HO_LJ	-9.246	-35.787	-45.495	-14.601	-61.948	-57.818	-54.456	-14.383	-22.402	-32.505	-41.629	-43.109		X5_2_4_.H2O.HO_LJ	-0.0015736	1120	0.0145495	0.0715911	0.0563145	0.0229762	0.0974816	0.0909826	0.0856921	0.0226331	0.0352519	0.05115	0.0655075	0.0678365
12_6_-1_Ar(N-H)_C	23.969	16.329	17.751	24.204	14.169	14.03	16.55	25.52	18.886	26.113	27.84	14.365		X12_6_.1_Ar.N.H._C	-0.000522598	1121	-0.0125262	-0.00927664	-0.00853351	-0.012649	-0.0074047	-0.00733206	-0.008649	-0.0133367	-0.00986979	-0.0136466	-0.0145491	-0.00750713
13_3_5_(H2O)HO_LJ	-0.195	-0.559	-0.512	-0.251	-0.637	-0.534	-0.682	-0.249	-0.411	-0.416	-0.359	-0.518		X13_3_5_.H2O.HO_LJ	-1.11785e-05	1122	2.1798e-06	5.72337e-06	6.24876e-06	2.80579e-06	7.12068e-06	5.9693e-06	7.62371e-06	2.78344e-06	4.59435e-06	4.65024e-06	4.01307e-06	5.79044e-06
8_0_-1_Ar(N-H)_LJ	-8.026	-37.977	-43.854	-12.374	-45.082	-50.084	31.801	-11.212	-19.133	-31.53	-16.437	-28.258		X8_0_.1_Ar.N.H._LJ	-0.00599303	1123	0.0481001	0.262818	0.227597	0.0741578	0.270178	0.300155	-0.190584	0.0671939	0.114665	0.18896	0.0985075	0.169351
12_3_6_SH_LJ	-0.475	-1.412	-1.35	-0.57	-1.696	-1.416	-1.773	-0.558	-0.909	-1.052	-0.903	-1.391		X12_3_6_SH_LJ	-2.84742e-05	1124	1.35252e-05	3.84402e-05	4.02056e-05	1.62303e-05	4.82923e-05	4.03195e-05	5.04848e-05	1.58886e-05	2.58831e-05	2.99549e-05	2.57122e-05	3.96076e-05
12_3_6_Ar(N-H)_LJ	-0.235	-0.698	-0.667	-0.282	-0.838	-0.7	-0.876	-0.276	-0.449	-0.52	-0.446	-0.687		X12_3_6_Ar.N.H._LJ	-1.40972e-05	1125	3.31283e-06	9.40281e-06	9.83982e-06	3.9754e-06	1.18134e-05	9.86801e-06	1.23491e-05	3.89082e-06	6.32962e-06	7.33052e-06	6.28733e-06	9.68475e-06
13_2_4_SH_LJ	-0.539	-1.707	-1.479	-0.661	-1.93	-1.545	-2.085	-0.643	-1.019	-1.258	-0.981	-1.5		X13_2_4_SH_LJ	-3.54138e-05	1126	1.9088e-05	5.2377e-05	6.04513e-05	2.34085e-05	6.83486e-05	5.47143e-05	7.38378e-05	2.27711e-05	3.60867e-05	4.45505e-05	3.47409e-05	5.31207e-05
13_2_4_Ar(N-H)_LJ	-0.266	-0.843	-0.73	-0.327	-0.954	-0.763	-1.03	-0.318	-0.503	-0.622	-0.484	-0.741		X13_2_4_Ar.N.H._LJ	-1.75838e-05	1127	4.67729e-06	1.28362e-05	1.48231e-05	5.7499e-06	1.67749e-05	1.34164e-05	1.81113e-05	5.59165e-06	8.84465e-06	1.09371e-05	8.51055e-06	1.30296e-05
10_2_2_(H2O)HO_LJ	-1.222	-4.627	-4.537	-1.789	-6.396	-5.13	-7.4	-1.699	-3.504	-4.541	-2.6	-3.982		X10_2_2_.H2O.HO_LJ	-7.38201e-05	1128	9.02081e-05	0.000334922	0.000341565	0.000132064	0.000472153	0.000378697	0.000546269	0.00012542	0.000258666	0.000335217	0.000191932	0.000293952
1_9_-2_SH_LJ	-31.914	-43.972	-39.955	-27.874	-78.04	-64.601	-71.375	-8.776	-91.946	-58.123	-59.432	-66.695		X1_9_.2_SH_LJ	-0.00167233	1129	0.0533707	0.0668179	0.0735357	0.0466145	0.130509	0.108034	0.119362	0.0146764	0.153764	0.0972008	0.0993899	0.111536
11_4_5_(H2O)HO_LJ	-0.33	-0.933	-0.943	-0.427	-1.157	-0.998	-1.229	-0.431	-0.843	-0.751	-0.668	-0.919		X11_4_5_.H2O.HO_LJ	-1.70678e-05	1130	5.63236e-06	1.60949e-05	1.59242e-05	7.28793e-06	1.97474e-05	1.70336e-05	2.09763e-05	7.3562e-06	1.43881e-05	1.28179e-05	1.14013e-05	1.56853e-05
8_3_6_COO-_LJ	-0.962	-3.198	-3.813	-1.978	-4.995	-4.239	-4.995	-1.867	-3.284	-2.64	-2.313	-3.822		X8_3_6_COO._LJ	-9.5628e-05	1131	9.19941e-05	0.00036463	0.000305818	0.000189152	0.000477662	0.000405367	0.000477662	0.000178537	0.000314042	0.000252458	0.000221188	0.00036549
6_1_6_SH_LJ	-7.145	-26.029	-34.439	-10.231	-50.102	-39.638	-45.351	-8.266	-11.566	-23.181	-19.526	-41.768		X6_1_6_SH_LJ	-0.000922229	1132	0.00658933	0.0317607	0.0240047	0.00943533	0.0462055	0.0365553	0.041824	0.00762315	0.0106665	0.0213782	0.0180075	0.0385197
11_4_4_SH_LJ	-0.84	-2.345	-2.333	-1.014	-2.85	-2.468	-3.08	-1.038	-2.218	-1.963	-1.712	-2.218		X11_4_4_SH_LJ	-3.79065e-05	1133	3.18415e-05	8.84359e-05	8.88907e-05	3.84372e-05	0.000108034	9.35532e-05	0.000116752	3.93469e-05	8.40766e-05	7.44105e-05	6.48959e-05	8.40766e-05
11_4_4_Ar(N-H)_LJ	-0.415	-1.158	-1.152	-0.501	-1.408	-1.219	-1.521	-0.513	-1.096	-0.97	-0.846	-1.096		X11_4_4_Ar.N.H._LJ	-1.87694e-05	1134	7.7893e-06	2.16223e-05	2.1735e-05	9.40347e-06	2.64273e-05	2.28799e-05	2.85483e-05	9.6287e-06	2.05713e-05	1.82063e-05	1.58789e-05	2.05713e-05
7_0_7_O-H_LJ	-3.084	-11.836	-12.78	-2.378	-18.687	-13.623	-16.801	-1.914	-2.516	-9.045	-6.886	-18.357		X7_0_7_O.H_LJ	-0.000360176	1135	0.00111078	0.00460305	0.00426304	0.000856499	0.00673061	0.00490668	0.00605132	0.000689377	0.000906203	0.00325779	0.00248017	0.00661175
10_3_5_O-H_LJ	-0.98	-3.194	-3.23	-0.71	-4.293	-3.491	-4.315	-0.684	-1.256	-2.709	-2.092	-3.262		X10_3_5_O.H_LJ	-6.06687e-05	1136	5.94553e-05	0.00019596	0.000193776	4.30748e-05	0.000260451	0.000211795	0.000261786	4.14974e-05	7.61999e-05	0.000164352	0.000126919	0.000197901
16_3_-3_Ar(N-H)_C	22.001	14.864	14.508	20.673	12.456	10.393	14.028	23.271	20.82	22.537	22.97	12.368		X16_3_.3_Ar.N.H._C	-0.000466284	1137	-0.0102587	-0.00676485	-0.00693085	-0.00963949	-0.00580804	-0.00484609	-0.00654103	-0.0108509	-0.00970804	-0.0105086	-0.0107105	-0.005767
0_0_-3_Ar(N-H)_C	32.053	31.894	30.981	32.123	29.987	31.154	28.438	32.233	32.261	-28.371	32.169	17.644		X0_0_.3_Ar.N.H._C	0.000124642	1138	0.00399516	0.00386154	0.00397534	0.00400388	0.00373765	0.0038831	0.00354457	0.00401759	0.00402108	-0.00353622	0.00400961	0.00219919
15_5_-2_Ar(N-H)_C	21.709	14.662	14.894	20.961	12.479	11.286	14.217	22.924	19.54	22.826	23.674	12.507		X15_5_.2_Ar.N.H._C	-0.000456861	1139	-0.009918	-0.00680449	-0.0066985	-0.00957626	-0.00570117	-0.00515613	-0.00649519	-0.0104731	-0.00892706	-0.0104283	-0.0108157	-0.00571396
14_0_7_(H2O)HO_LJ	-0.126	-0.426	-0.337	-0.16	-0.433	-0.35	-0.449	-0.152	-0.199	-0.259	-0.213	-0.376		X14_0_7_.H2O.HO_LJ	-1.13451e-05	1140	1.42948e-06	3.82328e-06	4.83299e-06	1.81521e-06	4.91241e-06	3.97077e-06	5.09393e-06	1.72445e-06	2.25766e-06	2.93837e-06	2.4165e-06	4.26574e-06
12_2_7_SH_LJ	-0.435	-1.378	-1.277	-0.522	-1.634	-1.336	-1.677	-0.498	-0.732	-0.964	-0.809	-1.384		X12_2_7_SH_LJ	-3.14617e-05	1141	1.36858e-05	4.01766e-05	4.33542e-05	1.6423e-05	5.14084e-05	4.20328e-05	5.27612e-05	1.56679e-05	2.30299e-05	3.03291e-05	2.54525e-05	4.3543e-05
12_2_7_Ar(N-H)_LJ	-0.215	-0.681	-0.631	-0.258	-0.807	-0.66	-0.828	-0.246	-0.362	-0.476	-0.4	-0.684		X12_2_7_Ar.N.H._LJ	-1.55595e-05	1142	3.34529e-06	9.81803e-06	1.0596e-05	4.01435e-06	1.25565e-05	1.02693e-05	1.28832e-05	3.82763e-06	5.63253e-06	7.40631e-06	6.22379e-06	1.06427e-05
1_6_6_SH_LJ	-3.333	-25.524	-81.695	-3.552	-82.433	-74.128	-9.568	-3.886	-7.305	-6.414	-12.472	-33.925		X1_6_6_SH_LJ	-0.00359267	1143	0.0119744	0.293503	0.0916992	0.0127612	0.296154	0.266317	0.0343746	0.0139611	0.0262444	0.0230434	0.0448077	0.121881
6_1_6_Ar(N-H)_LJ	-3.529	-12.85	-16.999	-5.052	-24.703	-19.561	-22.38	-4.082	-5.712	-11.425	-9.64	-20.603		X6_1_6_Ar.N.H._LJ	-0.000453569	1144	0.00160064	0.00771021	0.00582836	0.00229143	0.0112045	0.00887226	0.0101509	0.00185147	0.00259078	0.00518202	0.0043724	0.00934488
3_1_8_Ar(N-H)_LJ	-2.855	-12.901	-51.898	-3.409	-49.268	-42.701	27.719	-2.563	-4.191	-4.114	-6.962	-44.545		X3_1_8_Ar.N.H._LJ	-0.00394487	1145	0.0112626	0.204731	0.0508927	0.0134481	0.194356	0.16845	-0.109348	0.0101107	0.0165329	0.0162292	0.0274642	0.175724
13_1_-1_Ar(N-H)_C	28.979	21.265	20.561	27.891	17.936	10.966	20.238	30.169	27.111	29.717	28.637	17.754		X13_1_.1_Ar.N.H._C	-0.000686788	1146	-0.0199024	-0.014121	-0.0146045	-0.0191552	-0.0123182	-0.00753132	-0.0138992	-0.0207197	-0.0186195	-0.0204093	-0.0196675	-0.0121932
14_0_6_Ar(N-H)_LJ	-0.157	-0.551	-0.426	-0.188	-0.559	-0.442	-0.583	-0.178	-0.234	-0.338	-0.266	-0.47		X14_0_6_Ar.N.H._LJ	-1.4466e-05	1147	2.27116e-06	6.1625e-06	7.97074e-06	2.7196e-06	8.08647e-06	6.39395e-06	8.43365e-06	2.57494e-06	3.38503e-06	4.88949e-06	3.84795e-06	6.799e-06
14_0_6_SH_LJ	-0.317	-1.115	-0.862	-0.38	-1.132	-0.894	-1.18	-0.361	-0.474	-0.684	-0.539	-0.952		X14_0_6_SH_LJ	-2.93311e-05	1148	9.29797e-06	2.52834e-05	3.27042e-05	1.11458e-05	3.32028e-05	2.6222e-05	3.46107e-05	1.05885e-05	1.3903e-05	2.00625e-05	1.58095e-05	2.79232e-05
11_1_8_(H2O)HO_LJ	-0.25	-0.848	-0.788	-0.323	-1.022	-0.822	-1.028	-0.299	-0.409	-0.562	-0.468	-0.907		X11_1_8_.H2O.HO_LJ	-2.17464e-05	1149	5.4366e-06	1.71362e-05	1.8441e-05	7.02409e-06	2.22248e-05	1.78755e-05	2.23553e-05	6.50218e-06	8.89428e-06	1.22215e-05	1.01773e-05	1.9724e-05
9_0_2_O-H_LJ	-5.356	-36.133	-33.321	-5.415	-65.613	-45.309	-70.663	-4.066	-5.341	-40.391	-11.632	-31.496		X9_0_2_O.H_LJ	-0.00109073	1150	0.00584194	0.0363442	0.0394113	0.0059063	0.071566	0.0494198	0.0770742	0.0044349	0.00582558	0.0440556	0.0126874	0.0343536
14_1_5_COO-_LJ	-0.181	-0.591	-0.48	-0.352	-0.625	-0.498	-0.664	-0.339	-0.478	-0.392	-0.312	-0.508		X14_1_5_COO._LJ	-1.83202e-05	1151	3.31596e-06	8.79372e-06	1.08273e-05	6.44872e-06	1.14502e-05	9.12348e-06	1.21646e-05	6.21056e-06	8.75707e-06	7.18153e-06	5.71591e-06	9.30668e-06
16_4_-3_Ar(N-H)_C	21.268	14.258	14.096	20.085	11.988	10.552	13.549	22.42	19.893	21.906	22.657	11.933		X16_4_.3_Ar.N.H._C	-0.000444854	1152	-0.00946115	-0.00627066	-0.00634273	-0.00893489	-0.00533291	-0.0046941	-0.00602733	-0.00997362	-0.00884948	-0.00974497	-0.0100791	-0.00530844
11_4_5_SH_LJ	-0.694	-1.96	-1.98	-0.833	-2.43	-2.096	-2.581	-0.842	-1.647	-1.577	-1.403	-1.931		X11_4_5_SH_LJ	-3.37367e-05	1153	2.34132e-05	6.67986e-05	6.61238e-05	2.81026e-05	8.19801e-05	7.0712e-05	8.70743e-05	2.84063e-05	5.55643e-05	5.32027e-05	4.73325e-05	6.51455e-05
11_4_5_Ar(N-H)_LJ	-0.343	-0.968	-0.978	-0.412	-1.2	-1.035	-1.275	-0.416	-0.813	-0.779	-0.693	-0.954		X11_4_5_Ar.N.H._LJ	-1.66257e-05	1154	5.70261e-06	1.62599e-05	1.60937e-05	6.84978e-06	1.99508e-05	1.72076e-05	2.11978e-05	6.91629e-06	1.35167e-05	1.29514e-05	1.15216e-05	1.58609e-05
8_0_8_COO-_LJ	-0.844	-3.095	-3.225	-1.708	-4.333	-3.359	-4.216	-1.456	-1.906	-2.07	-1.718	-4.225		X8_0_8_COO._LJ	-0.000102158	1155	8.6221e-05	0.000329458	0.000316178	0.000174485	0.000442649	0.000343147	0.000430696	0.000148741	0.000194712	0.000211466	0.000175507	0.000431616
9_2_1_Ar(N-H)_C	30.937	29.523	30.304	31.011	27.6	12.393	30.144	31.132	30.085	31.11	30.91	27.126		X9_2_1_Ar.N.H._C	-0.000797461	1156	-0.024671	-0.0241662	-0.0235434	-0.0247301	-0.0220099	-0.00988293	-0.0240387	-0.0248265	-0.0239916	-0.024809	-0.0246495	-0.0216319
9_4_3_O-H_LJ	-1.779	-5.292	-5.559	-1.261	-6.643	-6	-7.196	-1.332	-4.077	-4.925	-4.17	-4.865		X9_4_3_O.H_LJ	-5.20979e-05	1157	9.26822e-05	0.000289612	0.000275702	6.56955e-05	0.000346087	0.000312588	0.000374897	6.93944e-05	0.000212403	0.000256582	0.000217248	0.000253456
10_2_2_Ar(N-H)_LJ	-1.268	-4.79	-4.694	-1.725	-6.594	-5.308	-7.619	-1.639	-3.379	-4.677	-2.696	-4.124		X10_2_2_Ar.N.H._LJ	-7.29185e-05	1158	9.24606e-05	0.000342279	0.00034928	0.000125784	0.000480824	0.000387051	0.000555566	0.000119513	0.000246392	0.00034104	0.000196588	0.000300716
13_0_8_(H2O)HO_LJ	-0.142	-0.482	-0.396	-0.179	-0.506	-0.411	-0.519	-0.169	-0.219	-0.293	-0.245	-0.454		X13_0_8_.H2O.HO_LJ	-1.27532e-05	1159	1.81095e-06	5.05025e-06	6.14702e-06	2.28282e-06	6.4531e-06	5.24155e-06	6.61889e-06	2.15528e-06	2.79294e-06	3.73668e-06	3.12452e-06	5.78993e-06
14_6_-2_Ar(N-H)_C	21.707	14.602	15.185	21.181	12.424	12.148	14.317	22.866	18.827	23.075	24.534	12.51		X14_6_.2_Ar.N.H._C	-0.000454124	1160	-0.00985767	-0.00689587	-0.00663112	-0.0096188	-0.00564204	-0.0055167	-0.00650169	-0.010384	-0.00854979	-0.0104789	-0.0111415	-0.00568109
10_2_2_SH_LJ	-2.567	-9.699	-9.506	-3.493	-13.357	-10.749	-15.436	-3.317	-6.841	-9.475	-5.459	-8.35		X10_2_2_SH_LJ	-0.000147425	1161	0.000378439	0.00140142	0.00142987	0.000514954	0.00196915	0.00158467	0.00227565	0.000489007	0.00100853	0.00139685	0.000804791	0.001231
9_1_0_Ar(N-H)_C	31.06	30.477	30.582	31.075	29.208	9.982	30.557	31.236	30.783	31.181	30.993	28.357		X9_1_0_Ar.N.H._C	-0.000759968	1162	-0.0236046	-0.0232413	-0.0231615	-0.023616	-0.0221971	-0.007586	-0.0232223	-0.0237384	-0.0233941	-0.0236966	-0.0235537	-0.0215504
11_4_4_(H2O)HO_LJ	-0.4	-1.116	-1.111	-0.519	-1.358	-1.175	-1.467	-0.531	-1.136	-0.935	-0.815	-1.056		X11_4_4_.H2O.HO_LJ	-1.92466e-05	1163	7.69866e-06	2.1383e-05	2.14793e-05	9.98901e-06	2.61369e-05	2.26148e-05	2.82348e-05	1.022e-05	2.18642e-05	1.79956e-05	1.5686e-05	2.03245e-05
9_2_7_SH_LJ	-1.198	-4.094	-4.417	-1.507	-5.9	-4.737	-5.795	-1.372	-2.059	-3.129	-2.561	-4.902		X9_2_7_SH_LJ	-0.000102415	1164	0.000122694	0.000452368	0.000419288	0.00015434	0.00060425	0.000485141	0.000593497	0.000140514	0.000210873	0.000320457	0.000262286	0.00050204
13_0_-2_Ar(N-H)_C	29.691	21.768	20.417	27.888	17.884	10.729	20.134	30.354	28.674	29.792	28.796	17.608		X13_0_.2_Ar.N.H._C	-0.000697879	1165	-0.0207207	-0.0142486	-0.0151914	-0.0194624	-0.0124809	-0.00748754	-0.0140511	-0.0211834	-0.020011	-0.0207912	-0.0200961	-0.0122883
9_2_7_Ar(N-H)_LJ	-0.592	-2.022	-2.182	-0.744	-2.914	-2.34	-2.863	-0.678	-1.017	-1.546	-1.265	-2.421		X9_2_7_Ar.N.H._LJ	-5.04813e-05	1166	2.98849e-05	0.00011015	0.000102073	3.75581e-05	0.000147103	0.000118126	0.000144528	3.42263e-05	5.13395e-05	7.80441e-05	6.38589e-05	0.000122215
7_4_-1_Ar(N-H)_C	30.827	24.343	30.209	31.014	22.544	24.174	27.726	31.118	16.333	31.002	31.241	22.828		X7_4_.1_Ar.N.H._C	-0.000886241	1167	-0.0273201	-0.0267724	-0.0215738	-0.0274859	-0.0199794	-0.021424	-0.0245719	-0.027578	-0.014475	-0.0274752	-0.027687	-0.0202311
13_6_-1_Ar(N-H)_C	22.937	15.583	16.607	22.929	13.499	12.974	15.616	24.322	18.955	24.827	26.092	13.662		X13_6_.1_Ar.N.H._C	-0.000490278	1168	-0.0112455	-0.00814204	-0.00764	-0.0112416	-0.00661826	-0.00636086	-0.00765618	-0.0119245	-0.00929321	-0.0121721	-0.0127923	-0.00669817
16_2_-3_Ar(N-H)_C	22.688	15.438	14.867	21.225	12.891	10.195	14.459	24.059	21.717	23.139	23.206	12.775		X16_2_.3_Ar.N.H._C	-0.000484936	1169	-0.0110022	-0.00720954	-0.00748644	-0.0102928	-0.0062513	-0.00494392	-0.00701168	-0.0116671	-0.0105313	-0.0112209	-0.0112534	-0.00619505
12_2_3_Ar(N-H)_LJ	-0.455	-1.524	-1.352	-0.577	-1.825	-1.433	-2.018	-0.557	-0.954	-1.215	-0.864	-1.321		X12_2_3_Ar.N.H._LJ	-2.93499e-05	1170	1.33542e-05	3.9681e-05	4.47292e-05	1.69349e-05	5.35635e-05	4.20584e-05	5.92281e-05	1.63479e-05	2.79998e-05	3.56601e-05	2.53583e-05	3.87712e-05
12_2_3_SH_LJ	-0.921	-3.085	-2.737	-1.168	-3.696	-2.9	-4.086	-1.127	-1.93	-2.459	-1.749	-2.675		X12_2_3_SH_LJ	-5.9431e-05	1171	5.47359e-05	0.000162663	0.000183345	6.94154e-05	0.000219657	0.00017235	0.000242835	6.69787e-05	0.000114702	0.000146141	0.000103945	0.000158978
13_0_4_Ar(N-H)_LJ	-0.316	-1.288	-0.966	-0.404	-1.391	-1.012	-1.476	-0.372	-0.499	-0.829	-0.556	-1.044		X13_0_4_Ar.N.H._LJ	-3.539e-05	1172	1.11832e-05	3.41868e-05	4.55823e-05	1.42976e-05	4.92275e-05	3.58147e-05	5.22357e-05	1.31651e-05	1.76596e-05	2.93383e-05	1.96769e-05	3.69472e-05
13_0_4_SH_LJ	-0.64	-2.608	-1.955	-0.817	-2.815	-2.048	-2.988	-0.754	-1.01	-1.678	-1.126	-2.113		X13_0_4_SH_LJ	-7.1578e-05	1173	4.58099e-05	0.000139935	0.000186675	5.84792e-05	0.000201492	0.000146592	0.000213875	5.39698e-05	7.22938e-05	0.000120108	8.05969e-05	0.000151244
8_0_-1_Ar(N-H)_C	31.286	31.054	31.023	31.264	30.647	6.953	31.037	31.438	31.202	31.353	31.194	30.479		X8_0_.1_Ar.N.H._C	-0.000790543	1174	-0.0247329	-0.024525	-0.0245495	-0.0247155	-0.0242278	-0.00549664	-0.0245361	-0.0248531	-0.0246665	-0.0247859	-0.0246602	-0.024095
14_4_0_Ar(N-H)_C	24.186	16.873	17.324	24.014	14.764	11.586	16.737	25.848	21.272	26.027	25.547	14.849		X14_4_0_Ar.N.H._C	-0.000533647	1175	-0.0129068	-0.0092449	-0.00900422	-0.012815	-0.00787876	-0.00618283	-0.00893165	-0.0137937	-0.0113517	-0.0138892	-0.0136331	-0.00792412
12_3_1_Ar(N-H)_C	28.688	20.828	21.71	29.124	18.687	12.327	21.168	30.073	24.534	30.162	29.456	18.725		X12_3_1_Ar.N.H._C	-0.000689437	1176	-0.0197786	-0.0149677	-0.0143596	-0.0200792	-0.0128835	-0.00849869	-0.014594	-0.0207334	-0.0169146	-0.0207948	-0.0203081	-0.0129097
13_1_8_COO-_LJ	-0.143	-0.453	-0.397	-0.271	-0.497	-0.411	-0.514	-0.259	-0.352	-0.29	-0.251	-0.44		X13_1_8_COO._LJ	-1.3838e-05	1177	1.97884e-06	5.49369e-06	6.26862e-06	3.7501e-06	6.8775e-06	5.68743e-06	7.11274e-06	3.58405e-06	4.87098e-06	4.01303e-06	3.47334e-06	6.08873e-06
15_4_-1_Ar(N-H)_C	22.79	15.665	15.812	22.204	13.482	11.039	15.257	24.212	20.594	24.133	24.116	13.52		X15_4_.1_Ar.N.H._C	-0.00048995	1178	-0.011166	-0.00774708	-0.00767506	-0.0108788	-0.0066055	-0.00540855	-0.00747516	-0.0118627	-0.01009	-0.011824	-0.0118156	-0.00662412
7_1_3_(H2O)HO_LJ	-6.534	-37.414	-41.073	-12.391	-49.692	-56.227	-48.413	-10.052	-14.365	-19.307	-19.388	-38.688		X7_1_3_.H2O.HO_LJ	-0.00151999	1179	0.00993163	0.0624306	0.056869	0.0188342	0.0755314	0.0854646	0.0735874	0.015279	0.0218347	0.0293465	0.0294696	0.0588055
14_2_5_(H2O)HO_LJ	-0.155	-0.462	-0.397	-0.198	-0.499	-0.411	-0.535	-0.195	-0.292	-0.322	-0.271	-0.41		X14_2_5_.H2O.HO_LJ	-9.94028e-06	1180	1.54074e-06	3.94629e-06	4.59241e-06	1.96818e-06	4.9602e-06	4.08546e-06	5.31805e-06	1.93835e-06	2.90256e-06	3.20077e-06	2.69382e-06	4.07552e-06
9_0_0_SH_LJ	-8.093	-44.598	-45.13	-13.02	-63.074	-57.314	-73.666	-10.896	-16.559	-41.502	-16.243	-33.278		X9_0_0_SH_LJ	-0.000898476	1181	0.00727136	0.0405482	0.0400702	0.0116982	0.0566705	0.0514952	0.0661871	0.00978979	0.0148779	0.0372885	0.0145939	0.0298995
11_5_1_Ar(N-H)_C	27.277	19.02	21.221	28.52	17.455	14.585	20.094	29.548	20.785	29.622	29.332	17.695		X11_5_1_Ar.N.H._C	-0.000635858	1182	-0.0173443	-0.0134936	-0.012094	-0.0181347	-0.0110989	-0.00927399	-0.0127769	-0.0187883	-0.0132163	-0.0188354	-0.018651	-0.0112515
13_2_7_(H2O)HO_LJ	-0.151	-0.458	-0.414	-0.191	-0.518	-0.43	-0.54	-0.185	-0.269	-0.313	-0.27	-0.443		X13_2_7_.H2O.HO_LJ	-1.02565e-05	1183	1.54873e-06	4.24619e-06	4.69748e-06	1.95899e-06	5.31287e-06	4.4103e-06	5.53851e-06	1.89745e-06	2.759e-06	3.21028e-06	2.76926e-06	4.54363e-06
14_1_6_SH_LJ	-0.299	-0.962	-0.793	-0.356	-1.016	-0.823	-1.067	-0.343	-0.475	-0.628	-0.516	-0.854		X14_1_6_SH_LJ	-2.27901e-05	1184	6.81425e-06	1.80726e-05	2.19241e-05	8.11328e-06	2.31548e-05	1.87563e-05	2.43171e-05	7.81701e-06	1.08253e-05	1.43122e-05	1.17597e-05	1.94628e-05
14_1_6_Ar(N-H)_LJ	-0.148	-0.475	-0.392	-0.176	-0.502	-0.406	-0.527	-0.169	-0.235	-0.31	-0.255	-0.422		X14_1_6_Ar.N.H._LJ	-1.12121e-05	1185	1.65939e-06	4.39514e-06	5.32575e-06	1.97333e-06	5.62847e-06	4.55211e-06	5.90878e-06	1.89484e-06	2.63484e-06	3.47575e-06	2.85909e-06	4.73151e-06
15_3_-1_Ar(N-H)_C	23.654	16.443	16.345	22.913	14.09	10.794	15.884	25.215	21.722	24.936	24.478	14.087		X15_3_.1_Ar.N.H._C	-0.000516192	1186	-0.01221	-0.00843715	-0.00848774	-0.0118275	-0.00727314	-0.00557177	-0.00819919	-0.0130158	-0.0112127	-0.0128718	-0.0126353	-0.00727159
13_2_0_Ar(N-H)_C	27.999	20.392	20.338	27.589	17.678	11.306	19.956	29.525	25.319	28.674	28.173	17.617		X13_2_0_Ar.N.H._C	-0.000659752	1187	-0.0184724	-0.013418	-0.0134537	-0.0182019	-0.0116631	-0.00745916	-0.013166	-0.0194792	-0.0167043	-0.0189177	-0.0185872	-0.0116229
12_1_8_(H2O)HO_LJ	-0.181	-0.597	-0.536	-0.232	-0.684	-0.557	-0.698	-0.218	-0.297	-0.388	-0.328	-0.605		X12_1_8_.H2O.HO_LJ	-1.48673e-05	1188	2.69097e-06	7.96885e-06	8.87575e-06	3.4492e-06	1.01692e-05	8.28106e-06	1.03773e-05	3.24106e-06	4.41558e-06	5.7685e-06	4.87646e-06	8.99469e-06
14_0_5_Ar(N-H)_LJ	-0.185	-0.67	-0.509	-0.225	-0.681	-0.528	-0.719	-0.213	-0.282	-0.415	-0.314	-0.553		X14_0_5_Ar.N.H._LJ	-1.75247e-05	1189	3.24208e-06	8.92009e-06	1.17416e-05	3.94306e-06	1.19343e-05	9.25306e-06	1.26003e-05	3.73277e-06	4.94197e-06	7.27276e-06	5.50277e-06	9.69118e-06
14_0_5_SH_LJ	-0.374	-1.356	-1.03	-0.456	-1.379	-1.068	-1.455	-0.432	-0.572	-0.84	-0.637	-1.119		X14_0_5_SH_LJ	-3.55668e-05	1190	1.3302e-05	3.66338e-05	4.82286e-05	1.62185e-05	4.90467e-05	3.79854e-05	5.17497e-05	1.53649e-05	2.03442e-05	2.98761e-05	2.26561e-05	3.97993e-05
7_3_2_(H2O)HO_LJ	-4.044	-15.613	-17.532	-5.783	-19.613	-19.768	-20.698	-6.283	-25.618	-16.141	-12.009	-12.702		X7_3_2_.H2O.HO_LJ	-0.000324359	1191	0.00131171	0.00568667	0.00506422	0.00187577	0.00636166	0.00641194	0.00671359	0.00203795	0.00830944	0.00523549	0.00389523	0.00412001
11_6_-1_Ar(N-H)_C	25.023	17.042	18.999	25.616	14.836	15.308	17.525	26.77	18.411	27.486	29.83	15.082		X11_6_.1_Ar.N.H._C	-0.000555875	1192	-0.0139097	-0.0105611	-0.00947321	-0.0142393	-0.00824696	-0.00850933	-0.0097417	-0.0148808	-0.0102342	-0.0152788	-0.0165817	-0.0083837
9_1_8_COO-_LJ	-0.521	-1.813	-1.901	-1.04	-2.497	-1.993	-2.478	-0.927	-1.275	-1.253	-1.054	-2.247		X9_1_8_COO._LJ	-5.62088e-05	1193	2.92848e-05	0.000106853	0.000101907	5.84572e-05	0.000140353	0.000112024	0.000139285	5.21056e-05	7.16662e-05	7.04296e-05	5.92441e-05	0.000126301
13_3_5_SH_LJ	-0.411	-1.173	-1.076	-0.49	-1.338	-1.122	-1.432	-0.486	-0.802	-0.874	-0.753	-1.088		X13_3_5_SH_LJ	-2.21025e-05	1194	9.08413e-06	2.37823e-05	2.59262e-05	1.08302e-05	2.95731e-05	2.4799e-05	3.16508e-05	1.07418e-05	1.77262e-05	1.93176e-05	1.66432e-05	2.40475e-05
13_3_5_Ar(N-H)_LJ	-0.203	-0.58	-0.532	-0.242	-0.661	-0.554	-0.707	-0.24	-0.396	-0.432	-0.372	-0.537		X13_3_5_Ar.N.H._LJ	-1.0939e-05	1195	2.22062e-06	5.81955e-06	6.34462e-06	2.64724e-06	7.23068e-06	6.06021e-06	7.73387e-06	2.62536e-06	4.33184e-06	4.72565e-06	4.06931e-06	5.87424e-06
14_1_5_Ar(N-H)_LJ	-0.174	-0.571	-0.463	-0.21	-0.603	-0.481	-0.64	-0.202	-0.285	-0.378	-0.301	-0.491		X14_1_5_Ar.N.H._LJ	-1.35014e-05	1196	2.34923e-06	6.25113e-06	7.70927e-06	2.83528e-06	8.14131e-06	6.49415e-06	8.64086e-06	2.72727e-06	3.84788e-06	5.10351e-06	4.06391e-06	6.62916e-06
14_1_5_SH_LJ	-0.353	-1.155	-0.938	-0.425	-1.22	-0.973	-1.297	-0.409	-0.576	-0.766	-0.609	-0.993		X14_1_5_SH_LJ	-2.70256e-05	1197	9.54005e-06	2.535e-05	3.12146e-05	1.14859e-05	3.29713e-05	2.62959e-05	3.50522e-05	1.10535e-05	1.55668e-05	2.07016e-05	1.64586e-05	2.68365e-05
12_1_5_O-H_LJ	-0.609	-2.309	-1.921	-0.447	-2.744	-2.034	-2.778	-0.412	-0.59	-1.657	-1.139	-2.111		X12_1_5_O.H_LJ	-5.54779e-05	1198	3.37861e-05	0.000106573	0.000128099	2.47986e-05	0.000152231	0.000112842	0.000154118	2.28569e-05	3.2732e-05	9.19269e-05	6.31894e-05	0.000117114
13_3_4_(H2O)HO_LJ	-0.229	-0.65	-0.591	-0.296	-0.735	-0.615	-0.801	-0.296	-0.51	-0.497	-0.422	-0.584		X13_3_4_.H2O.HO_LJ	-1.21723e-05	1199	2.78745e-06	7.19381e-06	7.91198e-06	3.60299e-06	8.94662e-06	7.48595e-06	9.74999e-06	3.60299e-06	6.20786e-06	6.04962e-06	5.1367e-06	7.10861e-06
14_1_7_(H2O)HO_LJ	-0.119	-0.373	-0.314	-0.15	-0.394	-0.325	-0.412	-0.145	-0.198	-0.24	-0.205	-0.341		X14_1_7_.H2O.HO_LJ	-8.94217e-06	1200	1.06412e-06	2.80784e-06	3.33543e-06	1.34133e-06	3.52321e-06	2.9062e-06	3.68417e-06	1.29661e-06	1.77055e-06	2.14612e-06	1.83314e-06	3.04928e-06
10_3_2_Ar(N-H)_LJ	-1.044	-3.3	-3.31	-1.334	-4.143	-3.595	-4.777	-1.353	-3.455	-3.129	-2.261	-2.858		X10_3_2_Ar.N.H._LJ	-4.10665e-05	1201	4.28734e-05	0.00013593	0.00013552	5.47827e-05	0.000170139	0.000147634	0.000196175	5.5563e-05	0.000141885	0.000128497	9.28514e-05	0.000117368
10_3_2_SH_LJ	-2.113	-6.681	-6.702	-2.7	-8.39	-7.278	-9.673	-2.739	-6.996	-6.337	-4.578	-5.786		X10_3_2_SH_LJ	-8.31455e-05	1202	0.000175686	0.000557241	0.000555495	0.000224493	0.000697591	0.000605133	0.000804267	0.000227736	0.000581686	0.000526893	0.00038064	0.00048108
3_1_-2_Ar(N-H)_C	31.756	31.821	31.54	31.805	30.919	31.448	30.933	31.957	31.804	31.399	31.911	31.03		X3_1_.2_Ar.N.H._C	4.4303e-06	1203	0.000140689	0.000139732	0.000140976	0.000140906	0.00013698	0.000139324	0.000137042	0.000141579	0.000140901	0.000139107	0.000141375	0.000137472
2_1_1_Ar(N-H)_C	31.915	-0.738	31.729	31.931	31.583	31.611	31.739	32.012	31.628	31.81	31.635	31.655		X2_1_1_Ar.N.H._C	-0.00176341	1204	-0.0562792	-0.0559512	0.0013014	-0.0563074	-0.0556938	-0.0557432	-0.0559689	-0.0564503	-0.0557731	-0.0560941	-0.0557855	-0.0558207
14_2_6_(H2O)HO_LJ	-0.132	-0.39	-0.339	-0.167	-0.422	-0.352	-0.448	-0.164	-0.24	-0.267	-0.23	-0.356		X14_2_6_.H2O.HO_LJ	-8.52183e-06	1205	1.12488e-06	2.8889e-06	3.32352e-06	1.42315e-06	3.59621e-06	2.99969e-06	3.81778e-06	1.39758e-06	2.04524e-06	2.27533e-06	1.96002e-06	3.03377e-06
14_3_0_Ar(N-H)_C	25.199	17.834	17.991	24.859	15.525	11.243	17.526	27.028	22.623	27.009	25.966	15.559		X14_3_0_Ar.N.H._C	-0.000565893	1206	-0.0142599	-0.010181	-0.0100921	-0.0140675	-0.00878549	-0.00636234	-0.00991785	-0.015295	-0.0128022	-0.0152842	-0.014694	-0.00880473
2_4_4_Ar(N-H)_LJ	-8.579	-54.14	31.683	-8.943	33.295	33.731	32.599	-10.273	-24.212	-17.194	-26.947	-62.783		X2_4_4_Ar.N.H._LJ	-0.00343	1207	0.029426	-0.108673	0.1857	0.0306745	-0.114202	-0.115697	-0.111815	0.0352364	0.0830472	0.0589755	0.0924283	0.215346
12_3_3_(H2O)HO_LJ	-0.383	-1.122	-1.042	-0.506	-1.314	-1.095	-1.463	-0.507	-0.975	-0.919	-0.738	-0.993		X12_3_3_.H2O.HO_LJ	-1.91789e-05	1208	7.3455e-06	1.99844e-05	2.15187e-05	9.7045e-06	2.5201e-05	2.10008e-05	2.80587e-05	9.72368e-06	1.86994e-05	1.76254e-05	1.4154e-05	1.90446e-05
2_4_4_SH_LJ	-17.376	-110.116	32.046	-18.112	33.587	34.024	32.893	-20.811	-49.091	-34.827	-58.26	-128.857		X2_4_4_SH_LJ	-0.00622722	1209	0.108204	-0.199557	0.685716	0.112787	-0.209153	-0.211875	-0.204832	0.129595	0.3057	0.216875	0.362798	0.80242
14_1_7_COO-_LJ	-0.128	-0.401	-0.338	-0.244	-0.424	-0.35	-0.443	-0.235	-0.321	-0.258	-0.22	-0.367		X14_1_7_COO._LJ	-1.23833e-05	1210	1.58506e-06	4.18555e-06	4.9657e-06	3.02152e-06	5.25051e-06	4.33415e-06	5.48579e-06	2.91007e-06	3.97503e-06	3.19489e-06	2.72432e-06	4.54466e-06
10_1_8_(H2O)HO_LJ	-0.347	-1.201	-1.172	-0.455	-1.538	-1.226	-1.529	-0.413	-0.566	-0.814	-0.674	-1.373		X10_1_8_.H2O.HO_LJ	-3.11051e-05	1211	1.07935e-05	3.64552e-05	3.73573e-05	1.41528e-05	4.78397e-05	3.81349e-05	4.75597e-05	1.28464e-05	1.76055e-05	2.53196e-05	2.09649e-05	4.27073e-05
13_3_6_(H2O)HO_LJ	-0.164	-0.467	-0.435	-0.208	-0.536	-0.453	-0.568	-0.206	-0.327	-0.339	-0.3	-0.447		X13_3_6_.H2O.HO_LJ	-9.35783e-06	1212	1.53468e-06	4.07066e-06	4.37011e-06	1.94643e-06	5.0158e-06	4.2391e-06	5.31525e-06	1.92771e-06	3.06001e-06	3.1723e-06	2.80735e-06	4.18295e-06
14_0_7_SH_LJ	-0.265	-0.894	-0.709	-0.312	-0.909	-0.734	-0.943	-0.298	-0.388	-0.544	-0.448	-0.791		X14_0_7_SH_LJ	-2.28281e-05	1213	6.04945e-06	1.61851e-05	2.04083e-05	7.12237e-06	2.07507e-05	1.67558e-05	2.15269e-05	6.80277e-06	8.8573e-06	1.24185e-05	1.0227e-05	1.8057e-05
14_0_7_Ar(N-H)_LJ	-0.131	-0.442	-0.35	-0.154	-0.449	-0.363	-0.466	-0.147	-0.192	-0.269	-0.221	-0.391		X14_0_7_Ar.N.H._LJ	-1.13017e-05	1214	1.48052e-06	3.95558e-06	4.99533e-06	1.74046e-06	5.07445e-06	4.1025e-06	5.26657e-06	1.66134e-06	2.16992e-06	3.04015e-06	2.49767e-06	4.41895e-06
2_4_4_COO-_LJ	-8.917	-57.452	30.835	-15.08	33.217	33.665	32.446	-17.37	-41.271	-17.876	-37.481	-69.616		X2_4_4_COO._LJ	-0.00373641	1215	0.0333176	-0.115212	0.214664	0.0563451	-0.124112	-0.125786	-0.121232	0.0649015	0.154205	0.0667921	0.140044	0.260114
10_2_2_COO-_LJ	-1.315	-4.971	-4.873	-2.899	-6.857	-5.51	-7.928	-2.752	-5.678	-4.866	-2.796	-4.279		X10_2_2_COO._LJ	-0.000112208	1216	0.000147553	0.000546789	0.000557785	0.00032529	0.000769409	0.000618265	0.000889583	0.000308796	0.000637116	0.000546003	0.000313733	0.000480137
11_0_9_COO-_LJ	-0.222	-0.76	-0.685	-0.422	-0.867	-0.707	-0.881	-0.39	-0.504	-0.463	-0.4	-0.813		X11_0_9_COO._LJ	-2.36529e-05	1217	5.25093e-06	1.62022e-05	1.79762e-05	9.98151e-06	2.0507e-05	1.67226e-05	2.08382e-05	9.22462e-06	1.1921e-05	1.09513e-05	9.46114e-06	1.92298e-05
14_0_8_COO-_LJ	-0.112	-0.361	-0.295	-0.21	-0.368	-0.305	-0.383	-0.201	-0.261	-0.218	-0.188	-0.33		X14_0_8_COO._LJ	-1.13632e-05	1218	1.27268e-06	3.35214e-06	4.10211e-06	2.38627e-06	4.18165e-06	3.46577e-06	4.3521e-06	2.284e-06	2.96579e-06	2.47718e-06	2.13628e-06	3.74985e-06
11_0_3_(H2O)HO_LJ	-0.867	-4.518	-3.506	-1.347	-6.143	-3.878	-6.523	-1.147	-1.541	-3.486	-1.665	-3.759		X11_0_3_.H2O.HO_LJ	-0.000139453	1219	0.000120906	0.000488922	0.000630048	0.000187843	0.000856659	0.000540798	0.000909651	0.000159952	0.000214897	0.000486132	0.000232189	0.000524203
10_1_0_Ar(N-H)_C	30.875	29.368	29.471	30.873	25.642	10.75	29.26	31.08	30.528	31.032	30.797	25.086		X10_1_0_Ar.N.H._C	-0.000884502	1220	-0.027309	-0.0260672	-0.0259761	-0.0273072	-0.0226804	-0.0095084	-0.0258805	-0.0274903	-0.0270021	-0.0274479	-0.02724	-0.0221886
12_5_1_Ar(N-H)_C	25.803	17.981	19.561	26.625	16.3	13.449	18.655	27.76	20.705	28.569	28.186	16.518		X12_5_1_Ar.N.H._C	-0.000584309	1221	-0.0150769	-0.0114297	-0.0105065	-0.0155572	-0.00952424	-0.00785837	-0.0109003	-0.0162204	-0.0120981	-0.0166931	-0.0164693	-0.00965162
12_3_3_SH_LJ	-0.804	-2.355	-2.189	-0.988	-2.758	-2.299	-3.071	-0.99	-1.904	-1.929	-1.55	-2.084		X12_3_3_SH_LJ	-3.76646e-05	1222	3.02823e-05	8.24478e-05	8.87001e-05	3.72126e-05	0.000103879	8.65909e-05	0.000115668	3.7288e-05	7.17134e-05	7.2655e-05	5.83801e-05	7.8493e-05
12_3_3_Ar(N-H)_LJ	-0.397	-1.164	-1.081	-0.488	-1.362	-1.136	-1.517	-0.489	-0.94	-0.953	-0.766	-1.03		X12_3_3_Ar.N.H._LJ	-1.8654e-05	1223	7.40564e-06	2.0165e-05	2.17133e-05	9.10315e-06	2.54067e-05	2.11909e-05	2.82981e-05	9.12181e-06	1.75348e-05	1.77773e-05	1.4289e-05	1.92136e-05
16_3_-2_Ar(N-H)_C	22.216	15.151	14.883	21.185	12.847	10.333	14.442	23.539	20.805	23.075	23.043	12.811		X16_3_.2_Ar.N.H._C	-0.000471952	1224	-0.0104849	-0.00702407	-0.00715055	-0.00999831	-0.00606317	-0.00487668	-0.00681594	-0.0111093	-0.00981897	-0.0108903	-0.0108752	-0.00604618
12_0_9_COO-_LJ	-0.164	-0.546	-0.477	-0.309	-0.597	-0.492	-0.612	-0.289	-0.374	-0.33	-0.287	-0.553		X12_0_9_COO._LJ	-1.69299e-05	1225	2.7765e-06	8.07556e-06	9.24372e-06	5.23134e-06	1.01071e-05	8.32951e-06	1.03611e-05	4.89274e-06	6.33178e-06	5.58686e-06	4.85888e-06	9.36223e-06
11_1_8_SH_LJ	-0.525	-1.781	-1.654	-0.632	-2.147	-1.726	-2.159	-0.584	-0.798	-1.181	-0.983	-1.905		X11_1_8_SH_LJ	-4.42219e-05	1226	2.32165e-05	7.3143e-05	7.87592e-05	2.79482e-05	9.49444e-05	7.6327e-05	9.54751e-05	2.58256e-05	3.52891e-05	5.22261e-05	4.34701e-05	8.42427e-05
11_1_8_Ar(N-H)_LJ	-0.259	-0.88	-0.817	-0.312	-1.06	-0.852	-1.066	-0.289	-0.394	-0.583	-0.486	-0.941		X11_1_8_Ar.N.H._LJ	-2.18468e-05	1227	5.65833e-06	1.78489e-05	1.92252e-05	6.81621e-06	2.31576e-05	1.86135e-05	2.32887e-05	6.31373e-06	8.60765e-06	1.27367e-05	1.06176e-05	2.05579e-05
13_2_7_COO-_LJ	-0.162	-0.492	-0.445	-0.31	-0.557	-0.462	-0.581	-0.3	-0.436	-0.337	-0.291	-0.476		X13_2_7_COO._LJ	-1.44877e-05	1228	2.347e-06	6.44701e-06	7.12793e-06	4.49118e-06	8.06963e-06	6.6933e-06	8.41734e-06	4.3463e-06	6.31662e-06	4.88234e-06	4.21591e-06	6.89613e-06
10_2_1_Ar(N-H)_C	30.726	26.839	28.266	30.8	24.526	12.187	27.816	30.969	29.662	30.957	30.698	24.242		X10_2_1_Ar.N.H._C	-0.000876471	1229	-0.0269305	-0.0247743	-0.0235236	-0.0269953	-0.0214963	-0.0106816	-0.0243799	-0.0271434	-0.0259979	-0.0271329	-0.0269059	-0.0212474
10_5_1_Ar(N-H)_C	28.866	20.04	23.095	29.83	18.704	16.006	21.665	30.182	20.486	30.39	30.403	18.978		X10_5_1_Ar.N.H._C	-0.00072137	1230	-0.0208231	-0.01666	-0.0144563	-0.0215185	-0.0134925	-0.0115463	-0.0156285	-0.0217724	-0.014778	-0.0219224	-0.0219318	-0.0136902
15_1_-2_Ar(N-H)_C	25.039	17.588	16.808	23.651	14.715	10.315	16.487	26.782	23.933	25.845	24.951	14.591		X15_1_.2_Ar.N.H._C	-0.000553263	1231	-0.0138531	-0.00929924	-0.00973078	-0.0130852	-0.00814126	-0.0057069	-0.00912164	-0.0148175	-0.0132412	-0.0142991	-0.0138045	-0.00807266
8_2_1_Ar(N-H)_LJ	-4.109	-17.336	-19.92	-5.872	-23.51	-24.908	-29.764	-5.796	-17.322	-18.931	-10.257	-13.573		X8_2_1_Ar.N.H._LJ	-0.00010829	1232	0.000444965	0.00215714	0.00187732	0.000635881	0.0025459	0.00269729	0.00322315	0.000627651	0.0018758	0.00205004	0.00111073	0.00146982
16_5_-3_Ar(N-H)_C	20.508	13.638	13.643	19.479	11.501	10.663	13.04	21.537	18.966	21.261	22.274	11.483		X16_5_.3_Ar.N.H._C	-0.000421455	1233	-0.00864321	-0.00574991	-0.00574781	-0.00820953	-0.00484716	-0.00449398	-0.00549578	-0.00907688	-0.00799332	-0.00896056	-0.0093875	-0.00483957
16_4_-2_Ar(N-H)_C	21.483	14.523	14.456	20.591	12.36	10.509	13.943	22.693	19.87	22.419	22.732	12.356		X16_4_.2_Ar.N.H._C	-0.000450445	1234	-0.0096769	-0.00651163	-0.00654181	-0.00927511	-0.0055675	-0.00473372	-0.00628055	-0.0102219	-0.00895034	-0.0100985	-0.0102395	-0.00556569
14_0_4_COO-_LJ	-0.222	-0.819	-0.615	-0.443	-0.833	-0.637	-0.899	-0.42	-0.563	-0.512	-0.377	-0.652		X14_0_4_COO._LJ	-2.61849e-05	1235	5.81304e-06	1.61037e-05	2.14454e-05	1.15999e-05	2.1812e-05	1.66798e-05	2.35402e-05	1.09976e-05	1.47421e-05	1.34066e-05	9.87169e-06	1.70725e-05
15_6_-3_Ar(N-H)_C	20.556	13.651	13.915	19.655	11.482	11.395	13.157	21.531	18.528	21.503	23.056	11.503		X15_6_.3_Ar.N.H._C	-0.000420768	1236	-0.0086493	-0.00585499	-0.0057439	-0.00827019	-0.00483126	-0.00479465	-0.00553604	-0.00905955	-0.00779599	-0.00904777	-0.00970122	-0.00484009
6_0_2_Ar(N-H)_LJ	-26.647	32.836	33.36	-47.537	35.296	34.73	35.16	-41.359	-43.482	35.589	-72.92	12.518		X6_0_2_Ar.N.H._LJ	0.000940776	1237	-0.0250689	0.0313843	0.0308913	-0.0447217	0.0332056	0.0326731	0.0330777	-0.0389096	-0.0409068	0.0334813	-0.0686014	0.0117766
9_5_0_Ar(N-H)_C	29.386	20.697	24.707	30.38	19.098	18.246	22.623	30.536	18.76	30.587	30.78	19.395		X9_5_0_Ar.N.H._C	-0.000764765	1238	-0.0224734	-0.0188951	-0.0158283	-0.0232336	-0.0146055	-0.0139539	-0.0173013	-0.0233529	-0.014347	-0.0233919	-0.0235395	-0.0148326
6_0_2_SH_LJ	-54.058	33.13	33.652	-98.254	35.589	35.023	35.453	-84.204	-88.241	35.882	-149.469	5.939		X6_0_2_SH_LJ	0.000905084	1239	-0.048927	0.0304579	0.0299854	-0.0889282	0.032211	0.0316988	0.032088	-0.0762117	-0.0798655	0.0324762	-0.135282	0.0053753
12_1_3_(H2O)HO_LJ	-0.493	-1.923	-1.596	-0.696	-2.329	-1.702	-2.561	-0.645	-0.982	-1.458	-0.92	-1.615		X12_1_3_.H2O.HO_LJ	-4.52721e-05	1240	2.23191e-05	7.22542e-05	8.70582e-05	3.15094e-05	0.000105439	7.7053e-05	0.000115942	2.92005e-05	4.44572e-05	6.60067e-05	4.16503e-05	7.31144e-05
15_0_-3_Ar(N-H)_C	25.425	17.744	16.59	23.551	14.597	10.144	16.301	27.183	24.838	25.746	24.946	14.399		X15_0_.3_Ar.N.H._C	-0.000559171	1241	-0.0142169	-0.00927664	-0.00992192	-0.013169	-0.00816221	-0.00567223	-0.00911504	-0.0151999	-0.0138887	-0.0143964	-0.0139491	-0.0080515
14_5_0_Ar(N-H)_C	23.144	15.92	16.605	23.135	13.985	11.841	15.914	24.625	19.964	25.04	25.035	14.124		X14_5_0_Ar.N.H._C	-0.000498901	1242	-0.0115466	-0.00828425	-0.0079425	-0.0115421	-0.00697713	-0.00590748	-0.00793951	-0.0122854	-0.00996006	-0.0124925	-0.01249	-0.00704647
11_0_3_Ar(N-H)_LJ	-0.9	-4.677	-3.63	-1.299	-6.319	-4.016	-6.71	-1.106	-1.486	-3.597	-1.727	-3.891		X11_0_3_Ar.N.H._LJ	-0.00014102	1243	0.000126918	0.000511902	0.00065955	0.000183185	0.000891104	0.000566336	0.000946243	0.000155968	0.000209555	0.000507248	0.000243541	0.000548708
15_5_-1_Ar(N-H)_C	21.898	14.881	15.23	21.467	12.853	11.22	14.596	23.17	19.486	23.318	23.672	12.935		X15_5_.1_Ar.N.H._C	-0.000461462	1244	-0.0101051	-0.00702807	-0.00686702	-0.00990621	-0.00593117	-0.0051776	-0.0067355	-0.0106921	-0.00899205	-0.0107604	-0.0109237	-0.00596901
11_0_3_SH_LJ	-1.821	-9.47	-7.35	-2.629	-12.802	-8.131	-13.594	-2.24	-3.008	-7.285	-3.495	-7.878		X11_0_3_SH_LJ	-0.000285571	1245	0.000520025	0.00209895	0.00270436	0.000750766	0.00365588	0.00232198	0.00388205	0.000639679	0.000858998	0.00208039	0.000998071	0.00224973
2_4_4_O-H_LJ	-14.478	-95.034	-6.186	-8.66	33.321	33.784	32.435	-9.977	-23.718	-29.032	-74.917	-119.503		X2_4_4_O.H_LJ	-0.00286987	1246	0.04155	0.017753	0.272735	0.0248531	-0.0956269	-0.0969557	-0.0930842	0.0286327	0.0680676	0.0833181	0.215002	0.342958
0_7_-2_SH_LJ	-110.043	33.555	33.674	-106.384	35.062	35.258	34.448	34.766	32.043	34.298	-159.135	33.481		X0_7_.2_SH_LJ	0.00405446	1247	-0.446165	0.13653	0.136047	-0.43133	0.142158	0.142952	0.139668	0.140957	0.129917	0.13906	-0.645207	0.135747
0_7_-2_Ar(N-H)_LJ	-53.602	33.262	33.381	-52.423	34.769	34.965	34.156	34.474	31.678	34.006	-75.421	33.189		X0_7_.2_Ar.N.H._LJ	0.00245467	1248	-0.131575	0.0819393	0.0816472	-0.128681	0.0853464	0.0858275	0.0838417	0.0846223	0.077759	0.0834735	-0.185134	0.081468
8_2_1_SH_LJ	-8.319	-35.146	-40.401	-11.891	-47.736	-50.553	-60.555	-11.737	-35.104	-38.522	-20.771	-27.494		X8_2_1_SH_LJ	-0.000211713	1249	0.00176124	0.0085534	0.00744085	0.00251747	0.0101063	0.0107027	0.0128203	0.00248487	0.00743196	0.00815559	0.00439748	0.00582083
13_0_8_SH_LJ	-0.298	-1.012	-0.832	-0.35	-1.063	-0.863	-1.09	-0.33	-0.428	-0.615	-0.514	-0.953		X13_0_8_SH_LJ	-2.59129e-05	1250	7.72203e-06	2.15595e-05	2.62238e-05	9.0695e-06	2.75454e-05	2.23628e-05	2.8245e-05	8.55124e-06	1.10907e-05	1.59364e-05	1.33192e-05	2.46949e-05
13_0_8_Ar(N-H)_LJ	-0.147	-0.5	-0.411	-0.173	-0.525	-0.426	-0.538	-0.163	-0.211	-0.304	-0.254	-0.471		X13_0_8_Ar.N.H._LJ	-1.28327e-05	1251	1.88641e-06	5.27425e-06	6.41636e-06	2.22006e-06	6.73718e-06	5.46674e-06	6.904e-06	2.09173e-06	2.7077e-06	3.90115e-06	3.25951e-06	6.04421e-06
6_0_2_COO-_LJ	-27.918	32.729	33.282	-95.989	35.24	34.672	35.105	-73.265	-74.744	35.534	-80.36	-36.974		X6_0_2_COO._LJ	-0.000600426	1252	0.0167627	-0.0199834	-0.0196513	0.0576343	-0.021159	-0.020818	-0.021078	0.0439902	0.0448782	-0.0213355	0.0482502	0.0222001
2_4_4_(H2O)HO_LJ	-8.314	-54.732	-9.471	-9.291	33.056	33.526	32.1	-10.688	-25.298	-16.673	-44.283	-69.206		X2_4_4_.H2O.HO_LJ	-0.000893996	1253	0.00743268	0.00846704	0.0489302	0.00830612	-0.0295519	-0.0299721	-0.0286973	0.00955503	0.0226163	0.0149056	0.0395888	0.0618699
13_3_4_SH_LJ	-0.481	-1.365	-1.241	-0.578	-1.543	-1.292	-1.683	-0.578	-0.995	-1.043	-0.886	-1.227		X13_3_4_SH_LJ	-2.40316e-05	1254	1.15592e-05	2.98232e-05	3.28031e-05	1.38903e-05	3.70807e-05	3.10488e-05	4.04452e-05	1.38903e-05	2.39114e-05	2.50649e-05	2.1292e-05	2.94868e-05
13_3_4_Ar(N-H)_LJ	-0.238	-0.674	-0.613	-0.286	-0.762	-0.638	-0.831	-0.285	-0.492	-0.515	-0.438	-0.606		X13_3_4_Ar.N.H._LJ	-1.18523e-05	1255	2.82085e-06	7.26546e-06	7.98845e-06	3.38976e-06	9.03145e-06	7.56177e-06	9.84926e-06	3.37791e-06	5.83133e-06	6.10393e-06	5.19131e-06	7.18249e-06
11_2_6_O-H_LJ	-0.636	-2.171	-2.03	-0.456	-2.754	-2.157	-2.743	-0.427	-0.654	-1.648	-1.252	-2.21		X11_2_6_O.H_LJ	-4.67357e-05	1256	2.97239e-05	9.48735e-05	0.000101463	2.13115e-05	0.00012871	0.000100809	0.000128196	1.99561e-05	3.05651e-05	7.70204e-05	5.85131e-05	0.000103286
9_0_-1_Ar(N-H)_C	31.137	30.762	30.649	31.098	29.721	9.014	30.656	31.299	31.042	31.221	31.037	28.705		X9_0_.1_Ar.N.H._C	-0.000753989	1257	-0.023477	-0.023109	-0.0231942	-0.0234476	-0.0224093	-0.00679646	-0.0231143	-0.0235991	-0.0234053	-0.0235403	-0.0234016	-0.0216433
0_1_5_Ar(N-H)_C	31.536	31.518	31.868	31.629	32.066	31.72	31.714	31.511	31.438	31.622	31.487	32.118		X0_1_5_Ar.N.H._C	1.22932e-05	1258	0.000387677	0.000391759	0.000387456	0.000388821	0.000394193	0.000389939	0.000389866	0.00038737	0.000386473	0.000388735	0.000387075	0.000394832
16_1_-3_Ar(N-H)_C	23.308	15.959	15.158	21.724	13.277	9.967	14.829	24.759	22.552	23.695	23.357	13.14		X16_1_.3_Ar.N.H._C	-0.000500281	1259	-0.0116606	-0.00758326	-0.00798399	-0.0108681	-0.00664223	-0.0049863	-0.00741867	-0.0123865	-0.0112823	-0.0118542	-0.0116851	-0.0065737
13_4_1_Ar(N-H)_C	25.651	18.111	18.976	26	16.206	12.161	18.368	27.564	21.909	28.075	26.979	16.344		X13_4_1_Ar.N.H._C	-0.000580641	1260	-0.014894	-0.0110182	-0.010516	-0.0150967	-0.00940987	-0.00706118	-0.0106652	-0.0160048	-0.0127213	-0.0163015	-0.0156651	-0.00949
9_1_2_O-H_LJ	-4.367	-22.553	-22.718	-3.937	-39.016	-29.526	-43.539	-3.336	-5.606	-26.654	-9.801	-19.711		X9_1_2_O.H_LJ	-0.000458684	1261	0.00200307	0.0104204	0.0103447	0.00180584	0.017896	0.0135431	0.0199706	0.00153017	0.00257138	0.0122258	0.00449556	0.00904111
12_0_3_COO-_LJ	-0.583	-2.688	-2.035	-1.281	-3.195	-2.174	-3.496	-1.143	-1.552	-1.864	-1.064	-2.144		X12_0_3_COO._LJ	-8.70317e-05	1262	5.07395e-05	0.00017711	0.000233941	0.000111488	0.000278066	0.000189207	0.000304263	9.94773e-05	0.000135073	0.000162227	9.26018e-05	0.000186596
8_4_4_O-H_LJ	-2.087	-6.556	-7.325	-1.49	-8.98	-8.113	-9.3	-1.552	-4.29	-5.875	-5.304	-6.545		X8_4_4_O.H_LJ	-9.00653e-05	1263	0.000187966	0.000659729	0.000590468	0.000134197	0.000808787	0.0007307	0.000837608	0.000139781	0.00038638	0.000529134	0.000477707	0.000589478
14_1_4_(H2O)HO_LJ	-0.194	-0.641	-0.516	-0.254	-0.676	-0.535	-0.734	-0.246	-0.353	-0.431	-0.335	-0.534		X14_1_4_.H2O.HO_LJ	-1.4849e-05	1264	2.88071e-06	7.6621e-06	9.51823e-06	3.77166e-06	1.0038e-05	7.94424e-06	1.08992e-05	3.65286e-06	5.24171e-06	6.39994e-06	4.97443e-06	7.92939e-06
9_4_4_O-H_LJ	-1.438	-4.35	-4.655	-1.02	-5.739	-5.062	-6.01	-1.05	-2.664	-3.877	-3.341	-4.27		X9_4_4_O.H_LJ	-5.56197e-05	1265	7.99811e-05	0.000258909	0.000241945	5.6732e-05	0.000319201	0.000281547	0.000334274	5.84006e-05	0.000148171	0.000215637	0.000185825	0.000237496
8_1_7_O-H_LJ	-1.716	-6.353	-6.873	-1.29	-9.745	-7.401	-9.069	-1.106	-1.533	-4.957	-3.794	-8.491		X8_1_7_O.H_LJ	-0.000168954	1266	0.000289925	0.00116122	0.00107337	0.000217951	0.00164646	0.00125043	0.00153224	0.000186863	0.000259007	0.000837505	0.000641012	0.00143459
0_5_8_COO-_LJ	-1.105	-14.678	-53.234	-1.862	-51.031	-38.03	11.805	-1.818	-2.973	-1.824	-3.317	-21.262		X0_5_8_COO._LJ	-0.00294958	1267	0.00325929	0.157018	0.043294	0.00549212	0.15052	0.112173	-0.0348198	0.00536234	0.00876911	0.00538004	0.00978376	0.062714
14_2_5_SH_LJ	-0.326	-0.97	-0.834	-0.388	-1.048	-0.864	-1.124	-0.38	-0.571	-0.677	-0.57	-0.86		X14_2_5_SH_LJ	-1.98913e-05	1268	6.48457e-06	1.65894e-05	1.92946e-05	7.71783e-06	2.08461e-05	1.71861e-05	2.23578e-05	7.5587e-06	1.13579e-05	1.34664e-05	1.1338e-05	1.71065e-05
14_2_5_Ar(N-H)_LJ	-0.161	-0.479	-0.412	-0.191	-0.518	-0.427	-0.555	-0.188	-0.282	-0.334	-0.282	-0.425		X14_2_5_Ar.N.H._LJ	-9.83909e-06	1269	1.58409e-06	4.05371e-06	4.71293e-06	1.87927e-06	5.09665e-06	4.20129e-06	5.4607e-06	1.84975e-06	2.77462e-06	3.28626e-06	2.77462e-06	4.18161e-06
6_2_2_O-H_LJ	-18.102	-84.296	-103.196	-15.695	-105.335	-124.968	-105.022	-16.865	-43.107	-65.153	-66.834	-71.1		X6_2_2_O.H_LJ	-0.00189457	1270	0.0342955	0.195512	0.159705	0.0297352	0.199564	0.23676	0.198971	0.0319519	0.0816691	0.123437	0.126622	0.134704
15_0_6_(H2O)HO_LJ	-0.108	-0.353	-0.274	-0.137	-0.347	-0.283	-0.367	-0.132	-0.173	-0.215	-0.179	-0.296		X15_0_6_.H2O.HO_LJ	-8.9509e-06	1271	9.66697e-07	2.45255e-06	3.15967e-06	1.22627e-06	3.10596e-06	2.5331e-06	3.28498e-06	1.18152e-06	1.54851e-06	1.92444e-06	1.60221e-06	2.64947e-06
14_6_-1_Ar(N-H)_C	21.944	14.837	15.565	21.773	12.846	12.087	14.737	23.188	18.772	23.626	24.543	12.987		X14_6_.1_Ar.N.H._C	-0.000459824	1272	-0.0100904	-0.00715717	-0.00682241	-0.0100118	-0.0059069	-0.0055579	-0.00677643	-0.0106624	-0.00863182	-0.0108638	-0.0112855	-0.00597174
6_0_2_O-H_LJ	-45.658	32.795	33.386	-55.798	35.371	34.8	35.237	-42.222	-42.981	35.665	-137.258	-134.227		X6_0_2_O.H_LJ	0.00180592	1273	-0.0824547	0.0602925	0.0592252	-0.100767	0.0638772	0.0628461	0.0636352	-0.0762496	-0.0776203	0.0644082	-0.247877	-0.242403
6_0_2_(H2O)HO_LJ	-26.249	32.508	33.121	-54.482	35.116	34.545	34.982	-44.104	-45.633	35.411	-79.43	-83.735		X6_0_2_.H2O.HO_LJ	0.000676098	1274	-0.0177469	0.022393	0.0219786	-0.0368352	0.0237419	0.0233558	0.0236513	-0.0298186	-0.0308524	0.0239413	-0.0537025	-0.0566131
6_3_4_O-H_LJ	-6.481	-24.005	-29.417	-4.974	-38.302	-35.407	-36.3	-5.111	-11.518	-21.912	-22.745	-25.805		X6_3_4_O.H_LJ	-0.000630008	1275	0.00408308	0.0185329	0.0151233	0.00313366	0.0241306	0.0223067	0.0228693	0.00321997	0.00725643	0.0138047	0.0143295	0.0162573
15_2_-1_Ar(N-H)_C	24.463	17.191	16.811	23.57	14.657	10.499	16.454	26.142	22.828	25.707	24.749	14.618		X15_2_.1_Ar.N.H._C	-0.000538976	1276	-0.013185	-0.00906073	-0.00926554	-0.0127037	-0.00789977	-0.00565871	-0.00886831	-0.0140899	-0.0123037	-0.0138555	-0.0133391	-0.00787875
12_1_6_O-H_LJ	-0.497	-1.808	-1.529	-0.356	-2.113	-1.611	-2.118	-0.33	-0.463	-1.253	-0.923	-1.718		X12_1_6_O.H_LJ	-4.26997e-05	1277	2.12218e-05	6.52879e-05	7.72011e-05	1.52011e-05	9.02245e-05	6.87892e-05	9.0438e-05	1.40909e-05	1.977e-05	5.35027e-05	3.94118e-05	7.33581e-05
10_3_2_(H2O)HO_LJ	-1.006	-3.184	-3.195	-1.383	-4.005	-3.469	-4.618	-1.402	-3.584	-3.026	-2.18	-2.757		X10_3_2_.H2O.HO_LJ	-4.2773e-05	1278	4.30296e-05	0.00013666	0.000136189	5.9155e-05	0.000171306	0.000148379	0.000197526	5.99677e-05	0.000153298	0.000129431	9.32451e-05	0.000117925
8_1_1_O-H_LJ	-9.201	-50.376	-59.104	-8.662	-79.872	-85.034	-94.649	-7.476	-14.569	-55.767	-22.056	-39.796		X8_1_1_O.H_LJ	-0.0007925	1279	0.00729179	0.0468399	0.039923	0.00686463	0.0632985	0.0673894	0.0750093	0.00592473	0.0115459	0.0441953	0.0174794	0.0315383
5_0_5_(H2O)HO_LJ	-13.749	-50.445	-57.44	-24.853	-69.696	-67.275	-69.98	-17.623	-23.301	-40.367	-42.063	-77.697		X5_0_5_.H2O.HO_LJ	-0.00150713	1280	0.0207215	0.0865696	0.0760272	0.0374567	0.105041	0.101392	0.105469	0.0265602	0.0351177	0.0608384	0.0633945	0.1171
13_2_7_Ar(N-H)_LJ	-0.156	-0.475	-0.429	-0.185	-0.537	-0.446	-0.56	-0.179	-0.26	-0.325	-0.28	-0.459		X13_2_7_Ar.N.H._LJ	-1.02487e-05	1281	1.5988e-06	4.39669e-06	4.86813e-06	1.89601e-06	5.50355e-06	4.57092e-06	5.73927e-06	1.83452e-06	2.66466e-06	3.33083e-06	2.86964e-06	4.70415e-06
13_2_7_SH_LJ	-0.317	-0.962	-0.869	-0.374	-1.088	-0.903	-1.134	-0.362	-0.525	-0.657	-0.568	-0.93		X13_2_7_SH_LJ	-2.06914e-05	1282	6.55916e-06	1.79808e-05	1.99051e-05	7.73857e-06	2.25122e-05	1.86843e-05	2.3464e-05	7.49028e-06	1.0863e-05	1.35942e-05	1.17527e-05	1.9243e-05
10_6_-3_Ar(N-H)_C	24.681	16.72	18.556	24.265	13.566	17.073	16.683	25.924	17.803	26.374	30.26	13.726		X10_6_.3_Ar.N.H._C	-0.000547697	1283	-0.0135177	-0.0101631	-0.0091575	-0.0132899	-0.00743006	-0.00935084	-0.00913723	-0.0141985	-0.00975066	-0.014445	-0.0165733	-0.00751769
12_1_8_SH_LJ	-0.381	-1.255	-1.126	-0.452	-1.437	-1.17	-1.466	-0.426	-0.58	-0.816	-0.69	-1.272		X12_1_8_SH_LJ	-3.00771e-05	1284	1.14594e-05	3.38668e-05	3.77467e-05	1.35948e-05	4.32207e-05	3.51901e-05	4.4093e-05	1.28128e-05	1.74447e-05	2.45429e-05	2.07532e-05	3.8258e-05
12_1_8_Ar(N-H)_LJ	-0.188	-0.62	-0.556	-0.223	-0.71	-0.578	-0.724	-0.21	-0.286	-0.403	-0.341	-0.628		X12_1_8_Ar.N.H._LJ	-1.49006e-05	1285	2.80132e-06	8.28476e-06	9.2384e-06	3.32284e-06	1.05795e-05	8.61258e-06	1.07881e-05	3.12914e-06	4.26159e-06	6.00496e-06	5.08112e-06	9.35761e-06
7_4_3_O-H_LJ	-3.95	-12.893	-14.326	-2.805	-16.408	-15.803	-17.409	-3.117	-12.827	-11.744	-11.439	-11.739		X7_4_3_O.H_LJ	-0.000152742	1286	0.000603331	0.00218818	0.0019693	0.000428441	0.00250619	0.00241378	0.00265908	0.000476097	0.00195922	0.0017938	0.00174721	0.00179304
16_2_-2_Ar(N-H)_C	22.901	15.746	15.254	21.739	13.298	10.118	14.892	24.321	21.713	23.698	23.276	13.235		X16_2_.2_Ar.N.H._C	-0.000490703	1287	-0.0112376	-0.00748518	-0.00772661	-0.0106674	-0.00652537	-0.00496493	-0.00730755	-0.0119344	-0.0106546	-0.0116287	-0.0114216	-0.00649445
13_1_8_(H2O)HO_LJ	-0.133	-0.421	-0.369	-0.168	-0.462	-0.382	-0.478	-0.16	-0.217	-0.27	-0.234	-0.409		X13_1_8_.H2O.HO_LJ	-1.00457e-05	1288	1.33608e-06	3.70687e-06	4.22925e-06	1.68768e-06	4.64113e-06	3.83747e-06	4.80186e-06	1.60732e-06	2.17992e-06	2.71235e-06	2.3507e-06	4.1087e-06
14_1_-1_Ar(N-H)_C	26.952	19.443	18.733	25.882	16.437	10.576	18.453	29.039	25.39	28.329	26.65	16.322		X14_1_.1_Ar.N.H._C	-0.000615238	1289	-0.0165819	-0.0115253	-0.0119621	-0.0159236	-0.0101127	-0.00650676	-0.011353	-0.0178659	-0.0156209	-0.0174291	-0.0163961	-0.0100419
12_6_0_Ar(N-H)_C	24.237	16.559	18.172	24.886	14.713	13.889	17.047	25.882	18.924	26.75	27.687	14.963		X12_6_0_Ar.N.H._C	-0.000529061	1290	-0.0128228	-0.00961409	-0.00876071	-0.0131662	-0.00778407	-0.00734812	-0.0090189	-0.0136931	-0.0100119	-0.0141524	-0.0146481	-0.00791633
14_2_4_(H2O)HO_LJ	-0.179	-0.532	-0.454	-0.231	-0.573	-0.47	-0.625	-0.228	-0.351	-0.379	-0.314	-0.459		X14_2_4_.H2O.HO_LJ	-1.0917e-05	1291	1.95414e-06	4.95632e-06	5.80784e-06	2.52183e-06	6.25544e-06	5.13099e-06	6.82313e-06	2.48908e-06	3.83187e-06	4.13754e-06	3.42794e-06	5.0109e-06
14_1_7_SH_LJ	-0.251	-0.783	-0.659	-0.294	-0.828	-0.683	-0.866	-0.284	-0.388	-0.504	-0.43	-0.717		X14_1_7_SH_LJ	-1.80271e-05	1292	4.52479e-06	1.18798e-05	1.41152e-05	5.29996e-06	1.49264e-05	1.23125e-05	1.56114e-05	5.11969e-06	6.9945e-06	9.08564e-06	7.75164e-06	1.29254e-05
14_1_7_Ar(N-H)_LJ	-0.124	-0.387	-0.326	-0.145	-0.409	-0.337	-0.428	-0.14	-0.191	-0.249	-0.212	-0.354		X14_1_7_Ar.N.H._LJ	-8.85163e-06	1293	1.0976e-06	2.88563e-06	3.42558e-06	1.28349e-06	3.62031e-06	2.983e-06	3.7885e-06	1.23923e-06	1.69066e-06	2.20405e-06	1.87654e-06	3.13348e-06
14_2_6_SH_LJ	-0.277	-0.818	-0.713	-0.326	-0.887	-0.739	-0.941	-0.32	-0.469	-0.561	-0.484	-0.747		X14_2_6_SH_LJ	-1.69982e-05	1294	4.7085e-06	1.21197e-05	1.39045e-05	5.54142e-06	1.50774e-05	1.25617e-05	1.59953e-05	5.43943e-06	7.97216e-06	9.536e-06	8.22713e-06	1.26977e-05
14_2_6_Ar(N-H)_LJ	-0.137	-0.404	-0.352	-0.161	-0.438	-0.365	-0.465	-0.158	-0.232	-0.277	-0.239	-0.369		X14_2_6_Ar.N.H._LJ	-8.37098e-06	1295	1.14682e-06	2.94658e-06	3.38188e-06	1.34773e-06	3.66649e-06	3.05541e-06	3.89251e-06	1.32261e-06	1.94207e-06	2.31876e-06	2.00066e-06	3.08889e-06
10_1_8_SH_LJ	-0.728	-2.521	-2.461	-0.888	-3.229	-2.575	-3.21	-0.807	-1.106	-1.708	-1.416	-2.882		X10_1_8_SH_LJ	-6.30826e-05	1296	4.59241e-05	0.000155246	0.000159031	5.60173e-05	0.000203694	0.000162438	0.000202495	5.09076e-05	6.97693e-05	0.000107745	8.93249e-05	0.000181804
10_1_8_Ar(N-H)_LJ	-0.36	-1.245	-1.216	-0.439	-1.595	-1.272	-1.586	-0.399	-0.546	-0.844	-0.7	-1.424		X10_1_8_Ar.N.H._LJ	-3.10876e-05	1297	1.11915e-05	3.78025e-05	3.8704e-05	1.36474e-05	4.95847e-05	3.95434e-05	4.93049e-05	1.24039e-05	1.69738e-05	2.62379e-05	2.17613e-05	4.42687e-05
11_1_7_O-H_LJ	-0.564	-2.035	-1.819	-0.402	-2.486	-1.916	-2.441	-0.368	-0.509	-1.411	-1.077	-2.114		X11_1_7_O.H_LJ	-4.8668e-05	1298	2.74487e-05	8.8527e-05	9.90393e-05	1.95645e-05	0.000120989	9.32478e-05	0.000118798	1.79098e-05	2.4772e-05	6.86705e-05	5.24154e-05	0.000102884
15_6_-2_Ar(N-H)_C	20.808	13.909	14.299	20.228	11.87	11.376	13.564	21.866	18.478	22.043	23.153	11.946		X15_6_.2_Ar.N.H._C	-0.000427212	1299	-0.00888943	-0.0061087	-0.00594209	-0.00864164	-0.00507101	-0.00485996	-0.0057947	-0.00934142	-0.00789402	-0.00941703	-0.00989124	-0.00510347
8_0_3_COO-_LJ	-5.014	-35.739	-33.718	-15.565	-36.53	-46.236	-44.031	-10.902	-13.178	-21.051	-12.307	-37.534		X8_0_3_COO._LJ	-0.00114569	1300	0.00574451	0.0386305	0.040946	0.0178327	0.0418522	0.0529723	0.0504461	0.0124904	0.015098	0.024118	0.0141001	0.0430025
14_0_-2_Ar(N-H)_C	27.534	19.822	18.607	25.881	16.394	10.369	18.361	29.672	26.624	28.395	26.775	16.194		X14_0_.2_Ar.N.H._C	-0.00062546	1301	-0.0172214	-0.0116379	-0.0123979	-0.0161875	-0.0102538	-0.00648539	-0.0114841	-0.0185586	-0.0166522	-0.0177599	-0.0167467	-0.0101287
11_1_0_Ar(N-H)_C	30.622	26.296	26.02	30.588	22.764	10.993	25.812	30.894	29.979	30.847	30.509	22.414		X11_1_0_Ar.N.H._C	-0.000794871	1302	-0.0243405	-0.0206825	-0.0209019	-0.0243135	-0.0180944	-0.00873801	-0.0205172	-0.0245567	-0.0238294	-0.0245194	-0.0242507	-0.0178162
12_4_5_(H2O)HO_LJ	-0.238	-0.646	-0.632	-0.303	-0.766	-0.662	-0.823	-0.307	-0.57	-0.505	-0.458	-0.621		X12_4_5_.H2O.HO_LJ	-1.12743e-05	1303	2.68328e-06	7.12536e-06	7.2832e-06	3.41611e-06	8.63611e-06	7.46359e-06	9.27875e-06	3.46121e-06	6.42635e-06	5.69352e-06	5.16363e-06	7.00134e-06
13_3_6_SH_LJ	-0.345	-0.982	-0.914	-0.407	-1.126	-0.951	-1.193	-0.403	-0.639	-0.712	-0.629	-0.938		X13_3_6_SH_LJ	-1.86662e-05	1304	6.43982e-06	1.70609e-05	1.83302e-05	7.59712e-06	2.10181e-05	1.77515e-05	2.22687e-05	7.52246e-06	1.19277e-05	1.32903e-05	1.1741e-05	1.75088e-05
13_3_6_Ar(N-H)_LJ	-0.17	-0.485	-0.451	-0.201	-0.556	-0.47	-0.59	-0.199	-0.316	-0.352	-0.311	-0.464		X13_3_6_Ar.N.H._LJ	-9.21829e-06	1305	1.56711e-06	4.15745e-06	4.47087e-06	1.85288e-06	5.12537e-06	4.3326e-06	5.43879e-06	1.83444e-06	2.91298e-06	3.24484e-06	2.86689e-06	4.27729e-06
15_1_6_(H2O)HO_LJ	-0.103	-0.311	-0.256	-0.13	-0.318	-0.264	-0.338	-0.127	-0.174	-0.201	-0.173	-0.271		X15_1_6_.H2O.HO_LJ	-7.16748e-06	1306	7.3825e-07	1.83487e-06	2.22909e-06	9.31772e-07	2.27926e-06	1.89221e-06	2.42261e-06	9.1027e-07	1.24714e-06	1.44066e-06	1.23997e-06	1.94239e-06
10_0_-1_Ar(N-H)_C	30.964	30.112	29.827	30.898	25.979	10.067	29.77	31.148	30.846	31.07	30.845	25.273		X10_0_.1_Ar.N.H._C	-0.000902686	1307	-0.0279508	-0.0269244	-0.0271817	-0.0278912	-0.0234509	-0.00908734	-0.026873	-0.0281169	-0.0278443	-0.0280465	-0.0278434	-0.0228136
14_0_4_(H2O)HO_LJ	-0.207	-0.761	-0.572	-0.274	-0.775	-0.592	-0.836	-0.259	-0.348	-0.476	-0.351	-0.606		X14_0_4_.H2O.HO_LJ	-1.96953e-05	1308	4.07693e-06	1.12657e-05	1.49881e-05	5.39651e-06	1.52639e-05	1.16596e-05	1.64653e-05	5.10109e-06	6.85397e-06	9.37497e-06	6.91305e-06	1.19354e-05
14_0_8_(H2O)HO_LJ	-0.104	-0.336	-0.274	-0.13	-0.342	-0.283	-0.356	-0.124	-0.161	-0.203	-0.175	-0.307		X14_0_8_.H2O.HO_LJ	-8.41314e-06	1309	8.74966e-07	2.3052e-06	2.82681e-06	1.09371e-06	2.87729e-06	2.38092e-06	2.99508e-06	1.04323e-06	1.35452e-06	1.70787e-06	1.4723e-06	2.58283e-06
8_3_6_(H2O)HO_LJ	-0.895	-2.975	-3.547	-1.221	-4.65	-3.943	-4.648	-1.153	-2.027	-2.458	-2.151	-3.556		X8_3_6_.H2O.HO_LJ	-6.84647e-05	1310	6.12759e-05	0.000242844	0.000203682	8.35953e-05	0.000318361	0.000269956	0.000318224	7.89397e-05	0.000138778	0.000168286	0.000147267	0.00024346
4_0_-3_Ar(N-H)_C	31.738	31.729	31.402	31.685	30.869	30.739	31.083	31.913	31.916	31.406	31.735	30.904		X4_0_.3_Ar.N.H._C	-3.03066e-05	1311	-0.000961872	-0.000951689	-0.0009616	-0.000960266	-0.000935536	-0.000931596	-0.000942022	-0.000967176	-0.000967267	-0.000951811	-0.000961782	-0.000936597
12_1_3_Ar(N-H)_LJ	-0.512	-1.994	-1.655	-0.671	-2.412	-1.765	-2.652	-0.623	-0.947	-1.511	-0.954	-1.674		X12_1_3_Ar.N.H._LJ	-4.52304e-05	1312	2.3158e-05	7.48564e-05	9.01895e-05	3.03496e-05	0.000109096	7.98317e-05	0.000119951	2.81786e-05	4.28332e-05	6.83432e-05	4.31498e-05	7.57157e-05
12_1_3_SH_LJ	-1.036	-4.037	-3.351	-1.359	-4.884	-3.574	-5.369	-1.26	-1.918	-3.059	-1.932	-3.389		X12_1_3_SH_LJ	-9.16849e-05	1313	9.49856e-05	0.000307236	0.000370132	0.0001246	0.000447789	0.000327682	0.000492256	0.000115523	0.000175852	0.000280464	0.000177135	0.00031072
16_5_-2_Ar(N-H)_C	20.721	13.882	13.987	19.973	11.852	10.635	13.411	21.811	18.938	21.747	22.352	11.884		X16_5_.2_Ar.N.H._C	-0.000426938	1314	-0.00884659	-0.00597159	-0.00592676	-0.00852724	-0.00506008	-0.00454049	-0.00572567	-0.00931196	-0.00808536	-0.00928463	-0.00954293	-0.00507374
12_0_4_O-H_LJ	-0.804	-3.645	-2.75	-0.617	-4.284	-2.928	-4.413	-0.55	-0.732	-2.477	-1.476	-3.051		X12_0_4_O.H_LJ	-9.78137e-05	1315	7.86422e-05	0.000268988	0.000356531	6.03511e-05	0.000419034	0.000286399	0.000431652	5.37976e-05	7.15997e-05	0.000242285	0.000144373	0.00029843
15_0_5_(H2O)HO_LJ	-0.126	-0.418	-0.319	-0.16	-0.41	-0.329	-0.438	-0.155	-0.205	-0.256	-0.207	-0.34		X15_0_5_.H2O.HO_LJ	-1.05036e-05	1316	1.32346e-06	3.35066e-06	4.39052e-06	1.68058e-06	4.30649e-06	3.4557e-06	4.60059e-06	1.62806e-06	2.15325e-06	2.68893e-06	2.17425e-06	3.57124e-06
10_4_2_Ar(N-H)_C	29.946	22.041	24.895	30.448	21.024	14.921	23.922	30.582	23.567	30.683	30.422	21.212		X10_4_2_Ar.N.H._C	-0.000791118	1317	-0.0236908	-0.0196949	-0.017437	-0.024088	-0.0166325	-0.0118043	-0.0189251	-0.024194	-0.0186443	-0.0242739	-0.0240674	-0.0167812
13_2_4_COO-_LJ	-0.276	-0.874	-0.757	-0.548	-0.989	-0.791	-1.068	-0.533	-0.845	-0.644	-0.502	-0.768		X13_2_4_COO._LJ	-2.51556e-05	1318	6.94295e-06	1.90428e-05	2.1986e-05	1.37853e-05	2.48789e-05	1.98981e-05	2.68662e-05	1.3408e-05	2.12565e-05	1.62002e-05	1.26281e-05	1.93195e-05
15_0_7_(H2O)HO_LJ	-0.092	-0.291	-0.231	-0.115	-0.288	-0.238	-0.303	-0.111	-0.144	-0.177	-0.151	-0.252		X15_0_7_.H2O.HO_LJ	-7.20058e-06	1319	6.62453e-07	1.66333e-06	2.09537e-06	8.28066e-07	2.07377e-06	1.71374e-06	2.18177e-06	7.99264e-07	1.03688e-06	1.2745e-06	1.08729e-06	1.81455e-06
17_3_-3_Ar(N-H)_C	20.893	13.975	13.6	19.672	11.776	9.867	13.187	22.014	19.886	21.423	21.689	11.711		X17_3_.3_Ar.N.H._C	-0.000432851	1320	-0.00904356	-0.00588678	-0.0060491	-0.00851505	-0.00509726	-0.00427094	-0.00570801	-0.00952879	-0.00860768	-0.00927298	-0.00938811	-0.00506912
13_3_1_Ar(N-H)_C	26.831	19.284	19.802	27.006	17.157	11.685	19.355	28.94	23.508	29.268	27.455	17.23		X13_3_1_Ar.N.H._C	-0.000620027	1321	-0.0166359	-0.0122778	-0.0119566	-0.0167445	-0.0106378	-0.00724502	-0.0120006	-0.0179436	-0.0145756	-0.018147	-0.0170228	-0.0106831
11_2_1_Ar(N-H)_C	30.395	24.431	25.194	30.481	21.971	11.897	24.836	30.76	28.077	30.76	30.353	21.824		X11_2_1_Ar.N.H._C	-0.000796221	1322	-0.0242011	-0.02006	-0.0194525	-0.0242696	-0.0174938	-0.00947264	-0.0197749	-0.0244918	-0.0223555	-0.0244918	-0.0241677	-0.0173767
15_1_5_(H2O)HO_LJ	-0.12	-0.365	-0.296	-0.152	-0.371	-0.305	-0.399	-0.148	-0.207	-0.238	-0.2	-0.309		X15_1_5_.H2O.HO_LJ	-8.26899e-06	1323	9.92279e-07	2.44762e-06	3.01818e-06	1.25689e-06	3.06779e-06	2.52204e-06	3.29933e-06	1.22381e-06	1.71168e-06	1.96802e-06	1.6538e-06	2.55512e-06
15_0_6_COO-_LJ	-0.117	-0.379	-0.295	-0.221	-0.373	-0.304	-0.395	-0.214	-0.28	-0.232	-0.192	-0.319		X15_0_6_COO._LJ	-1.19314e-05	1324	1.39597e-06	3.51975e-06	4.52198e-06	2.63683e-06	4.45039e-06	3.62713e-06	4.71288e-06	2.55331e-06	3.34078e-06	2.76807e-06	2.29082e-06	3.8061e-06
12_3_6_COO-_LJ	-0.243	-0.723	-0.691	-0.473	-0.869	-0.725	-0.908	-0.463	-0.754	-0.539	-0.462	-0.712		X12_3_6_COO._LJ	-2.06738e-05	1325	5.02374e-06	1.42856e-05	1.49472e-05	9.77873e-06	1.79656e-05	1.49885e-05	1.87718e-05	9.57199e-06	1.55881e-05	1.11432e-05	9.55131e-06	1.47198e-05
13_6_0_Ar(N-H)_C	23.142	15.775	16.956	23.496	13.943	12.862	16.029	24.598	18.948	25.356	25.97	14.159		X13_6_0_Ar.N.H._C	-0.000494872	1326	-0.0114523	-0.00839106	-0.00780661	-0.0116275	-0.00690001	-0.00636505	-0.00793231	-0.0121729	-0.00937684	-0.012548	-0.0128518	-0.0070069
12_4_5_SH_LJ	-0.499	-1.356	-1.327	-0.592	-1.609	-1.391	-1.729	-0.6	-1.113	-1.061	-0.962	-1.304		X12_4_5_SH_LJ	-2.22356e-05	1327	1.10956e-05	2.95067e-05	3.01515e-05	1.31635e-05	3.57771e-05	3.09297e-05	3.84454e-05	1.33414e-05	2.47482e-05	2.3592e-05	2.13907e-05	2.89952e-05
12_4_5_Ar(N-H)_LJ	-0.247	-0.67	-0.655	-0.293	-0.795	-0.687	-0.854	-0.297	-0.55	-0.524	-0.475	-0.644		X12_4_5_Ar.N.H._LJ	-1.10283e-05	1328	2.72399e-06	7.22352e-06	7.38895e-06	3.23129e-06	8.76748e-06	7.57643e-06	9.41815e-06	3.2754e-06	6.06555e-06	5.77882e-06	5.23843e-06	7.10221e-06
13_5_1_Ar(N-H)_C	24.444	16.968	18.093	24.954	15.245	12.511	17.351	26.143	20.385	26.889	26.397	15.448		X13_5_1_Ar.N.H._C	-0.00053848	1329	-0.0131626	-0.00974271	-0.00913692	-0.0134372	-0.00820912	-0.00673692	-0.00934316	-0.0140775	-0.0109769	-0.0144792	-0.0142142	-0.00831843
12_2_3_COO-_LJ	-0.471	-1.58	-1.402	-0.969	-1.893	-1.485	-2.093	-0.934	-1.601	-1.26	-0.896	-1.37		X12_2_3_COO._LJ	-4.27969e-05	1330	2.01573e-05	6.00013e-05	6.76191e-05	4.14702e-05	8.10146e-05	6.35534e-05	8.9574e-05	3.99723e-05	6.85179e-05	5.39241e-05	3.8346e-05	5.86318e-05
12_3_5_COO-_LJ	-0.295	-0.885	-0.832	-0.58	-1.059	-0.876	-1.116	-0.571	-0.976	-0.683	-0.565	-0.842		X12_3_5_COO._LJ	-2.53724e-05	1331	7.48484e-06	2.11098e-05	2.24545e-05	1.4716e-05	2.68693e-05	2.22262e-05	2.83155e-05	1.44876e-05	2.47634e-05	1.73293e-05	1.43354e-05	2.13635e-05
0_9_-2_(H2O)HO_LJ	-14.666	-25.903	-24.546	-16.041	-35.498	-42.001	-45.434	22.307	-41.264	-28.638	-28.554	-41.332		X0_9_.2_.H2O.HO_LJ	-0.000333376	1332	0.00488929	0.00818304	0.00863543	0.00534768	0.0118342	0.0140021	0.0151466	-0.00743661	0.0137564	0.00954722	0.00951921	0.0137791
17_4_-3_Ar(N-H)_C	20.271	13.468	13.257	19.173	11.383	9.994	12.787	21.303	19.112	20.887	21.425	11.345		X17_4_.3_Ar.N.H._C	-0.000415078	1333	-0.00841404	-0.00550269	-0.00559027	-0.00795828	-0.00472483	-0.00414829	-0.0053076	-0.0088424	-0.00793297	-0.00866973	-0.00889304	-0.00470906
12_0_7_O-H_LJ	-0.432	-1.648	-1.323	-0.305	-1.815	-1.385	-1.802	-0.279	-0.363	-1.034	-0.779	-1.567		X12_0_7_O.H_LJ	-4.2007e-05	1334	1.8147e-05	5.55753e-05	6.92275e-05	1.28121e-05	7.62427e-05	5.81797e-05	7.56966e-05	1.172e-05	1.52485e-05	4.34352e-05	3.27235e-05	6.5825e-05
9_4_2_Ar(N-H)_C	30.487	23.426	27.469	30.756	22.951	16.464	26.184	30.815	23.709	30.876	30.718	23.142		X9_4_2_Ar.N.H._C	-0.000865485	1335	-0.026386	-0.023774	-0.0202748	-0.0266189	-0.0198637	-0.0142493	-0.0226619	-0.0266699	-0.0205198	-0.0267227	-0.026586	-0.0200291
11_2_8_COO-_LJ	-0.241	-0.759	-0.754	-0.464	-0.947	-0.786	-0.972	-0.439	-0.635	-0.521	-0.458	-0.823		X11_2_8_COO._LJ	-2.1642e-05	1336	5.21572e-06	1.63181e-05	1.64263e-05	1.00419e-05	2.0495e-05	1.70106e-05	2.1036e-05	9.50084e-06	1.37427e-05	1.12755e-05	9.91204e-06	1.78114e-05
14_2_0_Ar(N-H)_C	26.15	18.772	18.576	25.641	16.24	10.833	18.249	28.12	23.963	27.961	26.278	16.227		X14_2_0_Ar.N.H._C	-0.000593606	1337	-0.0155228	-0.0110268	-0.0111432	-0.0152207	-0.00964017	-0.00643054	-0.0108327	-0.0166922	-0.0142246	-0.0165978	-0.0155988	-0.00963245
6_1_4_O-H_LJ	-14.691	-69.308	-75.326	-14.553	-86.713	-93.178	-85.641	-11.892	-15.516	-51.917	-50.769	-86.698		X6_1_4_O.H_LJ	-0.00197483	1338	0.0290122	0.148756	0.136871	0.0287397	0.171243	0.184011	0.169126	0.0234847	0.0306414	0.102527	0.10026	0.171214
14_2_7_(H2O)HO_LJ	-0.111	-0.322	-0.285	-0.139	-0.35	-0.295	-0.369	-0.136	-0.195	-0.216	-0.192	-0.302		X14_2_7_.H2O.HO_LJ	-6.93636e-06	1339	7.69936e-07	1.97686e-06	2.23351e-06	9.64154e-07	2.42773e-06	2.04623e-06	2.55952e-06	9.43345e-07	1.35259e-06	1.49825e-06	1.33178e-06	2.09478e-06
17_2_-3_Ar(N-H)_C	21.473	14.449	13.896	20.138	12.138	9.708	13.546	22.672	20.631	21.93	21.888	12.052		X17_2_.3_Ar.N.H._C	-0.000448514	1340	-0.00963094	-0.00623255	-0.00648058	-0.00903217	-0.00544406	-0.00435417	-0.00607557	-0.0101687	-0.00925329	-0.00983591	-0.00981707	-0.00540549
14_1_4_Ar(N-H)_LJ	-0.202	-0.665	-0.536	-0.245	-0.701	-0.555	-0.761	-0.237	-0.34	-0.447	-0.348	-0.554		X14_1_4_Ar.N.H._LJ	-1.47101e-05	1341	2.97143e-06	7.8846e-06	9.7822e-06	3.60397e-06	1.03118e-05	8.16409e-06	1.11944e-05	3.48629e-06	5.00142e-06	6.5754e-06	5.1191e-06	8.14938e-06
14_1_4_SH_LJ	-0.409	-1.347	-1.084	-0.497	-1.42	-1.123	-1.541	-0.48	-0.689	-0.906	-0.705	-1.122		X14_1_4_SH_LJ	-2.99353e-05	1342	1.22435e-05	3.24498e-05	4.03228e-05	1.48778e-05	4.25081e-05	3.36173e-05	4.61302e-05	1.43689e-05	2.06254e-05	2.71213e-05	2.11044e-05	3.35874e-05
15_4_0_Ar(N-H)_C	22.888	15.817	16.07	22.606	13.813	10.94	15.576	24.333	20.518	24.536	24.006	13.905		X15_4_0_Ar.N.H._C	-0.00049137	1343	-0.0112465	-0.00789631	-0.00777199	-0.0111079	-0.00678729	-0.00537558	-0.00765357	-0.0119565	-0.0100819	-0.0120562	-0.0117958	-0.00683249
13_0_9_COO-_LJ	-0.122	-0.392	-0.335	-0.227	-0.414	-0.345	-0.428	-0.216	-0.279	-0.236	-0.208	-0.381		X13_0_9_COO._LJ	-1.20064e-05	1344	1.46479e-06	4.02216e-06	4.70653e-06	2.72546e-06	4.97067e-06	4.14223e-06	5.13876e-06	2.59339e-06	3.3498e-06	2.83352e-06	2.49734e-06	4.57446e-06
8_3_2_Ar(N-H)_C	30.939	28.025	30.51	31.078	28.284	16.338	30.296	31.128	27.844	31.138	30.959	28.179		X8_3_2_Ar.N.H._C	-0.00072702	1345	-0.0224933	-0.0221814	-0.0203747	-0.0225943	-0.020563	-0.011878	-0.0220258	-0.0226307	-0.0202431	-0.0226379	-0.0225078	-0.0204867
11_0_-1_Ar(N-H)_C	30.742	27.664	26.219	30.623	22.992	10.487	26.105	30.973	30.567	30.888	30.576	22.508		X11_0_.1_Ar.N.H._C	-0.000759068	1346	-0.0233353	-0.019902	-0.0209989	-0.0232449	-0.0174525	-0.00796035	-0.0198155	-0.0235106	-0.0232024	-0.0234461	-0.0232093	-0.0170851
8_4_5_(H2O)HO_LJ	-0.925	-2.887	-3.383	-1.227	-4.207	-3.77	-4.366	-1.244	-2.841	-2.425	-2.293	-3.122		X8_4_5_.H2O.HO_LJ	-5.45764e-05	1347	5.04832e-05	0.000184632	0.000157562	6.69653e-05	0.000229603	0.000205753	0.000238281	6.78931e-05	0.000155052	0.000132348	0.000125144	0.000170388
0_0_3_Ar(N-H)_C	31.886	31.599	31.857	31.935	31.69	31.721	32.075	31.82	31.765	31.842	31.744	31.767		X0_0_3_Ar.N.H._C	-4.3076e-05	1348	-0.00137352	-0.00137227	-0.00136116	-0.00137563	-0.00136508	-0.00136641	-0.00138166	-0.00137068	-0.00136831	-0.00137163	-0.0013674	-0.00136839
11_3_7_(H2O)HO_LJ	-0.251	-0.757	-0.769	-0.323	-0.962	-0.809	-0.996	-0.312	-0.498	-0.555	-0.491	-0.802		X11_3_7_.H2O.HO_LJ	-1.54964e-05	1349	3.88961e-06	1.19168e-05	1.17308e-05	5.00535e-06	1.49076e-05	1.25366e-05	1.54345e-05	4.83489e-06	7.71723e-06	8.60052e-06	7.60875e-06	1.24281e-05
15_0_6_SH_LJ	-0.228	-0.741	-0.576	-0.267	-0.729	-0.594	-0.771	-0.258	-0.338	-0.452	-0.375	-0.623		X15_0_6_SH_LJ	-1.79731e-05	1350	4.09786e-06	1.03525e-05	1.33181e-05	4.79881e-06	1.31024e-05	1.0676e-05	1.38572e-05	4.63705e-06	6.0749e-06	8.12383e-06	6.7399e-06	1.11972e-05
15_0_6_Ar(N-H)_LJ	-0.112	-0.366	-0.284	-0.132	-0.36	-0.293	-0.381	-0.127	-0.167	-0.223	-0.185	-0.308		X15_0_6_Ar.N.H._LJ	-8.92067e-06	1351	9.99115e-07	2.53347e-06	3.26496e-06	1.17753e-06	3.21144e-06	2.61376e-06	3.39877e-06	1.13292e-06	1.48975e-06	1.98931e-06	1.65032e-06	2.74757e-06
11_3_4_O-H_LJ	-0.827	-2.6	-2.501	-0.594	-3.269	-2.672	-3.446	-0.583	-1.111	-2.19	-1.676	-2.449		X11_3_4_O.H_LJ	-3.95401e-05	1352	3.26997e-05	9.88899e-05	0.000102804	2.34868e-05	0.000129257	0.000105651	0.000136255	2.30519e-05	4.39291e-05	8.65929e-05	6.62693e-05	9.68338e-05
9_3_2_Ar(N-H)_C	30.749	26.121	29.626	30.904	25.432	14.765	28.753	30.981	27.265	31.007	30.784	25.385		X9_3_2_Ar.N.H._C	-0.00091535	1353	-0.0281461	-0.0271182	-0.0239099	-0.028288	-0.0232792	-0.0135151	-0.0263191	-0.0283585	-0.024957	-0.0283823	-0.0281781	-0.0232362
16_4_-1_Ar(N-H)_C	21.632	14.724	14.75	21.019	12.689	10.445	14.279	22.881	19.823	22.852	22.726	12.735		X16_4_.1_Ar.N.H._C	-0.000453835	1354	-0.00981735	-0.00669406	-0.00668226	-0.00953915	-0.00575871	-0.0047403	-0.00648031	-0.0103842	-0.00899637	-0.010371	-0.0103138	-0.00577959
4_2_1_Ar(N-H)_C	31.573	30.698	31.533	31.659	31.272	30.921	31.424	31.71	27.199	31.595	31.451	31.304		X4_2_1_Ar.N.H._C	-7.3363e-05	1355	-0.00231629	-0.00231336	-0.0022521	-0.0023226	-0.00229421	-0.00226846	-0.00230536	-0.00232634	-0.0019954	-0.0023179	-0.00230734	-0.00229656
14_3_5_(H2O)HO_LJ	-0.141	-0.384	-0.346	-0.178	-0.42	-0.358	-0.455	-0.178	-0.284	-0.278	-0.249	-0.349		X14_3_5_.H2O.HO_LJ	-7.17981e-06	1356	1.01235e-06	2.48422e-06	2.75705e-06	1.27801e-06	3.01552e-06	2.57037e-06	3.26682e-06	1.27801e-06	2.03907e-06	1.99599e-06	1.78777e-06	2.50576e-06
13_2_3_(H2O)HO_LJ	-0.296	-0.924	-0.799	-0.392	-1.037	-0.832	-1.158	-0.384	-0.632	-0.695	-0.537	-0.785		X13_2_3_.H2O.HO_LJ	-1.75699e-05	1357	5.20069e-06	1.40383e-05	1.62346e-05	6.8874e-06	1.822e-05	1.46181e-05	2.03459e-05	6.74684e-06	1.11042e-05	1.22111e-05	9.43503e-06	1.37924e-05
11_4_2_Ar(N-H)_C	28.915	20.654	22.659	29.464	19.304	13.745	21.9	30.152	23.142	30.379	29.561	19.498		X11_4_2_Ar.N.H._C	-0.000720885	1358	-0.0208444	-0.0163345	-0.0148892	-0.0212402	-0.013916	-0.00990857	-0.0157874	-0.0217361	-0.0166827	-0.0218998	-0.0213101	-0.0140558
12_1_4_O-H_LJ	-0.732	-2.846	-2.353	-0.546	-3.432	-2.504	-3.581	-0.504	-0.741	-2.108	-1.371	-2.495		X12_1_4_O.H_LJ	-6.34135e-05	1359	4.64187e-05	0.000149212	0.000180475	3.46238e-05	0.000217635	0.000158787	0.000227084	3.19604e-05	4.69894e-05	0.000133676	8.69399e-05	0.000158217
12_4_4_SH_LJ	-0.594	-1.588	-1.534	-0.708	-1.854	-1.606	-2.026	-0.724	-1.437	-1.284	-1.15	-1.475		X12_4_4_SH_LJ	-2.43069e-05	1360	1.44383e-05	3.72868e-05	3.85993e-05	1.72093e-05	4.5065e-05	3.90368e-05	4.92457e-05	1.75982e-05	3.4929e-05	3.121e-05	2.79529e-05	3.58526e-05
12_4_4_Ar(N-H)_LJ	-0.293	-0.785	-0.758	-0.349	-0.916	-0.793	-1.001	-0.358	-0.71	-0.634	-0.568	-0.729		X12_4_4_Ar.N.H._LJ	-1.20113e-05	1361	3.51931e-06	9.10456e-06	9.42886e-06	4.19194e-06	1.10023e-05	9.52495e-06	1.20233e-05	4.30004e-06	8.52802e-06	7.61516e-06	6.82241e-06	8.75623e-06
16_3_-1_Ar(N-H)_C	22.359	15.365	15.186	21.615	13.189	10.255	14.793	23.715	20.756	23.525	23.03	13.205		X16_3_.1_Ar.N.H._C	-0.000475296	1362	-0.0106271	-0.00721785	-0.00730293	-0.0102735	-0.00626868	-0.00487416	-0.00703106	-0.0112717	-0.00986525	-0.0111813	-0.0109461	-0.00627629
12_3_7_(H2O)HO_LJ	-0.184	-0.538	-0.525	-0.234	-0.648	-0.548	-0.678	-0.229	-0.358	-0.386	-0.346	-0.547		X12_3_7_.H2O.HO_LJ	-1.07925e-05	1363	1.98583e-06	5.66608e-06	5.80639e-06	2.52545e-06	6.99357e-06	5.91431e-06	7.31734e-06	2.47149e-06	3.86373e-06	4.16592e-06	3.73422e-06	5.90352e-06
10_6_-2_Ar(N-H)_C	25.435	17.233	19.524	25.874	14.534	17.033	17.642	27.118	17.35	27.761	30.324	14.789		X10_6_.2_Ar.N.H._C	-0.000569064	1364	-0.0144741	-0.0111104	-0.00980668	-0.014724	-0.00827078	-0.00969287	-0.0100394	-0.0154319	-0.00987326	-0.0157978	-0.0172563	-0.00841589
8_2_1_(H2O)HO_LJ	-3.965	-16.967	-19.574	-6.097	-23.368	-24.653	-30.173	-6.015	-18.054	-19.229	-9.918	-13.172		X8_2_1_.H2O.HO_LJ	-8.18401e-05	1365	0.000324496	0.00160194	0.00138858	0.000498979	0.00191244	0.0020176	0.00246936	0.000492268	0.00147754	0.0015737	0.00081169	0.001078
8_2_7_COO-_LJ	-0.87	-2.983	-3.545	-1.793	-4.71	-3.848	-4.67	-1.608	-2.421	-2.309	-1.973	-3.879		X8_2_7_COO._LJ	-8.93292e-05	1366	7.77164e-05	0.000316672	0.000266469	0.000160167	0.000420741	0.000343739	0.000417167	0.000143641	0.000216266	0.000206261	0.000176247	0.000346508
11_6_0_Ar(N-H)_C	25.378	17.319	19.512	26.438	15.509	15.132	18.129	27.249	18.539	28.258	29.631	15.809		X11_6_0_Ar.N.H._C	-0.000565257	1367	-0.0143451	-0.0110293	-0.00978969	-0.0149443	-0.00876657	-0.00855347	-0.0102475	-0.0154027	-0.0104793	-0.015973	-0.0167491	-0.00893615
14_2_4_Ar(N-H)_LJ	-0.186	-0.553	-0.471	-0.223	-0.594	-0.487	-0.649	-0.22	-0.339	-0.393	-0.326	-0.476		X14_2_4_Ar.N.H._LJ	-1.07217e-05	1368	1.99424e-06	5.04993e-06	5.92911e-06	2.39094e-06	6.3687e-06	5.22148e-06	6.9584e-06	2.35878e-06	3.63466e-06	4.21364e-06	3.49528e-06	5.10354e-06
14_2_4_SH_LJ	-0.377	-1.118	-0.954	-0.452	-1.203	-0.987	-1.314	-0.445	-0.686	-0.795	-0.66	-0.964		X14_2_4_SH_LJ	-2.16435e-05	1369	8.15958e-06	2.06479e-05	2.41974e-05	9.78284e-06	2.60371e-05	2.13621e-05	2.84395e-05	9.63134e-06	1.48474e-05	1.72065e-05	1.42847e-05	2.08643e-05
7_1_7_COO-_LJ	-1.553	-5.561	-6.886	-3.322	-9.485	-7.482	-9.125	-2.788	-3.896	-4.349	-3.632	-8.306		X7_1_7_COO._LJ	-0.000183927	1370	0.000285638	0.00126652	0.00102282	0.000611005	0.00174455	0.00137614	0.00167833	0.000512788	0.000716579	0.000799898	0.000668022	0.0015277
10_3_3_COO-_LJ	-0.914	-2.992	-2.985	-1.901	-3.913	-3.256	-4.198	-1.885	-4.248	-2.787	-1.98	-2.739		X10_3_3_COO._LJ	-8.2684e-05	1371	7.55731e-05	0.000246812	0.00024739	0.000157182	0.000323542	0.000269219	0.000347107	0.000155859	0.000351242	0.00023044	0.000163714	0.000226471
15_1_7_(H2O)HO_LJ	-0.088	-0.26	-0.217	-0.109	-0.266	-0.224	-0.282	-0.107	-0.145	-0.166	-0.146	-0.232		X15_1_7_.H2O.HO_LJ	-5.853e-06	1372	5.15064e-07	1.2701e-06	1.52178e-06	6.37977e-07	1.5569e-06	1.31107e-06	1.65055e-06	6.26271e-07	8.48685e-07	9.71598e-07	8.54538e-07	1.3579e-06
15_3_0_Ar(N-H)_C	23.735	16.601	16.608	23.31	14.432	10.68	16.214	25.308	21.626	25.352	24.357	14.486		X15_3_0_Ar.N.H._C	-0.000517173	1373	-0.0122751	-0.0085892	-0.00858558	-0.0120553	-0.00746383	-0.0055234	-0.00838544	-0.0130886	-0.0111844	-0.0131114	-0.0125968	-0.00749176
10_0_9_COO-_LJ	-0.303	-1.051	-0.994	-0.581	-1.263	-1.024	-1.279	-0.527	-0.683	-0.646	-0.562	-1.203		X10_0_9_COO._LJ	-3.18841e-05	1374	9.66089e-06	3.16928e-05	3.35102e-05	1.85247e-05	4.02696e-05	3.26493e-05	4.07798e-05	1.68029e-05	2.17768e-05	2.05971e-05	1.79189e-05	3.83566e-05
14_0_4_Ar(N-H)_LJ	-0.215	-0.79	-0.593	-0.264	-0.804	-0.614	-0.867	-0.25	-0.335	-0.494	-0.364	-0.629		X14_0_4_Ar.N.H._LJ	-1.98093e-05	1375	4.25899e-06	1.17469e-05	1.56493e-05	5.22965e-06	1.59267e-05	1.21629e-05	1.71746e-05	4.95232e-06	6.63611e-06	9.78578e-06	7.21057e-06	1.246e-05
14_0_4_SH_LJ	-0.434	-1.599	-1.201	-0.535	-1.627	-1.244	-1.755	-0.507	-0.679	-1	-0.737	-1.273		X14_0_4_SH_LJ	-4.01464e-05	1376	1.74235e-05	4.82158e-05	6.41941e-05	2.14783e-05	6.53182e-05	4.99421e-05	7.04569e-05	2.03542e-05	2.72594e-05	4.01464e-05	2.95879e-05	5.11063e-05
15_0_7_COO-_LJ	-0.099	-0.313	-0.249	-0.186	-0.31	-0.256	-0.326	-0.18	-0.234	-0.19	-0.163	-0.271		X15_0_7_COO._LJ	-9.79472e-06	1377	9.69678e-07	2.43889e-06	3.06575e-06	1.82182e-06	3.03636e-06	2.50745e-06	3.19308e-06	1.76305e-06	2.29197e-06	1.861e-06	1.59654e-06	2.65437e-06
13_1_8_Ar(N-H)_LJ	-0.138	-0.437	-0.383	-0.162	-0.48	-0.397	-0.496	-0.154	-0.21	-0.28	-0.242	-0.425		X13_1_8_Ar.N.H._LJ	-1.00763e-05	1378	1.39053e-06	3.85922e-06	4.40333e-06	1.63236e-06	4.83661e-06	4.00028e-06	4.99783e-06	1.55175e-06	2.11602e-06	2.82136e-06	2.43846e-06	4.28242e-06
13_1_8_SH_LJ	-0.28	-0.885	-0.776	-0.327	-0.971	-0.803	-1.005	-0.313	-0.424	-0.567	-0.491	-0.86		X13_1_8_SH_LJ	-2.01761e-05	1379	5.64932e-06	1.56567e-05	1.78559e-05	6.5976e-06	1.9591e-05	1.62014e-05	2.0277e-05	6.31513e-06	8.55468e-06	1.14399e-05	9.90648e-06	1.73515e-05
12_1_0_Ar(N-H)_C	30.149	23.705	23.235	29.96	20.42	10.931	23.034	30.643	28.807	30.587	29.803	20.21		X12_1_0_Ar.N.H._C	-0.000735571	1380	-0.0221767	-0.017091	-0.0174367	-0.0220377	-0.0150204	-0.00804052	-0.0169431	-0.0225401	-0.0211896	-0.0224989	-0.0219222	-0.0148659
16_6_-3_Ar(N-H)_C	19.74	13.019	13.164	18.868	11.009	10.721	12.514	20.646	18.069	20.614	21.833	11.029		X16_6_.3_Ar.N.H._C	-0.000396964	1381	-0.00783607	-0.00522563	-0.00516807	-0.00748991	-0.00437018	-0.00425585	-0.00496761	-0.00819572	-0.00717274	-0.00818301	-0.00866691	-0.00437811
1_9_-2_O-H_LJ	-27.019	-37.856	-33.676	-13.346	-81.617	-58.052	-62.321	-34.444	-67.367	-50.213	-50.701	-58.467		X1_9_.2_O.H_LJ	-0.0021799	1382	0.0588988	0.0734104	0.0825224	0.029093	0.177917	0.126548	0.135854	0.0750846	0.146854	0.10946	0.110523	0.127452
16_0_-3_Ar(N-H)_C	23.841	16.406	15.371	22.155	13.6	9.722	15.122	25.347	23.294	24.185	23.419	13.45		X16_0_.3_Ar.N.H._C	-0.000511642	1383	-0.0121981	-0.00786445	-0.008394	-0.0113354	-0.00695833	-0.00497418	-0.00773705	-0.0129686	-0.0119182	-0.0123741	-0.0119821	-0.00688158
8_4_5_SH_LJ	-1.942	-6.061	-7.098	-2.396	-8.822	-7.912	-9.161	-2.43	-5.546	-5.083	-4.814	-6.553		X8_4_5_SH_LJ	-0.000108379	1384	0.000210471	0.000769272	0.000656883	0.000259675	0.000956117	0.000857492	0.000992857	0.00026336	0.000601068	0.000550889	0.000521735	0.000710206
8_3_6_SH_LJ	-1.879	-6.244	-7.443	-2.384	-9.747	-8.274	-9.749	-2.251	-3.959	-5.15	-4.515	-7.461		X8_3_6_SH_LJ	-0.000137294	1385	0.000257975	0.00102188	0.000857262	0.000327308	0.0013382	0.00113597	0.00133848	0.000309048	0.000543546	0.000707063	0.000619882	0.00102435
8_4_5_Ar(N-H)_LJ	-0.959	-2.994	-3.506	-1.184	-4.357	-3.908	-4.525	-1.2	-2.739	-2.511	-2.378	-3.237		X8_4_5_Ar.N.H._LJ	-5.35351e-05	1386	5.13402e-05	0.000187694	0.000160284	6.33856e-05	0.000233253	0.000209215	0.000242247	6.42422e-05	0.000146633	0.000134427	0.000127307	0.000173293
8_3_6_Ar(N-H)_LJ	-0.928	-3.084	-3.676	-1.178	-4.814	-4.087	-4.815	-1.112	-1.955	-2.543	-2.23	-3.685		X8_3_6_Ar.N.H._LJ	-6.78545e-05	1387	6.2969e-05	0.000249433	0.000209263	7.99326e-05	0.000326652	0.000277321	0.00032672	7.54542e-05	0.000132656	0.000172554	0.000151316	0.000250044
12_2_8_COO-_LJ	-0.178	-0.544	-0.519	-0.338	-0.644	-0.539	-0.667	-0.324	-0.466	-0.368	-0.326	-0.562		X12_2_8_COO._LJ	-1.54728e-05	1388	2.75416e-06	8.03039e-06	8.41721e-06	5.22981e-06	9.9645e-06	8.33985e-06	1.03204e-05	5.01319e-06	7.21033e-06	5.694e-06	5.04414e-06	8.69572e-06
16_1_-2_Ar(N-H)_C	23.518	16.287	15.553	22.234	13.697	9.875	15.276	25.013	22.561	24.271	23.424	13.613		X16_1_.2_Ar.N.H._C	-0.00050591	1389	-0.011898	-0.00786842	-0.00823975	-0.0112484	-0.00692945	-0.00499586	-0.00772828	-0.0126543	-0.0114138	-0.0122789	-0.0118504	-0.00688695
15_1_6_Ar(N-H)_LJ	-0.107	-0.323	-0.265	-0.125	-0.33	-0.273	-0.351	-0.122	-0.168	-0.208	-0.179	-0.281		X15_1_6_Ar.N.H._LJ	-7.11051e-06	1390	7.60824e-07	1.88428e-06	2.29669e-06	8.88813e-07	2.34647e-06	1.94117e-06	2.49579e-06	8.67482e-07	1.19457e-06	1.47899e-06	1.27278e-06	1.99805e-06
15_1_6_SH_LJ	-0.217	-0.654	-0.537	-0.253	-0.667	-0.554	-0.71	-0.247	-0.34	-0.422	-0.362	-0.569		X15_1_6_SH_LJ	-1.43481e-05	1391	3.11353e-06	7.70492e-06	9.38364e-06	3.63006e-06	9.57017e-06	7.94884e-06	1.01871e-05	3.54398e-06	4.87835e-06	6.05489e-06	5.194e-06	8.16406e-06
15_6_-1_Ar(N-H)_C	21	14.111	14.619	20.72	12.223	11.328	13.919	22.121	18.433	22.506	23.161	12.349		X15_6_.1_Ar.N.H._C	-0.000431698	1392	-0.00906566	-0.00631099	-0.00609169	-0.00894478	-0.00527665	-0.00489028	-0.00600881	-0.00954959	-0.00795749	-0.0097158	-0.00999856	-0.00533104
7_4_0_Ar(N-H)_C	30.89	25.046	30.49	31.08	24.645	23.221	29.547	31.14	17.379	31.083	31.197	24.975		X7_4_0_Ar.N.H._C	-0.000870274	1393	-0.0268828	-0.0265347	-0.0217969	-0.0270481	-0.0214479	-0.0202086	-0.025714	-0.0271003	-0.0151245	-0.0270507	-0.0271499	-0.0217351
13_7_-3_Ar(N-H)_C	21.081	14.022	14.79	20.436	11.668	13.069	13.694	21.956	17.808	22.452	25.107	11.783		X13_7_.3_Ar.N.H._C	-0.00043068	1394	-0.00907915	-0.00636975	-0.00603899	-0.00880137	-0.00502517	-0.00562855	-0.00589773	-0.009456	-0.00766954	-0.00966962	-0.0108131	-0.0050747
15_5_0_Ar(N-H)_C	22.01	15.027	15.483	21.868	13.172	11.134	14.901	23.315	19.43	23.706	23.577	13.304		X15_5_0_Ar.N.H._C	-0.000463278	1395	-0.0101967	-0.00717293	-0.00696167	-0.010131	-0.00610229	-0.00515813	-0.0069033	-0.0108013	-0.00900149	-0.0109825	-0.0109227	-0.00616345
14_0_8_SH_LJ	-0.219	-0.706	-0.576	-0.253	-0.719	-0.595	-0.747	-0.243	-0.314	-0.427	-0.367	-0.644		X14_0_8_SH_LJ	-1.70655e-05	1396	3.73735e-06	9.82975e-06	1.20483e-05	4.31758e-06	1.22701e-05	1.0154e-05	1.2748e-05	4.14693e-06	5.35858e-06	7.28699e-06	6.26305e-06	1.09902e-05
14_0_8_Ar(N-H)_LJ	-0.108	-0.349	-0.285	-0.125	-0.355	-0.294	-0.369	-0.12	-0.155	-0.211	-0.181	-0.318		X14_0_8_Ar.N.H._LJ	-8.41663e-06	1397	9.08996e-07	2.39874e-06	2.9374e-06	1.05208e-06	2.9879e-06	2.47449e-06	3.10574e-06	1.01e-06	1.30458e-06	1.77591e-06	1.52341e-06	2.67649e-06
15_0_5_Ar(N-H)_LJ	-0.131	-0.434	-0.331	-0.155	-0.425	-0.342	-0.455	-0.15	-0.198	-0.266	-0.215	-0.353		X15_0_5_Ar.N.H._LJ	-1.04869e-05	1398	1.37379e-06	3.47117e-06	4.55133e-06	1.62547e-06	4.45695e-06	3.58653e-06	4.77155e-06	1.57304e-06	2.07641e-06	2.78952e-06	2.25469e-06	3.70189e-06
15_0_5_SH_LJ	-0.264	-0.878	-0.671	-0.313	-0.861	-0.691	-0.921	-0.303	-0.4	-0.539	-0.435	-0.715		X15_0_5_SH_LJ	-2.11939e-05	1399	5.59519e-06	1.42211e-05	1.86083e-05	6.6337e-06	1.8248e-05	1.4645e-05	1.95196e-05	6.42176e-06	8.47757e-06	1.14235e-05	9.21936e-06	1.51537e-05
10_3_2_Ar(N-H)_C	30.467	24.212	26.552	30.666	22.942	13.691	25.913	30.796	26.422	30.843	30.53	22.964		X10_3_2_Ar.N.H._C	-0.000837675	1400	-0.0255214	-0.0222419	-0.0202818	-0.0256881	-0.0192179	-0.0114686	-0.0217067	-0.025797	-0.022133	-0.0258364	-0.0255742	-0.0192364
14_1_4_COO-_LJ	-0.209	-0.69	-0.555	-0.412	-0.727	-0.575	-0.789	-0.398	-0.571	-0.464	-0.361	-0.574		X14_1_4_COO._LJ	-2.06169e-05	1401	4.30894e-06	1.14424e-05	1.42257e-05	8.49417e-06	1.49885e-05	1.18547e-05	1.62667e-05	8.20553e-06	1.17723e-05	9.56625e-06	7.44271e-06	1.18341e-05
12_4_4_(H2O)HO_LJ	-0.283	-0.756	-0.731	-0.362	-0.883	-0.765	-0.965	-0.371	-0.736	-0.611	-0.547	-0.702		X12_4_4_.H2O.HO_LJ	-1.23532e-05	1402	3.49596e-06	9.0302e-06	9.33903e-06	4.47186e-06	1.09079e-05	9.45021e-06	1.19208e-05	4.58304e-06	9.09196e-06	7.54781e-06	6.75721e-06	8.67195e-06
11_4_6_(H2O)HO_LJ	-0.269	-0.759	-0.783	-0.344	-0.955	-0.827	-1.01	-0.344	-0.624	-0.585	-0.537	-0.777		X11_4_6_.H2O.HO_LJ	-1.35117e-05	1403	3.63464e-06	1.05797e-05	1.02554e-05	4.64802e-06	1.29037e-05	1.11742e-05	1.36468e-05	4.64802e-06	8.43129e-06	7.90434e-06	7.25578e-06	1.04986e-05
15_0_5_COO-_LJ	-0.135	-0.45	-0.343	-0.26	-0.441	-0.354	-0.471	-0.251	-0.332	-0.276	-0.223	-0.366		X15_0_5_COO._LJ	-1.42989e-05	1404	1.93035e-06	4.90452e-06	6.43451e-06	3.71771e-06	6.30581e-06	5.06181e-06	6.73478e-06	3.58902e-06	4.74723e-06	3.9465e-06	3.18865e-06	5.2334e-06
7_3_5_O-H_LJ	-3.098	-10.838	-13.293	-2.338	-17.801	-15.445	-17.185	-2.248	-4.364	-9.758	-8.665	-12.69		X7_3_5_O.H_LJ	-0.000242933	1405	0.000752606	0.00322931	0.00263291	0.000567977	0.00432445	0.0037521	0.0041748	0.000546113	0.00106016	0.00237054	0.00210501	0.00308282
15_2_5_(H2O)HO_LJ	-0.112	-0.314	-0.267	-0.141	-0.327	-0.275	-0.354	-0.14	-0.205	-0.215	-0.19	-0.274		X15_2_5_.H2O.HO_LJ	-6.39336e-06	1406	7.16057e-07	1.70703e-06	2.00752e-06	9.01464e-07	2.09063e-06	1.75818e-06	2.26325e-06	8.95071e-07	1.31064e-06	1.37457e-06	1.21474e-06	1.75178e-06
14_4_1_Ar(N-H)_C	24.205	16.946	17.509	24.344	15.071	11.454	17.003	25.858	21.183	26.356	25.298	15.215		X14_4_1_Ar.N.H._C	-0.000531634	1407	-0.0128682	-0.00930839	-0.00900908	-0.0129421	-0.00801226	-0.00608934	-0.00903938	-0.013747	-0.0112616	-0.0140118	-0.0134493	-0.00808882
0_0_-2_Ar(N-H)_C	32.028	32.001	10.171	32.111	-20.404	-294.675	30.9	32.138	32.186	31.458	32.127	-114.793		X0_0_.2_Ar.N.H._C	-0.0124747	1408	-0.399539	-0.12688	-0.399202	-0.400574	0.254533	3.67597	-0.385467	-0.400911	-0.40151	-0.392428	-0.400774	1.432
11_3_7_COO-_LJ	-0.27	-0.815	-0.828	-0.523	-1.034	-0.87	-1.071	-0.506	-0.806	-0.597	-0.528	-0.863		X11_3_7_COO._LJ	-2.24683e-05	1409	6.06645e-06	1.86038e-05	1.83117e-05	1.17509e-05	2.32323e-05	1.95474e-05	2.40636e-05	1.1369e-05	1.81095e-05	1.34136e-05	1.18633e-05	1.93902e-05
15_2_6_(H2O)HO_LJ	-0.097	-0.27	-0.233	-0.12	-0.283	-0.24	-0.303	-0.119	-0.172	-0.183	-0.163	-0.242		X15_2_6_.H2O.HO_LJ	-5.52845e-06	1410	5.3626e-07	1.28813e-06	1.49268e-06	6.63415e-07	1.56455e-06	1.32683e-06	1.67512e-06	6.57886e-07	9.50894e-07	1.01171e-06	9.01138e-07	1.33789e-06
10_4_3_SH_LJ	-1.455	-4.134	-4.203	-1.78	-5.055	-4.482	-5.564	-1.861	-4.949	-3.724	-3.169	-3.784		X10_4_3_SH_LJ	-5.99824e-05	1411	8.72744e-05	0.000252106	0.000247967	0.000106769	0.000303211	0.000268841	0.000333742	0.000111627	0.000296853	0.000223375	0.000190084	0.000226973
10_4_3_Ar(N-H)_LJ	-0.719	-2.042	-2.076	-0.879	-2.497	-2.214	-2.748	-0.919	-2.444	-1.839	-1.565	-1.869		X10_4_3_Ar.N.H._LJ	-2.96389e-05	1412	2.13104e-05	6.15304e-05	6.05227e-05	2.60526e-05	7.40084e-05	6.56205e-05	8.14477e-05	2.72382e-05	7.24375e-05	5.4506e-05	4.63849e-05	5.53951e-05
14_1_8_(H2O)HO_LJ	-0.099	-0.299	-0.258	-0.123	-0.317	-0.266	-0.331	-0.119	-0.16	-0.19	-0.168	-0.281		X14_1_8_.H2O.HO_LJ	-6.85314e-06	1413	6.78461e-07	1.76811e-06	2.04909e-06	8.42937e-07	2.17245e-06	1.82294e-06	2.26839e-06	8.15524e-07	1.0965e-06	1.3021e-06	1.15133e-06	1.92573e-06
17_5_-3_Ar(N-H)_C	19.622	12.945	12.878	18.654	10.972	10.083	12.358	20.558	18.332	20.333	21.101	10.962		X17_5_.3_Ar.N.H._C	-0.000395505	1414	-0.0077606	-0.00509331	-0.00511981	-0.00737775	-0.00433948	-0.00398788	-0.00488765	-0.00813079	-0.0072504	-0.0080418	-0.00834555	-0.00433552
14_3_6_(H2O)HO_LJ	-0.12	-0.328	-0.299	-0.151	-0.361	-0.309	-0.387	-0.15	-0.233	-0.233	-0.212	-0.306		X14_3_6_.H2O.HO_LJ	-6.27141e-06	1415	7.5257e-07	1.87515e-06	2.05702e-06	9.46983e-07	2.26398e-06	1.93787e-06	2.42704e-06	9.40712e-07	1.46124e-06	1.46124e-06	1.32954e-06	1.91905e-06
17_3_-2_Ar(N-H)_C	21.073	14.218	13.915	20.1	12.103	9.825	13.535	22.236	19.883	21.875	21.752	12.086		X17_3_.2_Ar.N.H._C	-0.000437394	1416	-0.00921721	-0.00608634	-0.00621887	-0.00879162	-0.00529378	-0.0042974	-0.00592013	-0.0097259	-0.00869671	-0.009568	-0.0095142	-0.00528635
15_0_7_SH_LJ	-0.193	-0.612	-0.485	-0.224	-0.605	-0.501	-0.636	-0.217	-0.282	-0.371	-0.318	-0.53		X15_0_7_SH_LJ	-1.46759e-05	1417	2.83245e-06	7.11781e-06	8.98165e-06	3.2874e-06	8.87892e-06	7.35263e-06	9.33387e-06	3.18467e-06	4.1386e-06	5.44476e-06	4.66694e-06	7.77823e-06
15_0_7_Ar(N-H)_LJ	-0.096	-0.302	-0.24	-0.111	-0.299	-0.247	-0.314	-0.107	-0.139	-0.184	-0.157	-0.262		X15_0_7_Ar.N.H._LJ	-7.18391e-06	1418	6.89656e-07	1.72414e-06	2.16954e-06	7.97414e-07	2.14799e-06	1.77443e-06	2.25575e-06	7.68679e-07	9.98564e-07	1.32184e-06	1.12787e-06	1.88218e-06
15_1_5_Ar(N-H)_LJ	-0.124	-0.379	-0.307	-0.146	-0.385	-0.316	-0.414	-0.143	-0.199	-0.247	-0.208	-0.321		X15_1_5_Ar.N.H._LJ	-8.23218e-06	1419	1.02079e-06	2.52728e-06	3.11999e-06	1.2019e-06	3.16939e-06	2.60137e-06	3.40812e-06	1.1772e-06	1.6382e-06	2.03335e-06	1.71229e-06	2.64253e-06
15_1_5_SH_LJ	-0.251	-0.767	-0.621	-0.296	-0.779	-0.64	-0.838	-0.29	-0.404	-0.5	-0.42	-0.649		X15_1_5_SH_LJ	-1.66872e-05	1420	4.18849e-06	1.03628e-05	1.27991e-05	4.93942e-06	1.29994e-05	1.06798e-05	1.39839e-05	4.8393e-06	6.74164e-06	8.34362e-06	7.00864e-06	1.083e-05
16_5_-1_Ar(N-H)_C	20.875	14.07	14.27	20.395	12.165	10.585	13.73	22.009	18.897	22.16	22.353	12.246		X16_5_.1_Ar.N.H._C	-0.000430401	1421	-0.00898461	-0.00614182	-0.00605574	-0.00877802	-0.00523582	-0.00455579	-0.0059094	-0.00947269	-0.00813328	-0.00953768	-0.00962074	-0.00527069
12_0_-1_Ar(N-H)_C	30.392	24.698	23.344	30.06	20.579	10.543	23.208	30.749	29.958	30.639	30.02	20.251		X12_0_.1_Ar.N.H._C	-0.000712818	1422	-0.021664	-0.01664	-0.0176052	-0.0214273	-0.0146691	-0.00751524	-0.0165431	-0.0219184	-0.0213546	-0.02184	-0.0213988	-0.0144353
10_3_7_COO-_LJ	-0.37	-1.148	-1.229	-0.726	-1.55	-1.304	-1.594	-0.695	-1.125	-0.858	-0.76	-1.277		X10_3_7_COO._LJ	-3.1382e-05	1423	1.16113e-05	3.85684e-05	3.60265e-05	2.27833e-05	4.86421e-05	4.09221e-05	5.00229e-05	2.18105e-05	3.53047e-05	2.69257e-05	2.38503e-05	4.00748e-05
14_6_0_Ar(N-H)_C	22.103	15	15.856	22.245	13.212	11.996	15.082	23.4	18.744	24.066	24.445	13.404		X14_6_0_Ar.N.H._C	-0.000463067	1424	-0.0102352	-0.00734239	-0.00694601	-0.0103009	-0.00611804	-0.00555495	-0.00698398	-0.0108358	-0.00867973	-0.0111442	-0.0113197	-0.00620695
7_4_4_SH_LJ	-3.659	-11.904	-13.977	-4.547	-16.976	-15.922	-17.642	-4.831	-14.277	-10.303	-10.41	-12.096		X7_4_4_SH_LJ	-0.000225096	1425	0.000823625	0.00314616	0.00267954	0.00102351	0.00382122	0.00358397	0.00397114	0.00108744	0.00321369	0.00231916	0.00234325	0.00272276
17_4_-2_Ar(N-H)_C	20.451	13.695	13.561	19.596	11.696	9.963	13.12	21.527	19.102	21.32	21.49	11.704		X17_4_.2_Ar.N.H._C	-0.000419605	1426	-0.00858135	-0.00569027	-0.0057465	-0.00822259	-0.00490771	-0.00418053	-0.00550522	-0.00903285	-0.0080153	-0.00894599	-0.00901732	-0.00491106
12_2_1_Ar(N-H)_C	28.693	22.308	22.654	29.431	19.843	11.53	22.353	30.44	26.549	30.464	29.882	19.791		X12_2_1_Ar.N.H._C	-0.000681209	1427	-0.0195459	-0.0154321	-0.0151964	-0.0200486	-0.0135172	-0.00785433	-0.0152271	-0.020736	-0.0180854	-0.0207523	-0.0203559	-0.0134818
17_1_-3_Ar(N-H)_C	21.994	14.877	14.136	20.558	12.458	9.524	13.851	23.256	21.323	22.392	22.016	12.355		X17_1_.3_Ar.N.H._C	-0.000461308	1428	-0.010146	-0.00652104	-0.00686287	-0.00948356	-0.00574697	-0.00439349	-0.00638957	-0.0107282	-0.00983646	-0.0103296	-0.0101561	-0.00569945
7_4_4_Ar(N-H)_LJ	-1.807	-5.879	-6.903	-2.246	-8.383	-7.863	-8.713	-2.386	-7.049	-5.087	-5.141	-5.974		X7_4_4_Ar.N.H._LJ	-0.000111085	1429	0.00020073	0.000766818	0.000653068	0.000249496	0.000931224	0.00087346	0.000967882	0.000265048	0.000783037	0.000565088	0.000571087	0.000663621
6_1_6_O-H_LJ	-5.936	-21.702	-28.761	-4.888	-42.238	-33.159	-37.945	-3.946	-5.52	-19.602	-16.273	-35.071		X6_1_6_O.H_LJ	-0.000672973	1430	0.00399477	0.0193554	0.0146049	0.00328949	0.028425	0.0223151	0.025536	0.00265555	0.00371481	0.0131916	0.0109513	0.0236018
7_3_2_Ar(N-H)_C	31.085	29.743	30.87	31.219	30.165	18.907	30.744	31.251	28.01	31.248	31.093	30.136		X7_3_2_Ar.N.H._C	-0.000479052	1431	-0.0148913	-0.0147883	-0.0142485	-0.0149555	-0.0144506	-0.00905744	-0.014728	-0.0149709	-0.0134183	-0.0149694	-0.0148952	-0.0144367
14_7_-3_Ar(N-H)_C	20.385	13.491	14.042	19.685	11.303	12.17	13.11	21.244	17.763	21.602	23.728	11.391		X14_7_.3_Ar.N.H._C	-0.000411063	1432	-0.00837952	-0.00577215	-0.00554565	-0.00809178	-0.00464625	-0.00500264	-0.00538904	-0.00873262	-0.00730171	-0.00887978	-0.0097537	-0.00468242
12_2_5_O-H_LJ	-0.544	-1.823	-1.626	-0.389	-2.189	-1.718	-2.26	-0.371	-0.58	-1.373	-1.032	-1.71		X12_2_5_O.H_LJ	-3.5091e-05	1433	1.90895e-05	5.7058e-05	6.39709e-05	1.36504e-05	7.68142e-05	6.02863e-05	7.93057e-05	1.30188e-05	2.03528e-05	4.81799e-05	3.62139e-05	6.00056e-05
11_3_5_O-H_LJ	-0.68	-2.131	-2.07	-0.483	-2.696	-2.205	-2.782	-0.47	-0.834	-1.721	-1.369	-2.096		X11_3_5_O.H_LJ	-3.52726e-05	1434	2.39854e-05	7.30144e-05	7.5166e-05	1.70367e-05	9.5095e-05	7.77762e-05	9.81285e-05	1.65781e-05	2.94174e-05	6.07042e-05	4.82882e-05	7.39315e-05
-1_5_5_(H2O)HO_LJ	-3.821	-65.638	33.792	-4.283	34.512	33.132	33.721	-4.499	-7.602	-8.361	-19.486	-67.476		X.1_5_5_.H2O.HO_LJ	-0.00431815	1435	0.0164996	-0.145919	0.283434	0.0184946	-0.149028	-0.143069	-0.145612	0.0194273	0.0328265	0.036104	0.0841434	0.291371
-1_5_5_O-H_LJ	-6.657	-112.637	34.05	-3.984	34.767	33.396	33.979	-4.184	-7.078	-14.563	-33.909	-116.194		X.1_5_5_O.H_LJ	-0.0066701	1436	0.0444028	-0.227117	0.7513	0.0265737	-0.231899	-0.222755	-0.226643	0.0279077	0.047211	0.0971367	0.226176	0.775025
15_0_-2_Ar(N-H)_C	25.671	18.169	17.077	24.155	15.123	9.994	16.861	27.477	24.857	26.464	25.021	14.981		X15_0_.2_Ar.N.H._C	-0.000566215	1437	-0.0145353	-0.00966925	-0.0102876	-0.0136769	-0.00856287	-0.00565875	-0.00954695	-0.0155579	-0.0140744	-0.0149843	-0.0141673	-0.00848246
13_2_3_Ar(N-H)_LJ	-0.307	-0.959	-0.829	-0.378	-1.075	-0.864	-1.2	-0.371	-0.61	-0.72	-0.558	-0.815		X13_2_3_Ar.N.H._LJ	-1.73511e-05	1438	5.3268e-06	1.43841e-05	1.66397e-05	6.55873e-06	1.86525e-05	1.49914e-05	2.08214e-05	6.43727e-06	1.05842e-05	1.24928e-05	9.68193e-06	1.41412e-05
13_2_3_SH_LJ	-0.622	-1.941	-1.678	-0.766	-2.177	-1.748	-2.43	-0.75	-1.235	-1.458	-1.129	-1.649		X13_2_3_SH_LJ	-3.50863e-05	1439	2.18237e-05	5.88749e-05	6.81026e-05	2.68761e-05	7.6383e-05	6.13309e-05	8.52598e-05	2.63148e-05	4.33316e-05	5.11559e-05	3.96125e-05	5.78574e-05
11_2_3_O-H_LJ	-1.158	-4.17	-3.833	-0.872	-5.417	-4.162	-5.87	-0.827	-1.479	-3.615	-2.321	-3.709		X11_2_3_O.H_LJ	-6.79076e-05	1440	7.8637e-05	0.00026029	0.000283175	5.92155e-05	0.000367856	0.000282632	0.000398618	5.61596e-05	0.000100435	0.000245486	0.000157614	0.000251869
14_3_5_SH_LJ	-0.296	-0.806	-0.726	-0.348	-0.882	-0.751	-0.955	-0.348	-0.555	-0.585	-0.524	-0.732		X14_3_5_SH_LJ	-1.42475e-05	1441	4.21725e-06	1.03437e-05	1.14835e-05	4.95812e-06	1.25663e-05	1.06998e-05	1.36063e-05	4.95812e-06	7.90735e-06	8.33477e-06	7.46567e-06	1.04291e-05
14_3_5_Ar(N-H)_LJ	-0.146	-0.398	-0.359	-0.172	-0.436	-0.371	-0.472	-0.172	-0.274	-0.289	-0.259	-0.362		X14_3_5_Ar.N.H._LJ	-7.02896e-06	1442	1.02623e-06	2.5234e-06	2.79752e-06	1.20898e-06	3.06463e-06	2.60774e-06	3.31767e-06	1.20898e-06	1.92593e-06	2.03137e-06	1.8205e-06	2.54448e-06
15_1_-1_Ar(N-H)_C	25.189	17.879	17.188	24.154	15.159	10.172	16.942	26.958	23.868	26.42	24.921	15.093		X15_1_.1_Ar.N.H._C	-0.000557024	1443	-0.0140309	-0.00957414	-0.00995904	-0.0134544	-0.00844393	-0.00566605	-0.00943711	-0.0150163	-0.0132951	-0.0147166	-0.0138816	-0.00840717
13_1_3_(H2O)HO_LJ	-0.326	-1.16	-0.943	-0.442	-1.293	-0.985	-1.438	-0.421	-0.629	-0.823	-0.582	-0.951		X13_1_3_.H2O.HO_LJ	-2.54392e-05	1444	8.29319e-06	2.39892e-05	2.95095e-05	1.12441e-05	3.28929e-05	2.50577e-05	3.65816e-05	1.07099e-05	1.60013e-05	2.09365e-05	1.48056e-05	2.41927e-05
6_1_3_O-H_LJ	-21.456	-108.421	-126.91	-22.603	32.431	-150.463	-86.186	-19.214	-25.047	32.57	-77.991	-119.81		X6_1_3_O.H_LJ	0.00581272	1445	-0.124718	-0.737693	-0.630221	-0.131385	0.188512	-0.8746	-0.500975	-0.111686	-0.145591	0.18932	-0.45334	-0.696422
-1_5_5_COO-_LJ	-4.108	-62.817	33.926	-6.939	34.638	33.289	33.86	-7.289	-12.327	-8.979	-20.793	-66.411		X.1_5_5_COO._LJ	-0.00424161	1446	0.0174246	-0.143901	0.266446	0.0294326	-0.146921	-0.141199	-0.143621	0.0309171	0.0522864	0.0380855	0.0881959	0.28169
9_4_3_SH_LJ	-2.144	-6.376	-6.695	-2.647	-7.996	-7.229	-8.665	-2.798	-8.542	-5.926	-5.027	-5.863		X9_4_3_SH_LJ	-0.000100269	1447	0.000214977	0.000671302	0.000639316	0.000265412	0.000801752	0.000724845	0.000868832	0.000280553	0.000856499	0.000594195	0.000504053	0.000587878
16_2_-1_Ar(N-H)_C	23.036	15.974	15.563	22.165	13.652	10.027	15.256	24.483	21.664	24.162	23.258	13.642		X16_2_.1_Ar.N.H._C	-0.000493746	1448	-0.0113739	-0.00768417	-0.0078871	-0.0109439	-0.00674062	-0.00495079	-0.00753259	-0.0120884	-0.0106965	-0.0119299	-0.0114835	-0.00673568
9_4_3_Ar(N-H)_LJ	-1.059	-3.149	-3.307	-1.308	-3.949	-3.571	-4.28	-1.382	-4.218	-2.927	-2.483	-2.896		X9_4_3_Ar.N.H._LJ	-4.94927e-05	1449	5.24128e-05	0.000163672	0.000155853	6.47365e-05	0.000195447	0.000176738	0.000211829	6.83989e-05	0.00020876	0.000144865	0.00012289	0.000143331
14_2_7_SH_LJ	-0.233	-0.676	-0.6	-0.271	-0.735	-0.62	-0.776	-0.265	-0.381	-0.455	-0.404	-0.634		X14_2_7_SH_LJ	-1.37151e-05	1450	3.19561e-06	8.22903e-06	9.27137e-06	3.71678e-06	1.00806e-05	8.50333e-06	1.06429e-05	3.63449e-06	5.22543e-06	6.24035e-06	5.54088e-06	8.69534e-06
14_2_7_Ar(N-H)_LJ	-0.115	-0.334	-0.296	-0.134	-0.363	-0.306	-0.383	-0.131	-0.188	-0.225	-0.2	-0.313		X14_2_7_Ar.N.H._LJ	-6.82103e-06	1451	7.84419e-07	2.01903e-06	2.27822e-06	9.14018e-07	2.47603e-06	2.08724e-06	2.61246e-06	8.93555e-07	1.28235e-06	1.53473e-06	1.36421e-06	2.13498e-06
11_1_3_O-H_LJ	-1.339	-5.73	-4.92	-1.059	-7.741	-5.417	-8.293	-0.951	-1.466	-4.815	-2.632	-4.984		X11_1_3_O.H_LJ	-0.000122006	1452	0.000163367	0.000600271	0.000699097	0.000129205	0.000944452	0.000660909	0.0010118	0.000116028	0.000178861	0.000587461	0.000321121	0.00060808
16_6_-2_Ar(N-H)_C	19.95	13.243	13.489	19.346	11.338	10.707	12.861	20.918	18.038	21.072	21.914	11.407		X16_6_.2_Ar.N.H._C	-0.000402207	1453	-0.00802402	-0.00542536	-0.00532642	-0.00778109	-0.00456022	-0.00430642	-0.00517278	-0.00841336	-0.007255	-0.0084753	-0.00881395	-0.00458797
13_7_-2_Ar(N-H)_C	21.443	14.327	15.291	21.233	12.17	13.066	14.208	22.472	17.693	23.155	25.258	12.348		X13_7_.2_Ar.N.H._C	-0.000439634	1454	-0.00942708	-0.00672245	-0.00629864	-0.00933476	-0.00535035	-0.00574426	-0.00624633	-0.00987946	-0.00777845	-0.0101797	-0.0111043	-0.00542861
11_3_7_SH_LJ	-0.527	-1.591	-1.616	-0.631	-2.019	-1.7	-2.091	-0.61	-0.972	-1.166	-1.032	-1.685		X11_3_7_SH_LJ	-3.09634e-05	1455	1.63177e-05	5.00369e-05	4.92628e-05	1.95379e-05	6.25151e-05	5.26378e-05	6.47445e-05	1.88877e-05	3.00964e-05	3.61033e-05	3.19542e-05	5.21733e-05
11_3_7_Ar(N-H)_LJ	-0.26	-0.786	-0.798	-0.311	-0.998	-0.84	-1.033	-0.301	-0.48	-0.576	-0.51	-0.832		X11_3_7_Ar.N.H._LJ	-1.536e-05	1456	3.99359e-06	1.22572e-05	1.20729e-05	4.77695e-06	1.53292e-05	1.29024e-05	1.58668e-05	4.62335e-06	7.37278e-06	8.84734e-06	7.83358e-06	1.27795e-05
-1_5_5_SH_LJ	-8.019	-111.224	34.281	-8.361	34.988	33.658	34.217	-8.783	-14.829	-17.513	-40.363	-120.62		X.1_5_5_SH_LJ	-0.00666464	1457	0.0534437	-0.22847	0.741267	0.055723	-0.233182	-0.224318	-0.228044	0.0585355	0.0988299	0.116718	0.269005	0.803888
12_4_2_Ar(N-H)_C	27.145	19.32	20.718	28.104	17.785	12.8	20.11	29.292	22.538	29.331	28.343	17.985		X12_4_2_Ar.N.H._C	-0.000628353	1458	-0.0170566	-0.0130182	-0.0121398	-0.0176592	-0.0111753	-0.00804291	-0.0126362	-0.0184057	-0.0141618	-0.0184302	-0.0178094	-0.0113009
-1_5_5_Ar(N-H)_LJ	-3.961	-53.538	33.988	-4.13	34.695	33.366	33.925	-4.338	-7.323	-8.649	-19.909	-58.472		X.1_5_5_Ar.N.H._LJ	-0.00366002	1459	0.0144973	-0.124397	0.19595	0.0151159	-0.126984	-0.12212	-0.124166	0.0158772	0.0268023	0.0316555	0.0728673	0.214009
4_1_1_Ar(N-H)_C	31.703	31.228	31.69	31.761	31.517	29.374	31.592	31.837	31.333	31.702	31.363	31.508		X4_1_1_Ar.N.H._C	-0.000101755	1460	-0.00322594	-0.00322462	-0.00317761	-0.00323184	-0.00320702	-0.00298895	-0.00321465	-0.00323958	-0.00318829	-0.00322584	-0.00319135	-0.0032061
15_0_8_(H2O)HO_LJ	-0.077	-0.236	-0.192	-0.095	-0.235	-0.198	-0.247	-0.092	-0.119	-0.143	-0.127	-0.211		X15_0_8_.H2O.HO_LJ	-5.63503e-06	1461	4.33897e-07	1.08193e-06	1.32987e-06	5.35328e-07	1.32423e-06	1.11574e-06	1.39185e-06	5.18423e-07	6.70568e-07	8.05809e-07	7.15649e-07	1.18899e-06
16_0_6_(H2O)HO_LJ	-0.079	-0.239	-0.187	-0.098	-0.23	-0.192	-0.246	-0.096	-0.125	-0.146	-0.127	-0.199		X16_0_6_.H2O.HO_LJ	-5.61918e-06	1462	4.43915e-07	1.05079e-06	1.34298e-06	5.50679e-07	1.29241e-06	1.07888e-06	1.38232e-06	5.39441e-07	7.02397e-07	8.204e-07	7.13636e-07	1.11822e-06
14_5_1_Ar(N-H)_C	23.193	16.002	16.794	23.473	14.287	11.718	16.177	24.68	19.919	25.364	24.809	14.479		X14_5_1_Ar.N.H._C	-0.00049806	1463	-0.0115515	-0.00836443	-0.00796996	-0.011691	-0.00711579	-0.00583627	-0.00805712	-0.0122921	-0.00992087	-0.0126328	-0.0123564	-0.00721142
13_3_7_(H2O)HO_LJ	-0.136	-0.383	-0.363	-0.171	-0.441	-0.377	-0.466	-0.169	-0.259	-0.27	-0.246	-0.377		X13_3_7_.H2O.HO_LJ	-7.46567e-06	1464	1.01533e-06	2.71004e-06	2.85935e-06	1.27663e-06	3.29236e-06	2.81456e-06	3.479e-06	1.2617e-06	1.93361e-06	2.01573e-06	1.83656e-06	2.81456e-06
17_2_-2_Ar(N-H)_C	21.652	14.708	14.22	20.567	12.477	9.654	13.907	22.89	20.636	22.397	21.949	12.438		X17_2_.2_Ar.N.H._C	-0.000453059	1465	-0.00980963	-0.0064425	-0.00666359	-0.00931806	-0.00565282	-0.00437383	-0.00630069	-0.0103705	-0.00934933	-0.0101472	-0.00994419	-0.00563515
13_0_3_COO-_LJ	-0.378	-1.55	-1.161	-0.79	-1.677	-1.214	-1.859	-0.731	-0.995	-1.011	-0.661	-1.207		X13_0_3_COO._LJ	-4.76478e-05	1466	1.80109e-05	5.53191e-05	7.3854e-05	3.76417e-05	7.99053e-05	5.78444e-05	8.85772e-05	3.48305e-05	4.74095e-05	4.81719e-05	3.14952e-05	5.75109e-05
12_0_9_(H2O)HO_LJ	-0.152	-0.508	-0.443	-0.191	-0.555	-0.457	-0.569	-0.179	-0.231	-0.307	-0.267	-0.515		X12_0_9_.H2O.HO_LJ	-1.25931e-05	1467	1.91415e-06	5.57873e-06	6.39727e-06	2.40527e-06	6.98915e-06	5.75503e-06	7.16545e-06	2.25416e-06	2.909e-06	3.86607e-06	3.36235e-06	6.48543e-06
15_1_4_(H2O)HO_LJ	-0.137	-0.417	-0.335	-0.174	-0.421	-0.344	-0.461	-0.171	-0.242	-0.275	-0.228	-0.343		X15_1_4_.H2O.HO_LJ	-8.98944e-06	1468	1.23155e-06	3.01146e-06	3.7486e-06	1.56416e-06	3.78455e-06	3.09237e-06	4.14413e-06	1.53719e-06	2.17544e-06	2.4721e-06	2.04959e-06	3.08338e-06
10_4_6_(H2O)HO_LJ	-0.369	-1.075	-1.162	-0.477	-1.429	-1.241	-1.5	-0.475	-0.894	-0.843	-0.776	-1.141		X10_4_6_.H2O.HO_LJ	-1.91627e-05	1469	7.07102e-06	2.2267e-05	2.05999e-05	9.14059e-06	2.73834e-05	2.37809e-05	2.8744e-05	9.10226e-06	1.71314e-05	1.61541e-05	1.48702e-05	2.18646e-05
12_3_7_SH_LJ	-0.387	-1.13	-1.103	-0.457	-1.361	-1.152	-1.423	-0.446	-0.698	-0.811	-0.726	-1.148		X12_3_7_SH_LJ	-2.15651e-05	1470	8.34567e-06	2.37863e-05	2.43685e-05	9.85523e-06	2.935e-05	2.48429e-05	3.06871e-05	9.61801e-06	1.50524e-05	1.74893e-05	1.56562e-05	2.47567e-05
12_3_7_Ar(N-H)_LJ	-0.191	-0.558	-0.545	-0.226	-0.672	-0.569	-0.703	-0.221	-0.345	-0.401	-0.359	-0.567		X12_3_7_Ar.N.H._LJ	-1.06242e-05	1471	2.02922e-06	5.79019e-06	5.92831e-06	2.40107e-06	7.13947e-06	6.04518e-06	7.46882e-06	2.34795e-06	3.66535e-06	4.26031e-06	3.81409e-06	6.02393e-06
[truncated: 4,729 more rows]
