# Supplementary material for: A receptor dependent-4D QSAR approach to predict the activity of mutated enzymes
Source: Sci Rep. 2017 Jul 24;7:6273. doi: 10.1038/s41598-017-06625-x (PMC5524700; doi:10.1038/s41598-017-06625-x)
Supplement: Supplementary file 13 — Table S12 [file 41598_2017_6625_MOESM13_ESM.xls]

## Sheet: ABH
	TRAINING SET							TEST SET			EXTERNAL VALIDATION						TRAINING SET							TEST SET			EXTERNAL VALIDATION
IEDs	Energy values of IEDs of Code E	Energy values of IEDs of Code I	Energy values of IEDs of Code C	Energy values of IEDs of Code L	Energy values of IEDs of Code F	Energy values of IEDs of Code J	Energy values of IEDs of Code K	Energy values of IEDs of Code A	Energy values of IEDs of Code B	Energy values of IEDs of Code H	Energy values of IEDs of Code D	Energy values of IEDs of Code G			PLS Coeffcient		PLS Coeffcient*Energy value of the Respective IEDs of Code E	PLS Coeffcient*Energy value of the Respective IEDs of Code I	PLS Coeffcient*Energy value of the Respective IEDs of Code C	PLS Coeffcient*Energy value of the Respective IEDs of Code L	PLS Coeffcient*Energy value of the Respective IEDs of Code F	PLS Coeffcient*Energy value of the Respective IEDs of Code J	PLS Coeffcient*Energy value of the Respective IEDs of Code K	PLS Coeffcient*Energy value of the Respective IEDs of Code A	PLS Coeffcient*Energy value of the Respective IEDs of Code B	PLS Coeffcient*Energy value of the Respective IEDs of Code H	PLS Coeffcient*Energy value of the Respective IEDs of Code D	PLS Coeffcient*Energy value of the Respective IEDs of Code G
8_0_-1_(H2O)HO_LJ	-7.766	-37.91	-19.897	-47.069	-33.228	-53.219	2.5	-12.902	-11.652	-44.724	-15.944	-27.832		X8_0_.1_.H2O.HO_LJ	-0.00449075	1	0.0348751	0.170244	0.0893524	0.211375	0.149219	0.238993	-0.0112269	0.0579396	0.0523262	0.200844	0.0716005	0.124986
5_1_2_Ar(N-H)_LJ	-34.466	33.177	-77.976	33.595	33.772	33.252	32.539	-55.978	-43.773	32.848	32.272	-31.731		X5_1_2_Ar.N.H._LJ	0.00141879	2	-0.0489001	0.0470713	-0.110632	0.0476643	0.0479154	0.0471777	0.0461661	-0.0794211	-0.0621048	0.0466045	0.0457873	-0.0450197
5_1_2_SH_LJ	-69.963	33.471	-158.661	33.888	34.064	33.543	32.838	-114.279	-91.131	33.141	32.58	-75.866		X5_1_2_SH_LJ	0.00153111	3	-0.107121	0.0512478	-0.242927	0.0518863	0.0521557	0.051358	0.0502786	-0.174974	-0.139532	0.0507425	0.0498836	-0.116159
5_1_2_COO-_LJ	-36.222	33.099	-137.389	33.526	33.707	33.165	32.401	-101.653	-93.647	32.734	32.073	-62.834		X5_1_2_COO._LJ	-6.63019e-05	4	0.00240159	-0.00219453	0.00910915	-0.00222284	-0.00223484	-0.0021989	-0.00214825	0.00673978	0.00620897	-0.00217033	-0.0021265	0.00416601
5_1_2_O-H_LJ	-59.404	33.203	-79.146	33.641	33.828	33.257	32.425	-58.683	-54.625	32.787	31.982	-146.332		X5_1_2_O.H_LJ	0.00299617	5	-0.177984	0.0994817	-0.237135	0.100794	0.101354	0.0996435	0.0971507	-0.175824	-0.163666	0.0982353	0.0958234	-0.438435
5_1_2_(H2O)HO_LJ	-34.167	32.936	-82.912	33.381	33.57	32.988	32.098	-60.494	-51.86	32.496	31.506	-88.007		X5_1_2_.H2O.HO_LJ	0.00127285	6	-0.0434893	0.0419224	-0.105534	0.0424888	0.0427294	0.0419886	0.0408558	-0.0769995	-0.0660097	0.0413624	0.0401023	-0.112019
3_0_-1_Ar(N-H)_C	31.926	31.595	31.829	31.555	31.752	31.308	31.665	31.93	32.078	31.841	31.817	31.64		X3_0_.1_Ar.N.H._C	-2.01496e-05	7	-0.000643295	-0.000636625	-0.00064134	-0.000635819	-0.000639789	-0.000630842	-0.000638036	-0.000643375	-0.000646357	-0.000641582	-0.000641098	-0.000637532
8_0_-1_O-H_LJ	-13.525	-65.881	-18.563	-81.556	-57.539	-92.107	14.976	-12.07	-10.863	-77.611	-27.762	-48.411		X8_0_.1_O.H_LJ	-0.00805021	8	0.108879	0.530356	0.149436	0.656543	0.463201	0.741481	-0.12056	0.0971661	0.0874495	0.624785	0.22349	0.389719
7_0_5_COO-_LJ	-4.645	-24.195	-11.4	-42.178	-24.703	-25.423	-29.669	-12.569	-9.216	-22.204	-11.968	-34.704		X7_0_5_COO._LJ	-0.00112823	9	0.00524063	0.0272975	0.0128618	0.0475865	0.0278707	0.028683	0.0334735	0.0141807	0.0103978	0.0250512	0.0135027	0.0391541
7_1_4_COO-_LJ	-5.099	-25.612	-15.252	-44.804	-28.207	-32.995	-34.031	-13.829	-11.111	-26.505	-14.684	-30.68		X7_1_4_COO._LJ	-0.00128708	10	0.0065628	0.0329646	0.0196305	0.0576662	0.0363046	0.0424671	0.0438005	0.017799	0.0143007	0.0341139	0.0188994	0.0394875
5_1_-2_Ar(N-H)_C	31.558	31.365	31.463	30.884	31.416	28.975	31.191	31.564	31.75	31.388	31.626	30.887		X5_1_.2_Ar.N.H._C	-5.44122e-05	11	-0.00171714	-0.00170664	-0.00171197	-0.00168047	-0.00170941	-0.00157659	-0.00169717	-0.00171747	-0.00172759	-0.00170789	-0.00172084	-0.00168063
7_1_5_COO-_LJ	-3.528	-15.507	-9.802	-28.408	-17.165	-18.833	-21.059	-8.822	-7.145	-16.186	-9.554	-20.807		X7_1_5_COO._LJ	-0.000757158	12	0.00267125	0.0117412	0.00742166	0.0215093	0.0129966	0.0142596	0.015945	0.00667965	0.00540989	0.0122554	0.00723389	0.0157542
7_2_4_COO-_LJ	-3.656	-15.378	-13.756	-26.343	-17.658	-20.296	-21.3	-8.778	-7.973	-16.986	-10.8	-16.934		X7_2_4_COO._LJ	-0.000820106	13	0.00299831	0.0126116	0.0112814	0.0216041	0.0144814	0.0166449	0.0174683	0.00719889	0.00653871	0.0139303	0.00885715	0.0138877
8_1_4_COO-_LJ	-2.95	-14.842	-8.834	-27.614	-17.866	-17.748	-21.211	-7.614	-6.188	-14.569	-7.423	-16.793		X8_1_4_COO._LJ	-0.00072854	14	0.00214919	0.010813	0.00643592	0.0201179	0.0130161	0.0129301	0.0154531	0.0055471	0.00450821	0.0106141	0.00540795	0.0122344
7_2_3_COO-_LJ	-4.907	-22.363	-22.626	-36.042	-25.937	-31.184	-30.83	-12.08	-11.343	-25.025	-14.867	-21.417		X7_2_3_COO._LJ	-0.00127091	15	0.00623635	0.0284213	0.0287556	0.0458061	0.0329635	0.039632	0.0391821	0.0153526	0.0144159	0.0318045	0.0188946	0.027219
7_1_4_(H2O)HO_LJ	-4.748	-24.066	-9.402	-45.103	-29.283	-31.05	-32.327	-8.51	-6.846	-24.894	-13.717	-29.012		X7_1_4_.H2O.HO_LJ	-0.00125015	16	0.00593573	0.0300862	0.0117539	0.0563857	0.0366082	0.0388173	0.0404137	0.0106388	0.00855855	0.0311213	0.0171483	0.0362694
8_0_5_COO-_LJ	-2.684	-14.613	-6.554	-25.672	-14.721	-14.36	-18.363	-6.941	-5.276	-12.662	-6.309	-19.054		X8_0_5_COO._LJ	-0.000631467	17	0.00169486	0.00922763	0.00413863	0.016211	0.00929583	0.00906787	0.0115956	0.00438301	0.00333162	0.00799564	0.00398393	0.012032
6_2_-2_Ar(N-H)_C	31.314	30.842	30.896	29.51	31.232	25.82	30.8	31.339	31.534	31.076	31.483	29.279		X6_2_.2_Ar.N.H._C	-0.000143204	18	-0.00448428	-0.00441669	-0.00442442	-0.00422594	-0.00447254	-0.00369752	-0.00441067	-0.00448786	-0.00451579	-0.0044502	-0.00450848	-0.00419286
7_0_5_(H2O)HO_LJ	-4.325	-22.705	-7.026	-41.689	-24.461	-23.789	-27.948	-7.734	-5.68	-20.811	-11.175	-33.445		X7_0_5_.H2O.HO_LJ	-0.00106446	19	0.00460377	0.0241685	0.00747887	0.0443761	0.0260377	0.0253223	0.0297494	0.0082325	0.00604611	0.0221524	0.0118953	0.0356007
1_2_5_(H2O)HO_LJ	-18.647	31.991	-36.334	40.652	-23.403	40.412	37.905	-22.056	-16.801	38.08	-65.348	36.196		X1_2_5_.H2O.HO_LJ	-0.000619471	20	0.0115513	-0.0198175	0.0225079	-0.0251827	0.0144975	-0.0250341	-0.0234811	0.0136631	0.0104077	-0.0235895	0.0404812	-0.0224224
1_2_5_O-H_LJ	-32.427	32.342	-35.46	40.907	-40.736	40.666	38.16	-20.92	-15.796	38.334	-109.93	36.45		X1_2_5_O.H_LJ	-0.000352319	21	0.0114246	-0.0113947	0.0124932	-0.0144123	0.0143521	-0.0143274	-0.0134445	0.00737051	0.00556523	-0.0135058	0.0387304	-0.012842
1_2_5_COO-_LJ	-19.796	32.364	-61.377	40.774	-25.023	40.533	38.027	-36.346	-27.476	38.201	-52.466	36.318		X1_2_5_COO._LJ	-0.00127537	22	0.0252472	-0.0412761	0.0782784	-0.0520019	0.0319136	-0.0516946	-0.0484985	0.0463546	0.0350421	-0.0487204	0.0669136	-0.0463189
1_2_5_SH_LJ	-38.276	32.821	-68.299	41.122	-48.648	40.881	38.375	-42.417	-32.534	38.549	-76.229	36.666		X1_2_5_SH_LJ	-0.00114935	23	0.0439924	-0.0377227	0.0784993	-0.0472634	0.0559134	-0.0469865	-0.0441062	0.0487519	0.0373929	-0.0443062	0.0876136	-0.042142
1_2_5_Ar(N-H)_LJ	-18.861	32.524	-33.413	40.828	-24.005	40.588	38.082	-20.873	-16.037	38.256	-34.439	36.373		X1_2_5_Ar.N.H._LJ	-0.000543072	24	0.0102429	-0.0176629	0.0181457	-0.0221725	0.0130364	-0.0220422	-0.0206813	0.0113355	0.00870924	-0.0207758	0.0187029	-0.0197532
3_1_-1_Ar(N-H)_C	31.796	31.248	31.258	31.288	31.59	31.45	31.428	31.839	31.964	31.684	31.835	31.373		X3_1_.1_Ar.N.H._C	-2.91673e-05	25	-0.000927405	-0.000911421	-0.000911713	-0.000912588	-0.000921396	-0.000917313	-0.000916671	-0.000928659	-0.000932305	-0.000924138	-0.000928542	-0.000915067
8_1_5_COO-_LJ	-2.154	-9.722	-5.999	-16.877	-10.268	-10.851	-13.089	-5.212	-4.295	-9.487	-5.243	-11.962		X8_1_5_COO._LJ	-0.000418254	26	0.000900918	0.00406626	0.0025091	0.00705886	0.00429463	0.00453847	0.00547452	0.00217994	0.0017964	0.00396797	0.0021929	0.00500315
6_1_-2_Ar(N-H)_C	31.444	31.195	31.343	30.68	31.358	20.69	31.094	31.431	31.629	31.239	31.489	30.619		X6_1_.2_Ar.N.H._C	-0.000206377	27	-0.00648932	-0.00643793	-0.00646847	-0.00633164	-0.00647157	-0.00426994	-0.00641708	-0.00648663	-0.00652749	-0.00644701	-0.0064986	-0.00631905
4_0_-1_Ar(N-H)_C	31.806	31.634	31.7	31.507	31.724	30.343	31.641	31.813	31.957	31.794	31.702	31.518		X4_0_.1_Ar.N.H._C	-3.37387e-05	28	-0.00107309	-0.00106729	-0.00106952	-0.00106301	-0.00107033	-0.00102373	-0.00106753	-0.00107333	-0.00107819	-0.00107269	-0.00106959	-0.00106338
4_0_2_O-H_LJ	-190.015	35.809	-67.993	35.652	35.544	35.232	33.94	32.959	33.783	35.011	35.319	37.085		X4_0_2_O.H_LJ	0.0117688	29	-2.23624	0.421428	-0.800195	0.419581	0.41831	0.414638	0.399432	0.387887	0.397585	0.412037	0.415662	0.436445
4_1_-1_Ar(N-H)_C	31.696	31.383	31	31.271	31.583	30.969	31.44	31.735	31.868	31.634	31.709	31.303		X4_1_.1_Ar.N.H._C	-3.76368e-05	30	-0.00119293	-0.00118115	-0.00116674	-0.00117694	-0.00118868	-0.00116557	-0.0011833	-0.0011944	-0.00119941	-0.0011906	-0.00119342	-0.00117814
4_0_2_Ar(N-H)_LJ	-79.313	35.732	31.342	35.577	35.469	35.158	33.892	33.216	33.978	34.941	35.245	37.007		X4_0_2_Ar.N.H._LJ	0.00734722	31	-0.58273	0.262531	0.230277	0.261392	0.260598	0.258313	0.249012	0.244045	0.249644	0.256719	0.258953	0.271898
4_0_2_SH_LJ	-167.664	36.025	31.71	35.87	35.762	35.451	34.184	33.509	34.271	35.233	35.537	37.3		X4_0_2_SH_LJ	0.0130272	32	-2.18419	0.469305	0.413093	0.467286	0.465879	0.461827	0.445322	0.436528	0.446455	0.458987	0.462948	0.485915
8_0_4_COO-_LJ	-3.757	-23.873	-9.484	-42.681	-25.493	-25.962	-32.688	-10.741	-7.793	-21.08	-9.142	-28.527		X8_0_4_COO._LJ	-0.000982951	33	0.00369295	0.023466	0.00932231	0.0419533	0.0250584	0.0255194	0.0321307	0.0105579	0.00766014	0.0207206	0.00898614	0.0280406
8_2_4_COO-_LJ	-2.255	-9.379	-8.346	-15.586	-10.531	-11.541	-13.301	-5.278	-4.747	-9.842	-5.788	-9.975		X8_2_4_COO._LJ	-0.000438416	34	0.000988628	0.0041119	0.00365902	0.00683315	0.00461696	0.00505976	0.00583137	0.00231396	0.00208116	0.00431489	0.00253755	0.0043732
5_1_1_O-H_LJ	-74.888	34.164	-107.893	33.974	33.759	34.238	33.353	-68.271	-66.624	33.921	-119.309	-147.416		X5_1_1_O.H_LJ	0.00319547	35	-0.239303	0.10917	-0.344769	0.108563	0.107876	0.109407	0.106579	-0.218158	-0.212895	0.108394	-0.381249	-0.471064
4_0_2_COO-_LJ	-100.508	35.677	-104.097	35.521	35.413	35.101	33.824	33.228	34.04	34.883	35.188	36.952		X4_0_2_COO._LJ	0.00505792	36	-0.508362	0.180452	-0.526515	0.179663	0.179116	0.177538	0.171079	0.168065	0.172172	0.176436	0.177978	0.1869
4_0_2_(H2O)HO_LJ	-111.524	35.554	-7.701	35.398	35.29	34.977	33.681	33.132	33.916	34.756	35.064	36.83		X4_0_2_.H2O.HO_LJ	0.00835495	37	-0.931777	0.297052	-0.0643414	0.295748	0.294846	0.292231	0.281403	0.276816	0.283366	0.290385	0.292958	0.307713
5_1_1_(H2O)HO_LJ	-43.092	33.908	-96.92	33.717	33.5	33.981	33.088	-70.254	-61.33	33.663	-73.711	-89.574		X5_1_1_.H2O.HO_LJ	0.00144514	38	-0.0622738	0.0490017	-0.140063	0.0487257	0.0484121	0.0491072	0.0478167	-0.101527	-0.0886303	0.0486476	-0.106522	-0.129447
6_2_-3_Ar(N-H)_C	31.264	30.744	31.269	25.304	31.039	27.602	30.163	31.223	31.512	30.844	31.48	24.883		X6_2_.3_Ar.N.H._C	-0.000190654	39	-0.00596062	-0.00586148	-0.00596157	-0.00482432	-0.00591772	-0.00526244	-0.00575071	-0.0059528	-0.0060079	-0.00588054	-0.0060018	-0.00474405
7_2_-3_Ar(N-H)_C	31.147	30.365	31.067	24.159	30.978	22.321	29.645	31.063	31.378	30.533	31.336	23.601		X7_2_.3_Ar.N.H._C	-0.000294178	40	-0.00916277	-0.00893272	-0.00913923	-0.00710705	-0.00911305	-0.00656635	-0.00872091	-0.00913806	-0.00923072	-0.00898214	-0.00921837	-0.0069429
5_1_1_COO-_LJ	-45.529	34.039	-183.759	33.849	33.639	34.116	33.249	-118.234	-113.796	33.804	-37.793	-57.017		X5_1_1_COO._LJ	-0.00073292	41	0.0333691	-0.0249479	0.134681	-0.0248086	-0.0246547	-0.0250043	-0.0243689	0.0866561	0.0834034	-0.0247756	0.0276993	0.0417889
5_1_1_SH_LJ	-87.707	34.392	-161.122	34.204	33.998	34.472	33.62	-132.525	-104.568	34.162	-12.737	-53.464		X5_1_1_SH_LJ	0.00259027	42	-0.227185	0.0890847	-0.41735	0.0885978	0.0880642	0.089292	0.087085	-0.343276	-0.27086	0.088489	-0.0329923	-0.138486
5_1_1_Ar(N-H)_LJ	-43.178	34.099	-76.139	33.911	33.705	34.179	33.328	-64.892	-49.79	33.87	1.198	-19.311		X5_1_1_Ar.N.H._LJ	0.00201461	43	-0.0869866	0.068696	-0.15339	0.0683173	0.0679023	0.0688572	0.0671428	-0.130732	-0.100307	0.0682347	0.0024135	-0.038904
7_2_3_(H2O)HO_LJ	-4.567	-21.004	-13.932	-34.674	-25.563	-29.366	-29.13	-7.442	-6.99	-23.513	-13.879	-20.045		X7_2_3_.H2O.HO_LJ	-0.00105845	44	0.00483394	0.0222317	0.0147463	0.0367007	0.0270571	0.0310824	0.0308326	0.00787698	0.00739856	0.0248873	0.0146902	0.0212166
4_1_-2_Ar(N-H)_C	31.664	31.554	31.61	30.967	31.438	31.068	31.197	31.689	31.862	31.49	31.767	31.022		X4_1_.2_Ar.N.H._C	-1.27887e-05	45	-0.000404941	-0.000403534	-0.00040425	-0.000396027	-0.000402051	-0.000397319	-0.000398969	-0.000405261	-0.000407473	-0.000402716	-0.000406258	-0.000396731
7_2_-2_Ar(N-H)_C	31.196	30.588	30.842	27.489	31.151	20.505	30.536	31.192	31.408	30.847	31.34	27.003		X7_2_.2_Ar.N.H._C	-0.000284861	46	-0.00888654	-0.00871334	-0.0087857	-0.00783056	-0.00887372	-0.00584109	-0.00869853	-0.0088854	-0.00894693	-0.00878712	-0.00892756	-0.00769212
5_2_-2_Ar(N-H)_C	31.415	31.003	30.722	29.977	31.286	30.654	30.924	31.473	31.651	31.236	31.63	30.12		X5_2_.2_Ar.N.H._C	-5.54618e-05	47	-0.00174233	-0.00171948	-0.0017039	-0.00166258	-0.00173518	-0.00170013	-0.0017151	-0.00174555	-0.00175542	-0.0017324	-0.00175426	-0.00167051
5_1_-1_Ar(N-H)_C	31.586	31.336	31.171	31.178	31.534	23.274	31.388	31.617	31.756	31.517	31.585	31.166		X5_1_.1_Ar.N.H._C	-0.000168372	48	-0.00531819	-0.0052761	-0.00524831	-0.00524949	-0.00530943	-0.00391868	-0.00528485	-0.00532341	-0.00534681	-0.00530657	-0.00531802	-0.00524747
8_1_4_(H2O)HO_LJ	-2.745	-13.868	-5.45	-26.371	-17.176	-16.594	-19.958	-4.693	-3.817	-13.614	-6.914	-15.738		X8_1_4_.H2O.HO_LJ	-0.000631941	49	0.00173468	0.00876375	0.00344408	0.0166649	0.0108542	0.0104864	0.0126123	0.0029657	0.00241212	0.00860324	0.00436924	0.00994548
8_0_5_(H2O)HO_LJ	-2.497	-13.653	-4.044	-24.472	-14.013	-13.398	-17.215	-4.278	-3.255	-11.824	-5.877	-17.961		X8_0_5_.H2O.HO_LJ	-0.000554697	50	0.00138508	0.00757328	0.00224319	0.0135745	0.00777297	0.00743183	0.00954911	0.00237299	0.00180554	0.00655873	0.00325995	0.00996291
7_1_5_(H2O)HO_LJ	-3.283	-14.488	-6.046	-27.006	-16.407	-17.582	-19.704	-5.437	-4.406	-15.116	-8.908	-19.543		X7_1_5_.H2O.HO_LJ	-0.000649971	51	0.00213386	0.00941678	0.00392973	0.0175531	0.0106641	0.0114278	0.012807	0.00353389	0.00286377	0.00982496	0.00578994	0.0127024
8_0_4_(H2O)HO_LJ	-3.497	-22.402	-5.85	-43.156	-25.69	-24.373	-31.324	-6.611	-4.805	-19.778	-8.523	-27.148		X8_0_4_.H2O.HO_LJ	-0.000958057	52	0.00335032	0.0214624	0.00560463	0.0413459	0.0246125	0.0233507	0.0300102	0.00633371	0.00460346	0.0189484	0.00816552	0.0260093
8_2_3_COO-_LJ	-2.913	-12.781	-12.76	-20.997	-15.289	-16.748	-19.139	-6.97	-6.387	-13.674	-7.557	-12.223		X8_2_3_COO._LJ	-0.000624236	53	0.0018184	0.00797836	0.00796525	0.0131071	0.00954394	0.0104547	0.0119472	0.00435092	0.00398699	0.0085358	0.00471735	0.00763003
7_2_4_(H2O)HO_LJ	-3.402	-14.371	-8.482	-24.935	-16.86	-18.969	-19.937	-5.411	-4.916	-15.873	-10.071	-15.827		X7_2_4_.H2O.HO_LJ	-0.000670332	54	0.00228047	0.00963334	0.00568575	0.0167147	0.0113018	0.0127155	0.0133644	0.00362717	0.00329535	0.0106402	0.00675091	0.0106093
7_0_5_SH_LJ	-9.06	-46.918	-13.701	-78.454	-45.879	-49.407	-57.366	-15.06	-11.074	-43.098	-23.295	-65.908		X7_0_5_SH_LJ	-0.00179617	55	0.0162733	0.0842728	0.0246093	0.140917	0.0824065	0.0887434	0.103039	0.0270503	0.0198908	0.0774114	0.0418418	0.118382
5_0_2_SH_LJ	-117.701	34.842	-177.444	36.84	36.885	35.882	35.706	32.178	-32.983	34.955	32.778	34.028		X5_0_2_SH_LJ	0.00415426	56	-0.48896	0.144743	-0.737148	0.153043	0.15323	0.149063	0.148332	0.133676	-0.13702	0.145212	0.136168	0.141361
5_0_2_COO-_LJ	-61.866	34.49	-159.951	36.492	36.537	35.533	35.358	8.043	-92.808	34.604	32.302	33.669		X5_0_2_COO._LJ	0.00103572	57	-0.0640757	0.0357219	-0.165664	0.0377954	0.037842	0.0368022	0.0366209	0.00833028	-0.0961229	0.03584	0.0334558	0.0348716
5_0_2_O-H_LJ	-103.167	34.619	-92.433	36.624	36.669	35.665	35.49	-2.196	-56.419	34.732	32.236	33.787		X5_0_2_O.H_LJ	0.00550339	58	-0.567768	0.190522	-0.508695	0.201556	0.201804	0.196278	0.195315	-0.0120854	-0.310496	0.191144	0.177407	0.185943
5_0_2_Ar(N-H)_LJ	-57.76	34.549	-86.774	36.547	36.592	35.589	35.413	31.839	-11.785	34.663	32.481	33.736		X5_0_2_Ar.N.H._LJ	0.00274455	59	-0.158525	0.0948215	-0.238156	0.100305	0.100429	0.0976758	0.0971927	0.0873837	-0.0323445	0.0951343	0.0891457	0.0925901
5_0_2_(H2O)HO_LJ	-59.489	34.363	-94.539	36.37	36.415	35.41	35.235	31.338	-35.711	34.476	31.85	33.528		X5_0_2_.H2O.HO_LJ	0.00263958	60	-0.157026	0.090704	-0.249544	0.0960016	0.0961204	0.0934676	0.0930057	0.0827193	-0.0942621	0.0910023	0.0840707	0.0884999
8_1_3_COO-_LJ	-3.871	-21.22	-12.798	-39.074	-25.712	-29.098	-33.514	-10.471	-8.491	-21.846	-9.833	-21.374		X8_1_3_COO._LJ	-0.00092014	61	0.00356186	0.0195254	0.0117759	0.0359535	0.0236586	0.0267742	0.0308376	0.00963478	0.00781291	0.0201014	0.00904773	0.0196671
6_0_3_Ar(N-H)_LJ	-19.315	-40.75	-30.95	34.513	34.342	32.609	33.383	-39.153	-28.723	-19.602	-57.168	31.422		X6_0_3_Ar.N.H._LJ	0.000378747	62	-0.00731551	-0.015434	-0.0117222	0.0130717	0.0130069	0.0123506	0.0126437	-0.0148291	-0.0108788	-0.00742421	-0.0216522	0.011901
6_0_3_SH_LJ	-39.16	-91.913	-62.798	34.805	34.635	32.905	33.677	-80.06	-58.354	-51.704	-116.836	31.816		X6_0_3_SH_LJ	-0.000112979	63	0.00442425	0.0103842	0.00709484	-0.00393223	-0.00391302	-0.00371757	-0.00380479	0.00904508	0.00659276	0.00584146	0.0132	-0.00359453
7_0_5_Ar(N-H)_LJ	-4.474	-23.136	-6.765	-38.275	-22.373	-24.377	-28.268	-7.434	-5.468	-21.258	-11.498	-32.329		X7_0_5_Ar.N.H._LJ	-0.000865486	64	0.00387218	0.0200239	0.00585501	0.0331265	0.0193635	0.0210979	0.0244656	0.00643402	0.00473248	0.0183985	0.00995136	0.0279803
6_0_3_COO-_LJ	-20.175	-66.493	-53.122	34.454	34.283	32.467	33.317	-72.139	-49.883	-51.271	-62.112	10.044		X6_0_3_COO._LJ	-0.000623651	65	0.0125822	0.0414684	0.0331296	-0.0214873	-0.0213806	-0.0202481	-0.0207782	0.0449895	0.0311096	0.0319752	0.0387362	-0.00626395
8_0_5_SH_LJ	-5.238	-28.433	-7.892	-49.181	-28.232	-27.971	-35.634	-8.342	-6.351	-24.646	-12.305	-36.822		X8_0_5_SH_LJ	-0.00106537	66	0.0055804	0.0302916	0.00840788	0.0523959	0.0300775	0.0297994	0.0379633	0.0088873	0.00676615	0.0262571	0.0131094	0.039229
6_0_3_O-H_LJ	-32.903	-143.79	-30.544	34.582	34.411	32.479	33.438	-41.687	-28.706	-129.108	-104.846	-55.879		X6_0_3_O.H_LJ	-0.000576514	67	0.018969	0.0828969	0.017609	-0.019937	-0.0198384	-0.0187246	-0.0192775	0.0240331	0.0165494	0.0744325	0.0604452	0.032215
6_0_3_(H2O)HO_LJ	-18.908	-85.786	-32.455	34.327	34.155	32.154	33.177	-42.646	-30.308	-78.255	-60.568	-38.563		X6_0_3_.H2O.HO_LJ	-0.000497153	68	0.00940017	0.0426488	0.0161351	-0.0170658	-0.0169803	-0.0159855	-0.016494	0.0212016	0.0150677	0.0389047	0.0301116	0.0191717
8_0_5_Ar(N-H)_LJ	-2.587	-14.033	-3.898	-24.178	-13.883	-13.808	-17.575	-4.119	-3.137	-12.165	-6.076	-18.142		X8_0_5_Ar.N.H._LJ	-0.000521886	69	0.00135012	0.00732362	0.00203431	0.0126182	0.00724534	0.0072062	0.00917214	0.00214965	0.00163716	0.00634874	0.00317098	0.00946805
8_1_4_SH_LJ	-5.758	-28.876	-10.637	-52.825	-33.995	-34.513	-41.048	-9.152	-7.448	-28.345	-14.477	-32.597		X8_1_4_SH_LJ	-0.00119879	70	0.00690264	0.0346163	0.0127515	0.0633261	0.0407529	0.0413739	0.049208	0.0109713	0.0089286	0.0339797	0.0173549	0.039077
7_0_5_O-H_LJ	-7.533	-39.503	-6.546	-72.04	-42.26	-41.405	-48.601	-7.219	-5.292	-36.214	-19.456	-57.984		X7_0_5_O.H_LJ	-0.00167469	71	0.0126154	0.0661553	0.0109625	0.120645	0.0707724	0.0693405	0.0813916	0.0120896	0.00886246	0.0606472	0.0325828	0.0971052
8_1_4_Ar(N-H)_LJ	-2.844	-14.251	-5.254	-25.959	-16.683	-17.031	-20.231	-4.52	-3.678	-13.989	-7.149	-16.078		X8_1_4_Ar.N.H._LJ	-0.000586525	72	0.00166808	0.00835856	0.0030816	0.0152256	0.00978499	0.0099891	0.011866	0.00265109	0.00215724	0.0082049	0.00419307	0.00943015
7_0_6_COO-_LJ	-2.998	-13.14	-7.119	-21.962	-11.883	-14.028	-16.895	-7.191	-5.549	-12.799	-7.178	-20.175		X7_0_6_COO._LJ	-0.000474708	73	0.00142317	0.00623766	0.00337944	0.0104255	0.00564095	0.0066592	0.00802019	0.00341362	0.00263415	0.00607579	0.00340745	0.00957723
8_0_6_COO-_LJ	-1.853	-8.634	-4.394	-13.506	-7.412	-8.415	-10.587	-4.353	-3.46	-7.728	-4.155	-11.662		X8_0_6_COO._LJ	-0.000288623	74	0.000534818	0.00249197	0.00126821	0.00389814	0.00213927	0.00242876	0.00305565	0.00125638	0.000998635	0.00223048	0.00119923	0.00336592
-1_7_-3_O-H_LJ	-112.487	34.168	-56.171	38.133	33.124	37.879	37.216	-104.768	35.956	33.73	33.327	34.455		X.1_7_.3_O.H_LJ	0.00690928	75	-0.777204	0.236076	-0.388101	0.263471	0.228863	0.261716	0.257136	-0.723871	0.24843	0.23305	0.230265	0.238059
7_1_4_O-H_LJ	-8.269	-41.864	-8.757	-77.759	-50.29	-54.003	-56.153	-7.942	-6.381	-43.307	-23.88	-50.425		X7_1_4_O.H_LJ	-0.00192973	76	0.0159569	0.0807862	0.0168986	0.150054	0.0970461	0.104211	0.10836	0.0153259	0.0123136	0.0835708	0.046082	0.0973066
-1_7_-3_SH_LJ	-94.977	34.397	-88.398	38.348	33.408	38.094	37.432	-194.289	36.427	33.977	33.589	34.683		X.1_7_.3_SH_LJ	0.00493098	77	-0.468329	0.169611	-0.435889	0.189093	0.164734	0.187841	0.184576	-0.958035	0.179621	0.16754	0.165627	0.171021
-1_7_-3_Ar(N-H)_LJ	-44.595	34.105	-42.108	38.055	33.114	37.801	37.138	-94.617	36.134	33.685	33.296	34.39		X.1_7_.3_Ar.N.H._LJ	0.00293902	78	-0.131066	0.100235	-0.123756	0.111844	0.0973228	0.111098	0.109149	-0.278081	0.106199	0.099001	0.0978577	0.101073
6_1_5_COO-_LJ	-5.855	-23.786	-16.295	-43.805	-24.806	-32.535	-34.185	-14.949	-12.031	-27.392	-18.012	-34.474		X6_1_5_COO._LJ	-0.00105994	79	0.00620594	0.0252117	0.0172717	0.0464306	0.0262928	0.0344851	0.036234	0.015845	0.0127521	0.0290338	0.0190916	0.0365403
9_0_5_COO-_LJ	-1.6	-8.587	-3.927	-13.697	-7.674	-7.893	-10.813	-3.924	-3.113	-7.077	-3.475	-9.814		X9_0_5_COO._LJ	-0.000282424	80	0.000451878	0.00242517	0.00110908	0.00386835	0.00216732	0.00222917	0.00305385	0.00110823	0.000879184	0.00199871	0.000981422	0.0027717
5_0_1_SH_LJ	-145.085	36.413	-239.199	38.261	36.796	37.669	36.198	31.627	10.286	36.148	32.57	33.938		X5_0_1_SH_LJ	0.00431356	81	-0.625832	0.15707	-1.0318	0.165041	0.158722	0.162487	0.156142	0.136425	0.0443692	0.155926	0.140493	0.146393
5_0_1_Ar(N-H)_LJ	-70.972	36.12	-117.101	37.968	36.503	37.376	35.905	31.168	12.064	35.855	32.272	33.646		X5_0_1_Ar.N.H._LJ	0.00284204	82	-0.201705	0.102654	-0.332805	0.107906	0.103743	0.106224	0.102043	0.0885806	0.0342863	0.101901	0.0917182	0.0956231
5_0_1_O-H_LJ	-130.459	36.197	-123.451	38.046	36.581	37.454	35.982	-46.5	-58.167	35.931	31.496	33.688		X5_0_1_O.H_LJ	0.00648437	83	-0.845944	0.234715	-0.800501	0.246704	0.237205	0.242865	0.23332	-0.301523	-0.377176	0.23299	0.204232	0.218445
8_2_-3_Ar(N-H)_C	31.009	29.483	30.862	22.7	30.879	18.866	27.459	30.874	31.239	28.894	31.186	22.119		X8_2_.3_Ar.N.H._C	-0.000272977	84	-0.00846475	-0.00804819	-0.00842463	-0.00619658	-0.00842927	-0.00514999	-0.00749568	-0.0084279	-0.00852754	-0.00788741	-0.00851307	-0.00603798
5_0_1_COO-_LJ	-77.206	36.065	-213.768	37.913	36.448	37.321	35.85	-70.116	-92.847	35.799	31.989	33.575		X5_0_1_COO._LJ	0.00063732	85	-0.0492049	0.0229849	-0.136239	0.0241627	0.023229	0.0237854	0.0228479	-0.0446863	-0.0591732	0.0228154	0.0203872	0.021398
5_0_1_(H2O)HO_LJ	-75.376	35.943	-126.909	37.792	36.326	37.199	35.727	-0.364	-23.885	35.676	22.154	33.428		X5_0_1_.H2O.HO_LJ	0.00285365	86	-0.215096	0.102569	-0.362153	0.107845	0.103662	0.106153	0.101952	-0.00103873	-0.0681593	0.101807	0.0632197	0.0953917
-1_7_-3_(H2O)HO_LJ	-66.192	33.912	-51.777	37.879	32.854	37.625	36.962	-105.159	36.078	33.47	33.062	34.199		X.1_7_.3_.H2O.HO_LJ	0.00405217	87	-0.268221	0.137417	-0.209809	0.153492	0.13313	0.152463	0.149776	-0.426122	0.146194	0.135626	0.133973	0.13858
8_1_5_(H2O)HO_LJ	-2.004	-9.064	-3.702	-15.869	-9.673	-10.112	-12.223	-3.215	-2.65	-8.843	-4.881	-11.181		X8_1_5_.H2O.HO_LJ	-0.000345649	88	0.00069268	0.00313296	0.00127959	0.0054851	0.00334346	0.0034952	0.00422486	0.00111126	0.000915969	0.00305657	0.00168711	0.0038647
-1_7_-3_COO-_LJ	-58.329	34.043	-95.957	38	33.029	37.747	37.084	-180.859	36.211	33.615	33.22	34.33		X.1_7_.3_COO._LJ	0.00236595	89	-0.138003	0.080544	-0.227029	0.0899061	0.0781449	0.0893075	0.0877389	-0.427903	0.0856734	0.0795314	0.0785968	0.081223
6_2_4_COO-_LJ	-6.009	-24.611	-22.56	-41.411	-25.803	-34.883	-34.005	-14.579	-13.685	-28.766	-21.475	-28.038		X6_2_4_COO._LJ	-0.00125306	90	0.00752965	0.0308391	0.0282691	0.0518906	0.0323328	0.0437106	0.0426104	0.0182684	0.0171482	0.0360456	0.0269095	0.0351334
6_1_-3_Ar(N-H)_C	31.408	31.13	31.484	29.499	31.199	24.255	30.765	31.335	31.611	31.046	31.486	28.932		X6_1_.3_Ar.N.H._C	-0.00015606	91	-0.00490152	-0.00485814	-0.00491338	-0.00460361	-0.00486891	-0.00378523	-0.00480118	-0.00489013	-0.0049332	-0.00484503	-0.0049137	-0.00451512
7_1_5_SH_LJ	-6.885	-30.171	-11.797	-54.539	-32.813	-36.663	-40.931	-10.6	-8.595	-31.505	-18.62	-40.321		X7_1_5_SH_LJ	-0.0012356	92	0.0085071	0.0372793	0.0145764	0.0673883	0.0405437	0.0453008	0.0505743	0.0130973	0.01062	0.0389275	0.0230069	0.0498206
7_1_5_Ar(N-H)_LJ	-3.4	-14.891	-5.826	-26.826	-16.122	-18.097	-20.195	-5.234	-4.245	-15.55	-9.193	-19.88		X7_1_5_Ar.N.H._LJ	-0.000604823	93	0.0020564	0.00900641	0.0035237	0.016225	0.00975095	0.0109455	0.0122144	0.00316564	0.00256747	0.00940499	0.00556013	0.0120239
9_1_5_COO-_LJ	-1.343	-5.985	-3.744	-9.468	-5.686	-6.193	-7.967	-3.122	-2.641	-5.527	-2.998	-6.715		X9_1_5_COO._LJ	-0.000203708	94	0.000273579	0.00121919	0.000762681	0.0019287	0.00115828	0.00126156	0.00162294	0.000635975	0.000537992	0.00112589	0.000610715	0.0013679
5_1_3_Ar(N-H)_LJ	-24.396	-17.04	-47.978	33.05	32.974	-64.676	-55.578	-41.785	-36.64	-65.853	18.244	-86.982		X5_1_3_Ar.N.H._LJ	0.00466273	95	-0.113752	-0.0794529	-0.223708	0.154103	0.153749	-0.301566	-0.259145	-0.194832	-0.170842	-0.307054	0.0850668	-0.405573
7_1_-3_Ar(N-H)_C	31.285	30.89	31.307	27.454	31.133	19.581	30.502	31.185	31.478	30.815	31.347	26.713		X7_1_.3_Ar.N.H._C	-0.000288998	96	-0.0090413	-0.00892715	-0.00904766	-0.00793415	-0.00899737	-0.00565887	-0.00881501	-0.0090124	-0.00909708	-0.00890547	-0.00905922	-0.00772
9_1_4_COO-_LJ	-1.761	-8.512	-5.253	-14.451	-9.077	-9.253	-12.329	-4.298	-3.592	-7.908	-4.001	-8.934		X9_1_4_COO._LJ	-0.000305859	97	0.000538617	0.00260347	0.00160668	0.00441996	0.00277628	0.00283011	0.00377093	0.00131458	0.00109864	0.00241873	0.00122374	0.00273254
7_2_4_SH_LJ	-7.135	-29.916	-16.546	-50.744	-33.783	-39.481	-41.387	-10.554	-9.589	-33.044	-21.044	-32.94		X7_2_4_SH_LJ	-0.00128612	98	0.00917643	0.0384754	0.0212801	0.0652626	0.0434488	0.0507771	0.0532284	0.0135737	0.0123326	0.0424984	0.027065	0.0423646
7_3_-3_Ar(N-H)_C	30.934	27.042	30.157	20.901	30.799	24.274	26.25	30.886	31.22	29.224	31.308	20.566		X7_3_.3_Ar.N.H._C	-0.000209266	99	-0.00647342	-0.00565896	-0.00631082	-0.00437386	-0.00644517	-0.00507971	-0.00549322	-0.00646338	-0.00653327	-0.00611558	-0.00655169	-0.00430376
7_2_3_SH_LJ	-9.575	-43.337	-27.144	-68.545	-48.361	-60.308	-59.472	-14.506	-13.626	-48.483	-28.942	-41.615		X7_2_3_SH_LJ	-0.00191547	100	0.0183406	0.0830108	0.0519936	0.131296	0.0926341	0.115518	0.113917	0.0277858	0.0261002	0.0928678	0.0554376	0.0797124
5_1_3_SH_LJ	-49.479	-43.695	-97.412	33.344	33.269	-140.863	-118.781	-85.08	-74.954	-140.431	24.9	-180.42		X5_1_3_SH_LJ	0.00725991	101	-0.359213	-0.317222	-0.707202	0.242074	0.24153	-1.02265	-0.862339	-0.617673	-0.544159	-1.01952	0.180772	-1.30983
7_1_4_SH_LJ	-9.947	-49.616	-18.337	-82.042	-50.246	-63.846	-65.372	-16.571	-13.343	-51.364	-28.575	-59.143		X7_1_4_SH_LJ	-0.00191707	102	0.0190691	0.0951172	0.0351533	0.15728	0.0963249	0.122397	0.125323	0.0317677	0.0255794	0.0984682	0.0547802	0.113381
7_2_4_Ar(N-H)_LJ	-3.524	-14.764	-8.171	-24.981	-16.602	-19.484	-20.419	-5.212	-4.735	-16.308	-10.39	-16.256		X7_2_4_Ar.N.H._LJ	-0.000630613	103	0.00222228	0.00931038	0.00515274	0.0157534	0.0104694	0.0122869	0.0128765	0.00328676	0.00298595	0.010284	0.00655207	0.0102513
5_0_3_Ar(N-H)_LJ	-40.455	32.75	-61.411	35.402	34.929	33.107	33.48	-21.94	-47.934	32.657	31.426	32.835		X5_0_3_Ar.N.H._LJ	0.00227304	104	-0.091956	0.0744422	-0.13959	0.0804703	0.0793952	0.0752537	0.0761015	-0.0498706	-0.108956	0.0742308	0.0714327	0.0746354
5_0_3_SH_LJ	-82.228	33.044	-125.519	35.695	35.222	33.399	33.773	-51.257	-99.414	32.951	31.817	33.127		X5_0_3_SH_LJ	0.00323401	105	-0.265926	0.106865	-0.40593	0.115438	0.113908	0.108013	0.109222	-0.165766	-0.321506	0.106564	0.102896	0.107133
5_0_3_COO-_LJ	-42.793	32.627	-112.715	35.346	34.872	33.011	33.413	-91.59	-99.506	32.513	9.601	32.713		X5_0_3_COO._LJ	0.00103854	106	-0.0444422	0.0338844	-0.117059	0.0367082	0.0362159	0.0342832	0.0347007	-0.0951198	-0.103341	0.033766	0.00997101	0.0339737
6_0_5_(H2O)HO_LJ	-7.68	-35.52	-12.689	-55.928	-33.542	-40.24	-43.632	-14.047	-10.082	-35.052	-21.889	-53.689		X6_0_5_.H2O.HO_LJ	-0.00125983	107	0.00967552	0.0447493	0.015986	0.0704599	0.0422573	0.0506957	0.054969	0.0176969	0.0127016	0.0441597	0.0275765	0.0676392
8_2_4_(H2O)HO_LJ	-2.097	-8.744	-5.149	-14.624	-9.915	-10.76	-12.423	-3.256	-2.929	-9.176	-5.388	-9.303		X8_2_4_.H2O.HO_LJ	-0.000343138	108	0.00071956	0.0030004	0.00176682	0.00501805	0.00340221	0.00369216	0.0042628	0.00111726	0.00100505	0.00314863	0.00184883	0.00319221
5_0_3_O-H_LJ	-70.586	32.67	-65.117	35.477	35.002	33.09	33.533	-54.934	-57.94	32.519	-57.569	32.752		X5_0_3_O.H_LJ	0.00410299	109	-0.289613	0.134045	-0.267174	0.145562	0.143613	0.135768	0.137585	-0.225393	-0.237727	0.133425	-0.236205	0.134381
5_0_3_(H2O)HO_LJ	-40.634	32.369	-66.75	35.222	34.747	32.815	33.273	-40.36	-55.81	32.197	-39.621	32.455		X5_0_3_.H2O.HO_LJ	0.0021302	110	-0.0865585	0.0689524	-0.142191	0.0750299	0.074018	0.0699025	0.0708781	-0.0859748	-0.118886	0.068586	-0.0844006	0.0691356
2_0_-1_Ar(N-H)_C	32.03	31.045	31.943	31.497	31.74	31.448	31.508	32.025	32.163	31.704	31.936	31.636		X2_0_.1_Ar.N.H._C	-2.28212e-05	111	-0.000730964	-0.000708485	-0.000728978	-0.0007188	-0.000724346	-0.000717682	-0.000719051	-0.00073085	-0.000733999	-0.000723524	-0.000728818	-0.000721972
1_0_1_Ar(N-H)_C	32.234	31.711	31.938	31.746	31.962	31.732	31.862	32.122	32.193	31.729	32.027	31.823		X1_0_1_Ar.N.H._C	-2.66295e-05	112	-0.000858374	-0.000844447	-0.000850492	-0.000845379	-0.000851131	-0.000845006	-0.000848468	-0.000855392	-0.000857283	-0.000844926	-0.000852862	-0.00084743
7_2_3_Ar(N-H)_LJ	-4.729	-21.366	-13.401	-33.634	-23.608	-29.719	-29.288	-7.162	-6.728	-23.902	-14.286	-20.532		X7_2_3_Ar.N.H._LJ	-0.000932749	113	0.00441097	0.0199291	0.0124998	0.0313721	0.0220203	0.0277204	0.0273184	0.00668035	0.00627554	0.0222946	0.0133253	0.0191512
8_1_5_SH_LJ	-4.205	-18.947	-7.227	-32.68	-19.854	-21.154	-25.478	-6.272	-5.173	-18.491	-10.23	-23.266		X8_1_5_SH_LJ	-0.000684511	114	0.00287837	0.0129694	0.00494696	0.0223698	0.0135903	0.0144801	0.01744	0.00429325	0.00354098	0.0126573	0.00700255	0.0159258
8_1_3_(H2O)HO_LJ	-3.603	-19.897	-7.893	-38.325	-25.862	-27.452	-32.207	-6.448	-5.236	-20.503	-9.164	-20.062		X8_1_3_.H2O.HO_LJ	-0.000820891	115	0.00295767	0.0163333	0.00647929	0.0314606	0.0212299	0.0225351	0.0264384	0.00529311	0.00429819	0.0168307	0.00752265	0.0164687
8_0_4_O-H_LJ	-6.09	-38.977	-5.445	-74.36	-44.285	-42.404	-54.348	-6.169	-4.475	-34.412	-14.843	-47.145		X8_0_4_O.H_LJ	-0.00151206	116	0.00920846	0.0589356	0.00823318	0.112437	0.0669617	0.0641175	0.0821775	0.00932791	0.00676648	0.0520331	0.0224435	0.0712862
8_1_5_Ar(N-H)_LJ	-2.077	-9.355	-3.57	-16.109	-9.783	-10.445	-12.576	-3.098	-2.555	-9.13	-5.052	-11.481		X8_1_5_Ar.N.H._LJ	-0.000336683	117	0.000699291	0.00314967	0.00120196	0.00542363	0.00329377	0.00351666	0.00423413	0.00104304	0.000860226	0.00307392	0.00170092	0.00386546
8_3_-3_Ar(N-H)_C	30.787	25.633	29.349	20.123	30.675	20.494	24.745	30.651	31.077	27.603	31.153	19.751		X8_3_.3_Ar.N.H._C	-0.000244394	118	-0.00752417	-0.00626456	-0.00717273	-0.00491795	-0.0074968	-0.00500862	-0.00604754	-0.00749094	-0.00759505	-0.00674602	-0.00761362	-0.00482704
8_0_5_O-H_LJ	-4.349	-23.768	-3.763	-42.489	-24.333	-23.329	-29.956	-3.985	-3.029	-20.586	-10.235	-31.23		X8_0_5_O.H_LJ	-0.000872568	119	0.0037948	0.0207392	0.00328347	0.0370745	0.0212322	0.0203561	0.0261386	0.00347718	0.00264301	0.0179627	0.00893073	0.0272503
8_2_5_COO-_LJ	-1.682	-6.535	-5.497	-10.626	-6.53	-7.899	-9.212	-3.792	-3.383	-6.954	-4.184	-7.584		X8_2_5_COO._LJ	-0.000254008	120	0.000427241	0.00165994	0.00139628	0.00269909	0.00165867	0.00200641	0.00233992	0.000963198	0.000859309	0.00176637	0.00106277	0.0019264
7_1_4_Ar(N-H)_LJ	-4.913	-24.46	-9.055	-39.858	-24.227	-31.467	-32.159	-8.18	-6.588	-25.324	-14.103	-29.121		X7_1_4_Ar.N.H._LJ	-0.000911526	121	0.00447833	0.0222959	0.00825387	0.0363316	0.0220835	0.028683	0.0293138	0.00745629	0.00600514	0.0230835	0.0128553	0.0265446
7_1_-2_Ar(N-H)_C	31.321	30.998	31.214	30.174	31.275	16.384	30.909	31.288	31.501	31.037	31.351	29.812		X7_1_.2_Ar.N.H._C	-0.000290098	122	-0.00908615	-0.00899245	-0.00905511	-0.0087534	-0.0090728	-0.00475296	-0.00896663	-0.00907657	-0.00913836	-0.00900376	-0.00909485	-0.00864839
8_2_3_(H2O)HO_LJ	-2.71	-11.935	-7.867	-19.81	-14.535	-15.662	-17.965	-4.298	-3.94	-12.775	-7.037	-11.405		X8_2_3_.H2O.HO_LJ	-0.000484519	123	0.00131305	0.00578274	0.00381171	0.00959833	0.00704249	0.00758854	0.00870439	0.00208246	0.00190901	0.00618973	0.00340956	0.00552594
8_0_4_SH_LJ	-7.33	-46.297	-11.414	-77.852	-46.638	-50.329	-62.36	-12.875	-9.373	-40.882	-17.815	-54.72		X8_0_4_SH_LJ	-0.00153199	124	0.0112295	0.0709265	0.0174861	0.119268	0.0714489	0.0771035	0.0955349	0.0197244	0.0143593	0.0626308	0.0272924	0.0838305
3_3_4_(H2O)HO_LJ	-12.113	-55.909	-33.308	32.304	-22.901	32.47	-124.674	-15.174	-16.875	-77.035	-68.561	-72.909		X3_3_4_.H2O.HO_LJ	0.00781709	125	-0.0946884	-0.437046	-0.260372	0.252523	-0.179019	0.253821	-0.974588	-0.118617	-0.131913	-0.60219	-0.535948	-0.569936
5_0_4_Ar(N-H)_LJ	-24.947	-73.433	-39.816	33.446	33.01	-110.689	-73.695	-44.027	-33.344	-89.976	-62.653	31.698		X5_0_4_Ar.N.H._LJ	0.00428137	126	-0.106807	-0.314394	-0.170467	0.143195	0.141328	-0.4739	-0.315515	-0.188496	-0.142758	-0.38522	-0.268241	0.135711
8_2_-2_Ar(N-H)_C	31.06	29.959	30.702	25.288	31.045	17.392	29.546	31.025	31.274	30.437	31.191	24.748		X8_2_.2_Ar.N.H._C	-0.000352668	127	-0.0109539	-0.0105656	-0.0108276	-0.00891827	-0.0109486	-0.00613361	-0.0104199	-0.0109415	-0.0110293	-0.0107342	-0.0110001	-0.00872783
5_0_4_SH_LJ	-50.622	-153.166	-81.044	33.739	33.305	-227.328	-153.966	-90.132	-67.908	-185.136	-130.121	32.043		X5_0_4_SH_LJ	0.00657909	128	-0.333047	-1.00769	-0.533196	0.221972	0.219117	-1.49561	-1.01296	-0.592986	-0.446773	-1.21803	-0.856078	0.210814
8_1_4_O-H_LJ	-4.781	-24.142	-5.072	-45.775	-29.788	-28.885	-34.711	-4.372	-3.552	-23.7	-12.042	-27.386		X8_1_4_O.H_LJ	-0.00097506	129	0.00466176	0.0235399	0.0049455	0.0446334	0.0290451	0.0281646	0.0338453	0.00426296	0.00346341	0.0231089	0.0117417	0.026703
5_1_3_COO-_LJ	-25.527	-41.35	-82.851	32.964	32.889	-92.624	-73.756	-74.098	-67.765	-86.594	-12.065	-101.329		X5_1_3_COO._LJ	0.00404616	130	-0.103286	-0.167309	-0.335229	0.133378	0.133074	-0.374772	-0.298429	-0.299813	-0.274188	-0.350373	-0.048817	-0.409994
3_3_4_O-H_LJ	-21.087	-97.156	-31.354	32.605	-39.859	32.76	-210.881	-14.203	-15.885	-130.557	-117.218	-125.85		X3_3_4_O.H_LJ	0.0127795	131	-0.269482	-1.24161	-0.400689	0.416677	-0.509379	0.418657	-2.69496	-0.181508	-0.203003	-1.66846	-1.49799	-1.6083
9_0_4_COO-_LJ	-2.128	-12.868	-5.409	-22.689	-12.958	-12.616	-18.344	-5.608	-4.305	-10.716	-4.707	-13.759		X9_0_4_COO._LJ	-0.000419867	132	0.000893477	0.00540285	0.00227106	0.00952636	0.00544064	0.00529704	0.00770204	0.00235461	0.00180753	0.0044993	0.00197631	0.00577695
5_0_-2_Ar(N-H)_C	31.656	31.54	31.661	31.167	31.551	22.128	31.384	31.632	31.816	31.508	31.61	31.162		X5_0_.2_Ar.N.H._C	-0.000176376	133	-0.00558336	-0.0055629	-0.00558424	-0.00549711	-0.00556484	-0.00390285	-0.00553538	-0.00557913	-0.00561158	-0.00555726	-0.00557525	-0.00549623
3_3_4_COO-_LJ	-12.961	-59.043	-54.528	32.547	-24.471	32.695	-105.346	-24.719	-27.626	-66.258	-63.627	-73.126		X3_3_4_COO._LJ	0.0059238	134	-0.0767784	-0.349759	-0.323013	0.192802	-0.144961	0.193679	-0.624049	-0.14643	-0.163651	-0.392499	-0.376914	-0.433184
8_0_4_Ar(N-H)_LJ	-3.62	-22.83	-5.637	-37.783	-22.653	-24.816	-30.624	-6.356	-4.629	-20.16	-8.796	-26.91		X8_0_4_Ar.N.H._LJ	-0.000732667	135	0.00265225	0.0167268	0.00413004	0.0276823	0.0165971	0.0181819	0.0224372	0.00465683	0.00339151	0.0147706	0.00644453	0.0197161
9_2_4_COO-_LJ	-1.418	-5.693	-5.093	-8.812	-5.838	-6.476	-8.095	-3.208	-2.907	-5.679	-3.281	-5.803		X9_2_4_COO._LJ	-0.000212659	136	0.00030155	0.00121067	0.00108307	0.00187395	0.0012415	0.00137718	0.00172147	0.000682209	0.000618199	0.00120769	0.000697733	0.00123406
8_2_4_SH_LJ	-4.402	-18.281	-10.049	-30.229	-20.368	-22.491	-25.887	-6.353	-5.718	-19.181	-11.294	-19.437		X8_2_4_SH_LJ	-0.000678818	137	0.00298816	0.0124095	0.00682145	0.02052	0.0138262	0.0152673	0.0175726	0.00431253	0.00388148	0.0130204	0.00766658	0.0131942
5_0_4_COO-_LJ	-26.168	-87.733	-70.383	33.375	32.927	-123.117	-88.697	-81.966	-59.243	-100.972	-73.414	27.822		X5_0_4_COO._LJ	0.00403905	138	-0.105694	-0.354358	-0.28428	0.134803	0.132994	-0.497275	-0.358251	-0.331065	-0.239285	-0.407831	-0.296523	0.112374
8_2_4_Ar(N-H)_LJ	-2.174	-9.026	-4.963	-14.907	-10.037	-11.104	-12.777	-3.138	-2.824	-9.47	-5.578	-9.596		X8_2_4_Ar.N.H._LJ	-0.000334172	139	0.00072649	0.00301624	0.0016585	0.0049815	0.00335408	0.00371064	0.00426971	0.00104863	0.000943701	0.00316461	0.00186401	0.00320671
6_2_-1_Ar(N-H)_C	31.348	30.876	29.639	30.581	31.345	22.69	31.04	31.404	31.542	31.206	31.451	30.545		X6_2_.1_Ar.N.H._C	-0.000215187	140	-0.00674567	-0.0066441	-0.00637792	-0.00658062	-0.00674502	-0.00488258	-0.00667939	-0.00675772	-0.00678742	-0.00671511	-0.00676783	-0.00657287
9_0_6_COO-_LJ	-1.167	-5.497	-2.78	-7.891	-4.338	-5.018	-6.561	-2.658	-2.183	-4.64	-2.46	-6.521		X9_0_6_COO._LJ	-0.000154393	141	0.000180176	0.000848696	0.000429211	0.00121831	0.000669755	0.000774742	0.00101297	0.000410375	0.000337039	0.000716381	0.000379806	0.00100679
3_3_4_SH_LJ	-25.211	-113.7	-64.436	32.96	-47.555	33.099	-163.414	-29.483	-32.645	-104.963	-109.37	-135.019		X3_3_4_SH_LJ	0.00846219	142	-0.21334	-0.962151	-0.545269	0.278914	-0.402419	0.28009	-1.38284	-0.249491	-0.276248	-0.888216	-0.925509	-1.14256
6_1_5_(H2O)HO_LJ	-5.454	-22.295	-10.039	-42.293	-24.178	-30.484	-32.057	-9.197	-7.408	-25.653	-16.859	-32.581		X6_1_5_.H2O.HO_LJ	-0.000924905	143	0.00504443	0.0206207	0.00928512	0.039117	0.0223623	0.0281948	0.0296497	0.00850635	0.00685169	0.0237266	0.015593	0.0301343
3_3_4_Ar(N-H)_LJ	-12.441	-55.969	-31.755	32.662	-23.463	32.804	-75.534	-14.546	-16.088	-48.853	-52.201	-65.742		X3_3_4_Ar.N.H._LJ	0.00463591	144	-0.0576753	-0.259467	-0.147213	0.151418	-0.108772	0.152076	-0.350169	-0.0674339	-0.0745825	-0.226478	-0.241999	-0.304774
2_1_-1_Ar(N-H)_C	31.876	25.988	31.67	31.133	31.426	31.694	31.262	31.922	32.024	31.638	31.957	31.254		X2_1_.1_Ar.N.H._C	-0.000112208	145	-0.00357675	-0.00291607	-0.00355363	-0.00349338	-0.00352625	-0.00355633	-0.00350785	-0.00358191	-0.00359336	-0.00355004	-0.00358584	-0.00350696
7_2_5_COO-_LJ	-2.61	-10.076	-8.552	-17.481	-10.287	-13.483	-14.876	-5.999	-5.337	-11.58	-7.276	-12.465		X7_2_5_COO._LJ	-0.000413134	146	0.00107828	0.00416274	0.00353313	0.007222	0.00424991	0.00557029	0.00614579	0.00247839	0.0022049	0.0047841	0.00300597	0.00514972
9_0_5_(H2O)HO_LJ	-1.488	-8.004	-2.424	-12.87	-7.198	-7.351	-10.101	-2.42	-1.922	-6.595	-3.233	-9.173		X9_0_5_.H2O.HO_LJ	-0.00023337	147	0.000347254	0.00186789	0.000565689	0.00300347	0.0016798	0.0017155	0.00235727	0.000564755	0.000448537	0.00153907	0.000754485	0.0021407
6_2_3_(H2O)HO_LJ	-7.876	-35.95	-24.489	-53.098	-36.336	-50.469	-44.739	-12.886	-12.893	-41.421	-30.041	-34.265		X6_2_3_.H2O.HO_LJ	-0.00170449	148	0.0134245	0.0612763	0.0417412	0.0905048	0.0619342	0.0860237	0.076257	0.021964	0.0219759	0.0706015	0.0512045	0.0584042
8_2_3_SH_LJ	-5.687	-24.878	-15.346	-40.549	-29.352	-32.566	-37.106	-8.386	-7.689	-26.606	-14.742	-23.805		X8_2_3_SH_LJ	-0.00094291	149	0.00536233	0.0234577	0.0144699	0.0382341	0.0276763	0.0307068	0.0349876	0.00790724	0.00725004	0.0250871	0.0139004	0.022446
7_0_6_(H2O)HO_LJ	-2.79	-12.265	-4.391	-20.701	-11.209	-13.076	-15.772	-4.433	-3.422	-11.94	-6.688	-19.012		X7_0_6_.H2O.HO_LJ	-0.000392888	150	0.00109616	0.00481877	0.00172517	0.00813318	0.00440388	0.00513741	0.00619663	0.00174167	0.00134446	0.00469109	0.00262764	0.00746959
6_0_4_Ar(N-H)_LJ	-12.791	-63.914	-20.269	32.92	32.633	-76.934	-42.314	-24.892	-17.388	-63.824	-38.547	-20.038		X6_0_4_Ar.N.H._LJ	0.00271601	151	-0.0347404	-0.173591	-0.0550507	0.0894109	0.0886314	-0.208953	-0.114925	-0.0676068	-0.0472259	-0.173346	-0.104694	-0.0544233
8_2_3_Ar(N-H)_LJ	-2.809	-12.279	-7.579	-19.975	-14.437	-16.069	-18.296	-4.141	-3.798	-13.131	-7.28	-11.751		X8_2_3_Ar.N.H._LJ	-0.000463492	152	0.00130195	0.00569122	0.00351281	0.00925825	0.00669143	0.00744785	0.00848005	0.00191932	0.00176034	0.00608611	0.00337422	0.00544649
7_1_5_O-H_LJ	-5.719	-25.221	-5.628	-46.905	-28.476	-30.611	-34.295	-5.066	-4.103	-26.317	-15.512	-33.998		X7_1_5_O.H_LJ	-0.0009935	153	0.00568182	0.0250571	0.00559142	0.0466001	0.0282909	0.030412	0.0340721	0.00503307	0.00407633	0.0261459	0.0154112	0.033777
2_3_4_(H2O)HO_LJ	-15.933	-93.053	-39.377	34.596	-26.535	34.723	33.047	-18.148	-19.461	33.104	32.012	-1.842		X2_3_4_.H2O.HO_LJ	-0.00318349	154	0.0507226	0.296234	0.125356	-0.110136	0.084474	-0.11054	-0.105205	0.057774	0.061954	-0.105386	-0.10191	0.00586399
2_3_4_O-H_LJ	-27.722	-160.379	-37.587	34.851	-46.187	34.978	33.317	-17.026	-18.359	33.368	32.345	10.607		X2_3_4_O.H_LJ	-0.00431125	155	0.119517	0.691434	0.162047	-0.150251	0.199124	-0.150799	-0.143638	0.0734034	0.0791503	-0.143858	-0.139447	-0.0457295
2_3_4_COO-_LJ	-16.984	-92.23	-65.248	34.722	-28.365	34.849	33.23	-29.624	-31.92	33.26	32.308	31.492		X2_3_4_COO._LJ	-0.00387151	156	0.0657538	0.35707	0.252608	-0.134427	0.109815	-0.134918	-0.12865	0.11469	0.123579	-0.128767	-0.125081	-0.121922
2_3_4_SH_LJ	-32.943	-168.554	-75.354	35.072	-55.136	35.199	33.611	-35.2	-37.585	33.628	32.747	32.26		X2_3_4_SH_LJ	-0.00547853	157	0.180479	0.923429	0.41283	-0.192143	0.302065	-0.192839	-0.184139	0.192844	0.205911	-0.184232	-0.179406	-0.176738
2_3_4_Ar(N-H)_LJ	-16.246	-81.845	-37.034	34.78	-27.205	34.906	33.32	-17.359	-18.515	33.336	32.443	31.935		X2_3_4_Ar.N.H._LJ	-0.00293466	158	0.0476765	0.240187	0.108682	-0.102067	0.0798374	-0.102437	-0.0977828	0.0509427	0.0543352	-0.0978298	-0.0952091	-0.0937183
8_0_6_(H2O)HO_LJ	-1.724	-8.047	-2.712	-12.66	-6.946	-7.835	-9.871	-2.685	-2.135	-7.2	-3.868	-10.916		X8_0_6_.H2O.HO_LJ	-0.000235138	159	0.000405379	0.00189216	0.000637695	0.00297685	0.00163327	0.00184231	0.00232105	0.000631347	0.00050202	0.001693	0.000909515	0.00256677
6_0_4_SH_LJ	-25.919	-130.824	-41.099	33.215	32.934	-157.416	-89.541	-50.583	-35.264	-130.373	-78.407	-48.7		X6_0_4_SH_LJ	0.00346929	160	-0.0899204	-0.453866	-0.142584	0.115232	0.114257	-0.546121	-0.310643	-0.175487	-0.122341	-0.452301	-0.272016	-0.168954
6_2_4_(H2O)HO_LJ	-5.596	-23.096	-13.896	-39.67	-25.09	-32.727	-31.887	-8.976	-8.422	-26.981	-20.144	-26.284		X6_2_4_.H2O.HO_LJ	-0.00104096	161	0.00582521	0.024042	0.0144652	0.0412949	0.0261177	0.0340675	0.0331931	0.00934366	0.00876697	0.0280861	0.0209691	0.0273606
7_3_-2_Ar(N-H)_C	31.014	28.222	27.023	23.668	31.015	23.39	29.226	31.063	31.27	30.501	31.312	23.516		X7_3_.2_Ar.N.H._C	-0.000398937	162	-0.0123726	-0.0112588	-0.0107805	-0.00944205	-0.012373	-0.00933115	-0.0116593	-0.0123922	-0.0124748	-0.012168	-0.0124915	-0.00938141
8_3_-2_Ar(N-H)_C	30.872	26.746	28.03	22.329	30.896	19.674	27.102	30.876	31.135	29.886	31.158	22.072		X8_3_.2_Ar.N.H._C	-0.00036142	163	-0.0111577	-0.00966653	-0.0101306	-0.00807014	-0.0111664	-0.00711057	-0.0097952	-0.0111592	-0.0112528	-0.0108014	-0.0112611	-0.00797726
8_1_6_COO-_LJ	-1.525	-6.184	-4.018	-9.925	-5.56	-6.918	-8.379	-3.446	-2.895	-6.265	-3.544	-8.008		X8_1_6_COO._LJ	-0.000198104	164	0.000302109	0.00122508	0.000795983	0.00196618	0.00110146	0.00137048	0.00165992	0.000682667	0.000573512	0.00124112	0.000702081	0.00158642
5_0_4_O-H_LJ	-42.842	-159.38	-40.555	33.489	33.029	-211.877	-161.974	-47.399	-34.148	-175.004	-131.511	-36.77		X5_0_4_O.H_LJ	0.0078519	165	-0.336391	-1.25144	-0.318434	0.262952	0.259341	-1.66364	-1.2718	-0.372172	-0.268127	-1.37411	-1.03261	-0.288714
5_0_4_(H2O)HO_LJ	-24.635	-93.045	-42.41	33.227	32.757	-122.747	-94.626	-48.227	-35.613	-101.49	-76.626	-28.464		X5_0_4_.H2O.HO_LJ	0.00498602	166	-0.122831	-0.463924	-0.211457	0.16567	0.163327	-0.612019	-0.471807	-0.240461	-0.177567	-0.506031	-0.382058	-0.141922
8_1_-3_Ar(N-H)_C	31.148	30.532	31.13	25.244	31.035	16.756	29.229	31.016	31.341	30.376	31.202	24.489		X8_1_.3_Ar.N.H._C	-0.000328977	167	-0.010247	-0.0100443	-0.0102411	-0.0083047	-0.0102098	-0.00551234	-0.00961568	-0.0102036	-0.0103105	-0.00999301	-0.0102647	-0.00805633
1_0_2_Ar(N-H)_C	32.084	31.602	31.891	31.697	31.912	31.745	31.949	32.095	32.039	31.731	31.91	31.808		X1_0_2_Ar.N.H._C	-2.90452e-05	168	-0.000931885	-0.000917885	-0.000926279	-0.000920644	-0.000926889	-0.000922038	-0.000927963	-0.000932204	-0.000930578	-0.000921632	-0.000926831	-0.000923868
6_0_5_COO-_LJ	-8.233	-37.571	-20.641	-51.605	-31.082	-42.826	-46.137	-22.905	-16.395	-37.211	-23.291	-53.109		X6_0_5_COO._LJ	-0.00113628	169	0.00935502	0.0426913	0.023454	0.0586379	0.0353179	0.0486625	0.0524247	0.0260266	0.0186294	0.0422822	0.0264652	0.0603469
7_2_-1_Ar(N-H)_C	31.229	30.687	30.554	29.891	31.256	17.857	30.84	31.267	31.421	31	31.316	29.307		X7_2_.1_Ar.N.H._C	-0.000285292	170	-0.00890938	-0.00875475	-0.00871681	-0.00852766	-0.00891708	-0.00509446	-0.0087984	-0.00892022	-0.00896415	-0.00884405	-0.0089342	-0.00836105
8_1_3_SH_LJ	-7.555	-41.177	-15.4	-73.147	-47.114	-56.196	-63.792	-12.566	-10.213	-42.36	-19.168	-41.441		X8_1_3_SH_LJ	-0.00142262	171	0.0107479	0.0585793	0.0219084	0.10406	0.0670254	0.0799456	0.0907518	0.0178767	0.0145292	0.0602622	0.0272688	0.0589548
6_3_-3_Ar(N-H)_C	31.039	27.947	30.493	21.244	30.887	29.738	27.397	31.069	31.353	30.451	31.459	21.011		X6_3_.3_Ar.N.H._C	-0.000153206	172	-0.00475535	-0.00428164	-0.0046717	-0.0032547	-0.00473206	-0.00455603	-0.00419738	-0.00475995	-0.00480346	-0.00466527	-0.0048197	-0.003219
9_2_-3_Ar(N-H)_C	30.836	26.939	30.608	21.144	30.736	16.571	25.22	30.621	31.086	27.105	31.019	20.604		X9_2_.3_Ar.N.H._C	-0.00026034	173	-0.00802783	-0.00701329	-0.00796848	-0.00550462	-0.0080018	-0.00431409	-0.00656577	-0.00797186	-0.00809292	-0.00705651	-0.00807548	-0.00536404
9_0_5_SH_LJ	-3.124	-16.737	-4.732	-26.535	-14.886	-15.394	-21.041	-4.723	-3.751	-13.798	-6.782	-19.088		X9_0_5_SH_LJ	-0.000466431	174	0.00145713	0.00780666	0.00220715	0.0123767	0.00694329	0.00718024	0.00981418	0.00220295	0.00174958	0.00643582	0.00316334	0.00890324
9_0_5_Ar(N-H)_LJ	-1.543	-8.264	-2.337	-13.081	-7.341	-7.602	-10.385	-2.333	-1.853	-6.813	-3.35	-9.42		X9_0_5_Ar.N.H._LJ	-0.000229618	175	0.0003543	0.00189756	0.000536617	0.00300363	0.00168562	0.00174555	0.00238458	0.000535698	0.000425482	0.00156439	0.00076922	0.002163
5_2_-3_Ar(N-H)_C	31.364	30.981	31.51	25.812	31.052	30.742	30.386	31.371	31.644	31.026	31.634	25.696		X5_2_.3_Ar.N.H._C	-0.000128036	176	-0.00401571	-0.00396667	-0.0040344	-0.00330485	-0.00397576	-0.00393607	-0.00389049	-0.0040166	-0.00405156	-0.00397243	-0.00405028	-0.00329
6_1_-1_Ar(N-H)_C	31.468	31.221	31.193	31.015	31.461	14.255	31.282	31.489	31.635	31.359	31.46	30.965		X6_1_.1_Ar.N.H._C	-0.000327398	177	-0.0103026	-0.0102217	-0.0102125	-0.0101542	-0.0103003	-0.00466706	-0.0102417	-0.0103094	-0.0103572	-0.0102669	-0.0102999	-0.0101379
9_3_-3_Ar(N-H)_C	30.575	24.048	29.017	19.121	30.486	17.846	23.098	30.261	30.913	25.224	30.978	18.756		X9_3_.3_Ar.N.H._C	-0.000244802	178	-0.00748483	-0.00588701	-0.00710343	-0.00468086	-0.00746304	-0.00436874	-0.00565444	-0.00740796	-0.00756757	-0.00617489	-0.00758349	-0.00459151
8_1_3_Ar(N-H)_LJ	-3.732	-20.308	-7.606	-35.746	-22.894	-27.683	-31.309	-6.204	-5.044	-20.888	-9.464	-20.434		X8_1_3_Ar.N.H._LJ	-0.00068846	179	0.00256933	0.0139813	0.00523643	0.0246097	0.0157616	0.0190586	0.021555	0.00427121	0.00347259	0.0143806	0.00651559	0.014068
7_2_3_O-H_LJ	-7.956	-36.54	-12.994	-60.129	-44.19	-51.069	-50.636	-6.937	-6.514	-40.902	-24.165	-34.888		X7_2_3_O.H_LJ	-0.0015242	180	0.0121265	0.0556941	0.0198054	0.0916484	0.0673542	0.0778392	0.0771792	0.0105733	0.00992861	0.0623427	0.0368322	0.0531762
9_2_5_COO-_LJ	-1.097	-4.192	-3.541	-6.322	-3.916	-4.677	-5.748	-2.409	-2.174	-4.205	-2.494	-4.572		X9_2_5_COO._LJ	-0.000140767	181	0.000154422	0.000590097	0.000498457	0.000889932	0.000551245	0.000658369	0.000809131	0.000339109	0.000306028	0.000591927	0.000351074	0.000643589
9_1_4_(H2O)HO_LJ	-1.637	-7.933	-3.242	-13.578	-8.536	-8.624	-11.535	-2.651	-2.217	-7.37	-3.723	-8.336		X9_1_4_.H2O.HO_LJ	-0.000244005	182	0.000399436	0.00193569	0.000791064	0.0033131	0.00208283	0.0021043	0.0028146	0.000646857	0.000540959	0.00179832	0.00090843	0.00203402
7_2_2_(H2O)HO_LJ	-5.821	-28.022	-23.499	-41.385	-31.73	-42.534	-40.693	-9.438	-9.259	-32.874	-17.349	-23.137		X7_2_2_.H2O.HO_LJ	-0.00126819	183	0.00738214	0.0355372	0.0298012	0.0524841	0.0402397	0.0539412	0.0516065	0.0119692	0.0117422	0.0416905	0.0220018	0.0293421
8_0_6_SH_LJ	-3.618	-16.83	-5.294	-26.215	-14.39	-16.415	-20.631	-5.239	-4.168	-15.068	-8.108	-22.66		X8_0_6_SH_LJ	-0.000469277	184	0.00169784	0.00789793	0.00248435	0.0123021	0.00675289	0.00770318	0.00968165	0.00245854	0.00195594	0.00707106	0.00380489	0.0106338
9_1_5_(H2O)HO_LJ	-1.249	-5.573	-2.311	-8.851	-5.317	-5.765	-7.427	-1.927	-1.63	-5.146	-2.789	-6.259		X9_1_5_.H2O.HO_LJ	-0.000159435	185	0.000199134	0.000888532	0.000368455	0.00141116	0.000847716	0.000919143	0.00118412	0.000307231	0.000259879	0.000820453	0.000444664	0.000997904
9_0_4_(H2O)HO_LJ	-1.98	-12.014	-3.338	-21.611	-12.286	-11.774	-17.278	-3.458	-2.656	-10.003	-4.382	-12.893		X9_0_4_.H2O.HO_LJ	-0.000356082	186	0.000705042	0.00427797	0.0011886	0.00769528	0.00437482	0.00419251	0.00615238	0.00123133	0.000945753	0.00356189	0.00156035	0.00459096
8_0_6_Ar(N-H)_LJ	-1.787	-8.31	-2.615	-12.93	-7.098	-8.106	-10.186	-2.588	-2.059	-7.44	-4.005	-11.18		X8_0_6_Ar.N.H._LJ	-0.000231084	187	0.000412947	0.00192031	0.000604285	0.00298792	0.00164023	0.00187317	0.00235382	0.000598046	0.000475802	0.00171927	0.000925492	0.00258352
-1_0_-2_Ar(N-H)_C	31.986	31.322	32.104	-7.314	31.783	31.686	31.894	32.086	32.107	29.745	32.158	31.195		X.1_0_.2_Ar.N.H._C	-0.00119575	188	-0.0382472	-0.0374532	-0.0383883	0.0087457	-0.0380045	-0.0378885	-0.0381372	-0.0383668	-0.0383919	-0.0355675	-0.0384529	-0.0373014
6_0_4_COO-_LJ	-13.326	-69.956	-34.573	32.83	32.531	-84.058	-53.859	-43.33	-29.709	-69.171	-40.922	-41.72		X6_0_4_COO._LJ	0.00288219	189	-0.0384081	-0.201626	-0.0996459	0.0946223	0.0937605	-0.242271	-0.155232	-0.124885	-0.085627	-0.199364	-0.117945	-0.120245
7_0_6_SH_LJ	-5.851	-25.585	-8.568	-42.443	-22.951	-27.341	-32.893	-8.645	-6.678	-24.93	-13.994	-38.996		X7_0_6_SH_LJ	-0.000765185	190	0.0044771	0.0195773	0.0065561	0.0324767	0.0175618	0.0209209	0.0251692	0.00661502	0.0051099	0.0190761	0.010708	0.0298391
1_5_4_(H2O)HO_LJ	-5.454	-43.876	-16.258	32.931	-13.321	32.939	32.214	-6.06	-7.201	-64.99	-35.299	-50.722		X1_5_4_.H2O.HO_LJ	-0.00189571	191	0.0103392	0.083176	0.0308204	-0.0624275	0.0252527	-0.0624427	-0.0610683	0.011488	0.013651	0.123202	0.0669166	0.0961541
7_0_6_Ar(N-H)_LJ	-2.89	-12.629	-4.231	-20.911	-11.306	-13.5	-16.236	-4.269	-3.298	-12.307	-6.91	-19.214		X7_0_6_Ar.N.H._LJ	-0.000375702	192	0.00108578	0.00474474	0.00158959	0.0078563	0.00424769	0.00507198	0.0060999	0.00160387	0.00123906	0.00462376	0.0025961	0.00721874
9_1_6_COO-_LJ	-0.996	-4.057	-2.633	-5.983	-3.411	-4.182	-5.253	-2.194	-1.887	-3.837	-2.159	-4.765		X9_1_6_COO._LJ	-0.000115141	193	0.00011468	0.000467125	0.000303165	0.000688886	0.000392745	0.000481518	0.000604834	0.000252618	0.00021727	0.000441794	0.000248589	0.000548645
8_1_5_O-H_LJ	-3.49	-15.783	-3.444	-27.602	-16.82	-17.61	-21.28	-2.992	-2.466	-15.399	-8.501	-19.463		X8_1_5_O.H_LJ	-0.000519535	194	0.00181318	0.00819982	0.00178928	0.0143402	0.00873858	0.00914901	0.0110557	0.00155445	0.00128117	0.00800032	0.00441657	0.0101117
5_1_3_O-H_LJ	-41.7	-102.226	-47.659	33.06	32.987	-188.091	-143.486	-42.705	-39.169	-167.534	-65.644	-180.733		X5_1_3_O.H_LJ	0.00780631	195	-0.325523	-0.798008	-0.372041	0.258077	0.257507	-1.4683	-1.1201	-0.333369	-0.305765	-1.30782	-0.512438	-1.41086
1_5_4_O-H_LJ	-9.499	-76.265	-15.179	33.199	-23.196	33.207	32.529	-5.639	-6.703	-108.395	-61.087	-87.972		X1_5_4_O.H_LJ	-0.0025573	196	0.0242918	0.195033	0.0388173	-0.0848999	0.0593192	-0.0849204	-0.0831865	0.0144206	0.0171416	0.277199	0.156218	0.224971
8_1_3_O-H_LJ	-6.275	-34.622	-7.348	-66.293	-44.591	-47.729	-55.859	-6.013	-4.875	-35.672	-15.958	-34.904		X8_1_3_O.H_LJ	-0.00124047	197	0.00778396	0.0429476	0.00911499	0.0822346	0.0553139	0.0592065	0.0692915	0.00745896	0.0060473	0.0442501	0.0197955	0.0432974
9_1_4_SH_LJ	-3.438	-16.593	-6.33	-27.997	-17.575	-18.038	-23.965	-5.174	-4.327	-15.415	-7.81	-17.401		X9_1_4_SH_LJ	-0.000485576	198	0.00166941	0.00805716	0.0030737	0.0135947	0.008534	0.00875882	0.0116368	0.00251237	0.00210109	0.00748516	0.00379235	0.00844951
1_2_4_Ar(N-H)_LJ	-35.343	33.263	6.815	39.19	-48.869	38.456	35.105	-36.079	-31.615	36.011	34.081	35.436		X1_2_4_Ar.N.H._LJ	0.000797611	199	-0.02819	0.0265309	0.00543572	0.0312584	-0.0389784	0.0306729	0.0280001	-0.028777	-0.0252165	0.0287228	0.0271834	0.0282641
1_2_4_SH_LJ	-72.295	33.554	5.64	39.484	-99.224	38.749	35.398	-73.771	-64.574	36.304	34.374	35.729		X1_2_4_SH_LJ	0.00127142	200	-0.091917	0.0426611	0.00717079	0.0502006	-0.126155	0.0492661	0.0450056	-0.0937936	-0.0821004	0.0461575	0.0437037	0.0454264
1_2_4_COO-_LJ	-38.563	33.175	-53.811	39.136	-51.417	38.401	35.047	-66.439	-57.668	35.956	34.02	35.38		X1_2_4_COO._LJ	-0.000722567	201	0.0278644	-0.0239712	0.0388821	-0.0282784	0.0371523	-0.0277473	-0.0253238	0.0480067	0.041669	-0.0259806	-0.0245817	-0.0255644
1_2_4_O-H_LJ	-65.327	33.266	-33.699	39.269	-84.409	38.534	35.174	-38.391	-33.301	36.088	34.146	35.511		X1_2_4_O.H_LJ	0.000313138	202	-0.0204564	0.0104169	-0.0105524	0.0122966	-0.0264317	0.0120665	0.0110143	-0.0120217	-0.0104278	0.0113005	0.0106924	0.0111199
1_2_4_(H2O)HO_LJ	-37.759	32.997	-13.931	39.014	-48.556	38.28	34.919	-39.286	-34.248	35.833	33.889	35.256		X1_2_4_.H2O.HO_LJ	0.000404541	203	-0.0152751	0.0133486	-0.00563566	0.0157828	-0.0196429	0.0154858	0.0141262	-0.0158928	-0.0138547	0.0144959	0.0137095	0.0142625
7_2_4_O-H_LJ	-5.925	-25.018	-7.898	-43.333	-29.266	-33.021	-34.699	-5.04	-4.578	-27.632	-17.536	-27.551		X7_2_4_O.H_LJ	-0.00097706	204	0.00578908	0.0244441	0.00771682	0.042339	0.0285946	0.0322635	0.033903	0.00492438	0.00447298	0.0269981	0.0171337	0.026919
9_1_4_Ar(N-H)_LJ	-1.698	-8.193	-3.127	-13.803	-8.663	-8.907	-11.825	-2.555	-2.137	-7.611	-3.857	-8.59		X9_1_4_Ar.N.H._LJ	-0.000239132	205	0.000406046	0.00195921	0.000747766	0.00330074	0.0020716	0.00212995	0.00282774	0.000610982	0.000511025	0.00182003	0.000922332	0.00205414
7_1_-1_O-H_LJ	-20.756	-82.422	-56.496	-85.914	-73.596	-120.686	31.211	-16.938	-17.642	-108.228	-51.856	-59.148		X7_1_.1_O.H_LJ	-0.0112186	206	0.232853	0.924658	0.633805	0.963833	0.825643	1.35393	-0.350143	0.19002	0.197918	1.21416	0.581751	0.663557
5_1_3_(H2O)HO_LJ	-23.969	-61.852	-50.474	32.788	32.714	-111.395	-84.527	-44.583	-39.992	-98.624	-41.827	-105.242		X5_1_3_.H2O.HO_LJ	0.0048085	207	-0.115255	-0.297415	-0.242704	0.157661	0.157305	-0.535643	-0.406448	-0.214377	-0.192301	-0.474233	-0.201125	-0.506056
9_0_4_SH_LJ	-4.154	-25.051	-6.517	-43.492	-24.93	-24.569	-35.472	-6.744	-5.185	-20.864	-9.185	-26.713		X9_0_4_SH_LJ	-0.000693268	208	0.00287983	0.0173671	0.00451803	0.0301516	0.0172832	0.0170329	0.0245916	0.0046754	0.00359459	0.0144643	0.00636767	0.0185193
4_0_-2_Ar(N-H)_C	31.774	31.713	31.807	31.257	31.593	30.633	31.409	31.76	31.935	31.61	31.725	31.29		X4_0_.2_Ar.N.H._C	-1.91702e-05	209	-0.000609113	-0.000607943	-0.000609745	-0.000599202	-0.000605643	-0.00058724	-0.000602116	-0.000608844	-0.000612199	-0.000605969	-0.000608173	-0.000599834
9_0_4_Ar(N-H)_LJ	-2.052	-12.365	-3.219	-21.384	-12.269	-12.128	-17.479	-3.33	-2.561	-10.299	-4.536	-13.176		X9_0_4_Ar.N.H._LJ	-0.000340282	210	0.000698258	0.00420759	0.00109537	0.00727659	0.00417492	0.00412694	0.00594779	0.00113314	0.000871462	0.00350456	0.00154352	0.00448355
6_2_3_COO-_LJ	-8.452	-37.747	-39.868	-53.145	-34.293	-53.018	-47.103	-20.955	-20.997	-43.569	-31.803	-36.429		X6_2_3_COO._LJ	-0.00193012	211	0.0163134	0.0728562	0.0769499	0.102576	0.0661895	0.102331	0.0909143	0.0404456	0.0405267	0.0840933	0.0613835	0.0703123
9_1_5_SH_LJ	-2.622	-11.675	-4.513	-18.414	-11.057	-12.083	-15.528	-3.761	-3.183	-10.783	-5.852	-13.088		X9_1_5_SH_LJ	-0.000320096	212	0.000839291	0.00373712	0.00144459	0.00589424	0.0035393	0.00386772	0.00497045	0.00120388	0.00101886	0.00345159	0.0018732	0.00418941
9_1_5_Ar(N-H)_LJ	-1.295	-5.766	-2.229	-9.087	-5.456	-5.968	-7.666	-1.858	-1.572	-5.325	-2.89	-6.462		X9_1_5_Ar.N.H._LJ	-0.000157894	213	0.000204473	0.000910417	0.000351946	0.00143478	0.00086147	0.000942312	0.00121042	0.000293367	0.00024821	0.000840786	0.000456314	0.00102031
-1_7_-2_O-H_LJ	-84.154	33.087	-58.443	35.154	32.645	34.582	34.03	-57.896	33.668	33.317	-167.93	32.726		X.1_7_.2_O.H_LJ	0.00505675	214	-0.425546	0.167313	-0.295532	0.177765	0.165078	0.174873	0.172081	-0.292766	0.170251	0.168476	-0.84918	0.165487
10_0_5_COO-_LJ	-0.986	-5.025	-2.439	-7.088	-3.948	-4.356	-6.187	-2.291	-1.9	-3.982	-2.004	-5.109		X10_0_5_COO._LJ	-0.000122445	215	0.000120731	0.000615287	0.000298644	0.000867891	0.000483413	0.000533371	0.000757568	0.000280522	0.000232646	0.000487576	0.00024538	0.000625572
10_1_5_COO-_LJ	-0.858	-3.675	-2.385	-5.236	-3.116	-3.557	-4.766	-1.912	-1.667	-3.244	-1.784	-3.79		X10_1_5_COO._LJ	-9.7862e-05	216	8.39656e-05	0.000359643	0.000233401	0.000512405	0.000304938	0.000348095	0.00046641	0.000187112	0.000163136	0.000317464	0.000174586	0.000370897
9_2_3_COO-_LJ	-1.775	-7.337	-7.293	-11.373	-7.994	-8.734	-11.208	-4.086	-3.75	-7.439	-4.126	-6.905		X9_2_3_COO._LJ	-0.000270899	217	0.000480845	0.00198758	0.00197566	0.00308093	0.00216556	0.00236603	0.00303623	0.00110689	0.00101587	0.00201522	0.00111773	0.00187056
8_2_5_(H2O)HO_LJ	-1.564	-6.085	-3.393	-9.926	-6.108	-7.354	-8.583	-2.34	-2.088	-6.475	-3.894	-7.066		X8_2_5_.H2O.HO_LJ	-0.000191815	218	0.000299999	0.00116719	0.000650828	0.00190395	0.00117161	0.00141061	0.00164635	0.000448847	0.00040051	0.001242	0.000746927	0.00135536
4_1_0_Ar(N-H)_C	31.713	31.228	31.054	31.443	31.669	30.701	31.564	31.759	31.866	31.713	31.602	31.448		X4_1_0_Ar.N.H._C	-4.47504e-05	219	-0.00141917	-0.00139747	-0.00138968	-0.00140709	-0.0014172	-0.00137388	-0.0014125	-0.00142123	-0.00142602	-0.00141917	-0.0014142	-0.00140731
9_3_-2_Ar(N-H)_C	30.678	25.029	27.855	20.865	30.739	17.19	24.95	30.622	30.978	26.973	30.986	20.59		X9_3_.2_Ar.N.H._C	-0.000337518	220	-0.0103544	-0.00844775	-0.00940158	-0.00704232	-0.010375	-0.00580194	-0.00842109	-0.0103355	-0.0104556	-0.00910389	-0.0104583	-0.00694951
9_2_4_(H2O)HO_LJ	-1.318	-5.3	-3.143	-8.229	-5.458	-6.029	-7.547	-1.98	-1.794	-5.288	-3.052	-5.404		X9_2_4_.H2O.HO_LJ	-0.000155988	221	0.000205592	0.000826736	0.00049027	0.00128362	0.000851382	0.000940451	0.00117724	0.000308856	0.000279842	0.000824864	0.000476075	0.000842959
6_0_-3_Ar(N-H)_C	31.502	31.306	31.581	30.542	31.341	20.388	31.009	31.414	31.669	31.173	31.479	30.456		X6_0_.3_Ar.N.H._C	-0.000206388	222	-0.00650163	-0.00646118	-0.00651793	-0.0063035	-0.0064684	-0.00420783	-0.00639988	-0.00648347	-0.0065361	-0.00643373	-0.00649688	-0.00628575
9_2_-2_Ar(N-H)_C	30.894	28.155	30.465	23.142	30.91	15.499	27.41	30.818	31.127	29.082	31.026	22.646		X9_2_.2_Ar.N.H._C	-0.00034372	223	-0.0106189	-0.00967743	-0.0104714	-0.00795437	-0.0106244	-0.00532731	-0.00942136	-0.0105928	-0.010699	-0.00999606	-0.0106643	-0.00778388
1_5_4_COO-_LJ	-5.859	-46.427	-26.427	33.098	-14.286	33.104	32.504	-9.822	-11.675	-47.927	-36.121	-52.791		X1_5_4_COO._LJ	-0.00223568	224	0.0130989	0.103796	0.0590823	-0.0739966	0.0319389	-0.07401	-0.0726686	0.0219589	0.0261016	0.107149	0.080755	0.118024
0_4_3_(H2O)HO_LJ	-15.892	-12.74	-40.359	34.549	-50.36	34.232	33.939	-16.351	-19.341	31.572	33.091	-75.567		X0_4_3_.H2O.HO_LJ	-0.00273207	225	0.043418	0.0348066	0.110264	-0.0943903	0.137587	-0.0935242	-0.0927237	0.0446721	0.0528409	-0.0862569	-0.0904069	0.206454
9_1_3_COO-_LJ	-2.226	-11.364	-7.241	-19.956	-13.065	-13.51	-18.753	-5.618	-4.688	-10.911	-5.068	-10.932		X9_1_3_COO._LJ	-0.000347348	226	0.000773196	0.00394726	0.00251514	0.00693167	0.0045381	0.00469267	0.00651381	0.0019514	0.00162837	0.00378991	0.00176036	0.00379721
0_4_3_O-H_LJ	-27.663	-7.136	-38.214	34.804	-87.383	34.488	34.196	-15.239	-18.049	32.056	33.355	-122.791		X0_4_3_O.H_LJ	-0.00319381	227	0.0883504	0.022791	0.122048	-0.111157	0.279085	-0.110148	-0.109216	0.0486705	0.0576451	-0.102381	-0.10653	0.392171
6_0_-2_Ar(N-H)_C	31.533	31.378	31.521	31.004	31.479	14.575	31.287	31.498	31.69	31.355	31.483	30.959		X6_0_.2_Ar.N.H._C	-0.000314094	228	-0.00990431	-0.00985563	-0.00990054	-0.00973816	-0.00988735	-0.00457791	-0.00982705	-0.00989332	-0.00995363	-0.0098484	-0.00988861	-0.00972402
9_0_6_(H2O)HO_LJ	-1.085	-5.118	-1.716	-7.369	-4.049	-4.669	-6.112	-1.64	-1.348	-4.319	-2.288	-6.081		X9_0_6_.H2O.HO_LJ	-0.000121125	229	0.00013142	0.000619916	0.00020785	0.000892568	0.000490434	0.000565531	0.000740314	0.000198645	0.000163276	0.000523138	0.000277133	0.000736559
7_2_2_COO-_LJ	-6.252	-29.583	-38.3	-42.569	-31.109	-44.47	-42.292	-15.328	-15.034	-34.668	-18.573	-24.703		X7_2_2_COO._LJ	-0.0016093	230	0.0100614	0.047608	0.0616363	0.0685064	0.0500638	0.0715657	0.0680606	0.0246674	0.0241943	0.0557913	0.0298896	0.0397546
0_4_3_COO-_LJ	-16.998	31.397	-66.408	34.675	-52.588	34.362	34.073	-26.539	-31.426	32.213	33.242	-40.926		X0_4_3_COO._LJ	-0.00266134	231	0.0452374	-0.083558	0.176734	-0.0922818	0.139954	-0.0914488	-0.0906797	0.0706292	0.0836351	-0.0857296	-0.0884681	0.108918
0_4_3_SH_LJ	-33.055	32.251	-77.724	35.025	-100.378	34.714	34.429	-31.872	-37.664	32.721	33.608	-20.53		X0_4_3_SH_LJ	-0.00369543	232	0.122152	-0.119181	0.287223	-0.129432	0.370939	-0.128283	-0.12723	0.117781	0.139184	-0.120918	-0.124196	0.0758671
0_4_3_Ar(N-H)_LJ	-16.311	31.931	-38.26	34.733	-49.3	34.422	34.137	-15.737	-18.593	32.425	33.314	-2.857		X0_4_3_Ar.N.H._LJ	-0.00181801	233	0.0296535	-0.0580507	0.0695569	-0.0631448	0.0896277	-0.0625794	-0.0620613	0.02861	0.0338022	-0.0589488	-0.0605651	0.00519404
8_1_-2_Ar(N-H)_C	31.185	30.723	31.065	28.276	31.17	14.417	30.572	31.131	31.368	30.736	31.207	27.454		X8_1_.2_Ar.N.H._C	-0.000364842	234	-0.0113776	-0.011209	-0.0113338	-0.0103163	-0.0113721	-0.00525993	-0.011154	-0.0113579	-0.0114444	-0.0112138	-0.0113856	-0.0100164
6_0_6_COO-_LJ	-4.893	-19.016	-11.747	-33.634	-16.987	-23.588	-27.474	-11.825	-8.873	-21.282	-12.461	-32.573		X6_0_6_COO._LJ	-0.000598837	235	0.00293011	0.0113875	0.00703453	0.0201413	0.0101724	0.0141254	0.0164524	0.00708124	0.00531348	0.0127444	0.0074621	0.0195059
5_1_-3_Ar(N-H)_C	31.522	31.347	31.679	29.996	31.226	30.198	30.863	31.475	31.739	31.197	31.63	29.917		X5_1_.3_Ar.N.H._C	-3.63741e-05	236	-0.00114659	-0.00114022	-0.0011523	-0.00109108	-0.00113582	-0.00109843	-0.00112262	-0.00114488	-0.00115448	-0.00113476	-0.00115051	-0.00108821
10_0_6_COO-_LJ	-0.751	-3.449	-1.804	-4.517	-2.5	-2.997	-4.017	-1.653	-1.405	-2.795	-1.499	-3.66		X10_0_6_COO._LJ	-7.98421e-05	237	5.99614e-05	0.000275375	0.000144035	0.000360647	0.000199605	0.000239287	0.000320726	0.000131979	0.000112178	0.000223159	0.000119683	0.000292222
9_0_1_Ar(N-H)_LJ	-3.669	-23.087	-6.871	-35.019	-22.8	-30.385	-33.118	-6.291	-4.915	-22.46	-7.676	-18.309		X9_0_1_Ar.N.H._LJ	-0.000626951	238	0.00230028	0.0144744	0.00430778	0.0219552	0.0142945	0.0190499	0.0207634	0.00394415	0.00308146	0.0140813	0.00481248	0.0114788
7_1_6_COO-_LJ	-2.361	-9.228	-6.199	-16.084	-8.565	-11.608	-13.56	-5.436	-4.473	-10.344	-5.935	-13.252		X7_1_6_COO._LJ	-0.000297574	239	0.000702573	0.00274601	0.00184466	0.00478618	0.00254872	0.00345424	0.00403511	0.00161761	0.00133105	0.00307811	0.0017661	0.00394345
9_0_5_O-H_LJ	-2.592	-13.939	-2.254	-22.388	-12.524	-12.802	-17.586	-2.253	-1.787	-11.485	-5.632	-15.968		X9_0_5_O.H_LJ	-0.000352571	240	0.000913864	0.00491449	0.000794695	0.00789336	0.0044156	0.00451361	0.00620031	0.000794342	0.000630044	0.00404928	0.00198568	0.00562985
6_1_5_SH_LJ	-11.419	-46.169	-19.567	-83.068	-46.679	-63.167	-66.329	-17.907	-14.432	-53.2	-34.998	-66.487		X6_1_5_SH_LJ	-0.00161798	241	0.0184757	0.0747006	0.031659	0.134402	0.0755257	0.102203	0.107319	0.0289732	0.0233507	0.0860766	0.0566261	0.107575
1_5_4_SH_LJ	-11.433	-89.544	-31.652	33.472	-27.838	33.476	32.934	-11.829	-14.052	-61.252	-67.824	-100.501		X1_5_4_SH_LJ	-0.00329852	242	0.037712	0.295363	0.104405	-0.110408	0.0918243	-0.110421	-0.108634	0.0390182	0.0463508	0.202041	0.223719	0.331505
8_2_5_SH_LJ	-3.284	-12.747	-6.624	-20.678	-12.692	-15.409	-17.962	-4.568	-4.077	-13.565	-8.167	-14.786		X8_2_5_SH_LJ	-0.000382275	243	0.00125539	0.00487286	0.00253219	0.00790469	0.00485184	0.00589048	0.00686643	0.00174623	0.00155854	0.00518556	0.00312204	0.00565232
9_2_4_SH_LJ	-2.768	-11.106	-6.137	-17.15	-11.353	-12.634	-15.775	-3.865	-3.503	-11.078	-6.405	-11.318		X9_2_4_SH_LJ	-0.000311078	244	0.000861064	0.00345483	0.00190909	0.00533499	0.00353167	0.00393016	0.00490725	0.00120232	0.00108971	0.00344612	0.00199245	0.00352078
8_2_5_Ar(N-H)_LJ	-1.622	-6.295	-3.272	-10.206	-6.262	-7.61	-8.869	-2.256	-2.014	-6.699	-4.034	-7.301		X8_2_5_Ar.N.H._LJ	-0.000188503	245	0.000305752	0.00118663	0.000616782	0.00192386	0.00118041	0.00143451	0.00167183	0.000425263	0.000379645	0.00126278	0.000760422	0.00137626
9_2_4_Ar(N-H)_LJ	-1.367	-5.485	-3.031	-8.465	-5.602	-6.239	-7.788	-1.909	-1.731	-5.471	-3.164	-5.589		X9_2_4_Ar.N.H._LJ	-0.000153486	246	0.000209815	0.000841868	0.000465215	0.00129925	0.000859826	0.000957596	0.00119535	0.000293004	0.000265683	0.000839719	0.000485628	0.00085783
1_5_4_Ar(N-H)_LJ	-5.647	-44.096	-15.624	33.178	-13.744	33.183	32.638	-5.842	-6.94	-26.29	-33.171	-49.328		X1_5_4_Ar.N.H._LJ	-0.00190191	247	0.0107401	0.0838668	0.0297155	-0.0631017	0.0261399	-0.0631112	-0.0620747	0.011111	0.0131993	0.0500013	0.0630884	0.0938176
3_1_0_Ar(N-H)_C	31.824	17.954	31.255	31.496	31.711	31.418	31.622	31.859	31.972	31.772	31.716	31.545		X3_1_0_Ar.N.H._C	-0.000270462	248	-0.00860719	-0.00485588	-0.0084533	-0.00851848	-0.00857663	-0.00849738	-0.00855256	-0.00861666	-0.00864722	-0.00859313	-0.00857798	-0.00853173
-1_7_-2_SH_LJ	-96.492	33.363	-114.08	35.373	33.021	34.802	34.266	-118.739	34.164	33.585	-146.498	33.104		X.1_7_.2_SH_LJ	0.00436331	249	-0.421024	0.145573	-0.497766	0.154343	0.144081	0.151852	0.149513	-0.518095	0.149068	0.146542	-0.639216	0.144443
-1_7_-2_Ar(N-H)_LJ	-47.381	33.069	-55.896	35.08	32.727	34.509	33.974	-58.504	33.872	33.292	-69.17	32.812		X.1_7_.2_Ar.N.H._LJ	0.00277274	250	-0.131375	0.0916919	-0.154985	0.0972679	0.0907436	0.0956846	0.0942012	-0.162217	0.0939184	0.0923102	-0.191791	0.0909793
7_2_5_(H2O)HO_LJ	-2.428	-9.392	-5.277	-16.381	-9.669	-12.569	-13.874	-3.7	-3.293	-10.794	-6.777	-11.63		X7_2_5_.H2O.HO_LJ	-0.00031795	251	0.000771984	0.00298619	0.00167782	0.00520835	0.00307426	0.00399632	0.00441124	0.00117642	0.00104701	0.00343196	0.00215475	0.00369776
9_0_6_SH_LJ	-2.278	-10.723	-3.351	-15.36	-8.447	-9.794	-12.796	-3.202	-2.631	-9.054	-4.802	-12.705		X9_0_6_SH_LJ	-0.000244021	252	0.00055588	0.00261664	0.000817714	0.00374816	0.00206124	0.00238994	0.00312249	0.000781355	0.000642019	0.00220937	0.00117179	0.00310029
9_0_6_Ar(N-H)_LJ	-1.125	-5.295	-1.655	-7.581	-4.17	-4.837	-6.319	-1.582	-1.3	-4.472	-2.372	-6.272		X9_0_6_Ar.N.H._LJ	-0.000120333	253	0.000135375	0.000637163	0.000199151	0.000912244	0.000501789	0.000582051	0.000760384	0.000190367	0.000156433	0.000538129	0.00028543	0.000754729
7_0_-3_Ar(N-H)_C	31.375	31.103	31.423	29.706	31.262	16.578	30.814	31.269	31.54	30.965	31.345	29.646		X7_0_.3_Ar.N.H._C	-0.000290795	254	-0.00912368	-0.00904459	-0.00913764	-0.00863835	-0.00909082	-0.00482079	-0.00896055	-0.00909286	-0.00917166	-0.00900446	-0.00911496	-0.0086209
9_1_-3_Ar(N-H)_C	30.989	29.835	30.935	23.097	30.905	15.007	27.259	30.806	31.195	28.799	31.04	22.413		X9_1_.3_Ar.N.H._C	-0.000307791	255	-0.00953813	-0.00918294	-0.00952151	-0.00710905	-0.00951228	-0.00461902	-0.00839007	-0.00948181	-0.00960154	-0.00886407	-0.00955383	-0.00689852
10_1_4_COO-_LJ	-1.085	-4.931	-3.207	-7.385	-4.523	-4.901	-6.919	-2.508	-2.169	-4.358	-2.28	-4.807		X10_1_4_COO._LJ	-0.00012697	256	0.000137763	0.00062609	0.000407193	0.000937674	0.000574286	0.00062228	0.000878506	0.000318441	0.000275398	0.000553336	0.000289492	0.000610345
8_2_4_O-H_LJ	-3.653	-15.226	-4.791	-25.444	-17.244	-18.738	-21.629	-3.03	-2.725	-15.979	-9.385	-16.199		X8_2_4_O.H_LJ	-0.000483873	257	0.00176759	0.00736745	0.00231824	0.0123117	0.00834391	0.00906681	0.0104657	0.00146614	0.00131855	0.00773181	0.00454115	0.00783826
6_1_5_Ar(N-H)_LJ	-5.639	-22.772	-9.661	-40.73	-22.842	-31.158	-32.712	-8.839	-7.125	-26.244	-17.267	-32.741		X6_1_5_Ar.N.H._LJ	-0.000784172	258	0.00442194	0.0178572	0.00757588	0.0319393	0.017912	0.0244332	0.0256518	0.00693129	0.00558722	0.0205798	0.0135403	0.0256746
9_0_4_O-H_LJ	-3.448	-20.917	-3.105	-37.525	-21.347	-20.5	-30.046	-3.22	-2.471	-17.416	-7.632	-22.436		X9_0_4_O.H_LJ	-0.000544799	259	0.00187847	0.0113956	0.0016916	0.0204436	0.0116298	0.0111684	0.016369	0.00175425	0.0013462	0.00948821	0.0041579	0.0122231
8_2_-1_Ar(N-H)_C	31.092	30.279	30.521	27.767	31.147	15.487	30.466	31.112	31.291	30.689	31.172	27.179		X8_2_.1_Ar.N.H._C	-0.000371066	260	-0.0115372	-0.0112355	-0.0113253	-0.0103034	-0.0115576	-0.0057467	-0.0113049	-0.0115446	-0.011611	-0.0113876	-0.0115669	-0.0100852
10_3_-3_Ar(N-H)_C	30.192	22.444	27.763	18.032	30.127	15.935	21.456	29.563	30.701	23.075	30.761	17.702		X10_3_.3_Ar.N.H._C	-0.000255195	261	-0.00770486	-0.00572761	-0.00708499	-0.00460168	-0.00768827	-0.00406654	-0.00547547	-0.00754434	-0.00783475	-0.00588863	-0.00785007	-0.00451747
6_2_4_SH_LJ	-11.721	-47.723	-27.08	-79.022	-48.651	-67.657	-65.982	-17.486	-16.402	-55.803	-41.658	-54.416		X6_2_4_SH_LJ	-0.00188472	262	0.0220908	0.0899443	0.0510381	0.148934	0.0916933	0.127514	0.124357	0.0329561	0.0309131	0.105173	0.0785135	0.102559
6_0_5_O-H_LJ	-13.372	-61.738	-11.857	-95.554	-57.336	-70	-75.834	-13.162	-9.417	-60.954	-38.076	-92.51		X6_0_5_O.H_LJ	-0.0018297	263	0.0244667	0.112962	0.0216947	0.174835	0.104908	0.128079	0.138753	0.0240825	0.0172303	0.111527	0.0696676	0.169265
7_3_3_(H2O)HO_LJ	-3.193	-12.164	-13.948	-17.165	-12.654	-15.612	-16.4	-4.628	-4.799	-13.629	-9.591	-11.198		X7_3_3_.H2O.HO_LJ	-0.00057462	264	0.00183476	0.00698967	0.00801479	0.00986335	0.00727124	0.00897096	0.00942376	0.00265934	0.0027576	0.00783149	0.00551118	0.00643459
8_1_6_(H2O)HO_LJ	-1.418	-5.758	-2.48	-9.269	-5.196	-6.439	-7.804	-2.126	-1.787	-5.832	-3.297	-7.468		X8_1_6_.H2O.HO_LJ	-0.000151979	265	0.000215506	0.000875095	0.000376908	0.00140869	0.000789683	0.000978593	0.00118604	0.000323107	0.000271586	0.000886342	0.000501075	0.00113498
6_0_4_O-H_LJ	-21.684	-118.815	-19.87	32.921	32.613	-142.557	-102.112	-24.939	-17.077	-116.514	-67.716	-98.75		X6_0_4_O.H_LJ	0.00506228	266	-0.109771	-0.601475	-0.100588	0.166655	0.165096	-0.721664	-0.51692	-0.126248	-0.0864486	-0.589827	-0.342798	-0.4999
8_2_3_O-H_LJ	-4.721	-20.778	-7.326	-34.441	-25.244	-27.262	-31.256	-4.002	-3.667	-22.24	-12.256	-19.859		X8_2_3_O.H_LJ	-0.000669444	267	0.00316044	0.0139097	0.00490435	0.0230563	0.0168994	0.0182504	0.0209241	0.00267911	0.00245485	0.0148884	0.0082047	0.0132945
10_2_-3_Ar(N-H)_C	30.596	24.657	30.167	19.62	30.518	14.965	23.105	30.152	30.906	24.51	30.815	19.151		X10_2_.3_Ar.N.H._C	-0.000241194	268	-0.00737958	-0.00594713	-0.00727611	-0.00473223	-0.00736076	-0.00360947	-0.00557279	-0.00727249	-0.00745435	-0.00591167	-0.0074324	-0.00461911
6_2_4_Ar(N-H)_LJ	-5.788	-23.533	-13.37	-38.809	-23.82	-33.364	-32.541	-8.633	-8.097	-27.52	-20.544	-26.839		X6_2_4_Ar.N.H._LJ	-0.000917995	269	0.00531335	0.0216032	0.0122736	0.0356265	0.0218666	0.030628	0.0298725	0.00792505	0.007433	0.0252632	0.0188593	0.0246381
8_0_6_O-H_LJ	-3.003	-14.013	-2.523	-22.03	-12.087	-13.647	-17.19	-2.499	-1.986	-12.538	-6.736	-18.998		X8_0_6_O.H_LJ	-0.000349414	270	0.00104929	0.00489634	0.000881573	0.0076976	0.00422337	0.00476846	0.00600643	0.000873187	0.000693937	0.00438096	0.00235366	0.00663817
7_0_6_O-H_LJ	-4.86	-21.355	-4.087	-35.995	-19.489	-22.771	-27.46	-4.129	-3.186	-20.79	-11.648	-33.059		X7_0_6_O.H_LJ	-0.000585837	271	0.00284717	0.0125106	0.00239432	0.0210872	0.0114174	0.0133401	0.0160871	0.00241892	0.00186648	0.0121796	0.00682383	0.0193672
10_1_6_COO-_LJ	-0.661	-2.635	-1.749	-3.569	-2.055	-2.552	-3.293	-1.414	-1.248	-2.37	-1.349	-2.838		X10_1_6_COO._LJ	-6.43137e-05	272	4.25114e-05	0.000169467	0.000112485	0.000229536	0.000132165	0.000164129	0.000211785	9.09396e-05	8.02635e-05	0.000152423	8.67592e-05	0.000182522
7_1_-1_(H2O)HO_LJ	-11.919	-47.602	-59.366	-49.616	-42.558	-70.061	20.15	-18.11	-18.897	-62.651	-29.794	-34.008		X7_1_.1_.H2O.HO_LJ	-0.00735173	273	0.0876253	0.349957	0.436443	0.364763	0.312875	0.515069	-0.148137	0.13314	0.138926	0.460593	0.219037	0.250018
6_0_4_(H2O)HO_LJ	-12.456	-68.701	-21.185	32.644	32.319	-82.41	-59.954	-26.298	-18.19	-67.287	-39.001	-59.49		X6_0_4_.H2O.HO_LJ	0.00362756	274	-0.0451849	-0.249217	-0.0768499	0.118418	0.117239	-0.298947	-0.217487	-0.0953976	-0.0659854	-0.244088	-0.141479	-0.215804
8_3_-1_Ar(N-H)_C	30.926	27.57	26.63	24.448	31.02	18.553	29.21	30.991	31.165	30.243	31.14	24.238		X8_3_.1_Ar.N.H._C	-0.000479064	275	-0.0148155	-0.0132078	-0.0127575	-0.0117121	-0.0148605	-0.00888807	-0.0139934	-0.0148467	-0.01493	-0.0144883	-0.014918	-0.0116115
8_1_2_COO-_LJ	-4.824	-27.3	-18.238	-45.971	-29.025	-42.694	-46.125	-13.213	-10.912	-30.074	-12.014	-24.204		X8_1_2_COO._LJ	-0.00086018	276	0.00414951	0.0234829	0.015688	0.0395434	0.0249667	0.0367245	0.0396758	0.0113656	0.00938629	0.0258691	0.0103342	0.0208198
8_2_2_COO-_LJ	-3.605	-16.051	-19.565	-24.661	-19.013	-22.61	-26.071	-8.609	-8.133	-17.841	-9.232	-13.74		X8_2_2_COO._LJ	-0.000719037	277	0.00259213	0.0115413	0.014068	0.0177322	0.0136711	0.0162574	0.018746	0.00619019	0.00584793	0.0128283	0.00663815	0.00987957
9_2_5_(H2O)HO_LJ	-1.02	-3.901	-2.186	-5.893	-3.652	-4.351	-5.352	-1.487	-1.342	-3.913	-2.32	-4.256		X9_2_5_.H2O.HO_LJ	-0.000101557	278	0.000103588	0.000396173	0.000222003	0.000598475	0.000370886	0.000441874	0.000543533	0.000151015	0.000136289	0.000397392	0.000235612	0.000432226
-1_7_-2_COO-_LJ	-50.597	32.986	-101.253	35.023	32.603	34.452	33.909	-100.673	33.927	33.213	-88.367	32.688		X.1_7_.2_COO._LJ	0.00175334	279	-0.0887136	0.0578356	-0.177531	0.0614071	0.057164	0.060406	0.0594539	-0.176514	0.0594855	0.0582336	-0.154937	0.0573131
8_3_3_(H2O)HO_LJ	-2.024	-7.376	-7.905	-10.44	-7.736	-9.093	-10.357	-2.91	-2.925	-7.995	-5.27	-6.847		X8_3_3_.H2O.HO_LJ	-0.000297203	280	0.000601538	0.00219217	0.00234939	0.0031028	0.00229916	0.00270247	0.00307813	0.00086486	0.000869318	0.00237614	0.00156626	0.00203495
8_3_4_(H2O)HO_LJ	-1.585	-5.656	-4.903	-8.392	-5.628	-6.995	-7.978	-2.265	-2.211	-6.181	-4.082	-5.777		X8_3_4_.H2O.HO_LJ	-0.000192992	281	0.000305893	0.00109156	0.000946241	0.00161959	0.00108616	0.00134998	0.00153969	0.000437127	0.000426706	0.00119288	0.000787794	0.00111492
7_3_3_SH_LJ	-6.701	-25.368	-27.139	-35.554	-25.995	-32.553	-34.179	-9.031	-9.362	-28.397	-20.065	-23.417		X7_3_3_SH_LJ	-0.00112271	282	0.00752329	0.0284809	0.0304693	0.0399169	0.0291849	0.0365476	0.0383731	0.0101392	0.0105108	0.0318816	0.0225272	0.0262905
-1_7_-2_(H2O)HO_LJ	-48.506	32.817	-60.325	34.899	32.343	34.327	33.773	-61.433	33.807	33.051	-98.629	32.428		X.1_7_.2_.H2O.HO_LJ	0.0027114	283	-0.131519	0.0889799	-0.163565	0.0946251	0.0876947	0.0930742	0.091572	-0.166569	0.0916642	0.0896144	-0.267422	0.0879252
6_1_5_O-H_LJ	-9.499	-38.796	-9.357	-73.306	-41.855	-53.049	-55.78	-8.586	-6.909	-44.645	-29.342	-56.632		X6_1_5_O.H_LJ	-0.00137409	284	0.0130525	0.0533093	0.0128574	0.100729	0.0575127	0.0728943	0.0766469	0.011798	0.00949361	0.0613464	0.0403186	0.0778176
10_2_5_COO-_LJ	-0.726	-2.686	-2.3	-3.735	-2.314	-2.799	-3.575	-1.55	-1.423	-2.566	-1.537	-2.763		X10_2_5_COO._LJ	-7.63675e-05	285	5.54428e-05	0.000205123	0.000175645	0.000285232	0.000176714	0.000213752	0.000273014	0.00011837	0.000108671	0.000195959	0.000117377	0.000211003
7_3_3_Ar(N-H)_LJ	-3.31	-12.522	-13.394	-17.537	-12.811	-16.068	-16.87	-4.46	-4.624	-14.015	-9.907	-11.562		X7_3_3_Ar.N.H._LJ	-0.000552903	286	0.00183011	0.00692346	0.00740559	0.00969627	0.00708325	0.00888405	0.00932748	0.00246595	0.00255663	0.00774894	0.00547761	0.00639267
4_2_-2_Ar(N-H)_C	31.5	31.128	27.981	30.087	31.299	31.249	30.959	31.598	31.758	31.355	31.784	30.434		X4_2_.2_Ar.N.H._C	-0.000120129	287	-0.00378405	-0.00373936	-0.00336132	-0.00361431	-0.00375991	-0.0037539	-0.00371906	-0.00379582	-0.00381504	-0.00376663	-0.00381817	-0.00365599
10_2_4_COO-_LJ	-0.911	-3.481	-3.153	-4.937	-3.208	-3.669	-4.836	-1.988	-1.831	-3.313	-1.947	-3.391		X10_2_4_COO._LJ	-0.000103535	288	9.43207e-05	0.000360406	0.000326447	0.000511154	0.000332141	0.000379871	0.000500697	0.000205828	0.000189573	0.000343012	0.000201583	0.000351088
9_1_4_O-H_LJ	-2.852	-13.815	-3.016	-23.62	-14.847	-15.019	-20.077	-2.467	-2.062	-12.835	-6.485	-14.515		X9_1_4_O.H_LJ	-0.000353343	289	0.00100773	0.00488143	0.00106568	0.00834596	0.00524608	0.00530686	0.00709407	0.000871697	0.000728593	0.00453516	0.00229143	0.00512877
9_2_3_(H2O)HO_LJ	-1.651	-6.835	-4.5	-10.643	-7.495	-8.14	-10.474	-2.521	-2.314	-6.932	-3.838	-6.432		X9_2_3_.H2O.HO_LJ	-0.000191898	290	0.000316823	0.00131162	0.00086354	0.00204237	0.00143827	0.00156205	0.00200994	0.000483774	0.000444052	0.00133024	0.000736504	0.00123429
7_2_5_SH_LJ	-5.096	-19.639	-10.298	-33.937	-19.924	-26.279	-28.983	-7.22	-6.426	-22.57	-14.19	-24.277		X7_2_5_SH_LJ	-0.000625224	291	0.00318614	0.0122788	0.00643856	0.0212182	0.012457	0.0164303	0.0181209	0.00451412	0.00401769	0.0141113	0.00887193	0.0151786
3_0_0_Ar(N-H)_C	31.959	31.103	31.796	31.773	31.856	31.436	31.829	31.966	32.122	32.118	31.748	31.787		X3_0_0_Ar.N.H._C	-2.99979e-05	292	-0.000958703	-0.000933024	-0.000953813	-0.000953123	-0.000955613	-0.000943014	-0.000954803	-0.000958913	-0.000963592	-0.000963472	-0.000952373	-0.000953543
7_2_5_Ar(N-H)_LJ	-2.517	-9.697	-5.086	-16.74	-9.822	-12.975	-14.309	-3.566	-3.174	-11.144	-7.007	-11.985		X7_2_5_Ar.N.H._LJ	-0.000307711	293	0.000774509	0.00298388	0.00156502	0.00515109	0.00302234	0.00399255	0.00440304	0.0010973	0.000976675	0.00342913	0.00215613	0.00368792
8_3_3_SH_LJ	-4.248	-15.436	-15.41	-21.75	-16.052	-19.024	-21.632	-5.68	-5.709	-16.722	-11.052	-14.344		X8_3_3_SH_LJ	-0.000585356	294	0.00248659	0.00903555	0.00902033	0.0127315	0.00939613	0.0111358	0.0126624	0.00332482	0.0033418	0.00978832	0.00646935	0.00839634
6_3_-2_Ar(N-H)_C	31.123	29.037	23.389	24.663	31.11	29.046	30.04	31.219	31.393	30.831	31.461	24.763		X6_3_.2_Ar.N.H._C	-0.000406307	295	-0.0126455	-0.0117979	-0.00950311	-0.0100207	-0.0126402	-0.0118016	-0.0122055	-0.0126845	-0.0127552	-0.0125268	-0.0127828	-0.0100614
10_0_4_COO-_LJ	-1.26	-7.011	-3.227	-10.676	-5.97	-6.271	-9.633	-3.077	-2.499	-5.562	-2.583	-6.716		X10_0_4_COO._LJ	-0.000151767	296	0.000191227	0.00106404	0.000489753	0.00162027	0.00090605	0.000951732	0.00146197	0.000466988	0.000379266	0.000844129	0.000392015	0.00101927
8_3_3_Ar(N-H)_LJ	-2.098	-7.622	-7.609	-10.735	-7.919	-9.394	-10.68	-2.806	-2.82	-8.257	-5.459	-7.084		X8_3_3_Ar.N.H._LJ	-0.000288701	297	0.000605696	0.00220048	0.00219673	0.00309921	0.00228623	0.00271206	0.00308333	0.000810096	0.000814138	0.00238381	0.00157602	0.00204516
10_0_5_(H2O)HO_LJ	-0.917	-4.679	-1.506	-6.62	-3.683	-4.054	-5.766	-1.414	-1.173	-3.706	-1.864	-4.76		X10_0_5_.H2O.HO_LJ	-9.39791e-05	298	8.61788e-05	0.000439728	0.000141533	0.000622142	0.000346125	0.000380991	0.000541883	0.000132886	0.000110237	0.000348287	0.000175177	0.000447341
8_1_6_SH_LJ	-2.978	-12.063	-4.842	-19.318	-10.817	-13.498	-16.341	-4.151	-3.488	-12.222	-6.917	-15.603		X8_1_6_SH_LJ	-0.000303558	299	0.000903997	0.00366182	0.00146983	0.00586414	0.00328359	0.00409743	0.00496045	0.00126007	0.00105881	0.00371009	0.00209971	0.00473642
8_1_6_Ar(N-H)_LJ	-1.471	-5.957	-2.392	-9.535	-5.338	-6.667	-8.069	-2.05	-1.723	-6.036	-3.416	-7.703		X8_1_6_Ar.N.H._LJ	-0.000149689	300	0.000220193	0.000891699	0.000358057	0.00142729	0.000799041	0.000997978	0.00120784	0.000306863	0.000257914	0.000903524	0.000511338	0.00115306
0_5_3_COO-_LJ	-9.63	-78.102	-41.015	32.976	-34.181	32.346	31.858	-16.726	-21.132	-93.809	-54.786	-72.564		X0_5_3_COO._LJ	-0.00366132	301	0.0352585	0.285956	0.150169	-0.120736	0.125147	-0.118429	-0.116642	0.0612392	0.077371	0.343464	0.200589	0.26568
7_2_2_SH_LJ	-12.197	-56.953	-45.638	-80.273	-56.309	-84.965	-80.419	-18.386	-18.042	-66.686	-36.143	-47.975		X7_2_2_SH_LJ	-0.00220294	302	0.0268692	0.125464	0.100538	0.176836	0.124045	0.187172	0.177158	0.0405032	0.0397454	0.146905	0.0796207	0.105686
7_3_-1_Ar(N-H)_C	31.068	29.085	24.343	26.397	31.136	21.978	30.292	31.157	31.296	30.751	31.289	26.311		X7_3_.1_Ar.N.H._C	-0.000468759	303	-0.0145634	-0.0136339	-0.011411	-0.0123738	-0.0145953	-0.0103024	-0.0141997	-0.0146051	-0.0146703	-0.0144148	-0.014667	-0.0123335
9_0_1_SH_LJ	-7.429	-46.811	-13.913	-71.763	-46.606	-61.747	-70.04	-12.745	-9.951	-45.561	-15.544	-37.112		X9_0_1_SH_LJ	-0.0011201	304	0.00832122	0.052433	0.0155839	0.0803817	0.0522033	0.0691628	0.0784517	0.0142757	0.0111461	0.0510328	0.0174108	0.0415691
5_0_-1_Ar(N-H)_C	31.68	31.553	31.58	31.401	31.662	10.752	31.592	31.685	31.828	31.653	31.584	31.372		X5_0_.1_Ar.N.H._C	-0.000389959	305	-0.0123539	-0.0123044	-0.0123149	-0.0122451	-0.0123469	-0.00419284	-0.0123196	-0.0123559	-0.0124116	-0.0123434	-0.0123165	-0.0122338
0_5_3_SH_LJ	-18.784	-148.183	-49.006	33.356	-66.033	32.801	32.476	-20.132	-25.411	-165.208	-94.626	-138.458		X0_5_3_SH_LJ	-0.00573673	306	0.107759	0.850087	0.281134	-0.191355	0.378814	-0.188171	-0.186306	0.115492	0.145776	0.947755	0.542844	0.794297
0_5_3_Ar(N-H)_LJ	-9.276	-72.667	-24.183	33.062	-32.531	32.502	32.172	-9.943	-12.549	-79.403	-45.227	-67.997		X0_5_3_Ar.N.H._LJ	-0.0030884	307	0.028648	0.224425	0.0746868	-0.102109	0.100469	-0.100379	-0.09936	0.030708	0.0387563	0.245228	0.139679	0.210002
9_4_-3_Ar(N-H)_C	29.834	21.363	23.979	17.148	29.97	18.695	21.022	29.495	30.602	23.284	30.911	16.98		X9_4_.3_Ar.N.H._C	-0.000306768	308	-0.00915212	-0.00655349	-0.00735599	-0.00526046	-0.00919384	-0.00573503	-0.00644888	-0.00904813	-0.00938772	-0.00714279	-0.00948251	-0.00520892
8_0_-1_COO-_LJ	-8.335	-40.049	-32.322	-48.619	-34.164	-54.497	31.325	-21.009	-18.916	-46.74	-17.092	-29.603		X8_0_.1_COO._LJ	-0.00683126	309	0.0569385	0.273585	0.2208	0.332129	0.233383	0.372283	-0.213989	0.143518	0.12922	0.319293	0.11676	0.202226
9_1_6_(H2O)HO_LJ	-0.926	-3.776	-1.625	-5.577	-3.18	-3.89	-4.89	-1.354	-1.165	-3.57	-2.008	-4.437		X9_1_6_.H2O.HO_LJ	-8.53557e-05	310	7.90394e-05	0.000322303	0.000138703	0.000476029	0.000271431	0.000332034	0.00041739	0.000115572	9.94394e-05	0.00030472	0.000171394	0.000378723
10_3_-2_Ar(N-H)_C	30.367	23.28	27.121	19.411	30.51	15.446	22.913	30.15	30.783	24.428	30.773	19.16		X10_3_.2_Ar.N.H._C	-0.000318182	311	-0.00966224	-0.00740728	-0.00862942	-0.00617623	-0.00970774	-0.00491464	-0.00729051	-0.00959319	-0.0097946	-0.00777255	-0.00979142	-0.00609637
8_2_2_(H2O)HO_LJ	-3.354	-15.019	-12.048	-23.339	-18.208	-21.24	-24.665	-5.308	-5.017	-16.714	-8.598	-12.823		X8_2_2_.H2O.HO_LJ	-0.000512624	312	0.00171934	0.00769911	0.0061761	0.0119641	0.00933387	0.0108881	0.0126439	0.00272101	0.00257184	0.00856801	0.00440755	0.00657338
9_2_5_SH_LJ	-2.142	-8.182	-4.269	-12.321	-7.63	-9.128	-11.214	-2.903	-2.621	-8.206	-4.869	-8.921		X9_2_5_SH_LJ	-0.000202848	313	0.000434501	0.00165971	0.00086596	0.0024993	0.00154773	0.0018516	0.00227474	0.000588869	0.000531666	0.00166457	0.000987669	0.00180961
9_2_5_Ar(N-H)_LJ	-1.058	-4.041	-2.109	-6.084	-3.767	-4.508	-5.538	-1.434	-1.295	-4.053	-2.405	-4.406		X9_2_5_Ar.N.H._LJ	-0.000100135	314	0.000105943	0.000404645	0.000211184	0.00060922	0.000377208	0.000451408	0.000554547	0.000143593	0.000129675	0.000405846	0.000240824	0.000441194
7_0_3_Ar(N-H)_LJ	-9.418	-62.047	-15.126	32.975	32.966	-51.01	32.19	-19.513	-13.274	-61.763	-26.108	-55.553		X7_0_3_Ar.N.H._LJ	-0.00175232	315	0.0165034	0.108726	0.0265056	-0.0577829	-0.0577671	0.089386	-0.0564073	0.0341931	0.0232603	0.108229	0.0457496	0.0973468
9_0_3_COO-_LJ	-2.718	-17.846	-7.219	-32.456	-19.248	-19.663	-29.822	-7.575	-5.685	-15.495	-6.015	-17.335		X9_0_3_COO._LJ	-0.000417277	316	0.00113416	0.00744673	0.00301233	0.0135432	0.00803176	0.00820493	0.012444	0.00316088	0.00237222	0.00646571	0.00250992	0.0072335
8_3_4_SH_LJ	-3.328	-11.852	-9.568	-17.527	-11.725	-14.658	-16.704	-4.421	-4.318	-12.949	-8.563	-12.107		X8_3_4_SH_LJ	-0.000381608	317	0.00126999	0.00452281	0.00365122	0.00668843	0.00447435	0.0055936	0.00637437	0.00168709	0.00164778	0.00494144	0.00326771	0.00462012
9_0_7_COO-_LJ	-0.833	-3.476	-1.938	-4.644	-2.472	-3.279	-4.171	-1.776	-1.506	-3.09	-1.698	-4.207		X9_0_7_COO._LJ	-7.64497e-05	318	6.36826e-05	0.000265739	0.00014816	0.000355033	0.000188984	0.000250679	0.000318872	0.000135775	0.000115133	0.00023623	0.000129812	0.000321624
0_5_3_(H2O)HO_LJ	-8.967	-75.359	-25.201	32.8	-32.234	31.988	12.899	-10.317	-13.028	-98.584	-58.748	-69.521		X0_5_3_.H2O.HO_LJ	-0.00191945	319	0.0172117	0.144648	0.0483721	-0.062958	0.0618716	-0.0613994	-0.024759	0.019803	0.0250066	0.189227	0.112764	0.133442
8_3_4_Ar(N-H)_LJ	-1.644	-5.853	-4.725	-8.653	-5.787	-7.239	-8.248	-2.184	-2.133	-6.395	-4.229	-5.979		X8_3_4_Ar.N.H._LJ	-0.0001883	320	0.000309566	0.00110212	0.000889719	0.00162936	0.00108969	0.00136311	0.0015531	0.000411248	0.000401645	0.00120418	0.000796322	0.00112585
9_1_3_(H2O)HO_LJ	-2.07	-10.603	-4.469	-18.873	-12.383	-12.621	-17.673	-3.465	-2.893	-10.184	-4.717	-10.206		X9_1_3_.H2O.HO_LJ	-0.000266408	321	0.000551465	0.00282472	0.00119058	0.00502792	0.00329893	0.00336234	0.00470823	0.000923104	0.000770718	0.0027131	0.00125665	0.00271896
0_5_3_O-H_LJ	-15.618	-130.63	-23.562	33.072	-56.046	32.337	31.073	-9.603	-12.133	-169.055	-100.498	-120.623		X0_5_3_O.H_LJ	-0.00449735	322	0.0702396	0.587489	0.105967	-0.148736	0.252059	-0.145431	-0.139746	0.0431881	0.0545664	0.7603	0.451975	0.542484
7_2_2_Ar(N-H)_LJ	-6.024	-28.034	-22.514	-39.303	-27.271	-41.741	-39.459	-9.077	-8.908	-32.817	-17.839	-23.666		X7_2_2_Ar.N.H._LJ	-0.0010684	323	0.00643604	0.0299515	0.024054	0.0419913	0.0291363	0.0445961	0.042158	0.00969787	0.00951731	0.0350617	0.0190592	0.0252848
10_0_5_SH_LJ	-1.926	-9.804	-2.94	-13.795	-7.69	-8.502	-12.059	-2.761	-2.291	-7.77	-3.913	-9.961		X10_0_5_SH_LJ	-0.000189166	324	0.000364333	0.00185458	0.000556147	0.00260954	0.00145468	0.00160829	0.00228115	0.000522286	0.000433378	0.00146982	0.000740205	0.00188428
10_0_5_Ar(N-H)_LJ	-0.951	-4.842	-1.452	-6.808	-3.796	-4.199	-5.954	-1.364	-1.132	-3.837	-1.933	-4.919		X10_0_5_Ar.N.H._LJ	-9.33271e-05	325	8.87541e-05	0.00045189	0.000135511	0.000635371	0.00035427	0.000391881	0.00055567	0.000127298	0.000105646	0.000358096	0.000180401	0.000459076
10_1_5_(H2O)HO_LJ	-0.797	-3.419	-1.472	-4.881	-2.904	-3.309	-4.438	-1.181	-1.029	-3.018	-1.659	-3.528		X10_1_5_.H2O.HO_LJ	-7.12325e-05	326	5.67723e-05	0.000243544	0.000104854	0.000347686	0.000206859	0.000235708	0.00031613	8.41256e-05	7.32983e-05	0.00021498	0.000118175	0.000251308
9_1_5_O-H_LJ	-2.175	-9.706	-2.15	-15.407	-9.255	-10.041	-12.934	-1.792	-1.516	-8.963	-4.857	-10.9		X9_1_5_O.H_LJ	-0.000226869	327	0.00049344	0.00220199	0.000487768	0.00349537	0.00209967	0.00227799	0.00293432	0.000406549	0.000343933	0.00203343	0.0011019	0.00247287
9_2_3_SH_LJ	-3.466	-14.306	-8.783	-22.102	-15.513	-17.025	-21.802	-4.921	-4.518	-14.502	-8.053	-13.465		X9_2_3_SH_LJ	-0.000379916	328	0.00131679	0.00543507	0.0033368	0.0083969	0.00589363	0.00646806	0.00828292	0.00186957	0.00171646	0.00550954	0.00305946	0.00511556
9_2_3_Ar(N-H)_LJ	-1.712	-7.064	-4.338	-10.905	-7.651	-8.406	-10.759	-2.431	-2.232	-7.161	-3.978	-6.649		X9_2_3_Ar.N.H._LJ	-0.00018741	329	0.000320846	0.00132387	0.000812986	0.00204371	0.00143388	0.00157537	0.00201635	0.000455594	0.0004183	0.00134205	0.000745518	0.00124609
7_3_4_(H2O)HO_LJ	-2.424	-8.869	-7.887	-13.628	-8.781	-11.801	-12.69	-3.495	-3.474	-10.201	-7.125	-9.265		X7_3_4_.H2O.HO_LJ	-0.000327677	330	0.000794289	0.00290617	0.00258439	0.00446558	0.00287733	0.00386692	0.00415822	0.00114523	0.00113835	0.00334263	0.0023347	0.00303593
7_0_3_SH_LJ	-19.077	-126.929	-30.643	33.27	33.262	-109.297	32.508	-39.622	-26.901	-126.611	-52.967	-115.455		X7_0_3_SH_LJ	-0.00377128	331	0.0719448	0.478685	0.115563	-0.125471	-0.12544	0.41219	-0.122597	0.149426	0.101451	0.477486	0.199754	0.435413
8_1_0_Ar(N-H)_LJ	-6.073	-28.373	-19.826	-37.472	-27.484	-43.676	-38.622	-9.254	-8.592	-34.004	-13.983	-21.291		X8_1_0_Ar.N.H._LJ	-0.0010423	332	0.00632991	0.0295733	0.0206647	0.0390572	0.0286467	0.0455236	0.0402558	0.00964547	0.00895547	0.0354425	0.0145745	0.0221917
7_1_-1_Ar(N-H)_C	31.343	31.057	31.121	30.744	31.368	11.53	31.108	31.351	31.51	31.162	31.329	30.638		X7_1_.1_Ar.N.H._C	-0.000374066	333	-0.0117244	-0.0116174	-0.0116413	-0.0115003	-0.0117337	-0.00431298	-0.0116364	-0.0117273	-0.0117868	-0.0116566	-0.0117191	-0.0114606
6_1_2_Ar(N-H)_LJ	-17.085	15.688	-41.079	33.024	33.35	32.622	32.49	-30.578	-27.719	-22.097	-56.173	-77.879		X6_1_2_Ar.N.H._LJ	0.000946153	334	-0.016165	0.0148432	-0.038867	0.0312457	0.0315542	0.0308654	0.0307405	-0.0289315	-0.0262264	-0.0209071	-0.0531482	-0.0736854
5_0_-3_Ar(N-H)_C	31.623	31.5	31.742	30.779	31.392	26.767	31.101	31.551	31.794	31.317	31.609	30.774		X5_0_.3_Ar.N.H._C	-8.70472e-05	335	-0.00275269	-0.00274199	-0.00276305	-0.00267923	-0.00273259	-0.00232999	-0.00270726	-0.00274643	-0.00276758	-0.00272606	-0.00275148	-0.00267879
6_0_6_(H2O)HO_LJ	-4.558	-17.784	-7.237	-31.888	-16.14	-22.042	-25.7	-7.28	-5.468	-19.898	-11.639	-30.973		X6_0_6_.H2O.HO_LJ	-0.000481942	336	0.00219669	0.00857085	0.00348781	0.0153682	0.00777854	0.010623	0.0123859	0.00350853	0.00263526	0.00958967	0.00560932	0.0149272
9_3_-1_Ar(N-H)_C	30.74	25.759	27.063	22.506	30.876	16.367	26.577	30.78	31.014	28.389	30.971	22.281		X9_3_.1_Ar.N.H._C	-0.000417717	337	-0.0128406	-0.01076	-0.0113047	-0.00940113	-0.0128974	-0.00683677	-0.0111017	-0.0128573	-0.0129551	-0.0118586	-0.0129371	-0.00930715
8_3_4_COO-_LJ	-1.704	-6.075	-7.949	-8.997	-6.025	-7.513	-8.565	-3.669	-3.583	-6.638	-4.387	-6.206		X8_3_4_COO._LJ	-0.000278424	338	0.000474434	0.00169142	0.00221319	0.00250498	0.0016775	0.0020918	0.0023847	0.00102154	0.000997592	0.00184818	0.00122144	0.0017279
8_0_-3_Ar(N-H)_C	31.239	30.845	31.264	27.546	31.158	14.537	30.415	31.11	31.406	30.631	31.203	26.67		X8_0_.3_Ar.N.H._C	-0.0003706	339	-0.0115772	-0.0114312	-0.0115864	-0.0102085	-0.0115472	-0.00538741	-0.0112718	-0.0115294	-0.0116391	-0.0113518	-0.0115638	-0.0098839
8_0_7_COO-_LJ	-1.255	-5.112	-2.898	-7.379	-3.806	-5.218	-6.517	-2.714	-2.242	-4.902	-2.677	-6.959		X8_0_7_COO._LJ	-0.000116582	340	0.00014631	0.000595965	0.000337853	0.000860256	0.00044371	0.000608323	0.000759762	0.000316402	0.000261376	0.000571483	0.000312089	0.000811291
6_1_2_SH_LJ	-34.623	21.067	-83.324	33.318	33.644	32.918	32.794	-62.126	-56.306	-55.659	-114.525	-159.397		X6_1_2_SH_LJ	0.00103326	341	-0.0357747	0.0217678	-0.0860957	0.0344263	0.0347631	0.034013	0.0338849	-0.0641926	-0.058179	-0.0575104	-0.118335	-0.164699
9_1_3_SH_LJ	-4.345	-22.134	-8.723	-38.467	-25.141	-26.288	-36.247	-6.759	-5.646	-21.245	-9.891	-21.282		X9_1_3_SH_LJ	-0.000525633	342	0.00228388	0.0116344	0.0045851	0.0202195	0.0132149	0.0138178	0.0190526	0.00355275	0.00296772	0.0111671	0.00519904	0.0111865
9_1_3_Ar(N-H)_LJ	-2.146	-10.927	-4.309	-18.94	-12.374	-12.974	-17.859	-3.338	-2.789	-10.487	-4.885	-10.505		X9_1_3_Ar.N.H._LJ	-0.000258863	343	0.000555519	0.00282859	0.00111544	0.00490286	0.00320316	0.00335848	0.00462303	0.000864083	0.000721968	0.00271469	0.00126454	0.00271935
9_1_6_SH_LJ	-1.944	-7.918	-3.174	-11.663	-6.648	-8.163	-10.249	-2.644	-2.275	-7.488	-4.216	-9.293		X9_1_6_SH_LJ	-0.000171296	344	0.000333	0.00135633	0.000543695	0.00199783	0.00113878	0.00139829	0.00175562	0.000452908	0.0003897	0.00128267	0.000722186	0.00159186
9_1_6_Ar(N-H)_LJ	-0.96	-3.911	-1.568	-5.758	-3.283	-4.032	-5.062	-1.306	-1.124	-3.699	-2.083	-4.589		X9_1_6_Ar.N.H._LJ	-8.45443e-05	345	8.11626e-05	0.000330653	0.000132566	0.000486806	0.000277559	0.000340883	0.000427963	0.000110415	9.50278e-05	0.000312729	0.000176106	0.000387974
10_2_-2_Ar(N-H)_C	30.673	25.661	29.936	21.166	30.73	14.225	24.772	30.517	30.955	26.004	30.824	20.75		X10_2_.2_Ar.N.H._C	-0.000303576	346	-0.00931157	-0.00779005	-0.00908784	-0.00642548	-0.00932888	-0.00431836	-0.00752017	-0.00926422	-0.00939718	-0.00789418	-0.00935741	-0.00629919
10_4_-3_Ar(N-H)_C	29.135	20.33	24.058	16.45	29.529	16.626	19.795	27.699	30.267	21.558	30.671	16.276		X10_4_.3_Ar.N.H._C	-0.000272397	347	-0.00793627	-0.00553782	-0.00655331	-0.00448092	-0.0080436	-0.00452886	-0.00539209	-0.00754511	-0.00824462	-0.00587232	-0.00835467	-0.00443353
8_2_2_SH_LJ	-7.037	-31.193	-23.473	-47.512	-36.289	-43.809	-50.242	-10.352	-9.789	-34.642	-18.007	-26.756		X8_2_2_SH_LJ	-0.000992457	348	0.00698392	0.0309577	0.023296	0.0471536	0.0360153	0.0434786	0.049863	0.0102739	0.00971517	0.0343807	0.0178712	0.0265542
8_2_2_Ar(N-H)_LJ	-3.476	-15.39	-11.589	-23.39	-17.823	-21.599	-24.736	-5.112	-4.834	-17.088	-8.893	-13.208		X8_2_2_Ar.N.H._LJ	-0.000488231	349	0.00169709	0.00751387	0.00565811	0.0114197	0.00870174	0.0105453	0.0120769	0.00249584	0.00236011	0.00834289	0.00434184	0.00644855
8_0_3_(H2O)HO_LJ	-4.668	-33.764	-8.126	-48.744	-29.118	-44.359	-47.649	-9.559	-6.718	-31.914	-11.485	-35.91		X8_0_3_.H2O.HO_LJ	-0.000729746	350	0.00340645	0.0246391	0.00592991	0.0355707	0.0212487	0.0323708	0.0347717	0.00697564	0.00490243	0.0232891	0.00838113	0.0262052
10_0_6_(H2O)HO_LJ	-0.698	-3.21	-1.114	-4.209	-2.328	-2.788	-3.739	-1.02	-0.867	-2.601	-1.394	-3.408		X10_0_6_.H2O.HO_LJ	-5.93114e-05	351	4.13993e-05	0.000190389	6.60729e-05	0.000249642	0.000138077	0.00016536	0.000221765	6.04976e-05	5.14229e-05	0.000154269	8.268e-05	0.000202133
10_1_5_SH_LJ	-1.675	-7.172	-2.875	-10.205	-6.074	-6.944	-9.298	-2.305	-2.009	-6.331	-3.483	-7.394		X10_1_5_SH_LJ	-0.000142636	352	0.000238915	0.00102299	0.000410079	0.0014556	0.000866372	0.000990465	0.00132623	0.000328776	0.000286556	0.000903029	0.000496802	0.00105465
10_1_5_Ar(N-H)_LJ	-0.827	-3.542	-1.42	-5.039	-2.999	-3.43	-4.592	-1.139	-0.993	-3.127	-1.721	-3.652		X10_1_5_Ar.N.H._LJ	-7.04151e-05	353	5.82333e-05	0.00024941	9.99895e-05	0.000354822	0.000211175	0.000241524	0.000323346	8.02028e-05	6.99222e-05	0.000220188	0.000121184	0.000257156
6_2_4_O-H_LJ	-9.746	-40.184	-12.955	-68.83	-43.448	-56.943	-55.484	-8.373	-7.86	-46.947	-35.05	-45.737		X6_2_4_O.H_LJ	-0.00149486	354	0.0145689	0.0600694	0.0193659	0.102891	0.0649486	0.0851217	0.0829407	0.0125164	0.0117496	0.0701791	0.0523948	0.0683703
8_4_-3_Ar(N-H)_C	30.336	22.183	23.134	17.667	30.365	21.468	22.171	30.191	30.804	25.117	31.096	17.533		X8_4_.3_Ar.N.H._C	-0.000342026	355	-0.0103757	-0.00758716	-0.00791242	-0.00604257	-0.0103856	-0.00734261	-0.00758305	-0.0103261	-0.0105358	-0.00859066	-0.0106356	-0.00599674
7_1_6_(H2O)HO_LJ	-2.197	-8.599	-3.825	-15.06	-8.032	-10.816	-12.642	-3.353	-2.76	-9.638	-5.526	-12.385		X7_1_6_.H2O.HO_LJ	-0.000228582	356	0.000502195	0.00196558	0.000874327	0.00344245	0.00183597	0.00247234	0.00288973	0.000766436	0.000630887	0.00220307	0.00126314	0.00283099
9_1_-2_Ar(N-H)_C	31.03	30.133	30.885	25.368	31.041	13.444	29.829	30.945	31.225	30.003	31.046	24.666		X9_1_.2_Ar.N.H._C	-0.000431139	357	-0.0133782	-0.0129915	-0.0133157	-0.0109371	-0.013383	-0.00579623	-0.0128604	-0.0133416	-0.0134623	-0.0129355	-0.0133851	-0.0106345
9_2_6_COO-_LJ	-0.828	-2.989	-2.459	-4.382	-2.518	-3.365	-4.107	-1.752	-1.585	-3.084	-1.83	-3.437		X9_2_6_COO._LJ	-8.174e-05	358	6.76807e-05	0.000244321	0.000200999	0.000358185	0.000205821	0.000275055	0.000335706	0.000143208	0.000129558	0.000252086	0.000149584	0.00028094
1_5_3_Ar(N-H)_LJ	-8.532	-54.97	-29.307	31.856	-26.703	31.552	-85.307	-8.837	-11.7	-71.869	-31.793	-51.535		X1_5_3_Ar.N.H._LJ	0.00494657	359	-0.0422041	-0.271913	-0.144969	0.157578	-0.132088	0.156074	-0.421977	-0.0437128	-0.0578748	-0.355505	-0.157266	-0.254921
7_2_2_O-H_LJ	-10.138	-48.693	-22.007	-71.668	-54.612	-73.815	-70.564	-8.803	-8.634	-57.116	-30.204	-40.265		X7_2_2_O.H_LJ	-0.00167667	360	0.0169981	0.0816423	0.0368986	0.120164	0.0915665	0.123764	0.118313	0.0147598	0.0144764	0.0957649	0.0506423	0.0675113
1_1_1_Ar(N-H)_C	31.97	22.716	31.72	31.52	31.873	31.8	31.83	31.957	31.994	31.678	31.959	31.693		X1_1_1_Ar.N.H._C	-0.000182518	361	-0.00583509	-0.00414607	-0.00578946	-0.00575295	-0.00581738	-0.00580406	-0.00580954	-0.00583271	-0.00583947	-0.00578179	-0.00583308	-0.00578453
11_1_5_COO-_LJ	-0.561	-2.273	-1.55	-2.936	-1.751	-2.085	-2.844	-1.203	-1.08	-1.938	-1.102	-2.189		X11_1_5_COO._LJ	-4.97444e-05	362	2.79066e-05	0.000113069	7.71038e-05	0.000146049	8.71024e-05	0.000103717	0.000141473	5.98425e-05	5.37239e-05	9.64046e-05	5.48183e-05	0.00010889
11_0_5_COO-_LJ	-0.628	-2.97	-1.562	-3.738	-2.107	-2.464	-3.528	-1.387	-1.199	-2.292	-1.207	-2.766		X11_0_5_COO._LJ	-5.72629e-05	363	3.59611e-05	0.000170071	8.94446e-05	0.000214049	0.000120653	0.000141096	0.000202023	7.94236e-05	6.86582e-05	0.000131246	6.91163e-05	0.000158389
11_0_6_COO-_LJ	-0.495	-2.162	-1.197	-2.601	-1.462	-1.812	-2.453	-1.052	-0.924	-1.706	-0.942	-2.105		X11_0_6_COO._LJ	-4.25418e-05	364	2.10582e-05	9.19754e-05	5.09225e-05	0.000110651	6.21961e-05	7.70858e-05	0.000104355	4.4754e-05	3.93086e-05	7.25763e-05	4.00744e-05	8.95505e-05
8_1_1_Ar(N-H)_LJ	-5.468	-29.117	-15.024	-42.558	-26.412	-46.125	-42.139	-8.915	-7.727	-33.857	-13.074	-23.366		X8_1_1_Ar.N.H._LJ	-0.000891011	365	0.00487205	0.0259436	0.0133865	0.0379196	0.0235334	0.0410979	0.0375463	0.00794336	0.00688484	0.0301669	0.0116491	0.0208194
9_3_4_(H2O)HO_LJ	-1.046	-3.602	-3.029	-5.095	-3.436	-4.167	-5.026	-1.469	-1.428	-3.757	-2.439	-3.588		X9_3_4_.H2O.HO_LJ	-0.00010344	366	0.000108198	0.000372589	0.000313319	0.000527025	0.000355418	0.000431033	0.000519887	0.000151953	0.000147712	0.000388623	0.000252289	0.000371141
7_3_4_SH_LJ	-5.088	-18.551	-15.382	-28.364	-18.194	-24.68	-26.534	-6.821	-6.779	-21.33	-14.922	-19.392		X7_3_4_SH_LJ	-0.000644147	367	0.00327742	0.0119496	0.00990826	0.0182706	0.0117196	0.0158975	0.0170918	0.00439372	0.00436667	0.0137396	0.00961196	0.0124913
10_1_4_(H2O)HO_LJ	-1.009	-4.59	-1.98	-6.897	-4.223	-4.561	-6.453	-1.548	-1.339	-4.057	-2.12	-4.477		X10_1_4_.H2O.HO_LJ	-9.15064e-05	368	9.233e-05	0.000420014	0.000181183	0.00063112	0.000386432	0.000417361	0.000590491	0.000141652	0.000122527	0.000371241	0.000193994	0.000409674
11_3_-3_Ar(N-H)_C	29.539	20.903	26.493	16.943	29.645	14.495	19.901	27.604	30.37	21.164	30.43	16.658		X11_3_.3_Ar.N.H._C	-0.000249293	369	-0.00736385	-0.00521096	-0.00660451	-0.00422376	-0.00739028	-0.0036135	-0.00496117	-0.00688147	-0.00757102	-0.00527603	-0.00758597	-0.00415272
10_1_-3_Ar(N-H)_C	30.79	26.833	30.688	21.124	30.727	13.822	24.639	30.499	31.03	25.769	30.843	20.542		X10_1_.3_Ar.N.H._C	-0.000269912	370	-0.00831058	-0.00724254	-0.00828305	-0.00570162	-0.00829358	-0.00373072	-0.00665036	-0.00823204	-0.00837536	-0.00695536	-0.00832489	-0.00554453
7_3_4_Ar(N-H)_LJ	-2.513	-9.16	-7.596	-13.998	-8.974	-12.186	-13.101	-3.369	-3.348	-10.532	-7.369	-9.576		X7_3_4_Ar.N.H._LJ	-0.000317505	371	0.000797889	0.00290834	0.00241177	0.00444443	0.00284929	0.00386911	0.00415963	0.00106967	0.00106301	0.00334396	0.00233969	0.00304043
8_1_2_(H2O)HO_LJ	-4.49	-25.714	-11.242	-45.982	-30.902	-41.037	-46.427	-8.131	-6.727	-28.406	-11.2	-22.712		X8_1_2_.H2O.HO_LJ	-0.000684602	372	0.00307386	0.0176039	0.00769629	0.0314794	0.0211556	0.028094	0.031784	0.0055665	0.00460532	0.0194468	0.00766754	0.0155487
9_2_-1_Ar(N-H)_C	30.93	29.027	30.297	25.007	31.016	14.228	29.313	30.926	31.147	29.821	31.01	24.51		X9_2_.1_Ar.N.H._C	-0.000423711	373	-0.0131054	-0.0122991	-0.0128372	-0.0105957	-0.0131418	-0.00602856	-0.0124202	-0.0131037	-0.0131973	-0.0126355	-0.0131393	-0.0103852
9_4_-2_Ar(N-H)_C	30.229	22.171	22.94	18.672	30.493	18.343	22.591	30.249	30.738	24.822	30.922	18.619		X9_4_.2_Ar.N.H._C	-0.000390384	374	-0.0118009	-0.00865521	-0.00895542	-0.00728926	-0.011904	-0.00716082	-0.00881918	-0.0118087	-0.0119996	-0.00969012	-0.0120715	-0.00726857
10_0_7_COO-_LJ	-0.561	-2.32	-1.314	-2.883	-1.569	-2.074	-2.676	-1.171	-1.02	-1.961	-1.093	-2.538		X10_0_7_COO._LJ	-4.67822e-05	375	2.62448e-05	0.000108535	6.14719e-05	0.000134873	7.34013e-05	9.70263e-05	0.000125189	5.4782e-05	4.77179e-05	9.174e-05	5.1133e-05	0.000118733
7_3_4_COO-_LJ	-2.606	-9.516	-12.796	-14.582	-9.372	-12.661	-13.614	-5.665	-5.631	-10.944	-7.651	-9.945		X7_3_4_COO._LJ	-0.000464958	376	0.00121168	0.00442454	0.0059496	0.00678002	0.00435759	0.00588683	0.00632994	0.00263399	0.00261818	0.0050885	0.00355739	0.00462401
9_0_6_O-H_LJ	-1.89	-8.914	-1.596	-12.829	-7.049	-8.133	-10.645	-1.526	-1.253	-7.523	-3.986	-10.589		X9_0_6_O.H_LJ	-0.000173209	377	0.000327366	0.00154399	0.000276442	0.0022221	0.00122095	0.00140871	0.00184382	0.000264318	0.000217032	0.00130306	0.000690413	0.00183412
7_0_3_COO-_LJ	-9.793	-67.728	-25.576	32.885	32.884	-68.41	32.025	-33.719	-22.518	-68.092	-27.36	-65.299		X7_0_3_COO._LJ	-0.00242303	378	0.0237287	0.164107	0.0619714	-0.0796813	-0.0796789	0.165759	-0.0775975	0.0817021	0.0545618	0.164989	0.0662941	0.158221
10_0_6_SH_LJ	-1.467	-6.732	-2.175	-8.807	-4.876	-5.851	-7.838	-1.992	-1.693	-5.456	-2.927	-7.14		X10_0_6_SH_LJ	-0.000119307	379	0.000175024	0.000803177	0.000259493	0.00105074	0.000581742	0.000698067	0.000935131	0.00023766	0.000201987	0.000650941	0.000349212	0.000851854
10_0_6_Ar(N-H)_LJ	-0.725	-3.325	-1.074	-4.349	-2.408	-2.89	-3.871	-0.984	-0.836	-2.695	-1.446	-3.526		X10_0_6_Ar.N.H._LJ	-5.88751e-05	380	4.26845e-05	0.00019576	6.32319e-05	0.000256048	0.000141771	0.000170149	0.000227906	5.79331e-05	4.92196e-05	0.000158668	8.51334e-05	0.000207594
1_1_2_Ar(N-H)_C	31.899	31.423	31.688	31.581	31.843	31.767	31.795	31.922	31.902	31.698	31.862	31.698		X1_1_2_Ar.N.H._C	-2.13298e-05	381	-0.000680399	-0.000670246	-0.000675898	-0.000673616	-0.000679205	-0.000677583	-0.000678181	-0.00068089	-0.000680463	-0.000676112	-0.00067961	-0.000676112
7_0_-2_Ar(N-H)_C	31.405	31.2	31.382	30.727	31.386	11.814	31.111	31.357	31.562	31.157	31.351	30.62		X7_0_.2_Ar.N.H._C	-0.000363327	382	-0.0114103	-0.0113358	-0.0114019	-0.011164	-0.0114034	-0.00429235	-0.0113035	-0.0113929	-0.0114673	-0.0113202	-0.0113907	-0.0111251
6_2_3_O-H_LJ	-13.716	-62.425	-22.904	-91.628	-62.249	-87.641	-77.713	-12.037	-12.064	-71.941	-52.221	-59.598		X6_2_3_O.H_LJ	-0.00237892	383	0.0326293	0.148504	0.0544869	0.217976	0.148086	0.208491	0.184873	0.0286351	0.0286993	0.171142	0.12423	0.141779
10_2_4_(H2O)HO_LJ	-0.847	-3.239	-1.946	-4.601	-2.989	-3.414	-4.503	-1.227	-1.13	-3.083	-1.811	-3.155		X10_2_4_.H2O.HO_LJ	-6.99475e-05	384	5.92455e-05	0.00022656	0.000136118	0.000321828	0.000209073	0.000238801	0.000314973	8.58255e-05	7.90406e-05	0.000215648	0.000126675	0.000220684
11_2_-3_Ar(N-H)_C	30.152	22.621	29.287	18.195	30.092	13.767	21.187	29.081	30.67	22.269	30.52	17.803		X11_2_.3_Ar.N.H._C	-0.000226676	385	-0.00683473	-0.00512763	-0.00663865	-0.00412436	-0.00682113	-0.00312064	-0.00480258	-0.00659196	-0.00695214	-0.00504784	-0.00691814	-0.00403551
10_0_4_(H2O)HO_LJ	-1.172	-6.532	-1.992	-10.009	-5.585	-5.839	-9.008	-1.899	-1.543	-5.18	-2.403	-6.262		X10_0_4_.H2O.HO_LJ	-0.000114683	386	0.000134409	0.000749112	0.000228449	0.00114787	0.000640507	0.000669636	0.00103307	0.000217784	0.000176956	0.00059406	0.000275584	0.000718147
10_1_4_SH_LJ	-2.119	-9.62	-3.866	-14.375	-8.806	-9.564	-13.481	-3.022	-2.614	-8.504	-4.451	-9.377		X10_1_4_SH_LJ	-0.000182768	387	0.000387286	0.00175823	0.000706581	0.00262729	0.00160946	0.00174799	0.0024639	0.000552325	0.000477756	0.00155426	0.000813501	0.00171382
10_1_4_Ar(N-H)_LJ	-1.047	-4.751	-1.91	-7.095	-4.347	-4.723	-6.655	-1.492	-1.291	-4.2	-2.199	-4.631		X10_1_4_Ar.N.H._LJ	-9.02262e-05	388	9.44668e-05	0.000428665	0.000172332	0.000640155	0.000392213	0.000426138	0.000600455	0.000134617	0.000116482	0.00037895	0.000198407	0.000417837
6_1_2_COO-_LJ	-17.806	-11.259	-70.285	32.937	33.279	32.484	32.365	-53.132	-48.089	-51.036	-60.314	-85.215		X6_1_2_COO._LJ	-0.000273249	389	0.00486547	0.00307651	0.0192053	-0.00899999	-0.00909344	-0.00887621	-0.00884369	0.0145182	0.0131403	0.0139455	0.0164807	0.0232849
6_2_0_Ar(N-H)_C	31.364	30.886	29.726	30.882	31.411	19.072	31.158	31.438	31.535	31.269	31.389	30.847		X6_2_0_Ar.N.H._C	-0.000275989	390	-0.00865612	-0.00852419	-0.00820405	-0.00852309	-0.00866909	-0.00526366	-0.00859926	-0.00867654	-0.00870331	-0.0086299	-0.00866302	-0.00851343
0_5_4_(H2O)HO_LJ	-5.827	-64.268	-14.463	34.141	-15.344	33.343	33.251	-6.52	-7.499	31.822	-38.629	-66.268		X0_5_4_.H2O.HO_LJ	-0.00228612	391	0.0133212	0.146924	0.0330641	-0.0780503	0.0350782	-0.076226	-0.0760157	0.0149055	0.0171436	-0.0727488	0.0883104	0.151496
0_5_4_O-H_LJ	-10.15	-111.476	-13.49	34.397	-26.715	33.604	33.514	-6.066	-6.978	32.201	-66.916	-114.45		X0_5_4_O.H_LJ	-0.00324905	392	0.0329779	0.362191	0.0438297	-0.111758	0.0867985	-0.109181	-0.108889	0.0197088	0.0226719	-0.104623	0.217414	0.371854
0_5_4_COO-_LJ	-6.261	-66.934	-23.49	34.269	-16.436	33.491	33.406	-10.566	-12.155	32.227	-39.831	-66.757		X0_5_4_COO._LJ	-0.00259282	393	0.0162336	0.173548	0.0609053	-0.0888533	0.0426156	-0.0868361	-0.0866157	0.0273957	0.0315157	-0.0835588	0.103275	0.173089
0_5_4_SH_LJ	-12.217	-127.494	-28.177	34.622	-31.999	33.853	33.772	-12.725	-14.635	32.698	-75.259	-123.72		X0_5_4_SH_LJ	-0.00399831	394	0.0488474	0.509761	0.11266	-0.13843	0.127942	-0.135355	-0.135031	0.0508785	0.0585153	-0.130737	0.300909	0.494671
0_5_4_Ar(N-H)_LJ	-6.034	-62.585	-13.911	34.329	-15.795	33.561	33.48	-6.285	-7.228	32.395	-36.867	-60.3		X0_5_4_Ar.N.H._LJ	-0.00225017	395	0.0135775	0.140827	0.0313021	-0.0772461	0.0355414	-0.0755179	-0.0753357	0.0141423	0.0162642	-0.0728942	0.082957	0.135685
9_3_4_SH_LJ	-2.196	-7.557	-5.913	-10.667	-7.186	-8.742	-10.535	-2.869	-2.788	-7.879	-5.121	-7.527		X9_3_4_SH_LJ	-0.00020414	396	0.000448292	0.00154269	0.00120708	0.00217756	0.00146695	0.00178459	0.00215062	0.000585678	0.000569143	0.00160842	0.0010454	0.00153656
9_0_3_(H2O)HO_LJ	-2.528	-16.695	-4.455	-31.658	-18.581	-18.428	-28.741	-4.667	-3.507	-14.499	-5.601	-16.264		X9_0_3_.H2O.HO_LJ	-0.000334652	397	0.000846001	0.00558702	0.00149088	0.0105944	0.00621817	0.00616697	0.00961824	0.00156182	0.00117363	0.00485212	0.00187439	0.00544278
6_1_3_Ar(N-H)_LJ	-12.682	-55.434	-25.692	32.512	32.598	-67.33	-26.298	-22.854	-19.478	-66.345	-44.117	-65.526		X6_1_3_Ar.N.H._LJ	0.00182006	398	-0.023082	-0.100893	-0.046761	0.0591738	0.0593303	-0.122545	-0.0478639	-0.0415956	-0.0354511	-0.120752	-0.0802955	-0.119261
9_3_4_Ar(N-H)_LJ	-1.085	-3.732	-2.921	-5.267	-3.548	-4.318	-5.203	-1.417	-1.377	-3.892	-2.529	-3.718		X9_3_4_Ar.N.H._LJ	-0.000100743	399	0.000109306	0.000375974	0.000294271	0.000530614	0.000357437	0.000435009	0.000524167	0.000142753	0.000138723	0.000392093	0.00025478	0.000374563
9_0_3_Ar(N-H)_LJ	-2.62	-17.117	-4.295	-29.863	-17.9	-18.826	-27.779	-4.491	-3.38	-14.857	-5.795	-16.581		X9_0_3_Ar.N.H._LJ	-0.000323559	400	0.000847724	0.00553835	0.00138968	0.00966243	0.0057917	0.00609132	0.00898814	0.0014531	0.00109363	0.00480711	0.00187502	0.00536493
9_0_3_SH_LJ	-5.305	-34.69	-8.695	-61.036	-36.505	-38.168	-56.632	-9.097	-6.844	-30.113	-11.735	-33.623		X9_0_3_SH_LJ	-0.000657925	401	0.00349029	0.0228234	0.00572066	0.0401571	0.0240175	0.0251117	0.0372596	0.00598514	0.00450284	0.0198121	0.00772075	0.0221214
11_1_6_COO-_LJ	-0.446	-1.71	-1.178	-2.14	-1.248	-1.578	-2.067	-0.927	-0.839	-1.483	-0.866	-1.716		X11_1_6_COO._LJ	-3.65379e-05	402	1.62959e-05	6.24798e-05	4.30417e-05	7.81911e-05	4.55993e-05	5.76568e-05	7.55239e-05	3.38707e-05	3.06553e-05	5.41857e-05	3.16418e-05	6.26991e-05
10_4_-2_Ar(N-H)_C	29.913	21.033	23.451	17.676	30.097	16.34	21.061	29.493	30.472	22.773	30.688	17.597		X10_4_.2_Ar.N.H._C	-0.000356897	403	-0.0106759	-0.00750661	-0.00836959	-0.00630851	-0.0107415	-0.00583169	-0.0075166	-0.010526	-0.0108754	-0.00812761	-0.0109524	-0.00628031
7_1_6_SH_LJ	-4.609	-17.99	-7.466	-31.244	-16.617	-22.633	-26.427	-6.542	-5.387	-20.166	-11.577	-25.781		X7_1_6_SH_LJ	-0.000449664	404	0.0020725	0.00808945	0.00335719	0.0140493	0.00747206	0.0101772	0.0118833	0.0029417	0.00242234	0.00906791	0.00520575	0.0115928
0_4_4_Ar(N-H)_LJ	-10.204	-58.702	-22.101	37.25	-23.901	36.151	35.76	-9.868	-10.603	34.193	27.327	32.796		X0_4_4_Ar.N.H._LJ	-0.00244934	405	0.024993	0.143781	0.0541328	-0.0912378	0.0585416	-0.088546	-0.0875883	0.0241701	0.0259703	-0.0837502	-0.0669331	-0.0803285
0_4_4_SH_LJ	-20.669	-128.822	-44.829	37.543	-48.451	36.444	36.053	-19.983	-21.473	34.486	31.192	33.091		X0_4_4_SH_LJ	-0.00455236	406	0.0940928	0.586444	0.204078	-0.170909	0.220566	-0.165906	-0.164126	0.0909698	0.0977529	-0.156993	-0.141997	-0.150642
0_4_4_COO-_LJ	-10.611	-86.566	-37.813	37.195	-24.948	36.095	35.704	-16.623	-17.872	34.131	3.196	32.69		X0_4_4_COO._LJ	-0.00338014	407	0.0358666	0.292605	0.127813	-0.125724	0.0843277	-0.122006	-0.120684	0.056188	0.0604098	-0.115367	-0.0108029	-0.110497
0_4_4_O-H_LJ	-17.236	-178.482	-21.737	37.328	-40.664	36.228	35.836	-9.545	-10.262	34.255	-32.225	32.76		X0_4_4_O.H_LJ	-0.00474337	408	0.0817568	0.846607	0.103107	-0.177061	0.192885	-0.171843	-0.169984	0.0452755	0.0486765	-0.162484	0.152855	-0.155393
0_4_4_(H2O)HO_LJ	-9.899	-105.897	-23.137	37.074	-23.366	35.973	35.581	-10.247	-11.014	33.998	-21.861	32.471		X0_4_4_.H2O.HO_LJ	-0.00331427	409	0.0328079	0.350971	0.0766822	-0.122873	0.0774412	-0.119224	-0.117925	0.0339613	0.0365034	-0.112679	0.0724532	-0.107618
7_1_6_Ar(N-H)_LJ	-2.276	-8.883	-3.687	-15.414	-8.195	-11.176	-13.048	-3.231	-2.66	-9.957	-5.717	-12.723		X7_1_6_Ar.N.H._LJ	-0.000221328	410	0.000503743	0.00196606	0.000816036	0.00341155	0.00181378	0.00247356	0.00288789	0.000715111	0.000588732	0.00220376	0.00126533	0.00281596
8_1_1_SH_LJ	-11.071	-59.13	-30.431	-87.205	-54.895	-94.322	-88.291	-18.06	-15.649	-68.821	-26.479	-47.372		X8_1_1_SH_LJ	-0.00171222	411	0.018956	0.101244	0.0521045	0.149314	0.0939923	0.1615	0.151174	0.0309227	0.0267945	0.117837	0.0453378	0.0811112
8_2_6_COO-_LJ	-1.221	-4.434	-3.64	-7.051	-3.881	-5.488	-6.507	-2.632	-2.347	-4.941	-2.906	-5.495		X8_2_6_COO._LJ	-0.000125164	412	0.000152825	0.000554975	0.000455595	0.000882528	0.00048576	0.000686897	0.000814439	0.00032943	0.000293759	0.000618433	0.000363725	0.000687773
10_2_5_(H2O)HO_LJ	-0.675	-2.498	-1.42	-3.478	-2.154	-2.603	-3.326	-0.957	-0.878	-2.387	-1.429	-2.57		X10_2_5_.H2O.HO_LJ	-5.18035e-05	413	3.49674e-05	0.000129405	7.3561e-05	0.000180173	0.000111585	0.000134845	0.000172298	4.95759e-05	4.54835e-05	0.000123655	7.40272e-05	0.000133135
10_0_4_SH_LJ	-2.46	-13.672	-3.89	-20.716	-11.605	-12.232	-18.733	-3.706	-3.012	-10.847	-5.043	-13.087		X10_0_4_SH_LJ	-0.000230123	414	0.000566102	0.00314624	0.000895177	0.00476722	0.00267057	0.00281486	0.00431089	0.000852835	0.00069313	0.00249614	0.00116051	0.00301162
10_0_4_Ar(N-H)_LJ	-1.215	-6.751	-1.921	-10.217	-5.726	-6.041	-9.244	-1.83	-1.488	-5.356	-2.491	-6.461		X10_0_4_Ar.N.H._LJ	-0.000113506	415	0.00013791	0.000766281	0.000218046	0.00115969	0.000649937	0.000685692	0.00104925	0.000207717	0.000168897	0.00060794	0.000282744	0.000733364
5_1_0_Ar(N-H)_C	31.597	31.311	31.123	31.342	31.604	14.725	31.49	31.644	31.749	31.581	31.504	31.31		X5_1_0_Ar.N.H._C	-0.000325972	416	-0.0102997	-0.0102065	-0.0101452	-0.0102166	-0.010302	-0.00479994	-0.0102649	-0.0103151	-0.0103493	-0.0102945	-0.0102694	-0.0102062
10_1_6_(H2O)HO_LJ	-0.614	-2.451	-1.08	-3.323	-1.913	-2.373	-3.064	-0.873	-0.77	-2.205	-1.255	-2.641		X10_1_6_.H2O.HO_LJ	-4.52318e-05	417	2.77724e-05	0.000110863	4.88504e-05	0.000150305	8.65285e-05	0.000107335	0.00013859	3.94874e-05	3.48285e-05	9.97362e-05	5.6766e-05	0.000119457
6_0_6_SH_LJ	-9.543	-36.97	-14.106	-64.706	-32.626	-45.889	-53.405	-14.181	-10.661	-41.387	-24.251	-62.521		X6_0_6_SH_LJ	-0.000893086	418	0.00852272	0.0330174	0.0125979	0.057788	0.0291378	0.0409828	0.0476952	0.0126648	0.00952119	0.0369621	0.0216582	0.0558366
8_1_0_SH_LJ	-12.296	-57.61	-40.17	-76.36	-56.27	-89.139	-81.811	-18.746	-17.399	-69.123	-28.32	-43.154		X8_1_0_SH_LJ	-0.00192655	419	0.0236889	0.110989	0.0773896	0.147112	0.108407	0.171731	0.157613	0.0361152	0.0335201	0.133169	0.05456	0.0831385
10_2_6_COO-_LJ	-0.566	-2.002	-1.667	-2.722	-1.6	-2.101	-2.628	-1.174	-1.08	-1.953	-1.177	-2.155		X10_2_6_COO._LJ	-5.02675e-05	420	2.84514e-05	0.000100636	8.37959e-05	0.000136828	8.0428e-05	0.000105612	0.000132103	5.9014e-05	5.42889e-05	9.81724e-05	5.91648e-05	0.000108326
8_2_5_O-H_LJ	-2.725	-10.598	-3.156	-17.28	-10.632	-12.809	-14.948	-2.177	-1.942	-11.278	-6.782	-12.306		X8_2_5_O.H_LJ	-0.000259498	421	0.000707133	0.00275017	0.000818977	0.00448413	0.00275899	0.00332392	0.00387898	0.000564928	0.000503946	0.00292662	0.00175992	0.00319339
9_3_3_(H2O)HO_LJ	-1.3	-4.5	-4.5	-6.186	-4.5	-5.226	-6.408	-1.837	-1.823	-4.683	-3.052	-4.168		X9_3_3_.H2O.HO_LJ	-0.00014308	422	0.000186004	0.00064386	0.00064386	0.000885093	0.00064386	0.000747737	0.000916857	0.000262838	0.000260835	0.000670044	0.00043668	0.000596358
6_0_6_Ar(N-H)_LJ	-4.712	-18.243	-6.965	-31.844	-16.05	-22.647	-26.351	-7.001	-5.264	-20.423	-11.969	-30.751		X6_0_6_Ar.N.H._LJ	-0.000436409	423	0.00205636	0.00796141	0.00303959	0.013897	0.00700437	0.00988336	0.0114998	0.0030553	0.00229726	0.00891278	0.00522338	0.01342
10_2_4_SH_LJ	-1.779	-6.795	-3.8	-9.627	-6.253	-7.162	-9.433	-2.397	-2.207	-6.466	-3.802	-6.618		X10_2_4_SH_LJ	-0.000138496	424	0.000246385	0.000941083	0.000526286	0.0013333	0.000866018	0.000991911	0.00130644	0.000331976	0.000305662	0.000895518	0.000526563	0.000916569
10_2_4_Ar(N-H)_LJ	-0.879	-3.356	-1.877	-4.753	-3.088	-3.538	-4.658	-1.184	-1.09	-3.194	-1.878	-3.269		X10_2_4_Ar.N.H._LJ	-6.8394e-05	425	6.01183e-05	0.00022953	0.000128376	0.000325077	0.000211201	0.000241978	0.000318579	8.09785e-05	7.45495e-05	0.00021845	0.000128444	0.00022358
6_1_3_SH_LJ	-25.693	-114.137	-52.068	32.814	32.9	-140.977	-58.49	-46.381	-39.521	-136.247	-89.8	-133.873		X6_1_3_SH_LJ	0.00169665	426	-0.0435921	-0.193651	-0.0883413	0.055674	0.0558199	-0.239189	-0.0992372	-0.0786925	-0.0670534	-0.231164	-0.152359	-0.227136
1_5_3_SH_LJ	-17.276	-111.804	-59.448	32.192	-54.142	31.93	-180.452	-17.892	-23.693	-147.226	-67.724	-104.673		X1_5_3_SH_LJ	0.0089571	427	-0.154743	-1.00144	-0.532482	0.288347	-0.484955	0.286	-1.61633	-0.16026	-0.212221	-1.31872	-0.606611	-0.937567
11_4_-3_Ar(N-H)_C	27.611	19.223	23.69	15.672	28.124	15.041	18.573	26.099	29.884	19.97	30.264	15.508		X11_4_.3_Ar.N.H._C	-0.000228071	428	-0.00629726	-0.0043842	-0.00540299	-0.00357432	-0.00641426	-0.00343041	-0.00423596	-0.00595241	-0.00681566	-0.00455457	-0.00690233	-0.00353692
9_2_4_O-H_LJ	-2.296	-9.231	-2.924	-14.327	-9.5	-10.501	-13.142	-1.842	-1.669	-9.209	-5.317	-9.412		X9_2_4_O.H_LJ	-0.000202798	429	0.000465624	0.00187203	0.000592981	0.00290548	0.00192658	0.00212958	0.00266517	0.000373554	0.00033847	0.00186756	0.00107828	0.00190873
11_3_-2_Ar(N-H)_C	29.162	21.605	26.129	18.037	30.057	14.145	21.054	29.06	30.499	22.223	30.453	17.827		X11_3_.2_Ar.N.H._C	-0.000256739	430	-0.00748703	-0.00554685	-0.00670834	-0.0046308	-0.00771681	-0.00363157	-0.00540539	-0.00746084	-0.00783029	-0.00570551	-0.00781848	-0.00457689
7_3_3_O-H_LJ	-5.562	-21.179	-13.031	-29.869	-22.006	-27.181	-28.553	-4.308	-4.467	-23.727	-16.703	-19.501		X7_3_3_O.H_LJ	-0.000695967	431	0.00387097	0.0147399	0.00906915	0.0207878	0.0153155	0.0189171	0.0198719	0.00299823	0.00310889	0.0165132	0.0116247	0.0135721
10_3_-1_Ar(N-H)_C	30.46	23.903	26.646	20.685	30.684	14.866	24.175	30.459	30.828	25.519	30.757	20.493		X10_3_.1_Ar.N.H._C	-0.000374901	432	-0.0114195	-0.00896126	-0.00998962	-0.00775483	-0.0115035	-0.00557328	-0.00906324	-0.0114191	-0.0115575	-0.0095671	-0.0115308	-0.00768285
5_3_-3_Ar(N-H)_C	31.106	27.55	30.884	20.873	30.958	30.882	27.955	31.233	31.482	30.738	31.623	20.81		X5_3_.3_Ar.N.H._C	-0.000178471	433	-0.00555152	-0.00491688	-0.0055119	-0.00372523	-0.00552511	-0.00551154	-0.00498916	-0.00557419	-0.00561863	-0.00548584	-0.00564379	-0.00371398
8_1_2_SH_LJ	-9.412	-52.791	-21.922	-84.648	-50.483	-81.253	-84.469	-15.833	-13.118	-58.028	-23.415	-46.937		X8_1_2_SH_LJ	-0.00125018	434	0.0117667	0.0659984	0.0274065	0.105825	0.0631129	0.101581	0.105602	0.0197941	0.0163999	0.0725456	0.029273	0.0586798
9_3_3_SH_LJ	-2.73	-9.434	-8.782	-12.935	-9.395	-10.956	-13.411	-3.587	-3.56	-9.815	-6.407	-8.741		X9_3_3_SH_LJ	-0.000281179	435	0.00076762	0.00265265	0.00246932	0.00363706	0.00264168	0.0030806	0.0037709	0.00100859	0.001001	0.00275978	0.00180152	0.00245779
9_3_3_Ar(N-H)_LJ	-1.349	-4.659	-4.337	-6.387	-4.638	-5.411	-6.622	-1.772	-1.759	-4.848	-3.165	-4.317		X9_3_3_Ar.N.H._LJ	-0.000138793	436	0.000187231	0.000646635	0.000601944	0.000886469	0.000643721	0.000751007	0.000919085	0.000245941	0.000244136	0.000672867	0.000439279	0.000599168
7_2_0_Ar(N-H)_C	31.243	30.726	30.412	30.558	31.317	15.126	30.975	31.307	31.418	31.073	31.268	30.454		X7_2_0_Ar.N.H._C	-0.000325747	437	-0.0101773	-0.0100089	-0.00990663	-0.00995419	-0.0102014	-0.00492726	-0.01009	-0.0101982	-0.0102343	-0.0101219	-0.0101855	-0.00992031
8_1_2_Ar(N-H)_LJ	-4.648	-26.014	-10.825	-41.186	-24.177	-39.877	-41.038	-7.816	-6.478	-28.579	-11.561	-23.146		X8_1_2_Ar.N.H._LJ	-0.000610018	438	0.00283536	0.015869	0.00660345	0.0251242	0.0147484	0.0243257	0.0250339	0.0047679	0.0039517	0.0174337	0.00705242	0.0141195
1_0_0_Ar(N-H)_C	32.2	-27.886	31.969	31.688	31.93	31.674	31.832	32.093	32.228	31.528	32.011	31.673		X1_0_0_Ar.N.H._C	-0.00108706	439	-0.0350033	0.0303137	-0.0347522	-0.0344467	-0.0347098	-0.0344315	-0.0346032	-0.034887	-0.0350337	-0.0342728	-0.0347978	-0.0344304
10_2_5_SH_LJ	-1.419	-5.243	-2.773	-7.287	-4.513	-5.464	-6.977	-1.868	-1.715	-5.01	-3.001	-5.392		X10_2_5_SH_LJ	-0.000102586	440	0.000145569	0.000537857	0.00028447	0.000747543	0.00046297	0.000560529	0.000715741	0.00019163	0.000175935	0.000513955	0.00030786	0.000553143
10_2_5_Ar(N-H)_LJ	-0.701	-2.59	-1.37	-3.599	-2.229	-2.699	-3.446	-0.923	-0.847	-2.475	-1.482	-2.663		X10_2_5_Ar.N.H._LJ	-5.06786e-05	441	3.55257e-05	0.000131258	6.94297e-05	0.000182392	0.000112963	0.000136782	0.000174638	4.67763e-05	4.29248e-05	0.00012543	7.51057e-05	0.000134957
9_0_-3_Ar(N-H)_C	31.087	30.396	31.091	24.828	31.03	13.404	29.017	30.921	31.265	29.176	31.044	24.044		X9_0_.3_Ar.N.H._C	-0.000388392	442	-0.0120739	-0.0118056	-0.0120755	-0.00964299	-0.0120518	-0.005206	-0.01127	-0.0120095	-0.0121431	-0.0113317	-0.0120572	-0.00933849
9_3_4_COO-_LJ	-1.125	-3.872	-4.908	-5.47	-3.686	-4.479	-5.4	-2.38	-2.313	-4.037	-2.623	-3.857		X9_3_4_COO._LJ	-0.000155308	443	0.000174722	0.000601353	0.000762252	0.000849535	0.000572465	0.000695625	0.000838663	0.000369633	0.000359227	0.000626978	0.000407373	0.000599023
10_1_6_SH_LJ	-1.29	-5.145	-2.108	-6.962	-4.01	-4.982	-6.428	-1.704	-1.504	-4.628	-2.635	-5.54		X10_1_6_SH_LJ	-9.02431e-05	444	0.000116414	0.000464301	0.000190232	0.000628273	0.000361875	0.000449591	0.000580083	0.000153774	0.000135726	0.000417645	0.000237791	0.000499947
10_1_6_Ar(N-H)_LJ	-0.637	-2.541	-1.041	-3.438	-1.98	-2.461	-3.175	-0.842	-0.743	-2.286	-1.302	-2.736		X10_1_6_Ar.N.H._LJ	-4.45309e-05	445	2.83662e-05	0.000113153	4.63567e-05	0.000153097	8.81713e-05	0.000109591	0.000141386	3.74951e-05	3.30865e-05	0.000101798	5.79793e-05	0.000121837
10_0_5_O-H_LJ	-1.598	-8.149	-1.4	-11.525	-6.413	-7.061	-10.042	-1.315	-1.091	-6.455	-3.247	-8.29		X10_0_5_O.H_LJ	-0.000130533	446	0.000208591	0.00106371	0.000182746	0.00150439	0.000837106	0.000921691	0.00131081	0.00017165	0.000142411	0.000842588	0.000423839	0.00108212
8_1_1_COO-_LJ	-5.675	-30.662	-25.368	-46.825	-31.054	-50.256	-51.371	-15.08	-13.02	-35.823	-13.586	-24.403		X8_1_1_COO._LJ	-0.000950281	447	0.00539284	0.0291375	0.0241067	0.0444969	0.02951	0.0477573	0.0488169	0.0143302	0.0123727	0.0340419	0.0129105	0.0231897
11_1_4_COO-_LJ	-0.69	-2.91	-2.009	-3.871	-2.356	-2.694	-3.873	-1.517	-1.358	-2.473	-1.361	-2.669		X11_1_4_COO._LJ	-5.89091e-05	448	4.06473e-05	0.000171426	0.000118348	0.000228037	0.00013879	0.000158701	0.000228155	8.93652e-05	7.99986e-05	0.000145682	8.01753e-05	0.000157228
8_4_-2_Ar(N-H)_C	30.545	23.085	21.308	19.562	30.707	21.081	24.111	30.649	30.92	27.079	31.104	19.579		X8_4_.2_Ar.N.H._C	-0.00045388	449	-0.0138638	-0.0104778	-0.00967128	-0.0088788	-0.0139373	-0.00956825	-0.0109435	-0.013911	-0.014034	-0.0122906	-0.0141175	-0.00888652
8_1_6_O-H_LJ	-2.471	-10.028	-2.306	-16.137	-9.045	-11.215	-13.592	-1.978	-1.662	-10.158	-5.743	-13.004		X8_1_6_O.H_LJ	-0.000210047	450	0.000519025	0.00210635	0.000484367	0.00338952	0.00189987	0.00235567	0.00285495	0.000415472	0.000349097	0.00213365	0.0012063	0.00273145
9_1_3_O-H_LJ	-3.606	-18.462	-4.157	-32.802	-21.516	-21.973	-30.731	-3.226	-2.691	-17.731	-8.216	-17.768		X9_1_3_O.H_LJ	-0.000365405	451	0.00131765	0.00674611	0.00151899	0.011986	0.00786206	0.00802905	0.0112293	0.0011788	0.000983305	0.006479	0.00300217	0.00649252
11_2_5_COO-_LJ	-0.49	-1.73	-1.513	-2.226	-1.383	-1.704	-2.224	-1.015	-0.949	-1.59	-0.976	-1.691		X11_2_5_COO._LJ	-4.26162e-05	452	2.08819e-05	7.3726e-05	6.44783e-05	9.48636e-05	5.89382e-05	7.2618e-05	9.47784e-05	4.32554e-05	4.04428e-05	6.77597e-05	4.15934e-05	7.2064e-05
7_2_5_O-H_LJ	-4.23	-16.355	-4.91	-28.506	-16.818	-21.888	-24.158	-3.444	-3.064	-18.797	-11.802	-20.25		X7_2_5_O.H_LJ	-0.000437196	453	0.00184934	0.00715034	0.00214663	0.0124627	0.00735276	0.00956934	0.0105618	0.0015057	0.00133957	0.00821797	0.00515978	0.00885321
9_0_7_(H2O)HO_LJ	-0.775	-3.234	-1.196	-4.326	-2.302	-3.05	-3.881	-1.097	-0.93	-2.874	-1.579	-3.917		X9_0_7_.H2O.HO_LJ	-5.49859e-05	454	4.26141e-05	0.000177824	6.57631e-05	0.000237869	0.000126578	0.000167707	0.0002134	6.03195e-05	5.11369e-05	0.00015803	8.68228e-05	0.00021538
10_2_3_COO-_LJ	-1.111	-4.294	-4.272	-6.1	-4.144	-4.643	-6.373	-2.456	-2.285	-4.13	-2.379	-3.934		X10_2_3_COO._LJ	-0.000121309	455	0.000134775	0.000520902	0.000518233	0.000739986	0.000502705	0.000563239	0.000773104	0.000297935	0.000277192	0.000501007	0.000288595	0.00047723
9_1_7_COO-_LJ	-0.724	-2.711	-1.835	-3.815	-2.045	-2.869	-3.567	-1.515	-1.327	-2.685	-1.518	-3.284		X9_1_7_COO._LJ	-5.86869e-05	456	4.24893e-05	0.0001591	0.00010769	0.00022389	0.000120015	0.000168373	0.000209336	8.89106e-05	7.78775e-05	0.000157574	8.90867e-05	0.000192728
8_3_5_COO-_LJ	-1.296	-4.464	-5.051	-6.808	-4.068	-5.669	-6.541	-2.736	-2.617	-5.042	-3.242	-4.968		X8_3_5_COO._LJ	-0.00015955	457	0.000206777	0.00071223	0.000805886	0.00108622	0.000649049	0.000904488	0.00104362	0.000436528	0.000417542	0.00080445	0.00051726	0.000792643
-1_5_3_(H2O)HO_LJ	-9.405	-95.869	-21.455	32.889	-34.56	32.358	32.155	-11.555	-13.495	-102.325	-68.144	-85.558		X.1_5_3_.H2O.HO_LJ	-0.00350165	458	0.032933	0.335699	0.0751279	-0.115166	0.121017	-0.113306	-0.112595	0.0404615	0.0472547	0.358306	0.238616	0.299594
11_0_7_COO-_LJ	-0.383	-1.536	-0.904	-1.788	-0.995	-1.323	-1.72	-0.782	-0.699	-1.257	-0.718	-1.551		X11_0_7_COO._LJ	-2.83961e-05	459	1.08757e-05	4.36163e-05	2.567e-05	5.07721e-05	2.82541e-05	3.7568e-05	4.88412e-05	2.22057e-05	1.98488e-05	3.56938e-05	2.03884e-05	4.40423e-05
4_0_3_Ar(N-H)_LJ	-74.669	33.431	31.012	34.707	34.258	32.778	32.409	32.512	32.686	32.952	34.279	33.983		X4_0_3_Ar.N.H._LJ	0.00698333	460	-0.521439	0.23346	0.216567	0.242371	0.239235	0.2289	0.226323	0.227042	0.228257	0.230115	0.239382	0.237315
11_2_-2_Ar(N-H)_C	30.305	23.44	28.959	19.399	30.455	13.265	22.472	29.742	30.736	23.416	30.537	19.068		X11_2_.2_Ar.N.H._C	-0.000274999	461	-0.00833384	-0.00644597	-0.00796369	-0.0053347	-0.00837509	-0.00364786	-0.00617977	-0.00817901	-0.00845236	-0.00643937	-0.00839764	-0.00524368
4_0_3_SH_LJ	-153.429	33.723	31.539	35	34.551	33.067	32.702	32.812	32.985	33.243	34.572	34.275		X4_0_3_SH_LJ	0.0120531	462	-1.8493	0.406467	0.380143	0.421859	0.416447	0.39856	0.394161	0.395487	0.397572	0.400682	0.4167	0.41312
4_0_3_O-H_LJ	-143.538	33.459	-44.828	34.778	34.323	32.611	31.907	32.033	32.357	32.887	34.344	34.04		X4_0_3_O.H_LJ	0.00938828	463	-1.34757	0.314122	-0.420858	0.326506	0.322234	0.306161	0.299552	0.300735	0.303777	0.308752	0.322431	0.319577
8_1_-1_Ar(N-H)_C	31.207	30.82	30.999	30.078	31.258	11.356	30.841	31.201	31.379	30.899	31.189	29.264		X8_1_.1_Ar.N.H._C	-0.000382501	464	-0.0119367	-0.0117887	-0.0118572	-0.0115049	-0.0119562	-0.00434368	-0.0117967	-0.0119344	-0.0120025	-0.0118189	-0.0119298	-0.0111935
10_1_7_COO-_LJ	-0.499	-1.851	-1.269	-2.416	-1.338	-1.831	-2.309	-1.025	-0.918	-1.726	-0.997	-2.061		X10_1_7_COO._LJ	-3.83833e-05	465	1.91532e-05	7.10474e-05	4.87084e-05	9.2734e-05	5.13568e-05	7.02797e-05	8.86269e-05	3.93428e-05	3.52358e-05	6.62495e-05	3.82681e-05	7.91079e-05
9_3_5_COO-_LJ	-0.881	-2.967	-3.323	-4.245	-2.633	-3.467	-4.154	-1.835	-1.758	-3.152	-2.02	-3.158		X9_3_5_COO._LJ	-0.000100109	466	8.81964e-05	0.000297025	0.000332664	0.000424964	0.000263588	0.000347079	0.000415854	0.000183701	0.000175992	0.000315545	0.000202221	0.000316145
8_3_0_Ar(N-H)_C	30.954	28.075	26.354	26.271	31.092	17.425	29.913	31.052	31.173	30.475	31.099	26.067		X8_3_0_Ar.N.H._C	-0.000488799	467	-0.0151303	-0.013723	-0.0128818	-0.0128412	-0.0151977	-0.00851732	-0.0146214	-0.0151782	-0.0152373	-0.0148962	-0.0152012	-0.0127415
11_4_-2_Ar(N-H)_C	28.219	19.825	23.328	16.66	29.497	14.821	19.598	27.52	29.87	20.938	30.302	16.581		X11_4_.2_Ar.N.H._C	-0.000257186	468	-0.00725752	-0.0050987	-0.00599962	-0.00428471	-0.0075862	-0.00381175	-0.00504032	-0.00707774	-0.00768213	-0.00538495	-0.00779324	-0.00426439
6_2_5_COO-_LJ	-4.068	-15.227	-13.24	-28.4	-14.665	-23.885	-25.229	-9.435	-8.45	-19.662	-13.08	-20.309		X6_2_5_COO._LJ	-0.000534762	469	0.00217541	0.00814282	0.00708025	0.0151872	0.00784228	0.0127728	0.0134915	0.00504548	0.00451874	0.0105145	0.00699468	0.0108605
-1_5_3_O-H_LJ	-16.382	-166.097	-20.023	33.159	-60.066	32.657	32.482	-10.758	-12.566	-173.832	-117.793	-148.294		X.1_5_3_O.H_LJ	-0.00521786	470	0.085479	0.866671	0.104477	-0.173019	0.313416	-0.1704	-0.169487	0.0561338	0.0655677	0.907031	0.614628	0.773778
1_0_-1_Ar(N-H)_C	32.084	31.524	32.018	30.888	31.749	31.199	31.347	32.084	32.163	30.029	32.036	17.974		X1_0_.1_Ar.N.H._C	-2.7616e-05	471	-0.000886031	-0.000870566	-0.000884208	-0.000853002	-0.00087678	-0.000861591	-0.000865678	-0.000886031	-0.000888213	-0.00082928	-0.000884706	-0.00049637
4_0_3_COO-_LJ	-83.249	33.354	-67.928	34.649	34.197	32.627	32.169	32.371	32.651	32.837	34.219	33.918		X4_0_3_COO._LJ	0.00487744	472	-0.406042	0.162682	-0.331315	0.168998	0.166794	0.159136	0.156902	0.157888	0.159253	0.160161	0.166901	0.165433
0_7_-2_O-H_LJ	-102.264	33.295	-7.088	34.841	34.065	35.04	34.217	-51.812	34.287	33.412	-178.278	33.187		X0_7_.2_O.H_LJ	0.00764189	473	-0.781491	0.254437	-0.0541657	0.266251	0.260321	0.267772	0.261483	-0.395942	0.262018	0.255331	-1.36238	0.253612
9_0_3_O-H_LJ	-4.404	-29.059	-4.144	-54.8	-32.208	-32.067	-49.829	-4.35	-3.264	-25.237	-9.755	-28.298		X9_0_3_O.H_LJ	-0.000483849	474	0.00213087	0.0140602	0.00200507	0.0265149	0.0155838	0.0155156	0.0241097	0.00210474	0.00157928	0.0122109	0.00471994	0.013692
8_0_7_(H2O)HO_LJ	-1.167	-4.758	-1.789	-6.88	-3.549	-4.855	-6.066	-1.675	-1.384	-4.563	-2.491	-6.49		X8_0_7_.H2O.HO_LJ	-8.46822e-05	475	9.88241e-05	0.000402918	0.000151496	0.000582613	0.000300537	0.000411132	0.000513682	0.000141843	0.0001172	0.000386405	0.000210943	0.000549587
10_1_-2_Ar(N-H)_C	30.84	28.04	30.642	22.836	30.88	12.809	26.524	30.701	31.066	27.395	30.852	22.274		X10_1_.2_Ar.N.H._C	-0.000338514	476	-0.0104398	-0.00949193	-0.0103727	-0.0077303	-0.0104533	-0.00433602	-0.00897874	-0.0103927	-0.0105163	-0.00927359	-0.0104438	-0.00754006
8_3_3_O-H_LJ	-3.525	-12.845	-7.366	-18.175	-13.464	-15.836	-18.034	-2.707	-2.721	-13.923	-9.18	-11.926		X8_3_3_O.H_LJ	-0.000344973	477	0.00121603	0.00443118	0.00254107	0.00626988	0.00464472	0.00546299	0.00622124	0.000933842	0.000938671	0.00480306	0.00316685	0.00411415
11_0_5_(H2O)HO_LJ	-0.584	-2.763	-0.964	-3.482	-1.962	-2.292	-3.284	-0.856	-0.74	-2.132	-1.122	-2.574		X11_0_5_.H2O.HO_LJ	-4.01955e-05	478	2.34742e-05	0.00011106	3.87485e-05	0.000139961	7.88636e-05	9.21281e-05	0.000132002	3.44073e-05	2.97447e-05	8.56968e-05	4.50993e-05	0.000103463
4_0_3_(H2O)HO_LJ	-83.179	33.195	-1.865	34.523	34.066	32.29	31.247	32.365	32.579	32.599	34.087	33.782		X4_0_3_.H2O.HO_LJ	0.00669434	479	-0.556828	0.222219	-0.0124849	0.231109	0.228049	0.21616	0.209178	0.216662	0.218095	0.218229	0.22819	0.226148
10_1_3_COO-_LJ	-1.331	-6.24	-4.232	-9.599	-6.052	-6.506	-9.789	-3.147	-2.725	-5.626	-2.793	-5.69		X10_1_3_COO._LJ	-0.000125232	480	0.000166684	0.00078145	0.000529984	0.00120211	0.000757906	0.000814762	0.0012259	0.000394106	0.000341258	0.000704557	0.000349774	0.000712572
11_1_-3_Ar(N-H)_C	30.498	24.28	30.273	19.36	30.454	12.926	22.354	29.657	30.829	23.218	30.566	18.884		X11_1_.3_Ar.N.H._C	-0.000236646	481	-0.00721722	-0.00574576	-0.00716398	-0.00458146	-0.00720681	-0.00305888	-0.00528998	-0.0070182	-0.00729555	-0.00549444	-0.00723331	-0.00446882
9_4_-1_Ar(N-H)_C	30.396	22.809	22.414	20.124	30.694	17.834	23.991	30.552	30.811	26.09	30.909	20.147		X9_4_.1_Ar.N.H._C	-0.000454406	482	-0.0138121	-0.0103646	-0.0101851	-0.00914448	-0.0139476	-0.00810389	-0.0109017	-0.013883	-0.0140007	-0.0118555	-0.0140453	-0.00915493
12_3_-3_Ar(N-H)_C	27.711	19.464	25.243	15.899	28.02	13.363	18.471	25.884	28.507	19.477	29.083	15.662		X12_3_.3_Ar.N.H._C	-0.000209296	483	-0.0057998	-0.00407373	-0.00528325	-0.00332759	-0.00586447	-0.00279682	-0.0038659	-0.00541741	-0.0059664	-0.00407645	-0.00608695	-0.00327799
-1_5_3_COO-_LJ	-10.102	-98.965	-34.862	33.061	-36.54	32.605	32.482	-18.737	-21.886	-89.899	-69.12	-88.601		X.1_5_3_COO._LJ	-0.0039581	484	0.0399847	0.391713	0.137987	-0.130859	0.144629	-0.129054	-0.128567	0.0741629	0.0866269	0.355829	0.273584	0.350691
1_0_0_O-H_LJ	37.091	39.768	35.716	41.229	36.559	34.806	36.153	34.628	36.828	38.22	37.596	37.258		X1_0_0_O.H_LJ	0.00013541	485	0.0050225	0.00538499	0.00483631	0.00558282	0.00495046	0.00471308	0.00489548	0.00468898	0.00498688	0.00517537	0.00509088	0.00504511
1_0_0_Ar(N-H)_LJ	37.013	39.69	35.894	41.151	36.482	34.742	36.077	34.815	37.004	38.142	37.518	37.18		X1_0_0_Ar.N.H._LJ	0.000142461	486	0.00527292	0.00565429	0.00511351	0.00586242	0.00519727	0.00494939	0.00513958	0.00495979	0.00527164	0.00543376	0.00534486	0.00529671
1_0_0_SH_LJ	37.306	39.983	36.187	41.444	36.775	35.034	36.37	35.107	37.297	38.435	37.811	37.473		X1_0_0_SH_LJ	0.000142443	487	0.00531398	0.0056953	0.00515459	0.00590341	0.00523835	0.00499035	0.00518066	0.00500075	0.0053127	0.0054748	0.00538592	0.00533777
10_2_-1_Ar(N-H)_C	30.717	26.39	29.507	22.579	30.851	13.395	26.2	30.678	30.981	27.191	30.809	22.195		X10_2_.1_Ar.N.H._C	-0.000367317	488	-0.0112829	-0.0096935	-0.0108384	-0.00829366	-0.0113321	-0.00492021	-0.00962371	-0.0112686	-0.0113799	-0.00998772	-0.0113167	-0.00815261
1_0_0_(H2O)HO_LJ	36.836	39.514	35.839	40.975	36.305	34.55	35.898	34.756	36.949	37.965	37.342	37.003		X1_0_0_.H2O.HO_LJ	0.000145651	489	0.00536521	0.00575526	0.00521999	0.00596806	0.00528787	0.00503225	0.00522859	0.00506225	0.00538167	0.00552965	0.00543891	0.00538953
1_0_0_COO-_LJ	36.958	39.635	35.97	41.096	36.427	34.681	36.021	34.883	37.082	38.087	37.463	37.125		X1_0_0_COO._LJ	0.000145944	490	0.00539379	0.00578449	0.0052496	0.00599771	0.0053163	0.00506148	0.00525705	0.00509096	0.00541189	0.00555857	0.0054675	0.00541817
7_0_3_O-H_LJ	-15.907	-114.773	-14.689	32.976	32.987	-133.92	32.03	-19.398	-12.936	-116.34	-44.757	-117.242		X7_0_3_O.H_LJ	-0.00376505	491	0.0598906	0.432126	0.0553048	-0.124156	-0.124198	0.504215	-0.120595	0.0730344	0.0487047	0.438026	0.168512	0.441422
9_0_7_SH_LJ	-1.627	-6.784	-2.336	-9.058	-4.822	-6.402	-8.14	-2.141	-1.815	-6.031	-3.315	-8.205		X9_0_7_SH_LJ	-0.000110005	492	0.000178978	0.000746275	0.000256972	0.000996427	0.000530445	0.000704253	0.000895442	0.000235521	0.000199659	0.000663441	0.000364667	0.000902593
9_0_7_Ar(N-H)_LJ	-0.804	-3.351	-1.154	-4.473	-2.381	-3.162	-4.02	-1.058	-0.897	-2.979	-1.638	-4.052		X9_0_7_Ar.N.H._LJ	-5.42976e-05	493	4.36553e-05	0.000181951	6.26594e-05	0.000242873	0.000129283	0.000171689	0.000218276	5.74469e-05	4.87049e-05	0.000161753	8.89395e-05	0.000220014
11_1_5_(H2O)HO_LJ	-0.522	-2.114	-0.957	-2.733	-1.63	-1.939	-2.646	-0.743	-0.667	-1.802	-1.024	-2.036		X11_1_5_.H2O.HO_LJ	-3.32673e-05	494	1.73655e-05	7.03271e-05	3.18368e-05	9.09195e-05	5.42257e-05	6.45053e-05	8.80253e-05	2.47176e-05	2.21893e-05	5.99477e-05	3.40657e-05	6.77322e-05
11_0_4_COO-_LJ	-0.777	-3.913	-1.998	-5.154	-2.909	-3.276	-5.047	-1.776	-1.517	-3.004	-1.498	-3.455		X11_0_4_COO._LJ	-6.31099e-05	495	4.90364e-05	0.000246949	0.000126094	0.000325268	0.000183587	0.000206748	0.000318516	0.000112083	9.57377e-05	0.000189582	9.45386e-05	0.000218045
6_1_2_O-H_LJ	-28.981	-59.196	-40.403	33.032	33.394	32.502	32.416	-30.577	-27.672	-124.528	-100.792	-144.696		X6_1_2_O.H_LJ	0.000397175	496	-0.0115105	-0.0235112	-0.0160471	0.0131195	0.0132633	0.012909	0.0128748	-0.0121444	-0.0109906	-0.0494595	-0.0400321	-0.0574697
11_0_6_(H2O)HO_LJ	-0.46	-2.011	-0.739	-2.421	-1.36	-1.685	-2.282	-0.649	-0.57	-1.587	-0.876	-1.958		X11_0_6_.H2O.HO_LJ	-2.95448e-05	497	1.35906e-05	5.94146e-05	2.18336e-05	7.15279e-05	4.01809e-05	4.9783e-05	6.74212e-05	1.91746e-05	1.68405e-05	4.68876e-05	2.58812e-05	5.78487e-05
5_2_-1_Ar(N-H)_C	31.454	30.957	15.008	30.807	31.415	30.231	31.161	31.529	31.653	31.36	31.582	30.839		X5_2_.1_Ar.N.H._C	-0.000475396	498	-0.0149531	-0.0147168	-0.00713474	-0.0146455	-0.0149346	-0.0143717	-0.0148138	-0.0149888	-0.0150477	-0.0149084	-0.0150139	-0.0146607
9_3_5_(H2O)HO_LJ	-0.82	-2.76	-2.052	-3.951	-2.452	-3.225	-3.865	-1.132	-1.085	-2.932	-1.879	-2.938		X9_3_5_.H2O.HO_LJ	-6.52331e-05	499	5.34911e-05	0.000180043	0.000133858	0.000257736	0.000159952	0.000210377	0.000252126	7.38438e-05	7.07779e-05	0.000191263	0.000122573	0.000191655
9_2_6_(H2O)HO_LJ	-0.769	-2.78	-1.518	-4.08	-2.345	-3.13	-3.822	-1.081	-0.979	-2.869	-1.702	-3.198		X9_2_6_.H2O.HO_LJ	-5.55021e-05	500	4.26811e-05	0.000154296	8.42521e-05	0.000226448	0.000130152	0.000173721	0.000212129	5.99977e-05	5.43365e-05	0.000159235	9.44645e-05	0.000177496
10_4_-1_Ar(N-H)_C	29.708	21.578	23.104	18.823	30.432	15.954	22.176	29.969	30.573	23.769	30.675	18.816		X10_4_.1_Ar.N.H._C	-0.000377106	501	-0.0112031	-0.00813719	-0.00871265	-0.00709826	-0.0114761	-0.00601635	-0.0083627	-0.0113015	-0.0115293	-0.00896343	-0.0115677	-0.00709562
8_1_2_O-H_LJ	-7.82	-44.716	-10.472	-79.337	-52.909	-71.171	-80.042	-7.588	-6.266	-49.379	-19.504	-39.515		X8_1_2_O.H_LJ	-0.000938217	502	0.00733685	0.0419533	0.00982501	0.0744353	0.0496401	0.0667738	0.0750967	0.00711919	0.00587887	0.0463282	0.018299	0.0370736
11_2_4_COO-_LJ	-0.599	-2.158	-1.989	-2.807	-1.808	-2.132	-2.882	-1.262	-1.185	-1.973	-1.201	-2.016		X11_2_4_COO._LJ	-5.36646e-05	503	3.21451e-05	0.000115808	0.000106739	0.000150637	9.70256e-05	0.000114413	0.000154661	6.77248e-05	6.35926e-05	0.00010588	6.44512e-05	0.000108188
10_3_4_(H2O)HO_LJ	-0.699	-2.307	-1.887	-3.08	-2.069	-2.506	-3.153	-0.962	-0.938	-2.305	-1.51	-2.235		X10_3_4_.H2O.HO_LJ	-5.39741e-05	504	3.77279e-05	0.000124518	0.000101849	0.00016624	0.000111672	0.000135259	0.00017018	5.1923e-05	5.06277e-05	0.00012441	8.15008e-05	0.000120632
7_3_0_Ar(N-H)_C	31.097	29.644	24.26	28.789	31.206	20.444	30.609	31.206	31.3	30.861	31.241	28.683		X7_3_0_Ar.N.H._C	-0.000437352	505	-0.0136003	-0.0129649	-0.0106102	-0.0125909	-0.013648	-0.00894123	-0.0133869	-0.013648	-0.0136891	-0.0134971	-0.0136633	-0.0125446
12_0_6_COO-_LJ	-0.334	-1.366	-0.811	-1.531	-0.879	-1.118	-1.51	-0.687	-0.622	-1.062	-0.609	-1.25		X12_0_6_COO._LJ	-2.41e-05	506	8.04939e-06	3.29205e-05	1.95451e-05	3.6897e-05	2.11839e-05	2.69438e-05	3.63909e-05	1.65567e-05	1.49902e-05	2.55942e-05	1.46769e-05	3.0125e-05
7_0_3_(H2O)HO_LJ	-9.136	-66.341	-15.738	32.701	32.714	-78.954	31.616	-20.536	-13.835	-67.328	-25.732	-68.334		X7_0_3_.H2O.HO_LJ	-0.00235279	507	0.0214951	0.156087	0.0370282	-0.0769387	-0.0769692	0.185762	-0.0743859	0.0483169	0.0325509	0.158409	0.060542	0.160776
-1_5_3_SH_LJ	-19.708	-187.164	-41.782	33.438	-70.429	33.018	32.923	-22.542	-26.323	-145.894	-128.843	-167.994		X.1_5_3_SH_LJ	-0.00636291	508	0.1254	1.19091	0.265855	-0.212763	0.448134	-0.210091	-0.209486	0.143433	0.167491	0.928311	0.819817	1.06893
11_0_5_SH_LJ	-1.226	-5.797	-1.883	-7.29	-4.111	-4.81	-6.883	-1.672	-1.446	-4.475	-2.357	-5.398		X11_0_5_SH_LJ	-8.03538e-05	509	9.85138e-05	0.000465811	0.000151306	0.000585779	0.000330334	0.000386502	0.000553075	0.000134352	0.000116192	0.000359583	0.000189394	0.00043375
11_0_5_Ar(N-H)_LJ	-0.606	-2.863	-0.93	-3.6	-2.03	-2.376	-3.399	-0.826	-0.714	-2.21	-1.164	-2.666		X11_0_5_Ar.N.H._LJ	-3.96618e-05	510	2.4035e-05	0.000113552	3.68854e-05	0.000142782	8.05134e-05	9.42363e-05	0.00013481	3.27606e-05	2.83185e-05	8.76525e-05	4.61663e-05	0.000105738
4_0_4_Ar(N-H)_LJ	-46.619	-61.835	-54.984	33.007	32.52	-138.118	-147.161	-44.554	-41.329	-121.359	32.357	32.067		X4_0_4_Ar.N.H._LJ	0.00977856	511	-0.455867	-0.604657	-0.537665	0.322761	0.317999	-1.3506	-1.43902	-0.435674	-0.404138	-1.18672	0.316405	0.313569
-1_5_3_Ar(N-H)_LJ	-9.733	-91.707	-20.625	33.145	-34.677	32.723	32.628	-11.133	-12.999	-68.43	-62.893	-82.369		X.1_5_3_Ar.N.H._LJ	-0.00340533	512	0.0331441	0.312292	0.0702349	-0.11287	0.118087	-0.111433	-0.111109	0.0379115	0.0442659	0.233027	0.214171	0.280493
12_2_-3_Ar(N-H)_C	29.211	20.814	27.396	16.893	29.316	12.814	19.481	27.073	30.27	20.337	29.795	16.576		X12_2_.3_Ar.N.H._C	-0.000222207	513	-0.00649088	-0.00462501	-0.00608757	-0.00375374	-0.00651421	-0.00284736	-0.00432881	-0.0060158	-0.0067262	-0.00451902	-0.00662065	-0.0036833
9_2_3_O-H_LJ	-2.876	-11.903	-4.187	-18.523	-13.042	-14.175	-18.234	-2.346	-2.153	-12.071	-6.686	-11.201		X9_2_3_O.H_LJ	-0.000235565	514	0.000677486	0.00280393	0.000986311	0.00436337	0.00307224	0.00333914	0.0042953	0.000552636	0.000507172	0.00284351	0.00157499	0.00263857
8_0_3_O-H_LJ	-8.131	-58.691	-7.566	-81.427	-48.472	-76.951	-81.423	-8.942	-6.26	-55.462	-19.997	-62.317		X8_0_3_O.H_LJ	-0.00100212	515	0.00814826	0.0588156	0.00758206	0.0815999	0.0485749	0.0771144	0.0815959	0.00896098	0.00627329	0.0555797	0.0200395	0.0624493
9_1_6_O-H_LJ	-1.613	-6.577	-1.511	-9.713	-5.538	-6.776	-8.517	-1.259	-1.083	-6.218	-3.499	-7.728		X9_1_6_O.H_LJ	-0.00011312	516	0.000182463	0.000743991	0.000170924	0.00109874	0.000626459	0.000766502	0.000963444	0.000142418	0.000122509	0.000703381	0.000395807	0.000874192
8_0_7_SH_LJ	-2.45	-9.974	-3.493	-14.379	-7.418	-10.184	-12.715	-3.27	-2.701	-9.567	-5.226	-13.56		X8_0_7_SH_LJ	-0.00016844	517	0.000412679	0.00168003	0.000588363	0.00242201	0.00124949	0.0017154	0.00214172	0.0005508	0.000454958	0.00161147	0.00088027	0.00228405
8_0_7_Ar(N-H)_LJ	-1.21	-4.926	-1.726	-7.099	-3.662	-5.03	-6.279	-1.615	-1.334	-4.725	-2.581	-6.695		X8_0_7_Ar.N.H._LJ	-8.31309e-05	518	0.000100588	0.000409503	0.000143484	0.000590146	0.000304425	0.000418148	0.000521979	0.000134256	0.000110897	0.000392793	0.000214561	0.000556561
10_0_4_O-H_LJ	-2.041	-11.375	-1.853	-17.417	-9.721	-10.17	-15.68	-1.767	-1.435	-9.022	-4.186	-10.905		X10_0_4_O.H_LJ	-0.000156125	519	0.000318651	0.00177592	0.000289299	0.00271922	0.00151769	0.00158779	0.00244804	0.000275872	0.000224039	0.00140856	0.000653538	0.00170254
9_2_5_O-H_LJ	-1.777	-6.795	-2.033	-10.262	-6.36	-7.579	-9.321	-1.383	-1.248	-6.815	-4.041	-7.413		X9_2_5_O.H_LJ	-0.000129076	520	0.000229368	0.000877071	0.000262412	0.00132458	0.000820923	0.000978267	0.00120312	0.000178512	0.000161087	0.000879653	0.000521596	0.00095684
6_2_3_SH_LJ	-16.479	-72.363	-47.612	-97.95	-59.923	-101.677	-90.49	-25.075	-25.059	-83.641	-61.361	-70.516		X6_2_3_SH_LJ	-0.00256173	521	0.0422148	0.185375	0.121969	0.250922	0.153507	0.260469	0.231811	0.0642355	0.0641945	0.214266	0.157191	0.180643
8_3_5_(H2O)HO_LJ	-1.205	-4.154	-3.117	-6.342	-3.793	-5.275	-6.088	-1.689	-1.615	-4.692	-3.016	-4.623		X8_3_5_.H2O.HO_LJ	-0.000106312	522	0.000128106	0.000441619	0.000331374	0.000674229	0.00040324	0.000560794	0.000647226	0.00017956	0.000171693	0.000498814	0.000320636	0.000491479
6_1_2_(H2O)HO_LJ	-16.649	-37.664	-43.006	32.759	33.131	32.182	32.097	-32.274	-29.232	-75.248	-58.138	-83.662		X6_1_2_.H2O.HO_LJ	-8.20301e-05	523	0.00136572	0.00308958	0.00352779	-0.00268722	-0.00271774	-0.00263989	-0.00263292	0.00264744	0.0023979	0.0061726	0.00476907	0.0068628
6_0_6_O-H_LJ	-7.938	-30.956	-6.745	-55.405	-28.035	-38.371	-44.734	-6.791	-5.095	-34.637	-20.262	-53.794		X6_0_6_O.H_LJ	-0.000676012	524	0.00536618	0.0209266	0.0045597	0.0374544	0.018952	0.0259393	0.0302407	0.0045908	0.00344428	0.023415	0.0136974	0.0363654
8_0_-2_Ar(N-H)_C	31.269	30.977	31.234	30.014	31.274	11.328	30.839	31.204	31.429	30.889	31.209	29.97		X8_0_.2_Ar.N.H._C	-0.00037906	525	-0.0118528	-0.0117422	-0.0118396	-0.0113771	-0.0118547	-0.004294	-0.0116898	-0.0118282	-0.0119135	-0.0117088	-0.0118301	-0.0113604
10_0_7_(H2O)HO_LJ	-0.521	-2.158	-0.811	-2.683	-1.46	-1.928	-2.489	-0.723	-0.629	-1.824	-1.017	-2.362		X10_0_7_.H2O.HO_LJ	-3.2547e-05	526	1.6957e-05	7.02363e-05	2.63956e-05	8.73235e-05	4.75185e-05	6.27505e-05	8.10094e-05	2.35314e-05	2.0472e-05	5.93656e-05	3.31002e-05	7.68759e-05
9_3_0_Ar(N-H)_C	30.771	26.198	26.788	23.896	30.955	15.573	27.813	30.862	31.025	29.34	30.932	23.705		X9_3_0_Ar.N.H._C	-0.000470577	527	-0.0144801	-0.0123282	-0.0126058	-0.0112449	-0.0145667	-0.00732829	-0.0130881	-0.0145229	-0.0145996	-0.0138067	-0.0145559	-0.011155
8_2_2_O-H_LJ	-5.843	-26.142	-11.236	-40.56	-31.594	-36.949	-42.867	-4.943	-4.669	-29.087	-14.975	-22.327		X8_2_2_O.H_LJ	-0.000628238	528	0.00367079	0.0164234	0.00705888	0.0254813	0.0198485	0.0232128	0.0269307	0.00310538	0.00293324	0.0182736	0.00940786	0.0140267
12_4_-3_Ar(N-H)_C	26.156	18.116	23.072	14.873	26.749	13.787	17.404	24.659	28.096	18.53	29.438	14.73		X12_4_.3_Ar.N.H._C	-0.000191871	529	-0.00501857	-0.00347593	-0.00442684	-0.00285369	-0.00513235	-0.00264532	-0.00333932	-0.00473134	-0.0053908	-0.00355536	-0.00564829	-0.00282626
10_1_5_O-H_LJ	-1.389	-5.956	-1.369	-8.499	-5.058	-5.764	-7.73	-1.098	-0.957	-5.257	-2.89	-6.145		X10_1_5_O.H_LJ	-9.1798e-05	530	0.000127507	0.000546749	0.000125672	0.000780191	0.000464314	0.000529124	0.000709599	0.000100794	8.78507e-05	0.000482582	0.000265296	0.000564099
9_0_2_Ar(N-H)_LJ	-3.186	-21.217	-5.534	-34.324	-21.777	-26.269	-35.294	-5.583	-4.21	-19.521	-6.909	-18.476		X9_0_2_Ar.N.H._LJ	-0.000311396	531	0.000992108	0.00660689	0.00172327	0.0106884	0.00678128	0.00818007	0.0109904	0.00173852	0.00131098	0.00607877	0.00215144	0.00575336
11_1_5_SH_LJ	-1.096	-4.438	-1.869	-5.728	-3.417	-4.071	-5.55	-1.45	-1.302	-3.783	-2.151	-4.272		X11_1_5_SH_LJ	-6.59195e-05	532	7.22477e-05	0.000292551	0.000123203	0.000377587	0.000225247	0.000268358	0.000365853	9.55832e-05	8.58271e-05	0.000249373	0.000141793	0.000281608
11_1_5_Ar(N-H)_LJ	-0.541	-2.192	-0.923	-2.829	-1.688	-2.011	-2.741	-0.716	-0.643	-1.869	-1.063	-2.11		X11_1_5_Ar.N.H._LJ	-3.26029e-05	533	1.76382e-05	7.14656e-05	3.00925e-05	9.22337e-05	5.50337e-05	6.55645e-05	8.93646e-05	2.33437e-05	2.09637e-05	6.09349e-05	3.46569e-05	6.87922e-05
8_2_0_Ar(N-H)_C	31.106	30.383	30.407	29.855	31.208	13.677	30.679	31.159	31.29	30.794	31.131	29.183		X8_2_0_Ar.N.H._C	-0.000355278	534	-0.0110513	-0.0107944	-0.0108029	-0.0106068	-0.0110875	-0.00485914	-0.0108996	-0.0110701	-0.0111167	-0.0109404	-0.0110602	-0.0103681
4_0_4_SH_LJ	-94.972	-133.957	-114.886	33.3	32.821	-287.047	-302.894	-95.35	-86.526	-251.007	32.659	32.368		X4_0_4_SH_LJ	0.0175469	535	-1.66647	-2.35054	-2.0159	0.584313	0.575908	-5.0368	-5.31487	-1.6731	-1.51827	-4.40441	0.573066	0.56796
12_0_5_COO-_LJ	-0.412	-1.787	-1.026	-2.051	-1.182	-1.441	-2.044	-0.871	-0.78	-1.36	-0.755	-1.568		X12_0_5_COO._LJ	-2.99001e-05	536	1.23188e-05	5.34315e-05	3.06775e-05	6.13251e-05	3.53419e-05	4.3086e-05	6.11158e-05	2.6043e-05	2.33221e-05	4.06641e-05	2.25746e-05	4.68834e-05
11_0_6_SH_LJ	-0.967	-4.22	-1.443	-5.076	-2.853	-3.539	-4.788	-1.268	-1.114	-3.331	-1.839	-4.109		X11_0_6_SH_LJ	-5.89253e-05	537	5.69808e-05	0.000248665	8.50293e-05	0.000299105	0.000168114	0.000208537	0.000282135	7.47173e-05	6.56428e-05	0.00019628	0.000108364	0.000242124
11_0_6_Ar(N-H)_LJ	-0.478	-2.085	-0.713	-2.507	-1.409	-1.748	-2.365	-0.626	-0.55	-1.645	-0.909	-2.029		X11_0_6_Ar.N.H._LJ	-2.90824e-05	538	1.39014e-05	6.06367e-05	2.07357e-05	7.29095e-05	4.0977e-05	5.08359e-05	6.87798e-05	1.82056e-05	1.59953e-05	4.78405e-05	2.64359e-05	5.90081e-05
10_2_3_(H2O)HO_LJ	-1.033	-3.996	-2.637	-5.688	-3.865	-4.321	-5.941	-1.516	-1.411	-3.844	-2.212	-3.661		X10_2_3_.H2O.HO_LJ	-7.69032e-05	539	7.94411e-05	0.000307305	0.000202794	0.000437426	0.000297231	0.000332299	0.000456882	0.000116585	0.00010851	0.000295616	0.00017011	0.000281543
0_2_4_Ar(N-H)_LJ	-34.132	34.661	20.341	39.802	-51.873	37.837	37.099	-32.296	-26.892	37.428	33.923	38.892		X0_2_4_Ar.N.H._LJ	0.000873625	540	-0.0298186	0.0302807	0.0177704	0.034772	-0.0453176	0.0330554	0.0324106	-0.0282146	-0.0234935	0.032698	0.029636	0.033977
0_2_4_SH_LJ	-69.851	34.954	30.385	40.095	-105.422	38.131	37.392	-65.766	-54.652	37.721	34.215	39.185		X0_2_4_SH_LJ	0.00145239	541	-0.101451	0.0507667	0.0441307	0.0582334	-0.153113	0.0553809	0.0543076	-0.0955176	-0.0793757	0.0547854	0.0496934	0.0569117
0_2_4_COO-_LJ	-37.328	34.602	-35.864	39.748	-54.834	37.783	37.044	-57.315	-46.853	37.373	33.86	38.837		X0_2_4_COO._LJ	-0.000544021	542	0.0203072	-0.0188242	0.0195108	-0.0216237	0.0298308	-0.0205547	-0.0201527	0.0311806	0.025489	-0.0203317	-0.0184205	-0.0211281
0_2_4_O-H_LJ	-63.358	34.729	-23.602	39.88	-90.395	37.915	37.177	-33.035	-26.969	37.506	33.984	38.97		X0_2_4_O.H_LJ	0.000138601	543	-0.00878146	0.00481346	-0.00327125	0.0055274	-0.0125288	0.00525505	0.00515276	-0.00457867	-0.00373792	0.00519836	0.00471021	0.00540127
0_2_4_(H2O)HO_LJ	-36.631	34.473	-1.442	39.626	-52.033	37.661	36.922	-34.473	-28.424	37.251	33.726	38.715		X0_2_4_.H2O.HO_LJ	0.000441269	544	-0.0161641	0.0152119	-0.00063631	0.0174857	-0.0229606	0.0166186	0.0162925	-0.0152119	-0.0125426	0.0164377	0.0148822	0.0170837
11_2_6_COO-_LJ	-0.392	-1.34	-1.139	-1.7	-1.017	-1.332	-1.693	-0.795	-0.744	-1.253	-0.773	-1.364		X11_2_6_COO._LJ	-3.07687e-05	545	1.20613e-05	4.12301e-05	3.50456e-05	5.23068e-05	3.12918e-05	4.09839e-05	5.20914e-05	2.44611e-05	2.28919e-05	3.85532e-05	2.37842e-05	4.19685e-05
10_3_4_SH_LJ	-1.469	-4.843	-3.684	-6.459	-4.336	-5.261	-6.613	-1.878	-1.831	-4.837	-3.17	-4.691		X10_3_4_SH_LJ	-0.000105662	546	0.000155217	0.00051172	0.000389258	0.000682469	0.000458149	0.000555886	0.000698741	0.000198433	0.000193467	0.000511086	0.000334948	0.000495659
10_3_4_Ar(N-H)_LJ	-0.725	-2.392	-1.82	-3.19	-2.141	-2.599	-3.266	-0.928	-0.904	-2.389	-1.566	-2.317		X10_3_4_Ar.N.H._LJ	-5.22323e-05	547	3.78684e-05	0.00012494	9.50629e-05	0.000166621	0.000111829	0.000135752	0.000170591	4.84716e-05	4.7218e-05	0.000124783	8.17958e-05	0.000121022
11_3_-1_Ar(N-H)_C	29.758	22.127	25.83	19.034	30.38	13.74	22.044	29.373	30.566	23.075	30.433	18.888		X11_3_.1_Ar.N.H._C	-0.000324428	548	-0.00965431	-0.00717861	-0.00837996	-0.00617515	-0.00985611	-0.00445763	-0.00715168	-0.00952941	-0.00991645	-0.00748616	-0.0098733	-0.00612779
12_1_5_COO-_LJ	-0.376	-1.425	-1.028	-1.694	-1.022	-1.256	-1.714	-0.778	-0.718	-1.186	-0.703	-1.303		X12_1_5_COO._LJ	-2.75538e-05	549	1.03602e-05	3.92641e-05	2.83253e-05	4.66761e-05	2.81599e-05	3.46075e-05	4.72271e-05	2.14368e-05	1.97836e-05	3.26787e-05	1.93703e-05	3.59025e-05
7_3_2_O-H_LJ	-7.045	-27.175	-24.144	-34.121	-28.06	-34.403	-36.02	-5.384	-5.851	-30.51	-20.913	-22.118		X7_3_2_O.H_LJ	-0.000997948	550	0.00703054	0.0271192	0.0240945	0.034051	0.0280024	0.0343324	0.0359461	0.00537295	0.00583899	0.0304474	0.0208701	0.0220726
10_0_6_O-H_LJ	-1.217	-5.591	-1.035	-7.331	-4.055	-4.856	-6.512	-0.949	-0.806	-4.53	-2.428	-5.935		X10_0_6_O.H_LJ	-7.88899e-05	551	9.6009e-05	0.000441074	8.16511e-05	0.000578342	0.000319899	0.00038309	0.000513731	7.48665e-05	6.35853e-05	0.000357371	0.000191545	0.000468212
9_3_5_SH_LJ	-1.721	-5.793	-4.006	-8.282	-5.136	-6.769	-8.107	-2.211	-2.119	-6.153	-3.945	-6.164		X9_3_5_SH_LJ	-0.00012846	552	0.000221079	0.000744168	0.00051461	0.0010639	0.00065977	0.000869544	0.00104142	0.000284025	0.000272206	0.000790413	0.000506774	0.000791826
6_3_3_(H2O)HO_LJ	-5.084	-19.917	-23.89	-27.195	-18.87	-26.083	-25.853	-7.302	-8.008	-22.779	-18.665	-18.125		X6_3_3_.H2O.HO_LJ	-0.000958106	553	0.00487101	0.0190826	0.0228891	0.0260557	0.0180795	0.0249903	0.0247699	0.00699609	0.00767251	0.0218247	0.017883	0.0173657
9_3_5_Ar(N-H)_LJ	-0.85	-2.861	-1.979	-4.09	-2.536	-3.343	-4.004	-1.092	-1.047	-3.039	-1.948	-3.045		X9_3_5_Ar.N.H._LJ	-6.34154e-05	554	5.39031e-05	0.000181431	0.000125499	0.000259369	0.000160821	0.000211998	0.000253915	6.92496e-05	6.63959e-05	0.000192719	0.000123533	0.0001931
9_2_6_SH_LJ	-1.616	-5.834	-2.964	-8.549	-4.912	-6.57	-8.017	-2.112	-1.911	-6.02	-3.573	-6.708		X9_2_6_SH_LJ	-0.000109908	555	0.000177611	0.000641201	0.000325766	0.0009396	0.000539866	0.000722093	0.000881129	0.000232125	0.000210033	0.000661644	0.0003927	0.00073726
9_2_6_Ar(N-H)_LJ	-0.798	-2.882	-1.464	-4.222	-2.426	-3.245	-3.96	-1.043	-0.944	-2.974	-1.765	-3.313		X9_2_6_Ar.N.H._LJ	-5.4268e-05	556	4.33059e-05	0.0001564	7.94484e-05	0.000229119	0.000131654	0.0001761	0.000214901	5.66015e-05	5.1229e-05	0.000161393	9.5783e-05	0.00017979
11_1_6_(H2O)HO_LJ	-0.415	-1.59	-0.728	-1.991	-1.161	-1.468	-1.923	-0.572	-0.518	-1.379	-0.805	-1.596		X11_1_6_.H2O.HO_LJ	-2.4068e-05	557	9.98823e-06	3.82682e-05	1.75215e-05	4.79194e-05	2.7943e-05	3.53319e-05	4.62828e-05	1.37669e-05	1.24672e-05	3.31898e-05	1.93748e-05	3.84126e-05
4_0_0_Ar(N-H)_C	31.82	31.65	31.669	31.674	31.805	30.697	31.758	31.846	31.967	31.94	31.623	31.645		X4_0_0_Ar.N.H._C	-2.84299e-05	558	-0.000904639	-0.000899806	-0.000900346	-0.000900488	-0.000904212	-0.000872712	-0.000902876	-0.000905378	-0.000908818	-0.00090805	-0.000899038	-0.000899664
10_0_-3_Ar(N-H)_C	30.907	28.808	30.888	22.433	30.867	12.661	25.925	30.668	31.108	26.747	30.85	21.776		X10_0_.3_Ar.N.H._C	-0.000298306	559	-0.00921974	-0.0085936	-0.00921407	-0.0066919	-0.00920781	-0.00377685	-0.00773358	-0.00914845	-0.0092797	-0.00797879	-0.00920274	-0.00649591
11_1_7_COO-_LJ	-0.348	-1.256	-0.886	-1.534	-0.871	-1.183	-1.507	-0.701	-0.641	-1.123	-0.665	-1.305		X11_1_7_COO._LJ	-2.44407e-05	560	8.50535e-06	3.06975e-05	2.16544e-05	3.7492e-05	2.12878e-05	2.89133e-05	3.68321e-05	1.71329e-05	1.56665e-05	2.74469e-05	1.6253e-05	3.18951e-05
2_0_0_O-H_LJ	35.6	41.14	34.243	43.402	35.111	35.248	37.316	34.222	37.926	39.898	38.8	43.005		X2_0_0_O.H_LJ	0.000158832	561	0.00565442	0.00653435	0.00543888	0.00689363	0.00557675	0.00559851	0.00592697	0.00543555	0.00602386	0.00633708	0.00616268	0.00683057
2_0_0_Ar(N-H)_LJ	35.525	41.062	34.441	43.324	35.041	35.176	37.239	34.42	38.103	39.819	38.722	42.927		X2_0_0_Ar.N.H._LJ	0.000166408	562	0.00591165	0.00683305	0.00573126	0.00720947	0.00583111	0.00585357	0.00619687	0.00572777	0.00634065	0.00662621	0.00644366	0.0071434
2_0_0_SH_LJ	35.818	41.355	34.733	43.617	35.334	35.468	37.532	34.712	38.396	40.113	39.015	43.22		X2_0_0_SH_LJ	0.000166363	563	0.00595879	0.00687994	0.00577829	0.00725625	0.00587827	0.00590056	0.00624394	0.00577479	0.00638767	0.00667332	0.00649065	0.00719021
2_0_0_(H2O)HO_LJ	35.345	40.885	34.378	43.148	34.856	34.993	37.062	34.357	38.048	39.643	38.546	42.751		X2_0_0_.H2O.HO_LJ	0.000169294	564	0.00598369	0.00692157	0.00581998	0.00730468	0.0059009	0.00592409	0.00627436	0.00581642	0.00644129	0.00671131	0.00652559	0.00723747
2_0_0_COO-_LJ	35.469	41.007	34.5	43.269	34.983	35.118	37.184	34.479	38.181	39.765	38.667	42.872		X2_0_0_COO._LJ	0.000169375	565	0.00600757	0.00694556	0.00584344	0.00732869	0.00592525	0.00594811	0.00629804	0.00583988	0.00646691	0.0067352	0.00654923	0.00726145
12_3_-2_Ar(N-H)_C	28.193	20.049	25.035	16.774	29.212	13.117	19.391	27.042	29.826	20.317	29.397	16.608		X12_3_.2_Ar.N.H._C	-0.000230135	566	-0.00648821	-0.00461398	-0.00576144	-0.00386029	-0.00672272	-0.00301869	-0.00446256	-0.00622332	-0.00686402	-0.00467566	-0.00676529	-0.00382209
0_3_4_Ar(N-H)_C	31.422	31.218	31.199	31.832	31.622	31.83	31.296	31.548	31.415	31.688	31.591	31.286		X0_3_4_Ar.N.H._C	2.58178e-05	567	0.000811247	0.00080598	0.000805489	0.000821832	0.00081641	0.00082178	0.000807994	0.0008145	0.000811066	0.000818114	0.00081561	0.000807735
7_1_6_O-H_LJ	-3.826	-14.975	-3.559	-26.21	-13.976	-18.837	-22.015	-3.121	-2.568	-16.785	-9.625	-21.56		X7_1_6_O.H_LJ	-0.000313717	568	0.00120028	0.00469792	0.00111652	0.00822253	0.00438451	0.00590949	0.00690648	0.000979111	0.000805626	0.00526574	0.00301953	0.00676374
-1_6_-3_O-H_LJ	31.294	36.779	-97.96	40.653	35.172	38.132	36.451	-137.166	36.04	36.558	35.498	36.035		X.1_6_.3_O.H_LJ	-0.0031722	569	-0.0992708	-0.11667	0.310749	-0.128959	-0.111573	-0.120962	-0.11563	0.435118	-0.114326	-0.115969	-0.112607	-0.11431
-1_6_-3_Ar(N-H)_LJ	32.159	36.701	-82.325	40.575	35.098	38.054	36.374	-60.122	36.218	36.48	35.422	35.959		X.1_6_.3_Ar.N.H._LJ	-0.00280957	570	-0.0903531	-0.103114	0.231298	-0.113998	-0.0986104	-0.106916	-0.102195	0.168917	-0.101757	-0.102493	-0.0995207	-0.101029
-1_6_-3_SH_LJ	32.466	36.995	-170.426	40.868	35.391	38.347	36.667	-137.753	36.511	36.773	35.715	36.252		X.1_6_.3_SH_LJ	-0.00518975	571	-0.16849	-0.191995	0.884468	-0.212095	-0.18367	-0.199011	-0.190293	0.714903	-0.189483	-0.190843	-0.185352	-0.188139
-1_6_-3_(H2O)HO_LJ	18.059	36.525	-95.045	40.399	34.917	37.878	36.197	-103.628	36.163	36.303	35.243	35.781		X.1_6_.3_.H2O.HO_LJ	-0.00225547	572	-0.0407315	-0.082381	0.214371	-0.0911187	-0.0787542	-0.0854327	-0.0816412	0.23373	-0.0815645	-0.0818803	-0.0794895	-0.0807029
-1_6_-3_COO-_LJ	31.86	36.646	-168.387	40.521	35.041	37.999	36.319	-229.32	36.295	36.425	35.366	35.903		X.1_6_.3_COO._LJ	-0.00510903	573	-0.162774	-0.187226	0.860295	-0.207023	-0.179026	-0.194138	-0.185555	1.1716	-0.185432	-0.186097	-0.180686	-0.18343
12_1_6_COO-_LJ	-0.307	-1.116	-0.806	-1.304	-0.773	-0.995	-1.307	-0.62	-0.575	-0.944	-0.57	-1.061		X12_1_6_COO._LJ	-2.16436e-05	574	6.64458e-06	2.41542e-05	1.74447e-05	2.82232e-05	1.67305e-05	2.15354e-05	2.82882e-05	1.3419e-05	1.24451e-05	2.04315e-05	1.23368e-05	2.29638e-05
10_2_6_(H2O)HO_LJ	-0.527	-1.862	-1.029	-2.532	-1.489	-1.953	-2.444	-0.725	-0.667	-1.816	-1.094	-2.005		X10_2_6_.H2O.HO_LJ	-3.27183e-05	575	1.72426e-05	6.09216e-05	3.36672e-05	8.28429e-05	4.87176e-05	6.38989e-05	7.99636e-05	2.37208e-05	2.18231e-05	5.94165e-05	3.57939e-05	6.56003e-05
10_1_4_O-H_LJ	-1.758	-7.994	-1.841	-12.008	-7.352	-7.945	-11.237	-1.44	-1.245	-7.066	-3.693	-7.797		X10_1_4_O.H_LJ	-0.00011597	576	0.000203875	0.000927062	0.0002135	0.00139256	0.000852609	0.000921379	0.00130315	0.000166996	0.000144382	0.000819442	0.000428276	0.000904216
11_2_5_(H2O)HO_LJ	-0.455	-1.609	-0.934	-2.071	-1.287	-1.585	-2.069	-0.627	-0.586	-1.479	-0.908	-1.573		X11_2_5_.H2O.HO_LJ	-2.69604e-05	577	1.2267e-05	4.33793e-05	2.5181e-05	5.5835e-05	3.4698e-05	4.27322e-05	5.5781e-05	1.69042e-05	1.57988e-05	3.98744e-05	2.448e-05	4.24087e-05
8_2_6_(H2O)HO_LJ	-1.135	-4.126	-2.247	-6.571	-3.618	-5.107	-6.057	-1.624	-1.449	-4.598	-2.703	-5.116		X8_2_6_.H2O.HO_LJ	-8.62653e-05	578	9.79111e-05	0.000355931	0.000193838	0.000566849	0.000312108	0.000440557	0.000522509	0.000140095	0.000124998	0.000396648	0.000233175	0.000441333
10_0_7_SH_LJ	-1.095	-4.529	-1.584	-5.626	-3.063	-4.049	-5.224	-1.412	-1.229	-3.829	-2.135	-4.954		X10_0_7_SH_LJ	-6.48699e-05	579	7.10326e-05	0.000293796	0.000102754	0.000364958	0.000198697	0.000262658	0.00033888	9.15963e-05	7.97251e-05	0.000248387	0.000138497	0.000321366
10_0_7_Ar(N-H)_LJ	-0.541	-2.237	-0.783	-2.779	-1.513	-2	-2.581	-0.697	-0.607	-1.891	-1.055	-2.447		X10_0_7_Ar.N.H._LJ	-3.20107e-05	580	1.73178e-05	7.1608e-05	2.50644e-05	8.89578e-05	4.84322e-05	6.40215e-05	8.26197e-05	2.23115e-05	1.94305e-05	6.05323e-05	3.37713e-05	7.83303e-05
7_0_7_COO-_LJ	-1.903	-7.297	-4.382	-11.496	-5.564	-8.4	-10.355	-4.142	-3.334	-7.879	-4.247	-11.285		X7_0_7_COO._LJ	-0.000147627	581	0.000280934	0.00107723	0.000646902	0.00169712	0.000821397	0.00124007	0.00152868	0.000611471	0.000492188	0.00116315	0.000626972	0.00166597
8_3_4_O-H_LJ	-2.761	-9.851	-4.563	-14.613	-9.798	-12.184	-13.895	-2.107	-2.057	-10.765	-7.11	-10.062		X8_3_4_O.H_LJ	-0.000228845	582	0.000631842	0.00225435	0.00104422	0.00334411	0.00224223	0.00278825	0.0031798	0.000482177	0.000470735	0.00246352	0.00162709	0.00230264
-1_1_-3_COO-_LJ	37.994	36.728	36.979	47.619	39.174	38.428	36.885	38.504	37.25	39.064	41.709	39.657		X.1_1_.3_COO._LJ	0.000363808	583	0.0138225	0.013362	0.0134533	0.0173242	0.0142518	0.0139804	0.0134191	0.0140081	0.0135519	0.0142118	0.0151741	0.0144275
-1_1_-3_(H2O)HO_LJ	37.872	36.606	36.847	47.498	39.052	38.307	36.763	38.372	37.117	38.943	41.587	39.535		X.1_1_.3_.H2O.HO_LJ	0.000363588	584	0.0137698	0.0133095	0.0133971	0.0172697	0.0141988	0.0139279	0.0133666	0.0139516	0.0134953	0.0141592	0.0151205	0.0143744
-1_1_-3_Ar(N-H)_LJ	38.048	36.783	36.902	47.674	39.228	38.483	36.94	38.426	37.172	39.119	41.763	39.711		X.1_1_.3_Ar.N.H._LJ	0.000360283	585	0.013708	0.0132523	0.0132951	0.0171761	0.0141332	0.0138648	0.0133088	0.0138442	0.0133924	0.0140939	0.0150465	0.0143072
-1_1_-3_SH_LJ	38.342	37.076	37.195	47.967	39.521	38.776	37.233	38.72	37.465	39.412	42.057	40.004		X.1_1_.3_SH_LJ	0.000360218	586	0.0138115	0.0133555	0.0133983	0.0172786	0.0142362	0.0139678	0.013412	0.0139477	0.0134956	0.0141969	0.0151497	0.0144102
-1_1_-3_O-H_LJ	38.126	36.86	36.725	47.752	39.306	38.561	37.018	38.25	36.996	39.197	41.841	39.789		X.1_1_.3_O.H_LJ	0.000353401	587	0.0134738	0.0130264	0.0129786	0.0168756	0.0138908	0.0136275	0.0130822	0.0135176	0.0130744	0.0138523	0.0147866	0.0140615
0_1_5_COO-_LJ	-32.597	35.755	-77.942	49.259	-35.267	40.932	45.065	-57.432	-34.531	41.245	-90.312	45.588		X0_1_5_COO._LJ	-0.00142142	588	0.0463341	-0.050823	0.110789	-0.0700179	0.0501293	-0.0581817	-0.0640564	0.0816352	0.0490832	-0.0586266	0.128372	-0.0647998
0_1_5_O-H_LJ	-54.292	35.887	-45.684	49.392	-57.621	41.065	45.198	-33.213	-19.857	41.378	-168.262	45.72		X0_1_5_O.H_LJ	1.01252e-05	589	-0.00054972	0.000363364	-0.000462561	0.000500106	-0.000583426	0.000415793	0.000457641	-0.00033629	-0.000201057	0.000418962	-0.00170369	0.000462926
0_1_5_(H2O)HO_LJ	-31.3	35.633	-41.654	49.138	-33.122	40.811	44.944	-33.779	-21.083	41.124	-98.566	45.466		X0_1_5_.H2O.HO_LJ	-0.000448481	590	0.0140375	-0.0159807	0.018681	-0.0220375	0.0148546	-0.018303	-0.0201565	0.0151492	0.00945533	-0.0184433	0.044205	-0.0203907
0_1_5_Ar(N-H)_LJ	-30.476	35.811	-33.392	49.314	-33.698	40.987	45.12	-30.823	-20.089	41.3	-72.872	45.642		X0_1_5_Ar.N.H._LJ	-0.000300101	591	0.00914588	-0.0107469	0.010021	-0.0147992	0.0101128	-0.0123002	-0.0135406	0.00925001	0.00602873	-0.0123942	0.021869	-0.0136972
0_1_5_SH_LJ	-62.085	36.104	-70.333	49.607	-68.347	41.28	45.413	-63.107	-40.768	41.593	-153.258	45.935		X0_1_5_SH_LJ	-0.000550627	592	0.0341857	-0.0198798	0.0387272	-0.0273149	0.0376337	-0.0227299	-0.0250056	0.0347484	0.0224479	-0.0229022	0.0843879	-0.025293
2_5_7_SH_LJ	-2.931	-20.778	-5.873	-93.965	-5.062	-76.817	31.363	-3.165	-3.173	-81.572	-9.916	-37.401		X2_5_7_SH_LJ	-0.00681784	593	0.0199831	0.141661	0.0400412	0.640638	0.0345119	0.523726	-0.213828	0.0215785	0.021633	0.556145	0.0676057	0.254994
9_0_2_SH_LJ	-6.45	-43.015	-11.205	-70.482	-44.563	-53.329	-72.874	-11.309	-8.524	-39.586	-13.99	-37.461		X9_0_2_SH_LJ	-0.000587958	594	0.00379233	0.025291	0.00658807	0.0414404	0.0262012	0.0313552	0.0428468	0.00664921	0.00501175	0.0232749	0.00822553	0.0220255
3_2_-2_Ar(N-H)_C	31.565	31.247	31.324	29.593	31.241	31.576	30.898	31.714	31.845	31.461	31.934	30.491		X3_2_.2_Ar.N.H._C	-3.91825e-05	595	-0.0012368	-0.00122434	-0.00122735	-0.00115953	-0.0012241	-0.00123723	-0.00121066	-0.00124264	-0.00124777	-0.00123272	-0.00125126	-0.00119471
6_1_3_COO-_LJ	-13.199	-62.402	-43.598	32.385	32.493	-81.834	-40.785	-39.305	-33.418	-73.767	-46.994	-71.076		X6_1_3_COO._LJ	0.00192972	596	-0.0254703	-0.120418	-0.0841317	0.0624938	0.0627022	-0.157916	-0.0787034	-0.0758474	-0.0644872	-0.142349	-0.090685	-0.137156
8_3_5_SH_LJ	-2.53	-8.713	-6.086	-13.276	-7.929	-11.063	-12.763	-3.298	-3.154	-9.84	-6.329	-9.695		X8_3_5_SH_LJ	-0.000209291	597	0.000529506	0.00182355	0.00127374	0.00277854	0.00165947	0.00231538	0.00267118	0.000690241	0.000660103	0.00205942	0.0013246	0.00202907
8_3_5_Ar(N-H)_LJ	-1.25	-4.303	-3.006	-6.555	-3.915	-5.464	-6.303	-1.629	-1.558	-4.86	-3.126	-4.788		X8_3_5_Ar.N.H._LJ	-0.000103278	598	0.000129097	0.000444405	0.000310453	0.000676987	0.000404333	0.00056431	0.000650961	0.00016824	0.000160907	0.000501931	0.000322847	0.000494495
10_2_3_SH_LJ	-2.17	-8.381	-5.148	-11.886	-8.072	-9.06	-12.42	-2.959	-2.755	-8.06	-4.644	-7.677		X10_2_3_SH_LJ	-0.000150803	599	0.000327243	0.00126388	0.000776336	0.00179245	0.00121729	0.00136628	0.00187298	0.000446227	0.000415463	0.00121548	0.000700331	0.00115772
10_2_3_Ar(N-H)_LJ	-1.072	-4.139	-2.543	-5.868	-3.985	-4.475	-6.132	-1.462	-1.361	-3.981	-2.294	-3.792		X10_2_3_Ar.N.H._LJ	-7.44831e-05	600	7.98459e-05	0.000308286	0.000189411	0.000437067	0.000296815	0.000333312	0.00045673	0.000108894	0.000101371	0.000296517	0.000170864	0.00028244
11_4_-1_Ar(N-H)_C	28.676	20.287	23.093	17.571	29.82	14.536	20.491	28.678	30.127	21.73	30.283	17.562		X11_4_.1_Ar.N.H._C	-0.000309317	601	-0.00886996	-0.00627511	-0.00714305	-0.005435	-0.00922382	-0.00449623	-0.00633821	-0.00887058	-0.00931878	-0.00672145	-0.00936703	-0.00543222
9_0_1_COO-_LJ	-3.807	-24.126	-11.556	-38.545	-24.793	-32.107	-42.043	-10.633	-8.269	-23.524	-7.969	-19.103		X9_0_1_COO._LJ	-0.000385418	602	0.00146729	0.0092986	0.00445389	0.0148559	0.00955567	0.0123746	0.0162041	0.00409815	0.00318702	0.00906658	0.0030714	0.00736264
10_3_5_(H2O)HO_LJ	-0.562	-1.834	-1.351	-2.465	-1.555	-2.004	-2.477	-0.763	-0.736	-1.854	-1.201	-1.872		X10_3_5_.H2O.HO_LJ	-3.78281e-05	603	2.12594e-05	6.93767e-05	5.11057e-05	9.32462e-05	5.88226e-05	7.58075e-05	9.37001e-05	2.88628e-05	2.78415e-05	7.01332e-05	4.54315e-05	7.08141e-05
11_1_4_(H2O)HO_LJ	-0.642	-2.707	-1.241	-3.606	-2.194	-2.506	-3.607	-0.937	-0.838	-2.301	-1.266	-2.484		X11_1_4_.H2O.HO_LJ	-3.78529e-05	604	2.43015e-05	0.000102468	4.69754e-05	0.000136497	8.30492e-05	9.48592e-05	0.000136535	3.54681e-05	3.17207e-05	8.70994e-05	4.79217e-05	9.40265e-05
12_4_-2_Ar(N-H)_C	26.638	18.627	22.855	15.674	27.855	13.624	18.238	25.793	28.76	19.309	29.58	15.606		X12_4_.2_Ar.N.H._C	-0.000212489	605	-0.00566029	-0.00395804	-0.00485645	-0.00333056	-0.00591889	-0.00289496	-0.00387538	-0.00548074	-0.0061112	-0.00410296	-0.00628544	-0.00331611
2_0_1_Ar(N-H)_C	32.107	19.862	31.901	31.842	31.927	31.54	31.837	32.087	32.289	31.857	31.756	31.846		X2_0_1_Ar.N.H._C	-0.000230789	606	-0.00740996	-0.00458394	-0.00736242	-0.0073488	-0.00736842	-0.0072791	-0.00734765	-0.00740534	-0.00745196	-0.00735226	-0.00732895	-0.00734972
11_2_4_(H2O)HO_LJ	-0.557	-2.007	-1.228	-2.613	-1.683	-1.982	-2.682	-0.779	-0.731	-1.835	-1.116	-1.875		X11_2_4_.H2O.HO_LJ	-3.31814e-05	607	1.8482e-05	6.65951e-05	4.07468e-05	8.6703e-05	5.58443e-05	6.57655e-05	8.89925e-05	2.58483e-05	2.42556e-05	6.08879e-05	3.70304e-05	6.22151e-05
6_3_3_SH_LJ	-10.658	-41.286	-46.322	-55.954	-38.377	-54.123	-53.775	-14.24	-15.604	-47.151	-38.728	-37.8		X6_3_3_SH_LJ	-0.00184128	608	0.0196244	0.0760191	0.0852918	0.103027	0.0706628	0.0996557	0.0990149	0.0262198	0.0287313	0.0868182	0.0713091	0.0696004
11_1_6_SH_LJ	-0.871	-3.339	-1.421	-4.176	-2.436	-3.082	-4.036	-1.118	-1.012	-2.896	-1.691	-3.35		X11_1_6_SH_LJ	-4.75794e-05	609	4.14417e-05	0.000158868	6.76104e-05	0.000198692	0.000115904	0.00014664	0.000192031	5.31938e-05	4.81504e-05	0.00013779	8.04568e-05	0.000159391
11_1_6_Ar(N-H)_LJ	-0.43	-1.649	-0.702	-2.063	-1.203	-1.522	-1.994	-0.552	-0.5	-1.431	-0.835	-1.655		X11_1_6_Ar.N.H._LJ	-2.34782e-05	610	1.00956e-05	3.87155e-05	1.64817e-05	4.84355e-05	2.82443e-05	3.57338e-05	4.68155e-05	1.296e-05	1.17391e-05	3.35973e-05	1.96043e-05	3.88564e-05
2_5_7_COO-_LJ	-1.501	-10.665	-4.874	-50.666	-2.593	-42.869	4.259	-2.626	-2.632	-43.633	-5.082	-19.279		X2_5_7_COO._LJ	-0.00290509	611	0.00436054	0.0309828	0.0141594	0.147189	0.0075329	0.124538	-0.0123728	0.00762876	0.00764619	0.126758	0.0147637	0.0560072
4_0_4_COO-_LJ	-49.864	-86.704	-120.946	32.913	32.387	-162.341	-165.383	-116.062	-92.286	-139.53	32.162	31.557		X4_0_4_COO._LJ	0.00851947	612	-0.424815	-0.738672	-1.0304	0.280401	0.27592	-1.38306	-1.40897	-0.988786	-0.786227	-1.18872	0.274003	0.268849
6_2_3_Ar(N-H)_LJ	-8.137	-35.58	-23.493	-47.67	-28.737	-49.998	-44.517	-12.376	-12.364	-41.14	-30.22	-34.757		X6_2_3_Ar.N.H._LJ	-0.00121649	613	0.0098986	0.0432828	0.028579	0.0579902	0.0349583	0.0608222	0.0541546	0.0150553	0.0150407	0.0500465	0.0367624	0.0422816
6_3_3_Ar(N-H)_LJ	-5.264	-20.365	-22.842	-27.579	-18.891	-26.701	-26.536	-7.032	-7.704	-23.255	-19.106	-18.658		X6_3_3_Ar.N.H._LJ	-0.000904909	614	0.00476344	0.0184285	0.0206699	0.0249565	0.0170946	0.024162	0.0240127	0.00636332	0.00697142	0.0210437	0.0172892	0.0168838
10_5_-3_Ar(N-H)_C	26.813	18.408	20.657	14.945	27.875	17.002	18.189	25.912	28.751	20.032	30.525	14.937		X10_5_.3_Ar.N.H._C	-0.000243065	615	-0.0065173	-0.00447434	-0.00502099	-0.00363261	-0.00677544	-0.00413259	-0.00442111	-0.0062983	-0.00698836	-0.00486908	-0.00741956	-0.00363066
11_5_-3_Ar(N-H)_C	25.725	17.648	21.07	14.437	26.7	15.367	17.259	24.633	27.451	18.745	29.897	14.404		X11_5_.3_Ar.N.H._C	-0.000203012	616	-0.00522249	-0.00358276	-0.00427746	-0.00293089	-0.00542042	-0.00311969	-0.00350379	-0.0050008	-0.00557289	-0.00380546	-0.00606945	-0.00292419
8_1_7_COO-_LJ	-1.059	-3.92	-2.67	-6.007	-3.055	-4.567	-5.595	-2.247	-1.927	-4.241	-2.342	-5.236		X8_1_7_COO._LJ	-8.17022e-05	617	8.65226e-05	0.000320273	0.000218145	0.000490785	0.0002496	0.000373134	0.000457124	0.000183585	0.00015744	0.000346499	0.000191347	0.000427793
12_0_7_COO-_LJ	-0.267	-1.017	-0.632	-1.121	-0.638	-0.855	-1.113	-0.531	-0.487	-0.817	-0.481	-0.968		X12_0_7_COO._LJ	-1.75062e-05	618	4.67416e-06	1.78038e-05	1.10639e-05	1.96245e-05	1.1169e-05	1.49678e-05	1.94844e-05	9.29581e-06	8.52553e-06	1.43026e-05	8.4205e-06	1.6946e-05
8_4_-1_Ar(N-H)_C	30.661	23.823	20.482	21.405	30.868	20.44	25.877	30.823	30.982	28.709	31.088	21.511		X8_4_.1_Ar.N.H._C	-0.000537199	619	-0.016471	-0.0127977	-0.0110029	-0.0114987	-0.0165822	-0.0109803	-0.0139011	-0.0165581	-0.0166435	-0.0154224	-0.0167004	-0.0115557
6_1_4_(H2O)HO_LJ	-8.436	-39.905	-16.622	-51.643	-31.305	-53.642	-49.362	-15.533	-12.708	-43.351	-29.202	-49.977		X6_1_4_.H2O.HO_LJ	-0.00105079	620	0.00886443	0.0419316	0.0174662	0.0542657	0.0328949	0.0563663	0.0518689	0.0163219	0.0133534	0.0455526	0.0306851	0.0525151
9_1_-1_Ar(N-H)_C	31.053	30.389	30.831	27.484	31.129	11.608	30.314	31.028	31.239	30.44	31.031	26.709		X9_1_.1_Ar.N.H._C	-0.000428169	621	-0.0132959	-0.0130116	-0.0132009	-0.0117678	-0.0133285	-0.00497019	-0.0129795	-0.0132852	-0.0133756	-0.0130335	-0.0132865	-0.011436
10_2_6_SH_LJ	-1.106	-3.909	-2.01	-5.312	-3.123	-4.102	-5.13	-1.415	-1.302	-3.812	-2.298	-4.207		X10_2_6_SH_LJ	-6.45409e-05	622	7.13822e-05	0.00025229	0.000129727	0.000342841	0.000201561	0.000264747	0.000331095	9.13253e-05	8.40322e-05	0.00024603	0.000148315	0.000271523
10_2_6_Ar(N-H)_LJ	-0.546	-1.931	-0.993	-2.624	-1.542	-2.026	-2.534	-0.699	-0.643	-1.883	-1.135	-2.078		X10_2_6_Ar.N.H._LJ	-3.18827e-05	623	1.7408e-05	6.15655e-05	3.16595e-05	8.36602e-05	4.91631e-05	6.45944e-05	8.07908e-05	2.2286e-05	2.05006e-05	6.00351e-05	3.61869e-05	6.62523e-05
11_2_5_SH_LJ	-0.956	-3.377	-1.824	-4.344	-2.7	-3.328	-4.342	-1.223	-1.144	-3.105	-1.907	-3.301		X11_2_5_SH_LJ	-5.27816e-05	624	5.04592e-05	0.000178244	9.62737e-05	0.000229283	0.00014251	0.000175657	0.000229178	6.45519e-05	6.03822e-05	0.000163887	0.000100655	0.000174232
9_0_2_COO-_LJ	-3.305	-22.158	-9.304	-38.15	-23.806	-27.618	-40.256	-9.429	-7.082	-20.411	-7.172	-19.305		X9_0_2_COO._LJ	-0.000309457	625	0.00102276	0.00685695	0.00287919	0.0118058	0.00736694	0.00854659	0.0124575	0.00291787	0.00219158	0.00631633	0.00221943	0.00597407
11_2_5_Ar(N-H)_LJ	-0.472	-1.668	-0.901	-2.146	-1.333	-1.644	-2.145	-0.604	-0.565	-1.534	-0.942	-1.631		X11_2_5_Ar.N.H._LJ	-2.60536e-05	626	1.22973e-05	4.34574e-05	2.34743e-05	5.59111e-05	3.47295e-05	4.28322e-05	5.5885e-05	1.57364e-05	1.47203e-05	3.99663e-05	2.45425e-05	4.24935e-05
7_4_-3_Ar(N-H)_C	30.533	22.529	21.037	17.862	30.575	25.257	23.114	30.601	30.954	26.993	31.257	17.796		X7_4_.3_Ar.N.H._C	-0.000384346	627	-0.0117352	-0.00865894	-0.00808549	-0.00686519	-0.0117514	-0.00970743	-0.00888378	-0.0117614	-0.0118971	-0.0103747	-0.0120135	-0.00683983
10_3_5_COO-_LJ	-0.605	-1.972	-2.188	-2.649	-1.672	-2.155	-2.663	-1.236	-1.192	-1.994	-1.291	-2.013		X10_3_5_COO._LJ	-6.04064e-05	628	3.65459e-05	0.000119121	0.000132169	0.000160017	0.000100999	0.000130176	0.000160862	7.46623e-05	7.20044e-05	0.00012045	7.79846e-05	0.000121598
8_2_6_SH_LJ	-2.384	-8.653	-4.387	-13.747	-7.563	-10.711	-12.697	-3.172	-2.829	-9.644	-5.672	-10.719		X8_2_6_SH_LJ	-0.000170385	629	0.000406199	0.00147434	0.000747481	0.00234229	0.00128862	0.001825	0.00216338	0.000540462	0.00048202	0.0016432	0.000966426	0.00182636
12_2_-2_Ar(N-H)_C	29.687	21.481	27.217	17.841	29.771	12.475	20.487	28.24	30.393	21.234	29.871	17.586		X12_2_.2_Ar.N.H._C	-0.000272839	630	-0.00809977	-0.00586085	-0.00742585	-0.00486772	-0.00812268	-0.00340366	-0.00558965	-0.00770497	-0.00829239	-0.00579346	-0.00814997	-0.00479814
8_2_6_Ar(N-H)_LJ	-1.178	-4.274	-2.167	-6.788	-3.734	-5.29	-6.271	-1.567	-1.397	-4.763	-2.802	-5.294		X8_2_6_Ar.N.H._LJ	-8.40311e-05	631	9.89886e-05	0.000359149	0.000182095	0.000570403	0.000313772	0.000444524	0.000526959	0.000131677	0.000117391	0.00040024	0.000235455	0.00044486
11_1_-2_Ar(N-H)_C	30.573	25.234	30.211	20.668	30.66	12.271	23.768	30.282	30.873	24.444	30.58	20.234		X11_1_.2_Ar.N.H._C	-0.000284383	632	-0.00869444	-0.00717612	-0.00859149	-0.00587763	-0.00871918	-0.00348966	-0.00675921	-0.00861168	-0.00877975	-0.00695146	-0.00869643	-0.0057542
9_2_2_COO-_LJ	-2.144	-8.791	-10.319	-13.071	-9.682	-10.976	-14.645	-4.925	-4.629	-9.17	-4.939	-7.617		X9_2_2_COO._LJ	-0.000282355	633	0.000605369	0.00248218	0.00291362	0.00369066	0.00273376	0.00309913	0.00413509	0.0013906	0.00130702	0.0025892	0.00139455	0.0021507
6_3_-1_Ar(N-H)_C	31.182	29.81	17.644	28.137	31.231	27.491	30.664	31.298	31.411	31.003	31.428	28.391		X6_3_.1_Ar.N.H._C	-0.000511654	634	-0.0159544	-0.0152524	-0.00902763	-0.0143964	-0.0159795	-0.0140659	-0.0156894	-0.0160138	-0.0160716	-0.0158628	-0.0160803	-0.0145264
10_3_0_Ar(N-H)_C	30.503	24.277	26.407	21.752	30.779	14.313	25.136	30.592	30.843	26.261	30.715	21.613		X10_3_0_Ar.N.H._C	-0.000415304	635	-0.012668	-0.0100823	-0.0109669	-0.00903369	-0.0127826	-0.00594425	-0.0104391	-0.012705	-0.0128092	-0.0109063	-0.0127561	-0.00897597
7_3_4_O-H_LJ	-4.223	-15.445	-7.347	-23.724	-15.281	-20.55	-22.099	-3.252	-3.233	-17.765	-12.41	-16.136		X7_3_4_O.H_LJ	-0.000397919	636	0.00168041	0.00614586	0.00292351	0.00944023	0.0060806	0.00817724	0.00879361	0.00129403	0.00128647	0.00706903	0.00493817	0.00642082
12_1_-3_Ar(N-H)_C	29.767	22.097	29.399	17.806	29.773	12.189	20.382	28.17	30.542	21.065	29.969	17.425		X12_1_.3_Ar.N.H._C	-0.000207532	637	-0.00617762	-0.00458585	-0.00610125	-0.00369532	-0.00617887	-0.00252961	-0.00422993	-0.00584619	-0.00633846	-0.00437167	-0.00621954	-0.00361625
11_1_4_SH_LJ	-1.348	-5.68	-2.423	-7.549	-4.596	-5.26	-7.556	-1.829	-1.637	-4.828	-2.658	-5.21		X11_1_4_SH_LJ	-7.45466e-05	638	0.000100489	0.000423425	0.000180626	0.000562752	0.000342616	0.000392115	0.000563274	0.000136346	0.000122033	0.000359911	0.000198145	0.000388388
11_1_4_Ar(N-H)_LJ	-0.666	-2.806	-1.197	-3.728	-2.27	-2.598	-3.731	-0.903	-0.809	-2.385	-1.313	-2.573		X11_1_4_Ar.N.H._LJ	-3.68726e-05	639	2.45572e-05	0.000103465	4.41365e-05	0.000137461	8.37008e-05	9.5795e-05	0.000137572	3.3296e-05	2.98299e-05	8.79412e-05	4.84137e-05	9.48732e-05
6_2_5_(H2O)HO_LJ	-3.787	-14.213	-8.164	-26.711	-13.848	-22.344	-23.581	-5.815	-5.208	-18.365	-12.212	-18.983		X6_2_5_.H2O.HO_LJ	-0.000397663	640	0.00150595	0.00565198	0.00324652	0.010622	0.00550683	0.00888537	0.00937728	0.00231241	0.00207103	0.00730307	0.00485626	0.00754883
2_5_7_Ar(N-H)_LJ	-1.448	-10.258	-2.901	-45.806	-2.501	-37.1	30.227	-1.563	-1.567	-39.849	-4.897	-18.445		X2_5_7_Ar.N.H._LJ	-0.00430519	641	0.00623391	0.0441626	0.0124894	0.197203	0.0107673	0.159722	-0.130133	0.00672901	0.00674623	0.171557	0.0210825	0.0794092
11_2_-1_Ar(N-H)_C	30.382	24.038	28.627	20.482	30.623	12.719	23.563	30.237	30.77	24.327	30.518	20.203		X11_2_.1_Ar.N.H._C	-0.000321355	642	-0.00976341	-0.00772474	-0.00919944	-0.006582	-0.00984086	-0.00408732	-0.00757209	-0.00971682	-0.0098881	-0.00781761	-0.00980712	-0.00649234
10_3_3_(H2O)HO_LJ	-0.849	-2.783	-2.622	-3.643	-2.596	-3.029	-3.908	-1.174	-1.164	-2.777	-1.841	-2.548		X10_3_3_.H2O.HO_LJ	-6.87922e-05	643	5.84046e-05	0.000191449	0.000180373	0.00025061	0.000178585	0.000208372	0.00026884	8.0762e-05	8.00741e-05	0.000191036	0.000126646	0.000175283
10_3_5_SH_LJ	-1.181	-3.85	-2.638	-5.171	-3.262	-4.208	-5.199	-1.49	-1.438	-3.893	-2.522	-3.931		X10_3_5_SH_LJ	-7.38797e-05	644	8.72519e-05	0.000284437	0.000194895	0.000382032	0.000240996	0.000310886	0.000384101	0.000110081	0.000106239	0.000287614	0.000186325	0.000290421
10_3_5_Ar(N-H)_LJ	-0.583	-1.902	-1.303	-2.554	-1.611	-2.079	-2.568	-0.736	-0.71	-1.923	-1.246	-1.942		X10_3_5_Ar.N.H._LJ	-3.65149e-05	645	2.12882e-05	6.94513e-05	4.75789e-05	9.3259e-05	5.88255e-05	7.59145e-05	9.37702e-05	2.6875e-05	2.59256e-05	7.02181e-05	4.54976e-05	7.09119e-05
13_3_-3_Ar(N-H)_C	26.06	18.142	24.04	14.924	26.489	12.438	17.174	24.36	28.016	17.991	27.937	14.732		X13_3_.3_Ar.N.H._C	-0.000176731	646	-0.00460561	-0.00320625	-0.00424861	-0.00263753	-0.00468142	-0.00219818	-0.00303518	-0.00430516	-0.00495129	-0.00317957	-0.00493733	-0.0026036
10_1_3_(H2O)HO_LJ	-1.238	-5.811	-2.612	-8.982	-5.661	-6.059	-9.154	-1.942	-1.682	-5.24	-2.598	-5.299		X10_1_3_.H2O.HO_LJ	-8.06615e-05	647	9.9859e-05	0.000468724	0.000210688	0.000724502	0.000456625	0.000488728	0.000738376	0.000156645	0.000135673	0.000422666	0.000209559	0.000427425
11_0_4_(H2O)HO_LJ	-0.722	-3.641	-1.233	-4.807	-2.711	-3.048	-4.704	-1.096	-0.937	-2.795	-1.393	-3.216		X11_0_4_.H2O.HO_LJ	-4.19062e-05	648	3.02563e-05	0.00015258	5.16703e-05	0.000201443	0.000113608	0.00012773	0.000197127	4.59292e-05	3.92661e-05	0.000117128	5.83753e-05	0.00013477
11_2_4_SH_LJ	-1.169	-4.213	-2.399	-5.478	-3.528	-4.162	-5.624	-1.522	-1.428	-3.853	-2.345	-3.935		X11_2_4_SH_LJ	-6.48805e-05	649	7.58453e-05	0.000273342	0.000155648	0.000355415	0.000228898	0.000270033	0.000364888	9.87481e-05	9.26494e-05	0.000249985	0.000152145	0.000255305
11_2_4_Ar(N-H)_LJ	-0.578	-2.081	-1.185	-2.706	-1.743	-2.056	-2.778	-0.752	-0.706	-1.903	-1.158	-1.944		X11_2_4_Ar.N.H._LJ	-3.20298e-05	650	1.85133e-05	6.66541e-05	3.79554e-05	8.66728e-05	5.5828e-05	6.58534e-05	8.89789e-05	2.40864e-05	2.26131e-05	6.09528e-05	3.70906e-05	6.2266e-05
11_0_7_(H2O)HO_LJ	-0.356	-1.428	-0.558	-1.664	-0.925	-1.23	-1.6	-0.483	-0.432	-1.169	-0.667	-1.443		X11_0_7_.H2O.HO_LJ	-1.87904e-05	651	6.68939e-06	2.68327e-05	1.0485e-05	3.12672e-05	1.73811e-05	2.31122e-05	3.00647e-05	9.07577e-06	8.11746e-06	2.1966e-05	1.25332e-05	2.71146e-05
9_2_0_Ar(N-H)_C	30.944	29.495	30.156	26.552	31.079	13.075	29.84	30.986	31.149	30.223	30.971	26.045		X9_2_0_Ar.N.H._C	-0.000427112	652	-0.0132165	-0.0125977	-0.01288	-0.0113407	-0.0132742	-0.00558448	-0.012745	-0.0132345	-0.0133041	-0.0129086	-0.0132281	-0.0111241
10_3_3_SH_LJ	-1.784	-5.841	-5.118	-7.634	-5.437	-6.356	-8.191	-2.292	-2.272	-5.827	-3.867	-5.347		X10_3_3_SH_LJ	-0.000133808	653	0.000238713	0.000781573	0.000684829	0.00102149	0.000727514	0.000850484	0.00109602	0.000306688	0.000304012	0.000779699	0.000517436	0.000715471
10_3_3_Ar(N-H)_LJ	-0.881	-2.885	-2.528	-3.77	-2.685	-3.139	-4.045	-1.132	-1.123	-2.878	-1.91	-2.641		X10_3_3_Ar.N.H._LJ	-6.61093e-05	654	5.82423e-05	0.000190725	0.000167124	0.000249232	0.000177503	0.000207517	0.000267412	7.48357e-05	7.42407e-05	0.000190263	0.000126269	0.000174595
9_1_7_(H2O)HO_LJ	-0.673	-2.522	-1.133	-3.551	-1.904	-2.669	-3.318	-0.935	-0.819	-2.498	-1.411	-3.056		X9_1_7_.H2O.HO_LJ	-3.93155e-05	655	2.64594e-05	9.91538e-05	4.45445e-05	0.000139609	7.48568e-05	0.000104933	0.000130449	3.676e-05	3.21994e-05	9.82102e-05	5.54742e-05	0.000120148
9_2_2_(H2O)HO_LJ	-1.994	-8.195	-6.364	-12.245	-9.094	-10.243	-13.73	-3.039	-2.857	-8.553	-4.595	-7.096		X9_2_2_.H2O.HO_LJ	-0.00017529	656	0.000349527	0.0014365	0.00111554	0.00214642	0.00159408	0.00179549	0.00240672	0.000532705	0.000500802	0.00149925	0.000805455	0.00124385
-1_4_4_(H2O)HO_LJ	-9.653	32.239	-20.182	37.366	-24.75	36.055	36.422	-10.154	-10.579	34.801	-64.672	32.777		X.1_4_4_.H2O.HO_LJ	-0.000886586	657	0.00855821	-0.0285826	0.0178931	-0.0331282	0.021943	-0.0319659	-0.0322912	0.00900239	0.00937919	-0.0308541	0.0573373	-0.0290596
-1_4_4_O-H_LJ	-16.81	32.553	-18.91	37.621	-43.064	36.31	36.676	-9.454	-9.849	35.056	-111.094	33.051		X.1_4_4_O.H_LJ	-0.00106978	658	0.017983	-0.0348246	0.0202296	-0.0402463	0.0460691	-0.0388438	-0.0392353	0.0101137	0.0105363	-0.0375023	0.118846	-0.0353574
-1_4_4_COO-_LJ	-10.356	32.531	-32.907	37.488	-26.384	36.177	36.544	-16.466	-17.154	34.926	-62.418	32.961		X.1_4_4_COO._LJ	-0.00124143	659	0.0128563	-0.040385	0.0408518	-0.0465388	0.0327539	-0.0449112	-0.0453669	0.0204414	0.0212955	-0.0433582	0.0774876	-0.0409188
-1_4_4_Ar(N-H)_LJ	-9.966	32.666	-19.327	37.543	-25.237	36.232	36.599	-9.783	-10.192	34.983	-53.734	33.052		X.1_4_4_Ar.N.H._LJ	-0.000857044	660	0.0085413	-0.0279962	0.0165641	-0.032176	0.0216292	-0.0310524	-0.031367	0.00838446	0.00873499	-0.029982	0.0460524	-0.028327
-1_4_4_SH_LJ	-20.185	32.961	-39.181	37.836	-51.176	36.526	36.892	-19.81	-20.638	35.276	-111.387	33.345		X.1_4_4_SH_LJ	-0.00169569	661	0.0342275	-0.0558916	0.0664388	-0.0641581	0.0867786	-0.0619368	-0.0625574	0.0335916	0.0349957	-0.0598172	0.188878	-0.0565428
10_1_3_Ar(N-H)_LJ	-1.284	-6.011	-2.52	-9.205	-5.805	-6.266	-9.392	-1.872	-1.623	-5.419	-2.693	-5.479		X10_1_3_Ar.N.H._LJ	-7.89094e-05	662	0.00010132	0.000474324	0.000198852	0.000726361	0.000458069	0.000494446	0.000741117	0.000147718	0.00012807	0.00042761	0.000212503	0.000432345
10_1_3_SH_LJ	-2.6	-12.171	-5.101	-18.657	-11.765	-12.689	-19.033	-3.791	-3.285	-10.973	-5.452	-11.096		X10_1_3_SH_LJ	-0.000159664	663	0.000415125	0.00194327	0.000814444	0.00297884	0.00187844	0.00202597	0.00303888	0.000605285	0.000524495	0.00175199	0.000870486	0.00177163
10_1_7_(H2O)HO_LJ	-0.464	-1.721	-0.784	-2.248	-1.244	-1.703	-2.148	-0.633	-0.567	-1.605	-0.927	-1.917		X10_1_7_.H2O.HO_LJ	-2.50122e-05	664	1.16057e-05	4.3046e-05	1.96096e-05	5.62274e-05	3.11152e-05	4.25958e-05	5.37262e-05	1.58327e-05	1.41819e-05	4.01446e-05	2.31863e-05	4.79484e-05
11_5_-2_Ar(N-H)_C	26.327	18.167	20.736	15.327	27.951	15.249	18.167	25.997	28.337	19.624	29.992	15.379		X11_5_.2_Ar.N.H._C	-0.000230348	665	-0.00606436	-0.00418473	-0.00477649	-0.00353054	-0.00643845	-0.00351257	-0.00418473	-0.00598835	-0.00652736	-0.00452034	-0.00690859	-0.00354252
9_0_-2_Ar(N-H)_C	31.12	30.642	31.07	27.358	31.145	11.393	30.292	31.03	31.29	30.408	31.051	26.492		X9_0_.2_Ar.N.H._C	-0.000427186	666	-0.013294	-0.0130898	-0.0132727	-0.0116869	-0.0133047	-0.00486693	-0.0129403	-0.0132556	-0.0133666	-0.0129899	-0.0132645	-0.011317
13_4_-3_Ar(N-H)_C	24.791	17.052	22.324	14.09	25.429	12.767	16.313	23.353	26.469	17.234	27.383	13.97		X13_4_.3_Ar.N.H._C	-0.000162528	667	-0.00402923	-0.00277143	-0.00362828	-0.00229002	-0.00413292	-0.00207499	-0.00265132	-0.00379552	-0.00430195	-0.00280101	-0.0044505	-0.00227052
11_0_4_Ar(N-H)_LJ	-0.749	-3.771	-1.19	-4.957	-2.801	-3.159	-4.857	-1.057	-0.903	-2.896	-1.445	-3.329		X11_0_4_Ar.N.H._LJ	-4.11063e-05	668	3.07886e-05	0.000155012	4.89165e-05	0.000203764	0.000115139	0.000129855	0.000199653	4.34494e-05	3.7119e-05	0.000119044	5.93986e-05	0.000136843
11_0_4_SH_LJ	-1.517	-7.635	-2.409	-10.041	-5.672	-6.395	-9.837	-2.14	-1.829	-5.863	-2.926	-6.741		X11_0_4_SH_LJ	-8.31313e-05	669	0.00012611	0.000634708	0.000200263	0.000834722	0.000471521	0.000531625	0.000817763	0.000177901	0.000152047	0.000487399	0.000243242	0.000560388
13_2_-3_Ar(N-H)_C	27.273	19.214	25.73	15.72	27.549	12.02	17.978	25.327	29.469	18.671	28.348	15.468		X13_2_.3_Ar.N.H._C	-0.000187375	670	-0.00511028	-0.00360022	-0.00482116	-0.00294553	-0.00516199	-0.00225225	-0.00336863	-0.00474564	-0.00552175	-0.00349848	-0.0053117	-0.00289831
8_3_2_O-H_LJ	-4.352	-15.713	-12.06	-20.551	-16.611	-19.467	-22.511	-3.311	-3.448	-17.171	-11.279	-13.27		X8_3_2_O.H_LJ	-0.000428257	671	0.00186378	0.00672921	0.00516479	0.00880112	0.00711379	0.00833689	0.0096405	0.00141796	0.00147663	0.00735361	0.00483032	0.00568298
12_5_-3_Ar(N-H)_C	24.61	16.823	21.009	13.859	25.533	14.057	16.328	23.447	26.157	17.54	28.603	13.816		X12_5_.3_Ar.N.H._C	-0.000170958	672	-0.00420728	-0.00287603	-0.00359166	-0.00236931	-0.00436507	-0.00240316	-0.0027914	-0.00400845	-0.00447175	-0.0029986	-0.00488991	-0.00236196
10_5_-2_Ar(N-H)_C	27.586	19.005	20.123	16.034	29.427	16.862	19.29	27.626	29.926	21.118	30.554	16.126		X10_5_.2_Ar.N.H._C	-0.000281367	673	-0.0077618	-0.00534738	-0.00566195	-0.00451144	-0.00827979	-0.00474441	-0.00542757	-0.00777305	-0.00842019	-0.00594191	-0.00859689	-0.00453733
5_2_0_Ar(N-H)_C	31.474	30.914	19.548	31.056	31.49	27.843	31.282	31.556	31.643	31.42	31.501	31.064		X5_2_0_Ar.N.H._C	-0.000396526	674	-0.0124803	-0.0122582	-0.0077513	-0.0123145	-0.0124866	-0.0110405	-0.0124041	-0.0125128	-0.0125473	-0.0124589	-0.012491	-0.0123177
12_1_4_COO-_LJ	-0.452	-1.757	-1.291	-2.118	-1.301	-1.546	-2.21	-0.951	-0.877	-1.452	-0.846	-1.54		X12_1_4_COO._LJ	-3.13215e-05	675	1.41573e-05	5.50319e-05	4.04361e-05	6.6339e-05	4.07493e-05	4.84231e-05	6.92206e-05	2.97868e-05	2.7469e-05	4.54789e-05	2.6498e-05	4.82352e-05
9_4_0_Ar(N-H)_C	30.478	23.246	22.482	21.386	30.8	17.282	25.105	30.682	30.843	26.985	30.871	21.462		X9_4_0_Ar.N.H._C	-0.000491726	676	-0.0149868	-0.0114307	-0.011055	-0.0105161	-0.0151452	-0.00849801	-0.0123448	-0.0150871	-0.0151663	-0.0132692	-0.0151801	-0.0105534
11_2_6_(H2O)HO_LJ	-0.365	-1.246	-0.703	-1.581	-0.946	-1.238	-1.574	-0.491	-0.46	-1.165	-0.719	-1.268		X11_2_6_.H2O.HO_LJ	-1.90189e-05	677	6.94191e-06	2.36976e-05	1.33703e-05	3.00689e-05	1.79919e-05	2.35454e-05	2.99358e-05	9.33829e-06	8.7487e-06	2.2157e-05	1.36746e-05	2.4116e-05
10_0_3_COO-_LJ	-1.554	-9.13	-4.157	-14.592	-8.256	-8.664	-14.596	-3.937	-3.162	-7.41	-3.177	-8.117		X10_0_3_COO._LJ	-0.000114337	678	0.00017768	0.0010439	0.000475299	0.00166841	0.000943967	0.000990617	0.00166886	0.000450145	0.000361534	0.000847238	0.000363249	0.000928074
9_2_2_Ar(N-H)_LJ	-2.067	-8.46	-6.131	-12.52	-9.251	-10.552	-14.016	-2.929	-2.755	-8.82	-4.762	-7.335		X9_2_2_Ar.N.H._LJ	-0.000169909	679	0.000351203	0.00143743	0.00104171	0.00212726	0.00157183	0.00179288	0.00238145	0.000497664	0.0004681	0.0014986	0.000809108	0.00124628
10_3_4_COO-_LJ	-0.752	-2.481	-3.057	-3.31	-2.222	-2.695	-3.388	-1.558	-1.519	-2.478	-1.623	-2.403		X10_3_4_COO._LJ	-8.5692e-05	680	6.44404e-05	0.000212602	0.00026196	0.00028364	0.000190408	0.00023094	0.000290324	0.000133508	0.000130166	0.000212345	0.000139078	0.000205918
9_2_2_SH_LJ	-4.185	-17.135	-12.415	-25.381	-18.763	-21.375	-28.419	-5.93	-5.578	-17.865	-9.64	-14.854		X9_2_2_SH_LJ	-0.000343823	681	0.0014389	0.00589141	0.00426857	0.00872658	0.00645115	0.00734922	0.00977111	0.00203887	0.00191785	0.0061424	0.00331446	0.00510715
11_0_-3_Ar(N-H)_C	30.666	25.77	30.612	20.363	30.643	12.073	23.312	30.215	30.925	23.941	30.579	19.83		X11_0_.3_Ar.N.H._C	-0.000253343	682	-0.00776901	-0.00652864	-0.00775533	-0.00515882	-0.00776318	-0.00305861	-0.00590593	-0.00765475	-0.00783463	-0.00606528	-0.00774697	-0.00502379
10_4_0_Ar(N-H)_C	29.947	21.939	23.06	19.808	30.581	15.546	23.058	30.294	30.616	24.477	30.63	19.862		X10_4_0_Ar.N.H._C	-0.00041766	683	-0.0125077	-0.00916304	-0.00963123	-0.00827301	-0.0127725	-0.00649294	-0.0096304	-0.0126526	-0.0127871	-0.0102231	-0.0127929	-0.00829556
12_0_6_(H2O)HO_LJ	-0.311	-1.27	-0.501	-1.424	-0.817	-1.04	-1.405	-0.424	-0.384	-0.988	-0.567	-1.163		X12_0_6_.H2O.HO_LJ	-1.5512e-05	684	4.82424e-06	1.97003e-05	7.77152e-06	2.20891e-05	1.26733e-05	1.61325e-05	2.17944e-05	6.5771e-06	5.95662e-06	1.53259e-05	8.79532e-06	1.80405e-05
12_3_-1_Ar(N-H)_C	28.527	20.484	24.838	17.561	29.329	12.833	20.176	27.989	30.036	20.993	29.237	17.461		X12_3_.1_Ar.N.H._C	-0.000278048	685	-0.00793188	-0.00569554	-0.00690616	-0.0048828	-0.00815487	-0.00356819	-0.0056099	-0.00778229	-0.00835145	-0.00583706	-0.00812929	-0.004855
10_0_8_COO-_LJ	-0.414	-1.555	-0.949	-1.882	-0.996	-1.45	-1.831	-0.824	-0.733	-1.388	-0.786	-1.744		X10_0_8_COO._LJ	-2.58202e-05	686	1.06895e-05	4.01503e-05	2.45033e-05	4.85935e-05	2.57169e-05	3.74392e-05	4.72767e-05	2.12758e-05	1.89262e-05	3.58384e-05	2.02946e-05	4.50304e-05
6_0_-1_Ar(N-H)_C	31.553	31.423	31.464	31.241	31.575	2.156	31.484	31.552	31.699	31.478	31.461	31.184		X6_0_.1_Ar.N.H._C	-0.00054497	687	-0.0171954	-0.0171246	-0.0171469	-0.0170254	-0.0172074	-0.00117496	-0.0171578	-0.0171949	-0.017275	-0.0171546	-0.0171453	-0.0169943
11_0_7_SH_LJ	-0.749	-2.999	-1.091	-3.491	-1.943	-2.583	-3.359	-0.943	-0.843	-2.455	-1.402	-3.029		X11_0_7_SH_LJ	-3.71811e-05	688	2.78487e-05	0.000111506	4.05646e-05	0.000129799	7.2243e-05	9.60389e-05	0.000124891	3.50618e-05	3.13437e-05	9.12797e-05	5.2128e-05	0.000112622
11_0_7_Ar(N-H)_LJ	-0.37	-1.481	-0.539	-1.724	-0.959	-1.276	-1.659	-0.466	-0.416	-1.213	-0.692	-1.496		X11_0_7_Ar.N.H._LJ	-1.83351e-05	689	6.78399e-06	2.71543e-05	9.88262e-06	3.16097e-05	1.75834e-05	2.33956e-05	3.04179e-05	8.54416e-06	7.62741e-06	2.22405e-05	1.26879e-05	2.74293e-05
-1_4_5_(H2O)HO_LJ	-5.843	32.886	-11.483	38.152	-12.106	35.493	36.505	-6.17	-6.106	36.954	-33.666	32.872		X.1_4_5_.H2O.HO_LJ	-0.000409658	690	0.00239363	-0.013472	0.0047041	-0.0156293	0.00495931	-0.01454	-0.0149545	0.00252759	0.00250137	-0.0151385	0.0137915	-0.0134663
-1_4_5_O-H_LJ	-10.177	33.155	-10.718	38.407	-21.081	35.748	36.759	-5.742	-5.681	37.208	-58.483	33.142		X.1_4_5_O.H_LJ	-0.000442885	691	0.00450724	-0.0146838	0.00474684	-0.0170099	0.00933645	-0.0158322	-0.01628	0.00254304	0.00251603	-0.0164789	0.0259012	-0.0146781
-1_4_5_COO-_LJ	-6.276	33.055	-18.661	38.274	-12.985	35.616	36.627	-10.001	-9.895	37.075	-35.46	33.044		X.1_4_5_COO._LJ	-0.000606751	692	0.00380797	-0.0200561	0.0113226	-0.0232228	0.00787866	-0.02161	-0.0222235	0.00606811	0.0060038	-0.0224953	0.0215154	-0.0200495
-1_4_5_SH_LJ	-12.243	33.43	-22.359	38.622	-25.308	35.965	36.975	-12.041	-11.917	37.423	-68.148	33.421		X.1_4_5_SH_LJ	-0.000779077	693	0.00953824	-0.0260446	0.0174194	-0.0300895	0.0197169	-0.0280195	-0.0288064	0.00938087	0.00928426	-0.0291554	0.0530926	-0.0260375
-1_4_5_Ar(N-H)_LJ	-6.046	33.137	-11.037	38.328	-12.495	35.672	36.682	-5.947	-5.886	37.13	-33.529	33.128		X.1_4_5_Ar.N.H._LJ	-0.000397676	694	0.00240435	-0.0131778	0.00438915	-0.0152421	0.00496896	-0.0141859	-0.0145875	0.00236498	0.00234072	-0.0147657	0.0133337	-0.0131742
10_1_6_O-H_LJ	-1.07	-4.27	-1.004	-5.787	-3.333	-4.134	-5.337	-0.812	-0.716	-3.841	-2.186	-4.6		X10_1_6_O.H_LJ	-5.51649e-05	695	5.90265e-05	0.000235554	5.53856e-05	0.000319239	0.000183865	0.000228052	0.000294415	4.47939e-05	3.94981e-05	0.000211888	0.00012059	0.000253759
12_2_5_COO-_LJ	-0.336	-1.125	-1.01	-1.351	-0.847	-1.061	-1.395	-0.678	-0.646	-1.004	-0.637	-1.055		X12_2_5_COO._LJ	-2.4988e-05	696	8.39595e-06	2.81115e-05	2.52378e-05	3.37587e-05	2.11648e-05	2.65122e-05	3.48582e-05	1.69418e-05	1.61422e-05	2.50879e-05	1.59173e-05	2.63623e-05
12_1_5_(H2O)HO_LJ	-0.35	-1.325	-0.635	-1.576	-0.951	-1.168	-1.595	-0.48	-0.443	-1.102	-0.654	-1.212		X12_1_5_.H2O.HO_LJ	-1.69299e-05	697	5.92548e-06	2.24322e-05	1.07505e-05	2.66816e-05	1.61004e-05	1.97742e-05	2.70033e-05	8.12638e-06	7.49997e-06	1.86568e-05	1.10722e-05	2.05191e-05
12_0_5_(H2O)HO_LJ	-0.383	-1.662	-0.634	-1.909	-1.1	-1.34	-1.901	-0.537	-0.482	-1.265	-0.702	-1.458		X12_0_5_.H2O.HO_LJ	-1.92675e-05	698	7.37947e-06	3.20227e-05	1.22156e-05	3.67817e-05	2.11943e-05	2.58185e-05	3.66276e-05	1.03467e-05	9.28695e-06	2.43734e-05	1.35258e-05	2.80921e-05
12_1_7_COO-_LJ	-0.246	-0.853	-0.625	-0.984	-0.572	-0.775	-0.991	-0.485	-0.453	-0.741	-0.452	-0.839		X12_1_7_COO._LJ	-1.57702e-05	699	3.87946e-06	1.3452e-05	9.85636e-06	1.55179e-05	9.02054e-06	1.22219e-05	1.56282e-05	7.64854e-06	7.14389e-06	1.16857e-05	7.12812e-06	1.32312e-05
10_2_4_O-H_LJ	-1.476	-5.642	-1.81	-8.012	-5.206	-5.946	-7.843	-1.141	-1.051	-5.369	-3.154	-5.496		X10_2_4_O.H_LJ	-7.92216e-05	700	0.000116931	0.000446968	0.000143391	0.000634724	0.000412428	0.000471052	0.000621335	9.03919e-05	8.32619e-05	0.000425341	0.000249865	0.000435402
9_1_7_SH_LJ	-1.414	-5.293	-2.212	-7.444	-3.991	-5.602	-6.963	-1.826	-1.6	-5.242	-2.964	-6.409		X9_1_7_SH_LJ	-7.75541e-05	701	0.000109661	0.000410494	0.00017155	0.000577313	0.000309518	0.000434458	0.000540009	0.000141614	0.000124087	0.000406539	0.00022987	0.000497044
9_1_7_Ar(N-H)_LJ	-0.699	-2.614	-1.093	-3.676	-1.971	-2.767	-3.439	-0.902	-0.79	-2.589	-1.464	-3.165		X9_1_7_Ar.N.H._LJ	-3.82547e-05	702	2.67401e-05	9.99979e-05	4.18124e-05	0.000140624	7.54001e-05	0.000105851	0.000131558	3.45058e-05	3.02212e-05	9.90415e-05	5.60049e-05	0.000121076
12_4_-1_Ar(N-H)_C	26.993	19.017	22.691	16.404	28.792	13.415	18.959	26.729	29.226	19.944	29.528	16.404		X12_4_.1_Ar.N.H._C	-0.000227472	703	-0.00614016	-0.00432584	-0.00516157	-0.00373146	-0.00654938	-0.00305154	-0.00431265	-0.00608011	-0.00664811	-0.00453671	-0.0067168	-0.00373146
8_3_3_COO-_LJ	-2.176	-7.916	-12.829	-11.176	-8.263	-9.758	-11.104	-4.716	-4.739	-8.578	-5.663	-7.353		X8_3_3_COO._LJ	-0.000434101	704	0.000944603	0.00343634	0.00556908	0.00485151	0.00358697	0.00423595	0.00482025	0.00204722	0.0020572	0.00372371	0.00245831	0.00319194
11_3_4_(H2O)HO_LJ	-0.475	-1.492	-1.195	-1.877	-1.257	-1.534	-1.978	-0.638	-0.627	-1.436	-0.962	-1.406		X11_3_4_.H2O.HO_LJ	-2.87538e-05	705	1.36581e-05	4.29007e-05	3.43608e-05	5.39709e-05	3.61435e-05	4.41083e-05	5.6875e-05	1.83449e-05	1.80286e-05	4.12904e-05	2.76611e-05	4.04278e-05
9_3_4_O-H_LJ	-1.822	-6.275	-2.818	-8.873	-5.983	-7.258	-8.755	-1.366	-1.328	-6.544	-4.249	-6.25		X9_3_4_O.H_LJ	-0.000113865	706	0.000207462	0.000714503	0.000320872	0.00101032	0.000681254	0.000826432	0.000996888	0.00015554	0.000151213	0.000745133	0.000483812	0.000711656
13_0_6_COO-_LJ	-0.231	-0.875	-0.56	-0.928	-0.546	-0.707	-0.945	-0.46	-0.427	-0.676	-0.405	-0.768		X13_0_6_COO._LJ	-1.4522e-05	707	3.35457e-06	1.27067e-05	8.13229e-06	1.34764e-05	7.92898e-06	1.0267e-05	1.37232e-05	6.6801e-06	6.20087e-06	9.81684e-06	5.88139e-06	1.11529e-05
13_3_-2_Ar(N-H)_C	26.447	18.628	23.921	15.629	27.451	12.265	17.916	25.29	28.522	18.667	28.049	15.504		X13_3_.2_Ar.N.H._C	-0.000191396	708	-0.00506186	-0.00356533	-0.0045784	-0.00299134	-0.00525403	-0.00234748	-0.00342906	-0.00484042	-0.00545901	-0.0035728	-0.00536848	-0.00296741
10_1_7_SH_LJ	-0.975	-3.614	-1.531	-4.717	-2.611	-3.575	-4.508	-1.236	-1.107	-3.37	-1.946	-4.024		X10_1_7_SH_LJ	-4.93742e-05	709	4.81398e-05	0.000178438	7.55919e-05	0.000232898	0.000128916	0.000176513	0.000222579	6.10265e-05	5.46572e-05	0.000166391	9.60822e-05	0.000198682
10_1_7_Ar(N-H)_LJ	-0.482	-1.785	-0.756	-2.33	-1.29	-1.766	-2.227	-0.611	-0.547	-1.665	-0.961	-1.987		X10_1_7_Ar.N.H._LJ	-2.43505e-05	710	1.17369e-05	4.34656e-05	1.8409e-05	5.67366e-05	3.14121e-05	4.30029e-05	5.42285e-05	1.48781e-05	1.33197e-05	4.05435e-05	2.34008e-05	4.83844e-05
12_0_4_COO-_LJ	-0.497	-2.249	-1.276	-2.642	-1.528	-1.807	-2.722	-1.074	-0.958	-1.697	-0.911	-1.883		X12_0_4_COO._LJ	-3.19388e-05	711	1.58736e-05	7.18303e-05	4.07539e-05	8.43822e-05	4.88024e-05	5.77133e-05	8.69373e-05	3.43022e-05	3.05973e-05	5.42001e-05	2.90962e-05	6.01407e-05
9_3_3_O-H_LJ	-2.265	-7.837	-4.189	-10.772	-7.835	-9.103	-11.159	-1.708	-1.696	-8.157	-5.317	-7.259		X9_3_3_O.H_LJ	-0.000150903	712	0.000341795	0.00118263	0.000632132	0.00162552	0.00118232	0.00137367	0.00168392	0.000257742	0.000255931	0.00123091	0.00080235	0.0010954
6_2_2_(H2O)HO_LJ	-10.395	-48.795	-45.549	-61.338	-38.754	-72.391	-60.709	-16.782	-17.98	-59.685	-38.466	-40.895		X6_2_2_.H2O.HO_LJ	-0.00202287	713	0.0210277	0.0987059	0.0921397	0.124079	0.0783943	0.146438	0.122806	0.0339478	0.0363712	0.120735	0.0778117	0.0827253
12_1_6_(H2O)HO_LJ	-0.285	-1.038	-0.498	-1.213	-0.719	-0.925	-1.216	-0.383	-0.355	-0.878	-0.53	-0.986		X12_1_6_.H2O.HO_LJ	-1.33654e-05	714	3.80913e-06	1.38733e-05	6.65595e-06	1.62122e-05	9.6097e-06	1.2363e-05	1.62523e-05	5.11894e-06	4.74471e-06	1.17348e-05	7.08365e-06	1.31783e-05
11_0_8_COO-_LJ	-0.293	-1.08	-0.677	-1.236	-0.676	-0.966	-1.223	-0.576	-0.523	-0.926	-0.538	-1.125		X11_0_8_COO._LJ	-1.78067e-05	715	5.21737e-06	1.92313e-05	1.20551e-05	2.20091e-05	1.20373e-05	1.72013e-05	2.17776e-05	1.02567e-05	9.31291e-06	1.6489e-05	9.58002e-06	2.00326e-05
8_3_2_SH_LJ	-5.245	-18.858	-25.103	-24.563	-19.762	-23.34	-26.922	-6.945	-7.234	-20.584	-13.578	-15.957		X8_3_2_SH_LJ	-0.000795019	716	0.00416988	0.0149925	0.0199574	0.0195281	0.0157112	0.0185558	0.0214035	0.00552141	0.00575117	0.0163647	0.0107948	0.0126861
8_3_2_Ar(N-H)_LJ	-2.591	-9.311	-12.388	-12.121	-9.747	-11.522	-13.286	-3.43	-3.573	-10.161	-6.706	-7.88		X8_3_2_Ar.N.H._LJ	-0.000392086	717	0.0010159	0.00365072	0.00485717	0.00475248	0.00382167	0.00451762	0.00520926	0.00134486	0.00140093	0.00398399	0.00262933	0.00308964
-1_8_-2_O-H_LJ	-42.297	-80.725	-36.234	33.622	-108.667	32.749	31.964	-29.018	32.716	-109.84	-98.273	-133.443		X.1_8_.2_O.H_LJ	-0.00422071	718	0.178524	0.340717	0.152933	-0.141909	0.458652	-0.138224	-0.134911	0.122477	-0.138085	0.463603	0.414782	0.563225
7_3_5_COO-_LJ	-1.913	-6.684	-7.602	-10.961	-6.003	-9.521	-10.594	-4.073	-3.916	-8.196	-5.345	-7.825		X7_3_5_COO._LJ	-0.000227599	719	0.000435398	0.00152128	0.00173021	0.00249472	0.00136628	0.00216697	0.00241119	0.000927013	0.00089128	0.00186541	0.00121652	0.00178097
12_5_-2_Ar(N-H)_C	25.087	17.27	20.799	14.588	26.55	13.964	17.079	24.541	26.836	18.257	28.762	14.622		X12_5_.2_Ar.N.H._C	-0.000190912	720	-0.00478942	-0.00329706	-0.00397079	-0.00278503	-0.00506872	-0.0026659	-0.00326059	-0.00468518	-0.00512333	-0.00348549	-0.00549102	-0.00279152
2_4_8_Ar(N-H)_LJ	-1.303	-10.016	-2.264	-47.032	-2.079	-38.366	20.303	-1.419	-1.31	-43.75	-3.876	-22.705		X2_4_8_Ar.N.H._LJ	-0.0036832	721	0.00479921	0.036891	0.00833877	0.173228	0.00765738	0.14131	-0.0747801	0.00522647	0.004825	0.16114	0.0142761	0.0836271
11_3_5_(H2O)HO_LJ	-0.39	-1.223	-0.896	-1.548	-0.988	-1.266	-1.597	-0.519	-0.506	-1.189	-0.786	-1.203		X11_3_5_.H2O.HO_LJ	-2.17593e-05	722	8.48614e-06	2.66117e-05	1.94964e-05	3.36834e-05	2.14982e-05	2.75473e-05	3.47497e-05	1.12931e-05	1.10102e-05	2.58718e-05	1.71028e-05	2.61765e-05
13_4_-2_Ar(N-H)_C	25.178	17.485	22.194	14.744	26.328	12.648	16.996	24.267	26.991	17.867	27.505	14.693		X13_4_.2_Ar.N.H._C	-0.00017742	723	-0.00446708	-0.00310219	-0.00393766	-0.00261588	-0.00467112	-0.00224401	-0.00301543	-0.00430545	-0.00478875	-0.00316996	-0.00487994	-0.00260683
9_1_2_COO-_LJ	-2.695	-13.87	-9.765	-23.653	-16.102	-18.102	-26.302	-6.857	-5.81	-13.96	-6.046	-12.127		X9_1_2_COO._LJ	-0.000239353	724	0.000645057	0.00331983	0.00233728	0.00566142	0.00385407	0.00433277	0.00629547	0.00164125	0.00139064	0.00334137	0.00144713	0.00290264
11_0_5_O-H_LJ	-1.017	-4.813	-0.896	-6.065	-3.417	-3.992	-5.72	-0.796	-0.688	-3.714	-1.955	-4.483		X11_0_5_O.H_LJ	-4.8942e-05	725	4.97741e-05	0.000235558	4.38521e-05	0.000296834	0.000167235	0.000195377	0.000279949	3.89579e-05	3.36721e-05	0.000181771	9.56817e-05	0.000219407
9_0_7_O-H_LJ	-1.35	-5.633	-1.112	-7.534	-4.009	-5.314	-6.76	-1.02	-0.864	-5.007	-2.751	-6.823		X9_0_7_O.H_LJ	-6.95953e-05	726	9.39537e-05	0.00039203	7.739e-05	0.000524331	0.000279008	0.000369829	0.000470464	7.09872e-05	6.01303e-05	0.000348464	0.000191457	0.000474849
12_0_6_SH_LJ	-0.653	-2.667	-0.978	-2.989	-1.716	-2.184	-2.949	-0.828	-0.749	-2.074	-1.19	-2.441		X12_0_6_SH_LJ	-3.0655e-05	727	2.00177e-05	8.17569e-05	2.99806e-05	9.16278e-05	5.2604e-05	6.69505e-05	9.04016e-05	2.53823e-05	2.29606e-05	6.35785e-05	3.64795e-05	7.48289e-05
12_0_6_Ar(N-H)_LJ	-0.323	-1.317	-0.483	-1.476	-0.848	-1.079	-1.456	-0.409	-0.37	-1.024	-0.588	-1.206		X12_0_6_Ar.N.H._LJ	-1.51533e-05	728	4.89453e-06	1.9957e-05	7.31907e-06	2.23663e-05	1.285e-05	1.63505e-05	2.20633e-05	6.19772e-06	5.60674e-06	1.5517e-05	8.91017e-06	1.82749e-05
6_3_4_(H2O)HO_LJ	-3.721	-13.787	-12.349	-22.01	-12.596	-20.339	-20.848	-5.342	-5.487	-16.897	-13.065	-14.819		X6_3_4_.H2O.HO_LJ	-0.000463062	729	0.00172306	0.00638424	0.00571836	0.010192	0.00583274	0.00941823	0.00965393	0.00247368	0.00254082	0.00782437	0.00604991	0.00686212
11_2_6_SH_LJ	-0.766	-2.617	-1.374	-3.318	-1.985	-2.601	-3.305	-0.959	-0.898	-2.447	-1.51	-2.663		X11_2_6_SH_LJ	-3.71513e-05	730	2.84579e-05	9.7225e-05	5.10459e-05	0.000123268	7.37454e-05	9.66306e-05	0.000122785	3.56281e-05	3.33619e-05	9.09093e-05	5.60985e-05	9.8934e-05
11_2_6_Ar(N-H)_LJ	-0.379	-1.293	-0.679	-1.639	-0.981	-1.285	-1.633	-0.474	-0.443	-1.209	-0.746	-1.316		X11_2_6_Ar.N.H._LJ	-1.83173e-05	731	6.94227e-06	2.36843e-05	1.24375e-05	3.00221e-05	1.79693e-05	2.35378e-05	2.99122e-05	8.68241e-06	8.11458e-06	2.21457e-05	1.36647e-05	2.41056e-05
6_2_5_SH_LJ	-7.939	-29.648	-15.924	-54.979	-28.303	-46.429	-49.074	-11.338	-10.156	-38.265	-25.462	-39.5		X6_2_5_SH_LJ	-0.000757764	732	0.00601589	0.0224662	0.0120666	0.0416611	0.021447	0.0351822	0.0371865	0.00859152	0.00769585	0.0289958	0.0192942	0.0299317
10_1_-1_Ar(N-H)_C	30.867	28.911	30.587	24.393	30.975	11.699	28.128	30.812	31.082	28.673	30.836	23.829		X10_1_.1_Ar.N.H._C	-0.000401916	733	-0.0124059	-0.0116198	-0.0122934	-0.00980393	-0.0124493	-0.00470201	-0.0113051	-0.0123838	-0.0124923	-0.0115241	-0.0123935	-0.00957725
10_2_5_O-H_LJ	-1.177	-4.351	-1.321	-6.057	-3.752	-4.535	-5.794	-0.89	-0.817	-4.158	-2.489	-4.477		X10_2_5_O.H_LJ	-5.90764e-05	734	6.9533e-05	0.000257042	7.804e-05	0.000357826	0.000221655	0.000267912	0.000342289	5.2578e-05	4.82654e-05	0.00024564	0.000147041	0.000264485
12_0_5_SH_LJ	-0.804	-3.489	-1.238	-4.004	-2.308	-2.813	-3.989	-1.05	-0.941	-2.656	-1.475	-3.06		X12_0_5_SH_LJ	-3.79106e-05	735	3.04802e-05	0.00013227	4.69334e-05	0.000151794	8.74978e-05	0.000106643	0.000151226	3.98062e-05	3.56739e-05	0.000100691	5.59182e-05	0.000116007
12_0_5_Ar(N-H)_LJ	-0.397	-1.723	-0.611	-1.977	-1.14	-1.39	-1.97	-0.518	-0.465	-1.312	-0.729	-1.512		X12_0_5_Ar.N.H._LJ	-1.87229e-05	736	7.433e-06	3.22596e-05	1.14397e-05	3.70152e-05	2.13441e-05	2.60249e-05	3.68842e-05	9.69848e-06	8.70616e-06	2.45645e-05	1.3649e-05	2.83091e-05
6_3_3_O-H_LJ	-8.855	-34.661	-22.421	-47.3	-32.792	-45.395	-45.002	-6.802	-7.467	-39.637	-32.484	-31.558		X6_3_3_O.H_LJ	-0.00114814	737	0.0101667	0.0397955	0.0257424	0.0543068	0.0376497	0.0521196	0.0516684	0.00780962	0.00857313	0.0455087	0.037296	0.0362329
6_2_5_Ar(N-H)_LJ	-3.921	-14.635	-7.864	-27.099	-13.94	-22.908	-24.218	-5.599	-5.015	-18.886	-12.568	-19.493		X6_2_5_Ar.N.H._LJ	-0.000371874	738	0.00145812	0.00544238	0.00292442	0.0100774	0.00518393	0.0085189	0.00900605	0.00208212	0.00186495	0.00702322	0.00467372	0.00724895
10_2_7_COO-_LJ	-0.434	-1.462	-1.204	-1.955	-1.087	-1.566	-1.938	-0.871	-0.806	-1.474	-0.881	-1.633		X10_2_7_COO._LJ	-3.03661e-05	739	1.31789e-05	4.43952e-05	3.65608e-05	5.93657e-05	3.30079e-05	4.75533e-05	5.88495e-05	2.64489e-05	2.44751e-05	4.47596e-05	2.67525e-05	4.95878e-05
11_3_0_Ar(N-H)_C	29.9	22.442	25.63	19.862	30.524	13.353	22.8	30.036	30.59	23.663	30.368	19.779		X11_3_0_Ar.N.H._C	-0.000359998	740	-0.0107639	-0.00807908	-0.00922675	-0.00715028	-0.0109886	-0.00480705	-0.00820796	-0.0108129	-0.0110123	-0.00851864	-0.0109324	-0.0071204
12_2_6_COO-_LJ	-0.276	-0.901	-0.786	-1.075	-0.654	-0.859	-1.1	-0.546	-0.52	-0.817	-0.519	-0.876		X12_2_6_COO._LJ	-1.91489e-05	741	5.2851e-06	1.72532e-05	1.5051e-05	2.05851e-05	1.25234e-05	1.64489e-05	2.10638e-05	1.04553e-05	9.95743e-06	1.56447e-05	9.93828e-06	1.67744e-05
13_0_5_COO-_LJ	-0.278	-1.1	-0.69	-1.178	-0.697	-0.873	-1.215	-0.565	-0.522	-0.834	-0.489	-0.929		X13_0_5_COO._LJ	-1.7339e-05	742	4.82025e-06	1.90729e-05	1.19639e-05	2.04254e-05	1.20853e-05	1.5137e-05	2.10669e-05	9.79655e-06	9.05097e-06	1.44608e-05	8.47879e-06	1.6108e-05
6_1_0_Ar(N-H)_C	31.476	31.229	31.134	31.187	31.521	5.885	31.376	31.519	31.628	31.417	31.4	31.126		X6_1_0_Ar.N.H._C	-0.000480851	743	-0.0151353	-0.0150165	-0.0149708	-0.0149963	-0.0151569	-0.00282981	-0.0150872	-0.015156	-0.0152084	-0.0151069	-0.0150987	-0.014967
11_1_7_(H2O)HO_LJ	-0.324	-1.168	-0.547	-1.427	-0.81	-1.1	-1.401	-0.433	-0.396	-1.044	-0.618	-1.214		X11_1_7_.H2O.HO_LJ	-1.52903e-05	744	4.95407e-06	1.78591e-05	8.36382e-06	2.18193e-05	1.23852e-05	1.68194e-05	2.14218e-05	6.62072e-06	6.05497e-06	1.59631e-05	9.44943e-06	1.85625e-05
12_1_5_SH_LJ	-0.735	-2.783	-1.239	-3.306	-1.996	-2.452	-3.347	-0.938	-0.866	-2.315	-1.373	-2.544		X12_1_5_SH_LJ	-3.30196e-05	745	2.42694e-05	9.18935e-05	4.09113e-05	0.000109163	6.59071e-05	8.0964e-05	0.000110517	3.09724e-05	2.8595e-05	7.64403e-05	4.53359e-05	8.40018e-05
12_1_5_Ar(N-H)_LJ	-0.363	-1.375	-0.612	-1.633	-0.986	-1.211	-1.653	-0.463	-0.428	-1.144	-0.678	-1.257		X12_1_5_Ar.N.H._LJ	-1.63357e-05	746	5.92985e-06	2.24615e-05	9.99743e-06	2.66761e-05	1.6107e-05	1.97825e-05	2.70029e-05	7.56342e-06	6.99167e-06	1.8688e-05	1.10756e-05	2.05339e-05
11_3_4_SH_LJ	-0.997	-3.134	-2.333	-3.938	-2.638	-3.221	-4.152	-1.247	-1.224	-3.014	-2.021	-2.951		X11_3_4_SH_LJ	-5.56158e-05	747	5.54489e-05	0.0001743	0.000129752	0.000219015	0.000146714	0.000179138	0.000230917	6.93529e-05	6.80737e-05	0.000167626	0.0001124	0.000164122
11_3_4_Ar(N-H)_LJ	-0.492	-1.548	-1.152	-1.945	-1.303	-1.591	-2.051	-0.616	-0.605	-1.489	-0.998	-1.458		X11_3_4_Ar.N.H._LJ	-2.74755e-05	748	1.35179e-05	4.2532e-05	3.16518e-05	5.34398e-05	3.58006e-05	4.37135e-05	5.63522e-05	1.69249e-05	1.66227e-05	4.0911e-05	2.74205e-05	4.00592e-05
-1_5_4_(H2O)HO_LJ	-5.986	-83.756	-12.729	34.249	-16.149	33.202	33.5	-6.901	-7.593	32.774	-37.86	-77.789		X.1_5_4_.H2O.HO_LJ	-0.00262184	749	0.0156944	0.219595	0.0333735	-0.0897955	0.0423402	-0.0870505	-0.0878318	0.0180933	0.0199077	-0.0859283	0.099263	0.203951
-1_5_4_COO-_LJ	-6.433	-84.118	-20.659	34.377	-17.288	33.357	33.643	-11.184	-12.306	32.953	-39.836	-77.564		X.1_5_4_COO._LJ	-0.00285797	750	0.0183853	0.240407	0.0590428	-0.0982485	0.0494086	-0.0953333	-0.0961507	0.0319635	0.0351702	-0.0941787	0.11385	0.221676
2_4_8_SH_LJ	-2.638	-20.29	-4.583	-96.076	-4.21	-78.726	29.937	-2.873	-2.652	-89.604	-7.847	-46.072		X2_4_8_SH_LJ	-0.00676592	751	0.0178485	0.13728	0.0310082	0.650042	0.0284845	0.532654	-0.202551	0.0194385	0.0179432	0.606253	0.0530922	0.311719
-1_5_4_O-H_LJ	-10.427	-144.597	-11.863	34.504	-28.114	33.466	33.76	-6.421	-7.065	33.047	-65.759	-134.172		X.1_5_4_O.H_LJ	-0.00384464	752	0.0400881	0.555924	0.045609	-0.132656	0.108088	-0.128665	-0.129795	0.0246865	0.0271624	-0.127054	0.25282	0.515844
-1_5_4_SH_LJ	-12.553	-155.491	-24.813	34.728	-33.642	33.724	34.003	-13.47	-14.82	33.334	-76.496	-142.491		X.1_5_4_SH_LJ	-0.00446001	753	0.0559865	0.693491	0.110666	-0.154887	0.150044	-0.150409	-0.151654	0.0600763	0.0660973	-0.14867	0.341173	0.635511
-1_5_4_Ar(N-H)_LJ	-6.2	-75.733	-12.252	34.435	-16.604	33.432	33.711	-6.653	-7.32	33.041	-37.628	-69.286		X.1_5_4_Ar.N.H._LJ	-0.00247335	754	0.0153348	0.187314	0.0303035	-0.0851699	0.0410675	-0.0826891	-0.0833792	0.0164552	0.0181049	-0.081722	0.0930673	0.171369
8_0_7_O-H_LJ	-2.033	-8.288	-1.664	-11.981	-6.18	-8.457	-10.566	-1.558	-1.287	-7.947	-4.338	-11.301		X8_0_7_O.H_LJ	-0.000108258	755	0.000220089	0.000897246	0.000180142	0.00129704	0.000669037	0.000915541	0.00114386	0.000168667	0.000139329	0.00086033	0.000469625	0.00122343
-1_4_8_(H2O)HO_LJ	-1.356	-35.121	-2.243	-82.805	-2.185	-56.428	32.279	-1.475	-1.378	31.643	-4.05	-46.786		X.1_4_8_.H2O.HO_LJ	-0.00632342	756	0.00857456	0.222085	0.0141834	0.523611	0.0138167	0.356818	-0.204114	0.00932704	0.00871367	-0.200092	0.0256098	0.295847
12_2_5_(H2O)HO_LJ	-0.312	-1.046	-0.624	-1.257	-0.788	-0.986	-1.297	-0.418	-0.399	-0.933	-0.593	-0.981		X12_2_5_.H2O.HO_LJ	-1.48158e-05	757	4.62252e-06	1.54973e-05	9.24505e-06	1.86234e-05	1.16748e-05	1.46084e-05	1.92161e-05	6.193e-06	5.9115e-06	1.38231e-05	8.78576e-06	1.45343e-05
11_4_0_Ar(N-H)_C	28.953	20.587	23.008	18.347	30.191	14.235	21.196	29.533	30.218	22.296	30.202	18.402		X11_4_0_Ar.N.H._C	-0.000338946	758	-0.00981349	-0.00697787	-0.00779846	-0.00621863	-0.0102331	-0.00482489	-0.00718429	-0.0100101	-0.0102423	-0.00755713	-0.0102368	-0.00623728
9_5_-3_Ar(N-H)_C	27.801	19.011	19.441	15.312	29.041	19.086	19.065	27.304	29.997	21.378	30.806	15.356		X9_5_.3_Ar.N.H._C	-0.00029394	759	-0.00817183	-0.0055881	-0.00571449	-0.00450081	-0.00853632	-0.00561014	-0.00560397	-0.00802574	-0.00881732	-0.00628385	-0.00905512	-0.00451375
7_0_7_(H2O)HO_LJ	-1.77	-6.796	-2.704	-10.733	-5.195	-7.822	-9.647	-2.555	-2.057	-7.338	-3.953	-10.545		X7_0_7_.H2O.HO_LJ	-0.000101626	760	0.000179877	0.000690648	0.000274796	0.00109075	0.000527945	0.000794915	0.000980382	0.000259653	0.000209044	0.000745729	0.000401726	0.00107164
12_1_-2_Ar(N-H)_C	30.022	22.854	29.273	18.819	30.288	11.76	21.466	29.328	30.608	22.009	30.019	18.493		X12_1_.2_Ar.N.H._C	-0.000243592	761	-0.00731313	-0.00556706	-0.00713068	-0.00458417	-0.00737793	-0.00286465	-0.00522895	-0.00714408	-0.00745588	-0.00536123	-0.0073124	-0.00450475
9_0_8_COO-_LJ	-0.589	-2.214	-1.341	-2.861	-1.455	-2.196	-2.759	-1.187	-1.034	-2.102	-1.159	-2.718		X9_0_8_COO._LJ	-3.57073e-05	762	2.10316e-05	7.90561e-05	4.78836e-05	0.000102159	5.19542e-05	7.84133e-05	9.85166e-05	4.23846e-05	3.69214e-05	7.50568e-05	4.13848e-05	9.70526e-05
10_2_0_Ar(N-H)_C	30.735	26.792	29.925	23.736	30.922	12.656	27.246	30.762	30.985	27.965	30.767	23.387		X10_2_0_Ar.N.H._C	-0.000395116	763	-0.0121439	-0.0105859	-0.0118238	-0.00937847	-0.0122178	-0.00500058	-0.0107653	-0.0121545	-0.0122427	-0.0110494	-0.0121565	-0.00924057
13_2_-2_Ar(N-H)_C	27.656	19.759	25.634	16.475	28.568	11.789	18.776	26.262	29.955	19.383	28.453	16.285		X13_2_.2_Ar.N.H._C	-0.000201255	764	-0.00556591	-0.0039766	-0.00515897	-0.00331567	-0.00574945	-0.00237259	-0.00377876	-0.00528536	-0.00602859	-0.00390092	-0.00572631	-0.00327744
7_2_6_COO-_LJ	-1.809	-6.498	-5.38	-11.376	-5.693	-9.242	-10.699	-3.949	-3.484	-8.11	-4.695	-8.774		X7_2_6_COO._LJ	-0.000160131	765	0.000289677	0.00104053	0.000861505	0.00182165	0.000911626	0.00147993	0.00171324	0.000632358	0.000557897	0.00129866	0.000751816	0.00140499
13_1_-3_Ar(N-H)_C	28.378	20.22	27.305	16.444	28.571	11.547	18.683	26.214	29.88	19.237	28.604	16.144		X13_1_.3_Ar.N.H._C	-0.000193417	766	-0.00548878	-0.00391089	-0.00528125	-0.00318055	-0.00552611	-0.00223338	-0.00361361	-0.00507023	-0.0057793	-0.00372076	-0.0055325	-0.00312252
11_5_-1_Ar(N-H)_C	26.804	18.58	20.579	16.158	29.02	15.058	18.97	27.12	29	20.354	29.974	16.281		X11_5_.1_Ar.N.H._C	-0.000249711	767	-0.00669325	-0.00463963	-0.0051388	-0.00403483	-0.00724661	-0.00376015	-0.00473701	-0.00677216	-0.00724161	-0.00508261	-0.00748483	-0.00406554
12_1_6_SH_LJ	-0.599	-2.18	-0.972	-2.546	-1.51	-1.942	-2.553	-0.748	-0.693	-1.844	-1.112	-2.071		X12_1_6_SH_LJ	-2.60474e-05	768	1.56024e-05	5.67834e-05	2.53181e-05	6.63168e-05	3.93316e-05	5.05841e-05	6.64991e-05	1.94835e-05	1.80509e-05	4.80315e-05	2.89647e-05	5.39442e-05
12_1_6_Ar(N-H)_LJ	-0.296	-1.077	-0.48	-1.258	-0.746	-0.959	-1.261	-0.369	-0.342	-0.911	-0.549	-1.023		X12_1_6_Ar.N.H._LJ	-1.28745e-05	769	3.81084e-06	1.38658e-05	6.17975e-06	1.61961e-05	9.60435e-06	1.23466e-05	1.62347e-05	4.75068e-06	4.40307e-06	1.17286e-05	7.06808e-06	1.31706e-05
12_2_-1_Ar(N-H)_C	29.996	21.969	27.005	18.684	30.218	12.109	21.336	29.183	30.452	21.946	29.812	18.49		X12_2_.1_Ar.N.H._C	-0.000310443	770	-0.00931206	-0.00682013	-0.00838352	-0.00580032	-0.00938098	-0.00375916	-0.00662362	-0.00905967	-0.00945362	-0.00681299	-0.00925494	-0.0057401
13_5_-3_Ar(N-H)_C	23.513	15.984	20.669	13.253	24.392	12.985	15.428	22.345	24.903	16.429	26.708	13.211		X13_5_.3_Ar.N.H._C	-0.000145397	771	-0.00341873	-0.00232403	-0.00300522	-0.00192695	-0.00354654	-0.00188799	-0.00224319	-0.00324891	-0.00362083	-0.00238874	-0.00388328	-0.00192085
11_3_5_SH_LJ	-0.82	-2.569	-1.751	-3.249	-2.073	-2.659	-3.353	-1.014	-0.988	-2.496	-1.651	-2.527		X11_3_5_SH_LJ	-4.20605e-05	772	3.44896e-05	0.000108053	7.36479e-05	0.000136655	8.71914e-05	0.000111839	0.000141029	4.26493e-05	4.15558e-05	0.000104983	6.94419e-05	0.000106287
11_3_5_Ar(N-H)_LJ	-0.405	-1.269	-0.865	-1.605	-1.024	-1.313	-1.656	-0.501	-0.488	-1.233	-0.815	-1.248		X11_3_5_Ar.N.H._LJ	-2.07944e-05	773	8.42172e-06	2.63881e-05	1.79871e-05	3.3375e-05	2.12934e-05	2.7303e-05	3.44355e-05	1.0418e-05	1.01477e-05	2.56395e-05	1.69474e-05	2.59514e-05
13_1_6_COO-_LJ	-0.215	-0.736	-0.56	-0.813	-0.492	-0.64	-0.838	-0.424	-0.401	-0.613	-0.384	-0.672		X13_1_6_COO._LJ	-1.3452e-05	774	2.89218e-06	9.90069e-06	7.53313e-06	1.09365e-05	6.61839e-06	8.60929e-06	1.12728e-05	5.70366e-06	5.39426e-06	8.24609e-06	5.16558e-06	9.03976e-06
13_0_7_COO-_LJ	-0.189	-0.679	-0.448	-0.715	-0.417	-0.562	-0.728	-0.368	-0.344	-0.54	-0.329	-0.618		X13_0_7_COO._LJ	-1.11997e-05	775	2.11673e-06	7.60456e-06	5.01744e-06	8.00775e-06	4.67025e-06	6.2942e-06	8.15335e-06	4.12147e-06	3.85268e-06	6.04781e-06	3.68468e-06	6.92138e-06
11_1_3_COO-_LJ	-0.826	-3.535	-2.555	-4.769	-2.967	-3.343	-5.109	-1.844	-1.656	-3.035	-1.625	-3.075		X11_1_3_COO._LJ	-5.59498e-05	776	4.62145e-05	0.000197783	0.000142952	0.000266825	0.000166003	0.00018704	0.000285848	0.000103171	9.26529e-05	0.000169808	9.09184e-05	0.000172046
14_3_-3_Ar(N-H)_C	24.569	16.938	22.897	14.025	25.065	11.658	16.009	22.999	26.242	16.684	26.055	13.874		X14_3_.3_Ar.N.H._C	-0.000150516	777	-0.00369802	-0.00254943	-0.00344636	-0.00211098	-0.00377267	-0.00175471	-0.0024096	-0.00346171	-0.00394983	-0.0025112	-0.00392168	-0.00208825
10_0_-2_Ar(N-H)_C	30.944	29.392	30.872	24.295	30.99	11.417	28.005	30.812	31.137	28.479	30.859	23.623		X10_0_.2_Ar.N.H._C	-0.000390035	778	-0.0120692	-0.0114639	-0.0120412	-0.0094759	-0.0120872	-0.00445303	-0.0109229	-0.0120178	-0.0121445	-0.0111078	-0.0120361	-0.0092138
13_1_5_COO-_LJ	-0.258	-0.909	-0.694	-1.011	-0.621	-0.779	-1.054	-0.517	-0.488	-0.745	-0.462	-0.801		X13_1_5_COO._LJ	-1.63988e-05	779	4.2309e-06	1.49065e-05	1.13808e-05	1.65792e-05	1.01837e-05	1.27747e-05	1.72844e-05	8.47819e-06	8.00262e-06	1.22171e-05	7.57625e-06	1.31355e-05
12_0_7_(H2O)HO_LJ	-0.248	-0.946	-0.39	-1.042	-0.594	-0.795	-1.035	-0.328	-0.3	-0.76	-0.447	-0.9		X12_0_7_.H2O.HO_LJ	-1.09926e-05	780	2.72617e-06	1.0399e-05	4.28712e-06	1.14543e-05	6.52962e-06	8.73913e-06	1.13774e-05	3.60558e-06	3.29779e-06	8.35439e-06	4.9137e-06	9.89336e-06
11_0_6_O-H_LJ	-0.802	-3.503	-0.687	-4.217	-2.369	-2.936	-3.975	-0.604	-0.53	-2.764	-1.526	-3.411		X11_0_6_O.H_LJ	-3.52748e-05	781	2.82904e-05	0.000123568	2.42338e-05	0.000148754	8.3566e-05	0.000103567	0.000140217	2.1306e-05	1.86956e-05	9.74996e-05	5.38294e-05	0.000120322
11_2_7_COO-_LJ	-0.309	-1.015	-0.852	-1.273	-0.731	-1.027	-1.283	-0.611	-0.575	-0.975	-0.6	-1.07		X11_2_7_COO._LJ	-2.06369e-05	782	6.37681e-06	2.09465e-05	1.75827e-05	2.62708e-05	1.50856e-05	2.11941e-05	2.64772e-05	1.26092e-05	1.18662e-05	2.0121e-05	1.23822e-05	2.20815e-05
10_5_-1_Ar(N-H)_C	28.211	19.49	19.925	17.068	29.874	16.618	20.276	29.013	29.903	22.026	30.545	17.235		X10_5_.1_Ar.N.H._C	-0.000339958	783	-0.00959056	-0.00662578	-0.00677366	-0.0058024	-0.0101559	-0.00564942	-0.00689299	-0.0098632	-0.0101658	-0.00748791	-0.010384	-0.00585918
6_1_6_COO-_LJ	-3.662	-13.361	-9.615	-25.852	-11.978	-20.379	-23.318	-8.513	-6.872	-17.692	-10.021	-21.511		X6_1_6_COO._LJ	-0.000316117	784	0.00115762	0.00422364	0.00303946	0.00817225	0.00378645	0.00644215	0.00737121	0.0026911	0.00217236	0.00559274	0.00316781	0.00679999
3_3_5_(H2O)HO_LJ	-7.24	-35.533	-17.113	32.506	-12.981	32.784	32.047	-9.358	-9.115	-35.7	-37.863	-63.425		X3_3_5_.H2O.HO_LJ	-0.00164775	785	0.0119297	0.0585494	0.0281979	-0.0535616	0.0213894	-0.0540197	-0.0528053	0.0154196	0.0150192	0.0588245	0.0623886	0.104508
11_1_7_SH_LJ	-0.68	-2.453	-1.069	-2.996	-1.7	-2.311	-2.942	-0.845	-0.773	-2.193	-1.299	-2.548		X11_1_7_SH_LJ	-2.99605e-05	786	2.03731e-05	7.3493e-05	3.20277e-05	8.97615e-05	5.09328e-05	6.92386e-05	8.81437e-05	2.53166e-05	2.31594e-05	6.57033e-05	3.89186e-05	7.63393e-05
11_1_7_Ar(N-H)_LJ	-0.336	-1.212	-0.528	-1.48	-0.84	-1.141	-1.453	-0.417	-0.382	-1.083	-0.642	-1.259		X11_1_7_Ar.N.H._LJ	-1.4815e-05	787	4.97783e-06	1.79557e-05	7.8223e-06	2.19261e-05	1.24446e-05	1.69039e-05	2.15261e-05	6.17784e-06	5.65931e-06	1.60446e-05	9.5112e-06	1.8652e-05
8_3_1_Ar(N-H)_C	30.958	28.233	26.944	27.594	31.129	16.629	30.243	31.079	31.16	30.54	31.038	27.409		X8_3_1_Ar.N.H._C	-0.000465534	788	-0.014412	-0.0131434	-0.0125434	-0.012846	-0.0144916	-0.00774137	-0.0140792	-0.0144683	-0.0145061	-0.0142174	-0.0144493	-0.0127598
6_0_5_SH_LJ	-16.038	-72.443	-24.687	-88.194	-53.347	-82.965	-88.935	-27.27	-19.62	-71.948	-45.112	-96.893		X6_0_5_SH_LJ	-0.00119942	789	0.0192363	0.0868897	0.0296101	0.105782	0.0639855	0.09951	0.106671	0.0327082	0.0235326	0.0862959	0.0541083	0.116215
12_0_-3_Ar(N-H)_C	30.246	23.236	30.057	18.584	30.253	11.549	21.111	29.119	30.681	21.61	30.015	18.162		X12_0_.3_Ar.N.H._C	-0.000218835	790	-0.00661887	-0.00508484	-0.00657751	-0.00406682	-0.0066204	-0.00252732	-0.00461982	-0.00637224	-0.00671406	-0.00472901	-0.00656832	-0.00397447
12_2_5_SH_LJ	-0.656	-2.198	-1.218	-2.638	-1.654	-2.072	-2.724	-0.817	-0.778	-1.96	-1.245	-2.061		X12_2_5_SH_LJ	-2.85248e-05	791	1.87123e-05	6.26976e-05	3.47433e-05	7.52485e-05	4.71801e-05	5.91035e-05	7.77017e-05	2.33048e-05	2.21923e-05	5.59087e-05	3.55134e-05	5.87897e-05
7_2_1_(H2O)HO_LJ	-7.012	-32.736	-39.315	-41.737	-34.189	-50.977	-50.061	-10.966	-11.309	-40.161	-19.915	-24.146		X7_2_1_.H2O.HO_LJ	-0.00133959	792	0.0093932	0.0438528	0.0526659	0.0559104	0.0457992	0.0682882	0.0670612	0.0146899	0.0151494	0.0537992	0.0266779	0.0323457
12_2_5_Ar(N-H)_LJ	-0.324	-1.086	-0.602	-1.303	-0.817	-1.023	-1.345	-0.404	-0.385	-0.968	-0.615	-1.018		X12_2_5_Ar.N.H._LJ	-1.41319e-05	793	4.57874e-06	1.53473e-05	8.50741e-06	1.84139e-05	1.15458e-05	1.44569e-05	1.90074e-05	5.70929e-06	5.44079e-06	1.36797e-05	8.69112e-06	1.43863e-05
8_4_0_Ar(N-H)_C	30.725	24.364	20.83	23.031	30.958	19.705	27.296	30.91	31.008	29.852	31.049	23.182		X8_4_0_Ar.N.H._C	-0.000577078	794	-0.0177307	-0.0140599	-0.0120205	-0.0132907	-0.0178652	-0.0113713	-0.0157519	-0.0178375	-0.017894	-0.0172269	-0.0179177	-0.0133778
2_2_4_Ar(N-H)_LJ	-31.809	-64.938	-43.38	35.579	-45.389	35.997	33.839	-35.475	-32.017	33.882	33.079	33.794		X2_2_4_Ar.N.H._LJ	-0.00247003	795	0.0785692	0.160399	0.10715	-0.0878812	0.112112	-0.0889137	-0.0835834	0.0876243	0.079083	-0.0836896	-0.0817062	-0.0834722
2_2_4_SH_LJ	-64.773	-141.914	-90.921	35.872	-92.151	36.29	34.131	-72.488	-65.631	34.174	33.372	34.087		X2_2_4_SH_LJ	-0.00474298	796	0.307217	0.673095	0.431237	-0.17014	0.43707	-0.172123	-0.161883	0.343809	0.311287	-0.162087	-0.158283	-0.161674
2_2_4_COO-_LJ	-33.952	-94.232	-97.671	35.523	-47.738	35.941	33.767	-64.952	-60.284	33.816	32.989	33.729		X2_2_4_COO._LJ	-0.00440064	797	0.14941	0.414681	0.429815	-0.156324	0.210078	-0.158163	-0.148596	0.28583	0.265288	-0.148812	-0.145173	-0.148429
11_2_3_COO-_LJ	-0.715	-2.574	-2.577	-3.341	-2.229	-2.569	-3.62	-1.519	-1.44	-2.366	-1.433	-2.289		X11_2_3_COO._LJ	-6.03975e-05	798	4.31842e-05	0.000155463	0.000155644	0.000201788	0.000134626	0.000155161	0.000218639	9.17438e-05	8.69724e-05	0.0001429	8.65496e-05	0.00013825
2_2_4_O-H_LJ	-56.449	-192.687	-57.137	35.655	-78.342	36.073	33.878	-37.517	-34.887	33.935	33.078	33.848		X2_2_4_O.H_LJ	-0.00475439	799	0.268381	0.916109	0.271652	-0.169518	0.372468	-0.171505	-0.161069	0.17837	0.165866	-0.16134	-0.157266	-0.160927
10_0_3_Ar(N-H)_LJ	-1.499	-8.785	-2.475	-13.9	-7.894	-8.338	-13.92	-2.341	-1.882	-7.131	-3.063	-7.806		X10_0_3_Ar.N.H._LJ	-7.08889e-05	800	0.000106262	0.000622759	0.00017545	0.000985356	0.000559597	0.000591072	0.000986774	0.000165951	0.000133413	0.000505509	0.000217133	0.000553359
2_2_4_(H2O)HO_LJ	-32.535	-114.212	-52.959	35.4	-45.064	35.819	33.617	-38.508	-35.29	33.677	32.805	33.589		X2_2_4_.H2O.HO_LJ	-0.00354092	801	0.115204	0.404416	0.187524	-0.125349	0.159568	-0.126832	-0.119035	0.136354	0.124959	-0.119248	-0.11616	-0.118936
14_4_-3_Ar(N-H)_C	23.522	16.049	21.519	13.343	24.177	11.914	15.307	22.165	24.991	16.071	25.601	13.247		X14_4_.3_Ar.N.H._C	-0.000138743	802	-0.00326352	-0.00222669	-0.00298562	-0.00185125	-0.0033544	-0.00165299	-0.00212375	-0.00307525	-0.00346734	-0.00222975	-0.00355197	-0.00183794
8_3_2_(H2O)HO_LJ	-2.499	-9.024	-12.905	-11.806	-9.546	-11.18	-12.931	-3.558	-3.706	-9.861	-6.476	-7.619		X8_3_2_.H2O.HO_LJ	-0.000407055	803	0.00101723	0.00367326	0.00525304	0.00480569	0.00388574	0.00455087	0.00526362	0.0014483	0.00150854	0.00401397	0.00263609	0.00310135
10_0_3_SH_LJ	-3.035	-17.794	-5.011	-28.209	-16.009	-16.888	-28.244	-4.739	-3.81	-14.442	-6.201	-15.812		X10_0_3_SH_LJ	-0.00014273	804	0.000433184	0.00253973	0.000715218	0.00402626	0.00228496	0.00241042	0.00403125	0.000676396	0.0005438	0.0020613	0.000885066	0.00225684
8_1_7_(H2O)HO_LJ	-0.985	-3.647	-1.649	-5.595	-2.846	-4.249	-5.207	-1.387	-1.189	-3.946	-2.178	-4.875		X8_1_7_.H2O.HO_LJ	-5.37727e-05	805	5.29661e-05	0.000196109	8.86712e-05	0.000300858	0.000153037	0.00022848	0.000279995	7.45828e-05	6.39358e-05	0.000212187	0.000117117	0.000262142
9_3_6_COO-_LJ	-0.676	-2.208	-2.272	-3.183	-1.807	-2.643	-3.175	-1.374	-1.306	-2.428	-1.509	-2.486		X9_3_6_COO._LJ	-5.85038e-05	806	3.95485e-05	0.000129176	0.000132921	0.000186217	0.000105716	0.000154625	0.000185749	8.03842e-05	7.64059e-05	0.000142047	8.82822e-05	0.00014544
2_3_5_(H2O)HO_LJ	-9.027	-64.725	-20.47	34.819	-14.391	35.105	34.414	-10.92	-10.263	33.823	-50.032	32.066		X2_3_5_.H2O.HO_LJ	-0.0022399	807	0.0202196	0.144978	0.0458508	-0.0779911	0.0322344	-0.0786318	-0.077084	0.0244597	0.0229881	-0.0757602	0.112067	-0.0718247
12_2_4_(H2O)HO_LJ	-0.374	-1.265	-0.792	-1.525	-0.985	-1.188	-1.615	-0.507	-0.485	-1.121	-0.712	-1.142		X12_2_4_.H2O.HO_LJ	-1.7322e-05	808	6.47841e-06	2.19123e-05	1.3719e-05	2.6416e-05	1.70621e-05	2.05785e-05	2.79749e-05	8.78223e-06	8.40115e-06	1.94179e-05	1.23332e-05	1.97817e-05
2_3_5_O-H_LJ	-15.717	-112.261	-19.226	35.073	-25.059	35.359	34.669	-10.206	-9.592	34.08	-86.363	32.397		X2_3_5_O.H_LJ	-0.00302345	809	0.0475195	0.339415	0.0581288	-0.106041	0.0757645	-0.106906	-0.10482	0.0308573	0.0290009	-0.103039	0.261114	-0.0979505
10_0_3_(H2O)HO_LJ	-1.445	-8.511	-2.566	-13.749	-7.748	-8.076	-13.734	-2.429	-1.952	-6.907	-2.955	-7.571		X10_0_3_.H2O.HO_LJ	-6.9466e-05	810	0.000100378	0.000591225	0.00017825	0.000955088	0.000538223	0.000561007	0.000954046	0.000168733	0.000135598	0.000479802	0.000205272	0.000525927
12_0_8_COO-_LJ	-0.21	-0.747	-0.488	-0.816	-0.459	-0.649	-0.823	-0.406	-0.377	-0.624	-0.374	-0.735		X12_0_8_COO._LJ	-1.20532e-05	811	2.53118e-06	9.00376e-06	5.88198e-06	9.83544e-06	5.53243e-06	7.82255e-06	9.91981e-06	4.89361e-06	4.54407e-06	7.52122e-06	4.50791e-06	8.85912e-06
10_3_6_COO-_LJ	-0.477	-1.52	-1.567	-2.047	-1.21	-1.688	-2.067	-0.956	-0.917	-1.575	-1.001	-1.626		X10_3_6_COO._LJ	-3.94481e-05	812	1.88167e-05	5.9961e-05	6.18151e-05	8.07502e-05	4.77321e-05	6.65883e-05	8.15391e-05	3.77123e-05	3.61739e-05	6.21307e-05	3.94875e-05	6.41425e-05
12_1_4_(H2O)HO_LJ	-0.42	-1.634	-0.797	-1.971	-1.21	-1.438	-2.056	-0.587	-0.542	-1.351	-0.787	-1.432		X12_1_4_.H2O.HO_LJ	-1.82857e-05	813	7.68e-06	2.98789e-05	1.45737e-05	3.60412e-05	2.21257e-05	2.62949e-05	3.75954e-05	1.07337e-05	9.91086e-06	2.4704e-05	1.43909e-05	2.61852e-05
2_3_5_COO-_LJ	-9.671	-67.373	-33.446	34.943	-15.431	35.229	34.542	-17.767	-16.698	33.956	-50.189	32.375		X2_3_5_COO._LJ	-0.00263598	814	0.0254926	0.177594	0.0881632	-0.0921092	0.0406759	-0.0928631	-0.0910522	0.0468335	0.0440157	-0.0895075	0.132297	-0.08534
12_2_4_COO-_LJ	-0.402	-1.361	-1.283	-1.64	-1.058	-1.278	-1.737	-0.822	-0.786	-1.206	-0.765	-1.228		X12_2_4_COO._LJ	-3.02069e-05	815	1.21432e-05	4.11115e-05	3.87554e-05	4.95392e-05	3.19588e-05	3.86044e-05	5.24693e-05	2.483e-05	2.37426e-05	3.64295e-05	2.31082e-05	3.7094e-05
11_2_3_(H2O)HO_LJ	-0.664	-2.394	-1.591	-3.11	-2.075	-2.389	-3.37	-0.938	-0.889	-2.201	-1.332	-2.13		X11_2_3_.H2O.HO_LJ	-3.44832e-05	816	2.28968e-05	8.25527e-05	5.48627e-05	0.000107243	7.15526e-05	8.23803e-05	0.000116208	3.23452e-05	3.06555e-05	7.58975e-05	4.59316e-05	7.34492e-05
14_2_-3_Ar(N-H)_C	25.562	17.8	24.247	14.67	25.937	11.336	16.655	23.793	27.414	17.226	26.394	14.472		X14_2_.3_Ar.N.H._C	-0.000159279	817	-0.00407148	-0.00283516	-0.00386203	-0.00233662	-0.00413121	-0.00180558	-0.00265279	-0.00378972	-0.00436647	-0.00274373	-0.004204	-0.00230508
7_0_7_SH_LJ	-3.715	-14.232	-5.279	-22.38	-10.829	-16.387	-20.193	-4.987	-4.016	-15.366	-8.288	-21.955		X7_0_7_SH_LJ	-0.000197942	818	0.000735354	0.00281711	0.00104493	0.00442994	0.00214351	0.00324367	0.00399704	0.000987136	0.000794934	0.00304157	0.00164054	0.00434581
1_1_-1_Ar(N-H)_C	31.915	31.759	31.846	20.451	14.354	31.9	31.362	31.972	32.033	31.24	32.065	15.002		X1_1_.1_Ar.N.H._C	-0.000961908	819	-0.0306993	-0.0305492	-0.0306329	-0.019672	-0.0138072	-0.0306849	-0.0301674	-0.0307541	-0.0308128	-0.03005	-0.0308436	-0.0144305
2_3_5_SH_LJ	-18.83	-128.271	-39.668	35.293	-30.064	35.578	34.894	-21.241	-19.963	34.311	-92.68	32.815		X2_3_5_SH_LJ	-0.00384868	820	0.0724706	0.493674	0.152669	-0.135831	0.115707	-0.136928	-0.134296	0.0817497	0.0768311	-0.132052	0.356695	-0.126294
6_3_4_SH_LJ	-7.804	-28.766	-24.06	-45.61	-25.968	-42.352	-43.498	-10.421	-10.701	-35.22	-27.227	-30.957		X6_3_4_SH_LJ	-0.00089519	821	0.00698606	0.025751	0.0215383	0.0408296	0.0232463	0.0379131	0.038939	0.00932877	0.00957942	0.0315286	0.0243733	0.0277124
11_1_5_O-H_LJ	-0.909	-3.683	-0.89	-4.76	-2.839	-3.377	-4.609	-0.691	-0.62	-3.139	-1.784	-3.546		X11_1_5_O.H_LJ	-3.70276e-05	822	3.3658e-05	0.000136372	3.29545e-05	0.000176251	0.000105121	0.000125042	0.00017066	2.5586e-05	2.29571e-05	0.000116229	6.60571e-05	0.0001313
2_3_5_Ar(N-H)_LJ	-9.295	-62.959	-19.558	35	-14.843	35.285	34.601	-10.482	-9.851	34.019	-45.128	32.515		X2_3_5_Ar.N.H._LJ	-0.00218705	823	0.0203286	0.137695	0.0427743	-0.0765468	0.0324624	-0.0771701	-0.0756742	0.0229247	0.0215446	-0.0744013	0.0986972	-0.071112
7_2_1_SH_LJ	-14.69	-65.568	-75.755	-81.849	-62.085	-99.244	-94.3	-21.361	-22.035	-80.034	-41.51	-50.069		X7_2_1_SH_LJ	-0.00261372	824	0.0383956	0.171377	0.198003	0.213931	0.162273	0.259396	0.246474	0.0558317	0.0575934	0.209187	0.108496	0.130866
12_2_6_(H2O)HO_LJ	-0.256	-0.838	-0.486	-1	-0.608	-0.799	-1.023	-0.337	-0.321	-0.759	-0.482	-0.815		X12_2_6_.H2O.HO_LJ	-1.12609e-05	825	2.8828e-06	9.43665e-06	5.47281e-06	1.12609e-05	6.84664e-06	8.99748e-06	1.15199e-05	3.79493e-06	3.61476e-06	8.54704e-06	5.42776e-06	9.17765e-06
7_0_7_Ar(N-H)_LJ	-1.835	-7.028	-2.607	-11.047	-5.345	-8.093	-9.971	-2.463	-1.983	-7.588	-4.093	-10.835		X7_0_7_Ar.N.H._LJ	-9.75453e-05	826	0.000178996	0.000685549	0.000254301	0.00107758	0.00052138	0.000789434	0.000972624	0.000240254	0.000193432	0.000740174	0.000399253	0.0010569
7_3_5_(H2O)HO_LJ	-1.779	-6.222	-4.69	-10.223	-5.605	-8.868	-9.867	-2.513	-2.417	-7.633	-4.975	-7.286		X7_3_5_.H2O.HO_LJ	-0.000148704	827	0.000264545	0.000925238	0.000697423	0.0015202	0.000833487	0.00131871	0.00146726	0.000373694	0.000359418	0.00113506	0.000739803	0.00108346
3_3_5_O-H_LJ	-12.608	-61.819	-16.002	32.791	-22.602	33.057	32.387	-8.736	-8.515	-54.625	-65.727	-108.787		X3_3_5_O.H_LJ	-0.0021067	828	0.0265613	0.130234	0.0337114	-0.0690808	0.0476156	-0.0696412	-0.0682297	0.0184041	0.0179386	0.115078	0.138467	0.229182
6_3_4_COO-_LJ	-3.998	-14.772	-20.056	-23.491	-13.405	-21.768	-22.338	-8.663	-8.902	-18.094	-13.989	-15.889		X6_3_4_COO._LJ	-0.000672549	829	0.00268885	0.0099349	0.0134886	0.0157989	0.00901552	0.0146401	0.0150234	0.00582629	0.00598703	0.0121691	0.00940829	0.0106861
12_5_-1_Ar(N-H)_C	25.457	17.622	20.678	15.261	27.419	13.817	17.738	25.453	27.344	18.851	28.74	15.361		X12_5_.1_Ar.N.H._C	-0.000205383	830	-0.00522844	-0.00361926	-0.00424692	-0.00313435	-0.0056314	-0.00283778	-0.00364309	-0.00522762	-0.005616	-0.00387168	-0.00590272	-0.00315489
0_4_5_(H2O)HO_LJ	-6.002	-62.448	-12.908	37.677	-11.734	36.827	37.104	-6.402	-6.386	35.172	-36.619	32.514		X0_4_5_.H2O.HO_LJ	-0.00215141	831	0.0129128	0.134351	0.0277704	-0.0810586	0.0252446	-0.0792299	-0.0798259	0.0137733	0.0137389	-0.0756694	0.0787824	-0.0699509
0_4_5_O-H_LJ	-10.453	-102.552	-12.06	37.932	-20.434	37.082	37.359	-5.96	-5.944	35.427	-63.434	32.799		X0_4_5_O.H_LJ	-0.00288386	832	0.030145	0.295746	0.0347794	-0.109391	0.0589288	-0.106939	-0.107738	0.0171878	0.0171417	-0.102167	0.182935	-0.0945877
0_4_5_COO-_LJ	-6.444	-38.74	-20.996	37.799	-12.59	36.949	37.226	-10.381	-10.354	35.296	-37.756	32.725		X0_4_5_COO._LJ	-0.00195235	833	0.012581	0.0756342	0.0409916	-0.073797	0.0245801	-0.0721375	-0.0726783	0.0202674	0.0202147	-0.0689103	0.0737131	-0.0638908
0_4_5_SH_LJ	-12.568	-33.813	-25.113	38.147	-24.542	37.297	37.574	-12.491	-12.461	35.645	-71.336	33.123		X0_4_5_SH_LJ	-0.00203113	834	0.0255273	0.0686787	0.0510078	-0.0774816	0.0498481	-0.0757552	-0.0763178	0.0253709	0.0253099	-0.0723997	0.144893	-0.0672772
0_4_5_Ar(N-H)_LJ	-6.206	-11.571	-12.394	37.854	-12.118	37.004	37.281	-6.169	-6.154	35.352	-34.944	32.828		X0_4_5_Ar.N.H._LJ	-0.00123569	835	0.00766872	0.0142982	0.0153152	-0.046776	0.0149742	-0.0457257	-0.0460679	0.007623	0.00760447	-0.0436843	0.0431801	-0.0405654
6_3_4_Ar(N-H)_LJ	-3.854	-14.2	-11.878	-22.498	-12.802	-20.902	-21.472	-5.146	-5.284	-17.384	-13.438	-15.283		X6_3_4_Ar.N.H._LJ	-0.000440631	836	0.00169819	0.00625696	0.00523382	0.00991332	0.00564096	0.00921008	0.00946124	0.00226749	0.0023283	0.00765993	0.0059212	0.00673417
7_2_1_Ar(N-H)_LJ	-7.254	-32.221	-37.296	-40.125	-30.156	-48.612	-46.011	-10.545	-10.879	-39.307	-20.489	-24.699		X7_2_1_Ar.N.H._LJ	-0.00128688	837	0.00933503	0.0414646	0.0479955	0.0516361	0.0388072	0.0625579	0.0592107	0.0135702	0.014	0.0505834	0.0263669	0.0317847
13_5_-2_Ar(N-H)_C	23.896	16.369	20.538	13.855	25.227	12.914	16.052	23.23	25.433	17.019	26.84	13.881		X13_5_.2_Ar.N.H._C	-0.000160078	838	-0.00382523	-0.00262032	-0.00328769	-0.00221788	-0.0040383	-0.00206725	-0.00256958	-0.00371862	-0.00407127	-0.00272437	-0.0042965	-0.00222205
13_3_-1_Ar(N-H)_C	26.712	18.991	23.787	16.258	28.258	12.064	18.548	26.058	28.853	19.21	28.001	16.197		X13_3_.1_Ar.N.H._C	-0.000202115	839	-0.00539889	-0.00383836	-0.0048077	-0.00328598	-0.00571135	-0.00243831	-0.00374882	-0.0052667	-0.00583161	-0.00388262	-0.00565941	-0.00327365
13_4_-1_Ar(N-H)_C	25.459	17.814	22.078	15.333	27.09	12.494	17.583	25.028	27.357	18.383	27.473	15.346		X13_4_.1_Ar.N.H._C	-0.000188325	840	-0.00479458	-0.00335483	-0.00415785	-0.00288759	-0.00510174	-0.00235294	-0.00331133	-0.00471341	-0.00515202	-0.00346199	-0.00517386	-0.00289004
9_2_7_COO-_LJ	-0.613	-2.097	-1.708	-3.023	-1.603	-2.426	-2.968	-1.25	-1.138	-2.262	-1.311	-2.511		X9_2_7_COO._LJ	-4.27205e-05	841	2.61877e-05	8.95849e-05	7.29666e-05	0.000129144	6.8481e-05	0.00010364	0.000126794	5.34006e-05	4.86159e-05	9.66338e-05	5.60066e-05	0.000107271
7_3_1_Ar(N-H)_C	31.103	29.881	25.944	29.737	31.241	19.322	30.722	31.225	31.285	30.894	31.175	29.61		X7_3_1_Ar.N.H._C	-0.00038634	842	-0.0120163	-0.0115442	-0.0100232	-0.0114886	-0.0120697	-0.00746487	-0.0118692	-0.0120635	-0.0120867	-0.0119356	-0.0120442	-0.0114395
6_1_1_Ar(N-H)_LJ	-21.003	32.47	-64.036	32.944	33.284	33.369	33.176	-35.304	-34.461	32.284	-63.249	-82.2		X6_1_1_Ar.N.H._LJ	0.000841638	843	-0.0176769	0.027328	-0.0538951	0.0277269	0.0280131	0.0280846	0.0279222	-0.0297132	-0.0290037	0.0271714	-0.0532328	-0.0691826
10_0_7_O-H_LJ	-0.908	-3.759	-0.754	-4.674	-2.543	-3.359	-4.336	-0.672	-0.585	-3.177	-1.771	-4.114		X10_0_7_O.H_LJ	-3.89256e-05	844	3.53444e-05	0.000146321	2.93499e-05	0.000181938	9.89878e-05	0.000130751	0.000168781	2.6158e-05	2.27715e-05	0.000123667	6.89372e-05	0.00016014
9_3_1_Ar(N-H)_C	30.774	26.321	26.934	24.9	30.996	15.007	28.547	30.899	31.014	29.75	30.87	24.759		X9_3_1_Ar.N.H._C	-0.000491688	845	-0.0151312	-0.0129417	-0.0132431	-0.012243	-0.0152403	-0.00737876	-0.0140362	-0.0151927	-0.0152492	-0.0146277	-0.0151784	-0.0121737
12_0_7_SH_LJ	-0.521	-1.987	-0.762	-2.188	-1.247	-1.67	-2.173	-0.641	-0.587	-1.595	-0.939	-1.89		X12_0_7_SH_LJ	-2.15658e-05	846	1.12358e-05	4.28513e-05	1.64332e-05	4.7186e-05	2.68926e-05	3.60149e-05	4.68625e-05	1.38237e-05	1.26591e-05	3.43975e-05	2.02503e-05	4.07594e-05
8_0_-1_SH_LJ	-16.253	-77.143	-38.757	-91.996	-64.403	-102.39	32.15	-25.078	-22.709	-89.274	-33.295	-57.325		X8_0_.1_SH_LJ	-0.0105065	847	0.170761	0.810499	0.407198	0.966551	0.676647	1.07576	-0.337782	0.263481	0.238591	0.937953	0.349812	0.602282
12_0_7_Ar(N-H)_LJ	-0.257	-0.981	-0.376	-1.081	-0.616	-0.825	-1.073	-0.317	-0.29	-0.788	-0.464	-0.933		X12_0_7_Ar.N.H._LJ	-1.06897e-05	848	2.74724e-06	1.04865e-05	4.01931e-06	1.15555e-05	6.58482e-06	8.81896e-06	1.147e-05	3.38862e-06	3.1e-06	8.42344e-06	4.96e-06	9.97344e-06
6_1_1_SH_LJ	-42.573	32.774	-130.424	33.239	33.577	33.661	33.469	-71.755	-70.025	32.587	-128.751	-168.195		X6_1_1_SH_LJ	0.000447413	849	-0.0190477	0.0146635	-0.0583534	0.0148716	0.0150228	0.0150604	0.0149745	-0.0321041	-0.0313301	0.0145799	-0.0576049	-0.0752527
7_4_-2_Ar(N-H)_C	30.718	23.492	17.69	20.208	30.86	24.924	25.5	30.884	31.062	29.51	31.262	20.363		X7_4_.2_Ar.N.H._C	-0.000551494	850	-0.0169408	-0.0129557	-0.00975592	-0.0111446	-0.0170191	-0.0137454	-0.0140631	-0.0170323	-0.0171305	-0.0162746	-0.0172408	-0.0112301
10_3_6_(H2O)HO_LJ	-0.443	-1.413	-0.967	-1.904	-1.125	-1.57	-1.922	-0.59	-0.566	-1.464	-0.93	-1.512		X10_3_6_.H2O.HO_LJ	-2.35384e-05	851	1.04275e-05	3.32598e-05	2.27616e-05	4.48171e-05	2.64807e-05	3.69553e-05	4.52408e-05	1.38877e-05	1.33227e-05	3.44602e-05	2.18907e-05	3.55901e-05
3_2_8_COO-_LJ	-2.22	-11.524	-5.647	-57.258	-3.393	-45.083	13.445	-4.225	-3.412	-53.718	-5.917	-37.988		X3_2_8_COO._LJ	-0.00376854	852	0.00836617	0.0434287	0.021281	0.215779	0.0127867	0.169897	-0.0506681	0.0159221	0.0128583	0.202439	0.0222985	0.143159
11_1_-1_Ar(N-H)_C	30.612	25.924	30.116	21.835	30.778	11.581	24.957	30.488	30.894	25.404	30.562	21.437		X11_1_.1_Ar.N.H._C	-0.0003287	853	-0.0100622	-0.00852121	-0.00989912	-0.00717716	-0.0101167	-0.00380667	-0.00820336	-0.0100214	-0.0101548	-0.00835029	-0.0100457	-0.00704634
9_5_-2_Ar(N-H)_C	28.81	19.688	18.581	16.651	29.992	18.937	20.401	29.468	30.199	22.729	30.825	16.813		X9_5_.2_Ar.N.H._C	-0.000385073	854	-0.0110939	-0.00758131	-0.00715504	-0.00641185	-0.0115491	-0.00729212	-0.00785587	-0.0113473	-0.0116288	-0.00875232	-0.0118699	-0.00647423
12_4_0_Ar(N-H)_C	27.203	19.269	22.596	17.021	29.515	13.191	19.529	27.434	29.472	20.403	29.29	17.085		X12_4_0_Ar.N.H._C	-0.000235393	855	-0.0064034	-0.00453579	-0.00531894	-0.00400663	-0.00694763	-0.00310507	-0.00459699	-0.00645778	-0.00693751	-0.00480273	-0.00689467	-0.00402169
9_3_2_SH_LJ	-3.297	-11.104	-12.958	-14.414	-11.234	-12.964	-16.299	-4.299	-4.391	-11.642	-7.724	-9.576		X9_3_2_SH_LJ	-0.000345678	856	0.0011397	0.00383841	0.0044793	0.00498261	0.00388335	0.00448137	0.00563421	0.00148607	0.00151787	0.00402439	0.00267002	0.00331021
9_3_2_Ar(N-H)_LJ	-1.629	-5.484	-6.399	-7.116	-5.545	-6.402	-8.047	-2.124	-2.169	-5.749	-3.815	-4.729		X9_3_2_Ar.N.H._LJ	-0.000170626	857	0.00027795	0.000935714	0.00109184	0.00121418	0.000946122	0.00109235	0.00137303	0.00036241	0.000370088	0.000980929	0.000650939	0.000806891
14_3_-2_Ar(N-H)_C	24.884	17.345	22.831	14.599	25.849	11.536	16.614	23.754	26.648	17.233	26.152	14.51		X14_3_.2_Ar.N.H._C	-0.000161103	858	-0.0040089	-0.00279434	-0.00367815	-0.00235195	-0.00416436	-0.00185849	-0.00267657	-0.00382685	-0.00429308	-0.00277629	-0.00421318	-0.00233761
9_0_0_Ar(N-H)_LJ	-3.997	-21.999	-8.178	-30.954	-20.388	-28.218	-34.92	-6.427	-5.381	-22.249	-8.022	-16.421		X9_0_0_Ar.N.H._LJ	-0.000252201	859	0.00100805	0.00554817	0.0020625	0.00780662	0.00514187	0.0071166	0.00880685	0.00162089	0.00135709	0.00561122	0.00202315	0.00414139
12_1_7_(H2O)HO_LJ	-0.229	-0.793	-0.386	-0.915	-0.532	-0.721	-0.921	-0.3	-0.28	-0.689	-0.42	-0.78		X12_1_7_.H2O.HO_LJ	-9.43544e-06	860	2.16072e-06	7.48231e-06	3.64208e-06	8.63343e-06	5.01966e-06	6.80295e-06	8.69004e-06	2.83063e-06	2.64192e-06	6.50102e-06	3.96289e-06	7.35965e-06
11_2_3_Ar(N-H)_LJ	-0.689	-2.482	-1.534	-3.219	-2.148	-2.477	-3.488	-0.905	-0.858	-2.281	-1.382	-2.208		X11_2_3_Ar.N.H._LJ	-3.27143e-05	861	2.25401e-05	8.11968e-05	5.01837e-05	0.000105307	7.02702e-05	8.10332e-05	0.000114107	2.96064e-05	2.80688e-05	7.46212e-05	4.52111e-05	7.22331e-05
9_4_4_SH_LJ	-1.733	-5.242	-5.588	-6.911	-4.667	-6.1	-7.24	-2.142	-2.206	-5.608	-4.028	-5.146		X9_4_4_SH_LJ	-0.000146895	862	0.000254568	0.000770021	0.000820847	0.00101519	0.000685557	0.000896057	0.00106352	0.000314648	0.000324049	0.000823785	0.000591691	0.00075592
11_2_3_SH_LJ	-1.396	-5.024	-3.106	-6.518	-4.35	-5.015	-7.062	-1.832	-1.736	-4.618	-2.798	-4.469		X11_2_3_SH_LJ	-6.62099e-05	863	9.2429e-05	0.000332638	0.000205648	0.000431556	0.000288013	0.000332042	0.000467574	0.000121296	0.00011494	0.000305757	0.000185255	0.000295892
13_0_6_(H2O)HO_LJ	-0.214	-0.814	-0.346	-0.863	-0.508	-0.657	-0.879	-0.284	-0.264	-0.629	-0.377	-0.714		X13_0_6_.H2O.HO_LJ	-8.84569e-06	864	1.89298e-06	7.20039e-06	3.06061e-06	7.63383e-06	4.49361e-06	5.81162e-06	7.77536e-06	2.51218e-06	2.33526e-06	5.56394e-06	3.33482e-06	6.31582e-06
9_4_4_Ar(N-H)_LJ	-0.856	-2.589	-2.76	-3.413	-2.305	-3.013	-3.576	-1.058	-1.09	-2.77	-1.99	-2.542		X9_4_4_Ar.N.H._LJ	-7.25302e-05	865	6.20858e-05	0.000187781	0.000200183	0.000247546	0.000167182	0.000218533	0.000259368	7.67369e-05	7.90579e-05	0.000200909	0.000144335	0.000184372
11_3_5_COO-_LJ	-0.42	-1.316	-1.452	-1.664	-1.062	-1.361	-1.717	-0.841	-0.819	-1.278	-0.845	-1.294		X11_3_5_COO._LJ	-3.65023e-05	866	1.5331e-05	4.80371e-05	5.30014e-05	6.07399e-05	3.87655e-05	4.96797e-05	6.26745e-05	3.06985e-05	2.98954e-05	4.665e-05	3.08445e-05	4.7234e-05
12_1_4_Ar(N-H)_LJ	-0.436	-1.694	-0.769	-2.041	-1.254	-1.491	-2.13	-0.567	-0.523	-1.401	-0.816	-1.485		X12_1_4_Ar.N.H._LJ	-1.73937e-05	867	7.58365e-06	2.94649e-05	1.33757e-05	3.55005e-05	2.18117e-05	2.5934e-05	3.70486e-05	9.86222e-06	9.0969e-06	2.43686e-05	1.41933e-05	2.58296e-05
12_1_4_SH_LJ	-0.883	-3.43	-1.556	-4.133	-2.539	-3.019	-4.313	-1.147	-1.058	-2.836	-1.653	-3.007		X12_1_4_SH_LJ	-3.51744e-05	868	3.1059e-05	0.000120648	5.47314e-05	0.000145376	8.93078e-05	0.000106191	0.000151707	4.0345e-05	3.72145e-05	9.97546e-05	5.81433e-05	0.000105769
8_1_7_SH_LJ	-2.068	-7.651	-3.219	-11.715	-5.957	-8.914	-10.919	-2.708	-2.322	-8.278	-4.571	-10.212		X8_1_7_SH_LJ	-0.000105364	869	0.000217894	0.000806144	0.000339168	0.00123435	0.000627656	0.000939219	0.00115047	0.000285327	0.000244656	0.000872207	0.000481621	0.00107598
12_2_4_SH_LJ	-0.786	-2.657	-1.547	-3.201	-2.066	-2.495	-3.39	-0.991	-0.947	-2.355	-1.495	-2.397		X12_2_4_SH_LJ	-3.31839e-05	870	2.60825e-05	8.81695e-05	5.13354e-05	0.000106222	6.85579e-05	8.27938e-05	0.000112493	3.28852e-05	3.14251e-05	7.8148e-05	4.96099e-05	7.95417e-05
12_2_4_Ar(N-H)_LJ	-0.388	-1.313	-0.764	-1.581	-1.021	-1.233	-1.675	-0.489	-0.468	-1.163	-0.738	-1.184		X12_2_4_Ar.N.H._LJ	-1.6405e-05	871	6.36514e-06	2.15398e-05	1.25334e-05	2.59363e-05	1.67495e-05	2.02274e-05	2.74784e-05	8.02205e-06	7.67754e-06	1.9079e-05	1.21069e-05	1.94235e-05
9_2_6_O-H_LJ	-1.34	-4.843	-1.412	-7.106	-4.084	-5.453	-6.657	-1.006	-0.91	-4.997	-2.964	-5.571		X9_2_6_O.H_LJ	-6.34852e-05	872	8.50701e-05	0.000307459	8.9641e-05	0.000451126	0.000259273	0.000346185	0.000422621	6.38661e-05	5.77715e-05	0.000317235	0.00018817	0.000353676
8_1_7_Ar(N-H)_LJ	-1.022	-3.779	-1.59	-5.785	-2.942	-4.403	-5.393	-1.338	-1.147	-4.088	-2.258	-5.043		X8_1_7_Ar.N.H._LJ	-5.19695e-05	873	5.31128e-05	0.000196393	8.26315e-05	0.000300644	0.000152894	0.000228822	0.000280272	6.95352e-05	5.9609e-05	0.000212451	0.000117347	0.000262082
12_3_0_Ar(N-H)_C	28.696	20.748	24.673	18.212	29.987	12.557	20.78	28.689	30.099	21.465	29.901	18.178		X12_3_0_Ar.N.H._C	-0.000289585	874	-0.00830993	-0.00600831	-0.00714493	-0.00527392	-0.00868378	-0.00363632	-0.00601757	-0.0083079	-0.00871621	-0.00621594	-0.00865888	-0.00526407
6_3_0_Ar(N-H)_C	31.216	29.612	18.677	30.099	31.302	25.556	30.868	31.338	31.412	31.085	31.369	30.173		X6_3_0_Ar.N.H._C	-0.000476754	875	-0.0148823	-0.0141176	-0.00890433	-0.0143498	-0.0149233	-0.0121839	-0.0147164	-0.0149405	-0.0149758	-0.0148199	-0.0149553	-0.0143851
14_4_-2_Ar(N-H)_C	23.837	16.416	21.442	13.88	24.916	11.828	15.871	22.908	25.406	16.591	25.705	13.847		X14_4_.2_Ar.N.H._C	-0.000149755	876	-0.00356972	-0.00245838	-0.00321106	-0.0020786	-0.00373131	-0.00177131	-0.00237677	-0.0034306	-0.00380469	-0.00248459	-0.00384946	-0.00207366
12_0_4_(H2O)HO_LJ	-0.462	-2.092	-0.788	-2.459	-1.422	-1.681	-2.534	-0.663	-0.591	-1.578	-0.847	-1.751		X12_0_4_.H2O.HO_LJ	-1.89282e-05	877	8.74481e-06	3.95977e-05	1.49154e-05	4.65444e-05	2.69159e-05	3.18183e-05	4.7964e-05	1.25494e-05	1.11865e-05	2.98687e-05	1.60322e-05	3.31432e-05
7_3_3_COO-_LJ	-3.433	-13.03	-22.686	-18.316	-13.44	-16.722	-17.561	-7.503	-7.78	-14.592	-10.292	-12.014		X7_3_3_COO._LJ	-0.000817214	878	0.0028055	0.0106483	0.0185393	0.0149681	0.0109834	0.0136655	0.0143511	0.00613156	0.00635793	0.0119248	0.00841077	0.00981801
11_0_4_O-H_LJ	-1.258	-6.342	-1.147	-8.37	-4.721	-5.309	-8.191	-1.019	-0.871	-4.869	-2.427	-5.601		X11_0_4_O.H_LJ	-4.60701e-05	879	5.79562e-05	0.000292177	5.28424e-05	0.000385607	0.000217497	0.000244586	0.00037736	4.69455e-05	4.01271e-05	0.000224315	0.000111812	0.000258039
9_1_2_Ar(N-H)_LJ	-2.598	-13.322	-5.807	-22.361	-15.162	-17.329	-24.765	-4.072	-3.456	-13.396	-5.826	-11.655		X9_1_2_Ar.N.H._LJ	-0.000142929	880	0.00037133	0.0019041	0.00082999	0.00319604	0.00216709	0.00247682	0.00353964	0.000582008	0.000493964	0.00191468	0.000832706	0.00166584
9_3_3_COO-_LJ	-1.398	-4.835	-7.296	-6.636	-4.823	-5.615	-6.878	-2.976	-2.954	-5.031	-3.282	-4.479		X9_3_3_COO._LJ	-0.0002196	881	0.000307001	0.00106177	0.0016022	0.00145726	0.00105913	0.00123305	0.00151041	0.000653529	0.000648698	0.00110481	0.000720727	0.000983588
12_2_6_SH_LJ	-0.538	-1.76	-0.948	-2.099	-1.278	-1.677	-2.148	-0.659	-0.627	-1.595	-1.013	-1.711		X12_2_6_SH_LJ	-2.16894e-05	882	1.16689e-05	3.81733e-05	2.05615e-05	4.5526e-05	2.7719e-05	3.63731e-05	4.65888e-05	1.42933e-05	1.35992e-05	3.45946e-05	2.19714e-05	3.71105e-05
12_2_6_Ar(N-H)_LJ	-0.266	-0.87	-0.468	-1.037	-0.631	-0.829	-1.061	-0.326	-0.31	-0.788	-0.501	-0.845		X12_2_6_Ar.N.H._LJ	-1.07097e-05	883	2.84879e-06	9.31746e-06	5.01215e-06	1.1106e-05	6.75783e-06	8.87836e-06	1.1363e-05	3.49137e-06	3.32001e-06	8.43926e-06	5.36557e-06	9.04971e-06
11_2_0_Ar(N-H)_C	30.41	24.375	28.334	21.364	30.715	12.232	24.371	30.408	30.777	24.932	30.46	21.14		X11_2_0_Ar.N.H._C	-0.000357287	884	-0.0108651	-0.00870888	-0.0101234	-0.00763309	-0.0109741	-0.00437034	-0.00870745	-0.0108644	-0.0109962	-0.00890789	-0.010883	-0.00755306
9_1_2_SH_LJ	-5.261	-26.992	-11.757	-45.451	-30.844	-35.134	-50.378	-8.245	-6.997	-27.147	-11.797	-23.611		X9_1_2_SH_LJ	-0.000285646	885	0.00150278	0.00771015	0.00335834	0.0129829	0.00881045	0.0100359	0.0143903	0.00235515	0.00199866	0.00775442	0.00336976	0.00674438
-1_4_3_(H2O)HO_LJ	-15.742	-82.062	-34.826	34.644	-54.307	34.813	34.411	-17.203	-19.058	32.402	-5.364	-72.804		X.1_4_3_.H2O.HO_LJ	-0.00399096	886	0.0628256	0.327506	0.138989	-0.138263	0.216737	-0.138937	-0.137333	0.0686564	0.0760596	-0.129315	0.0214075	0.290557
-1_4_3_O-H_LJ	-27.408	-126.997	-32.797	34.899	-94.078	35.068	34.667	-16.03	-17.764	32.705	3.803	-113.302		X.1_4_3_O.H_LJ	-0.00546419	887	0.149763	0.693936	0.179209	-0.190695	0.51406	-0.191618	-0.189427	0.087591	0.0970659	-0.178706	-0.0207803	0.619104
13_1_5_(H2O)HO_LJ	-0.24	-0.845	-0.429	-0.94	-0.578	-0.725	-0.98	-0.319	-0.301	-0.692	-0.43	-0.745		X13_1_5_.H2O.HO_LJ	-9.44974e-06	888	2.26794e-06	7.98503e-06	4.05394e-06	8.88276e-06	5.46195e-06	6.85106e-06	9.26075e-06	3.01447e-06	2.84437e-06	6.53922e-06	4.06339e-06	7.04006e-06
13_1_7_COO-_LJ	-0.177	-0.582	-0.446	-0.64	-0.381	-0.516	-0.658	-0.341	-0.324	-0.496	-0.313	-0.549		X13_1_7_COO._LJ	-1.03786e-05	889	1.83701e-06	6.04035e-06	4.62886e-06	6.64231e-06	3.95425e-06	5.35536e-06	6.82913e-06	3.53911e-06	3.36267e-06	5.14779e-06	3.2485e-06	5.69786e-06
11_3_3_(H2O)HO_LJ	-0.565	-1.751	-1.574	-2.166	-1.523	-1.795	-2.379	-0.763	-0.76	-1.681	-1.149	-1.576		X11_3_3_.H2O.HO_LJ	-3.46452e-05	890	1.95745e-05	6.06637e-05	5.45315e-05	7.50415e-05	5.27646e-05	6.21881e-05	8.24209e-05	2.64343e-05	2.63303e-05	5.82385e-05	3.98073e-05	5.46008e-05
10_1_3_O-H_LJ	-2.157	-10.121	-2.43	-15.634	-9.853	-10.553	-15.935	-1.807	-1.565	-9.125	-4.525	-9.23		X10_1_3_O.H_LJ	-8.34062e-05	891	0.000179907	0.000844154	0.000202677	0.00130397	0.000821801	0.000880185	0.00132908	0.000150715	0.000130531	0.000761081	0.000377413	0.000769839
13_1_6_(H2O)HO_LJ	-0.2	-0.685	-0.345	-0.756	-0.458	-0.595	-0.779	-0.262	-0.248	-0.57	-0.357	-0.625		X13_1_6_.H2O.HO_LJ	-7.81677e-06	892	1.56335e-06	5.35449e-06	2.69679e-06	5.90948e-06	3.58008e-06	4.65098e-06	6.08926e-06	2.04799e-06	1.93856e-06	4.45556e-06	2.79059e-06	4.88548e-06
7_3_5_SH_LJ	-3.734	-13.04	-9.154	-21.356	-11.687	-18.569	-20.662	-4.906	-4.718	-15.988	-10.43	-15.264		X7_3_5_SH_LJ	-0.000289655	893	0.00108157	0.0037771	0.0026515	0.00618587	0.0033852	0.00537861	0.00598485	0.00142105	0.00136659	0.00463101	0.0030211	0.0044213
6_2_1_Ar(N-H)_C	31.36	30.878	30.445	31.009	31.441	16.803	31.199	31.446	31.511	31.277	31.304	30.971		X6_2_1_Ar.N.H._C	-0.000295692	894	-0.0092729	-0.00913037	-0.00900234	-0.00916911	-0.00929685	-0.00496851	-0.00922529	-0.00929833	-0.00931755	-0.00924836	-0.00925634	-0.00915787
-1_4_3_COO-_LJ	-16.862	-15.497	-57.034	34.77	-56.013	34.938	34.539	-27.917	-30.935	32.683	31.384	-16.632		X.1_4_3_COO._LJ	-0.00339689	895	0.0572783	0.0526416	0.193738	-0.11811	0.19027	-0.118681	-0.117325	0.094831	0.105083	-0.111021	-0.106608	0.0564971
7_3_5_Ar(N-H)_LJ	-1.844	-6.44	-4.521	-10.544	-5.769	-9.17	-10.203	-2.423	-2.33	-7.895	-5.151	-7.538		X7_3_5_Ar.N.H._LJ	-0.000142939	896	0.000263579	0.000920526	0.000646226	0.00150715	0.000824614	0.00131075	0.0014584	0.000346341	0.000333047	0.0011285	0.000736278	0.00107747
11_1_8_COO-_LJ	-0.269	-0.912	-0.662	-1.099	-0.605	-0.884	-1.105	-0.524	-0.484	-0.847	-0.503	-0.975		X11_1_8_COO._LJ	-1.54913e-05	897	4.16716e-06	1.41281e-05	1.02552e-05	1.70249e-05	9.37223e-06	1.36943e-05	1.71179e-05	8.11744e-06	7.49778e-06	1.31211e-05	7.79212e-06	1.5104e-05
13_0_5_(H2O)HO_LJ	-0.258	-1.023	-0.426	-1.095	-0.649	-0.811	-1.13	-0.349	-0.322	-0.775	-0.455	-0.864		X13_0_5_.H2O.HO_LJ	-1.03474e-05	898	2.66962e-06	1.05854e-05	4.40798e-06	1.13304e-05	6.71544e-06	8.39172e-06	1.16925e-05	3.61123e-06	3.33185e-06	8.01921e-06	4.70805e-06	8.94013e-06
12_3_5_(H2O)HO_LJ	-0.274	-0.822	-0.602	-0.985	-0.635	-0.814	-1.038	-0.358	-0.352	-0.774	-0.526	-0.783		X12_3_5_.H2O.HO_LJ	-1.2778e-05	899	3.50116e-06	1.05035e-05	7.69233e-06	1.25863e-05	8.114e-06	1.04013e-05	1.32635e-05	4.57451e-06	4.49784e-06	9.89014e-06	6.72121e-06	1.00051e-05
-1_4_3_SH_LJ	-32.829	31.671	-67.353	35.12	-105.859	35.288	34.891	-33.54	-37.147	33.106	32.215	31.452		X.1_4_3_SH_LJ	-0.00366082	900	0.120181	-0.115942	0.246567	-0.128568	0.387531	-0.129183	-0.12773	0.122784	0.135989	-0.121195	-0.117933	-0.11514
-1_4_3_Ar(N-H)_LJ	-16.205	31.324	-33.19	34.828	-51.86	34.995	34.598	-16.561	-18.341	32.815	31.885	30.997		X.1_4_3_Ar.N.H._LJ	-0.00181085	901	0.0293449	-0.0567232	0.0601022	-0.0630684	0.0939109	-0.0633708	-0.0626519	0.0299896	0.0332129	-0.0594232	-0.0577391	-0.056131
6_1_1_COO-_LJ	-21.913	32.34	-113.858	32.855	33.211	33.289	33.096	-61.57	-59.972	32.058	-67.398	-89.823		X6_1_1_COO._LJ	-0.000445003	902	0.00975134	-0.0143914	0.0506671	-0.0146206	-0.014779	-0.0148137	-0.0147278	0.0273988	0.0266877	-0.0142659	0.0299923	0.0399715
11_0_-2_Ar(N-H)_C	30.716	26.868	30.598	21.757	30.794	11.293	24.834	30.487	30.958	25.224	30.593	21.251		X11_0_.2_Ar.N.H._C	-0.000304472	903	-0.00935215	-0.00818054	-0.00931622	-0.00662439	-0.0093759	-0.0034384	-0.00756125	-0.00928242	-0.00942583	-0.00767999	-0.0093147	-0.00647032
13_1_-2_Ar(N-H)_C	28.754	20.825	27.246	17.24	29.641	11.261	19.531	27.142	30.087	19.978	28.705	16.999		X13_1_.2_Ar.N.H._C	-0.000205966	904	-0.00592236	-0.00428925	-0.00561176	-0.00355086	-0.00610505	-0.00231939	-0.00402273	-0.00559034	-0.00619691	-0.0041148	-0.00591227	-0.00350122
14_5_-3_Ar(N-H)_C	22.456	15.164	20.172	12.649	23.295	12.088	14.575	21.32	23.71	15.412	25.049	12.613		X14_5_.3_Ar.N.H._C	-0.000124506	905	-0.0027959	-0.001888	-0.00251153	-0.00157487	-0.00290036	-0.00150502	-0.00181467	-0.00265446	-0.00295203	-0.00191888	-0.00311874	-0.00157039
9_4_4_(H2O)HO_LJ	-0.825	-2.497	-2.863	-3.295	-2.226	-2.906	-3.45	-1.097	-1.13	-2.672	-1.918	-2.451		X9_4_4_.H2O.HO_LJ	-7.5539e-05	906	6.23197e-05	0.000188621	0.000216268	0.000248901	0.00016815	0.000219516	0.00026061	8.28663e-05	8.53591e-05	0.00020184	0.000144884	0.000185146
10_0_8_(H2O)HO_LJ	-0.384	-1.446	-0.586	-1.75	-0.927	-1.348	-1.703	-0.509	-0.453	-1.291	-0.731	-1.622		X10_0_8_.H2O.HO_LJ	-1.60911e-05	907	6.179e-06	2.32678e-05	9.42941e-06	2.81595e-05	1.49165e-05	2.16909e-05	2.74032e-05	8.19039e-06	7.28929e-06	2.07737e-05	1.17626e-05	2.60998e-05
-1_4_8_O-H_LJ	-2.362	-60.835	-2.087	-141.375	-3.805	-96.864	32.582	-1.371	-1.281	32.07	-7.055	-81.215		X.1_4_8_O.H_LJ	-0.0092891	908	0.0219409	0.565103	0.0193864	1.31325	0.035345	0.89978	-0.302658	0.0127354	0.0118993	-0.297902	0.0655346	0.754414
11_3_6_(H2O)HO_LJ	-0.315	-0.973	-0.669	-1.233	-0.749	-1.02	-1.267	-0.413	-0.4	-0.963	-0.627	-0.995		X11_3_6_.H2O.HO_LJ	-1.49699e-05	909	4.71552e-06	1.45657e-05	1.00149e-05	1.84579e-05	1.12125e-05	1.52693e-05	1.89669e-05	6.18257e-06	5.98796e-06	1.4416e-05	9.38613e-06	1.48951e-05
9_3_6_(H2O)HO_LJ	-0.628	-2.054	-1.403	-2.961	-1.681	-2.458	-2.953	-0.849	-0.806	-2.258	-1.403	-2.313		X9_3_6_.H2O.HO_LJ	-3.53782e-05	910	2.22175e-05	7.26669e-05	4.96357e-05	0.000104755	5.94708e-05	8.69597e-05	0.000104472	3.00361e-05	2.85149e-05	7.9884e-05	4.96357e-05	8.18298e-05
11_3_3_SH_LJ	-1.187	-3.676	-3.073	-4.545	-3.194	-3.769	-4.991	-1.49	-1.484	-3.529	-2.413	-3.309		X11_3_3_SH_LJ	-6.64946e-05	911	7.8929e-05	0.000244434	0.000204338	0.000302218	0.000212384	0.000250618	0.000331874	9.90769e-05	9.86779e-05	0.000234659	0.000160451	0.00022003
11_3_3_Ar(N-H)_LJ	-0.586	-1.816	-1.518	-2.245	-1.578	-1.862	-2.465	-0.736	-0.733	-1.743	-1.192	-1.635		X11_3_3_Ar.N.H._LJ	-3.29096e-05	912	1.9285e-05	5.97638e-05	4.99568e-05	7.38821e-05	5.19313e-05	6.12777e-05	8.11222e-05	2.42215e-05	2.41227e-05	5.73614e-05	3.92282e-05	5.38072e-05
10_2_3_O-H_LJ	-1.8	-6.961	-2.453	-9.905	-6.73	-7.527	-10.345	-1.41	-1.312	-6.696	-3.853	-6.377		X10_2_3_O.H_LJ	-7.63775e-05	913	0.000137479	0.000531664	0.000187354	0.000756519	0.00051402	0.000574893	0.000790125	0.000107692	0.000100207	0.000511424	0.000294282	0.000487059
5_2_1_Ar(N-H)_C	31.472	30.91	29.485	31.171	31.523	24.85	31.326	31.559	31.617	31.423	31.388	31.165		X5_2_1_Ar.N.H._C	-0.00018182	914	-0.00572224	-0.00562006	-0.00536097	-0.00566751	-0.00573152	-0.00451823	-0.0056957	-0.00573806	-0.00574861	-0.00571333	-0.00570697	-0.00566642
14_1_-3_Ar(N-H)_C	26.463	18.598	25.505	15.25	26.763	10.971	17.216	24.519	28.453	17.674	26.607	15.016		X14_1_.3_Ar.N.H._C	-0.000164599	915	-0.00435579	-0.00306122	-0.00419811	-0.00251014	-0.00440517	-0.00180582	-0.00283374	-0.00403581	-0.00468335	-0.00290913	-0.0043795	-0.00247162
10_3_6_SH_LJ	-0.931	-2.968	-1.889	-3.995	-2.362	-3.297	-4.036	-1.153	-1.106	-3.075	-1.954	-3.174		X10_3_6_SH_LJ	-4.54767e-05	916	4.23388e-05	0.000134975	8.59056e-05	0.00018168	0.000107416	0.000149937	0.000183544	5.24347e-05	5.02973e-05	0.000139841	8.88615e-05	0.000144343
10_3_6_Ar(N-H)_LJ	-0.46	-1.466	-0.933	-1.974	-1.167	-1.629	-1.993	-0.569	-0.546	-1.519	-0.965	-1.568		X10_3_6_Ar.N.H._LJ	-2.25294e-05	917	1.03635e-05	3.30281e-05	2.10199e-05	4.44731e-05	2.62918e-05	3.67004e-05	4.49011e-05	1.28192e-05	1.23011e-05	3.42222e-05	2.17409e-05	3.53261e-05
12_0_4_Ar(N-H)_LJ	-0.479	-2.169	-0.76	-2.546	-1.473	-1.743	-2.623	-0.64	-0.57	-1.637	-0.879	-1.815		X12_0_4_Ar.N.H._LJ	-1.82196e-05	918	8.7272e-06	3.95184e-05	1.38469e-05	4.63872e-05	2.68375e-05	3.17568e-05	4.77901e-05	1.16606e-05	1.03852e-05	2.98255e-05	1.60151e-05	3.30686e-05
12_0_4_SH_LJ	-0.97	-4.391	-1.539	-5.154	-2.983	-3.529	-5.311	-1.295	-1.155	-3.313	-1.779	-3.675		X12_0_4_SH_LJ	-3.68556e-05	919	3.575e-05	0.000161833	5.67208e-05	0.000189954	0.00010994	0.000130064	0.00019574	4.77281e-05	4.25683e-05	0.000122103	6.55662e-05	0.000135445
11_1_4_O-H_LJ	-1.118	-4.715	-1.153	-6.28	-3.822	-4.365	-6.282	-0.871	-0.779	-4.008	-2.205	-4.326		X11_1_4_O.H_LJ	-3.88339e-05	920	4.34164e-05	0.000183102	4.47755e-05	0.000243877	0.000148423	0.00016951	0.000243955	3.38244e-05	3.02516e-05	0.000155646	8.56289e-05	0.000167996
1_9_-2_Ar(N-H)_LJ	-15.727	-21.626	-42.808	-37.387	-28.574	-31.604	-35.043	-13.761	-0.984	-19.7	-29.261	-32.729		X1_9_.2_Ar.N.H._LJ	-0.00097581	921	0.0153466	0.0211029	0.0417725	0.0364826	0.0278828	0.0308395	0.0341953	0.0134281	0.000960197	0.0192234	0.0285532	0.0319373
14_2_-2_Ar(N-H)_C	25.874	18.248	24.199	15.277	26.761	11.178	17.298	24.552	27.805	17.8	26.485	15.14		X14_2_.2_Ar.N.H._C	-0.000169151	922	-0.00437662	-0.00308667	-0.00409329	-0.00258413	-0.00452666	-0.00189077	-0.00292598	-0.00415301	-0.00470325	-0.00301089	-0.00447997	-0.00256095
10_3_1_Ar(N-H)_C	30.505	24.381	26.369	22.524	30.828	13.903	25.723	30.653	30.832	26.606	30.641	22.45		X10_3_1_Ar.N.H._C	-0.000435778	923	-0.0132934	-0.0106247	-0.011491	-0.00981547	-0.0134342	-0.00605863	-0.0112095	-0.0133579	-0.0134359	-0.0115943	-0.0133527	-0.00978323
6_1_1_O-H_LJ	-35.7	32.382	-65.633	32.947	33.323	33.391	33.198	-35.443	-34.518	31.876	-111.894	-152.35		X6_1_1_O.H_LJ	0.00173895	924	-0.0620806	0.0563107	-0.114133	0.0572932	0.0579471	0.0580653	0.0577297	-0.0616336	-0.0600251	0.0554308	-0.194578	-0.264929
8_2_6_O-H_LJ	-1.978	-7.186	-2.09	-11.443	-6.301	-8.895	-10.55	-1.511	-1.348	-8.01	-4.708	-8.91		X8_2_6_O.H_LJ	-0.000100982	925	0.000199743	0.000725659	0.000211053	0.00115554	0.000636289	0.000898238	0.00106536	0.000152584	0.000136124	0.000808868	0.000475425	0.000899752
13_2_-1_Ar(N-H)_C	27.902	20.159	25.493	17.14	29.415	11.539	19.448	27.026	29.395	19.948	28.393	17.012		X13_2_.1_Ar.N.H._C	-0.000211256	926	-0.00589447	-0.00425871	-0.00538555	-0.00362093	-0.0062141	-0.00243768	-0.00410851	-0.00570941	-0.00620987	-0.00421414	-0.00599819	-0.00359389
13_0_6_SH_LJ	-0.451	-1.709	-0.675	-1.811	-1.066	-1.38	-1.846	-0.555	-0.515	-1.321	-0.791	-1.5		X13_0_6_SH_LJ	-1.70077e-05	927	7.67047e-06	2.90661e-05	1.14802e-05	3.08009e-05	1.81302e-05	2.34706e-05	3.13962e-05	9.43927e-06	8.75896e-06	2.24672e-05	1.34531e-05	2.55115e-05
13_0_6_Ar(N-H)_LJ	-0.223	-0.844	-0.333	-0.895	-0.527	-0.682	-0.912	-0.274	-0.254	-0.653	-0.391	-0.741		X13_0_6_Ar.N.H._LJ	-8.39784e-06	928	1.87272e-06	7.08778e-06	2.79648e-06	7.51607e-06	4.42566e-06	5.72733e-06	7.65883e-06	2.30101e-06	2.13305e-06	5.48379e-06	3.28356e-06	6.2228e-06
10_1_8_COO-_LJ	-0.373	-1.291	-0.917	-1.654	-0.875	-1.318	-1.644	-0.737	-0.669	-1.26	-0.725	-1.476		X10_1_8_COO._LJ	-2.14811e-05	929	8.01245e-06	2.77321e-05	1.96982e-05	3.55297e-05	1.8796e-05	2.83121e-05	3.53149e-05	1.58316e-05	1.43709e-05	2.70662e-05	1.55738e-05	3.17061e-05
12_3_4_(H2O)HO_LJ	-0.327	-0.978	-0.772	-1.162	-0.78	-0.96	-1.25	-0.431	-0.427	-0.911	-0.63	-0.898		X12_3_4_.H2O.HO_LJ	-1.61027e-05	930	5.26557e-06	1.57484e-05	1.24312e-05	1.87113e-05	1.25601e-05	1.54585e-05	2.01283e-05	6.94024e-06	6.87583e-06	1.46695e-05	1.01447e-05	1.44602e-05
10_4_1_Ar(N-H)_C	30.005	22.096	23.257	20.558	30.655	15.189	23.648	30.413	30.618	24.855	30.55	20.673		X10_4_1_Ar.N.H._C	-0.000433419	931	-0.0130047	-0.00957683	-0.01008	-0.00891023	-0.0132865	-0.0065832	-0.0102495	-0.0131816	-0.0132704	-0.0107726	-0.013241	-0.00896007
11_5_0_Ar(N-H)_C	27.127	18.869	20.609	16.882	29.853	14.827	19.624	27.966	29.406	20.895	29.83	17.065		X11_5_0_Ar.N.H._C	-0.000259231	932	-0.00703216	-0.00489143	-0.00534249	-0.00437634	-0.00773882	-0.00384362	-0.00508715	-0.00724965	-0.00762294	-0.00541663	-0.00773286	-0.00442378
13_0_4_COO-_LJ	-0.328	-1.335	-0.837	-1.442	-0.86	-1.049	-1.53	-0.678	-0.625	-1.001	-0.576	-1.082		X13_0_4_COO._LJ	-1.868e-05	933	6.12704e-06	2.49378e-05	1.56352e-05	2.69365e-05	1.60648e-05	1.95953e-05	2.85804e-05	1.2665e-05	1.1675e-05	1.86987e-05	1.07597e-05	2.02117e-05
13_5_-1_Ar(N-H)_C	24.187	16.668	20.446	14.404	25.94	12.802	16.596	23.975	25.827	17.505	26.829	14.493		X13_5_.1_Ar.N.H._C	-0.000170925	934	-0.00413415	-0.00284897	-0.00349472	-0.002462	-0.00443378	-0.00218818	-0.00283666	-0.00409791	-0.00441447	-0.00299203	-0.00458573	-0.00247721
12_1_7_SH_LJ	-0.481	-1.666	-0.754	-1.921	-1.116	-1.514	-1.935	-0.585	-0.546	-1.447	-0.883	-1.638		X12_1_7_SH_LJ	-1.81765e-05	935	8.74288e-06	3.0282e-05	1.37051e-05	3.4917e-05	2.02849e-05	2.75192e-05	3.51715e-05	1.06332e-05	9.92435e-06	2.63014e-05	1.60498e-05	2.97731e-05
12_1_7_Ar(N-H)_LJ	-0.238	-0.823	-0.372	-0.949	-0.551	-0.748	-0.956	-0.289	-0.27	-0.715	-0.436	-0.809		X12_1_7_Ar.N.H._LJ	-8.92539e-06	936	2.12424e-06	7.3456e-06	3.32025e-06	8.4702e-06	4.91789e-06	6.67619e-06	8.53268e-06	2.57944e-06	2.40986e-06	6.38166e-06	3.89147e-06	7.22064e-06
5_1_5_COO-_LJ	-9.709	-34.652	-27.35	-67.282	-31.31	-58.465	-60.234	-24.909	-19.989	-47.699	-33.971	-55.603		X5_1_5_COO._LJ	-0.00100565	937	0.00976385	0.0348477	0.0275045	0.0676621	0.0314869	0.0587953	0.0605743	0.0250497	0.0201019	0.0479685	0.0341629	0.0559171
9_4_1_Ar(N-H)_C	30.505	23.457	23.001	22.352	30.856	16.805	25.847	30.741	30.843	27.447	30.808	22.478		X9_4_1_Ar.N.H._C	-0.000502257	938	-0.0153214	-0.0117814	-0.0115524	-0.0112265	-0.0154977	-0.00844043	-0.0129818	-0.0154399	-0.0154911	-0.0137855	-0.0154735	-0.0112897
3_2_8_SH_LJ	-4.334	-22.454	-6.8	-106.122	-6.622	-82.608	31.674	-5.086	-4.11	-100.218	-11.545	-72.399		X3_2_8_SH_LJ	-0.00733166	939	0.0317754	0.164625	0.0498553	0.77805	0.0485502	0.605653	-0.232223	0.0372888	0.0301331	0.734764	0.084644	0.530805
1_1_0_Ar(N-H)_C	31.965	-49.737	31.754	31.211	31.801	31.85	31.861	31.966	32.03	31.508	32.002	31.5		X1_1_0_Ar.N.H._C	-0.00148476	940	-0.0474603	0.0738474	-0.047147	-0.0463408	-0.0472168	-0.0472895	-0.0473059	-0.0474618	-0.0475568	-0.0467818	-0.0475152	-0.0467699
10_2_7_(H2O)HO_LJ	-0.403	-1.359	-0.744	-1.819	-1.011	-1.456	-1.802	-0.538	-0.498	-1.371	-0.819	-1.519		X10_2_7_.H2O.HO_LJ	-1.81995e-05	941	7.33441e-06	2.47331e-05	1.35404e-05	3.31049e-05	1.83997e-05	2.64985e-05	3.27955e-05	9.79134e-06	9.06336e-06	2.49515e-05	1.49054e-05	2.76451e-05
11_1_6_O-H_LJ	-0.722	-2.77	-0.676	-3.468	-2.022	-2.557	-3.35	-0.532	-0.482	-2.403	-1.402	-2.78		X11_1_6_O.H_LJ	-2.60102e-05	942	1.87793e-05	7.20482e-05	1.75829e-05	9.02033e-05	5.25926e-05	6.6508e-05	8.71341e-05	1.38374e-05	1.25369e-05	6.25024e-05	3.64663e-05	7.23083e-05
9_3_2_(H2O)HO_LJ	-1.57	-5.299	-6.646	-6.897	-5.385	-6.189	-7.801	-2.202	-2.249	-5.559	-3.68	-4.566		X9_3_2_.H2O.HO_LJ	-0.000177597	943	0.000278827	0.000941085	0.00118031	0.00122488	0.000956358	0.00109915	0.00138543	0.000391068	0.000399415	0.00098726	0.000653556	0.000810907
13_0_-3_Ar(N-H)_C	29.326	21.104	28.687	17.056	29.51	11.057	19.249	26.98	30.26	19.657	28.698	16.725		X13_0_.3_Ar.N.H._C	-0.00019435	944	-0.00569951	-0.00410157	-0.00557532	-0.00331484	-0.00573527	-0.00214893	-0.00374105	-0.00524357	-0.00588104	-0.00382034	-0.00557746	-0.00325051
11_0_8_(H2O)HO_LJ	-0.272	-1.004	-0.418	-1.15	-0.629	-0.898	-1.138	-0.356	-0.323	-0.861	-0.501	-1.046		X11_0_8_.H2O.HO_LJ	-1.08689e-05	945	2.95635e-06	1.09124e-05	4.54321e-06	1.24993e-05	6.83656e-06	9.7603e-06	1.23688e-05	3.86934e-06	3.51066e-06	9.35815e-06	5.44533e-06	1.13689e-05
6_3_2_O-H_LJ	-11.543	-46.828	-46.702	-53.866	-43.314	-57.151	-55.941	-8.702	-10.188	-52.58	-41.434	-36.544		X6_3_2_O.H_LJ	-0.0019258	946	0.0222295	0.0901813	0.0899386	0.103735	0.083414	0.110061	0.107731	0.0167583	0.01962	0.101258	0.0797935	0.0703764
8_4_4_SH_LJ	-2.516	-7.897	-8.99	-10.806	-7.065	-9.772	-11.198	-3.129	-3.26	-8.82	-6.392	-7.885		X8_4_4_SH_LJ	-0.000247312	947	0.000622236	0.00195302	0.00222333	0.00267245	0.00174726	0.00241673	0.0027694	0.000773838	0.000806236	0.00218129	0.00158082	0.00195005
12_2_7_COO-_LJ	-0.223	-0.706	-0.607	-0.837	-0.494	-0.684	-0.858	-0.433	-0.413	-0.654	-0.414	-0.709		X12_2_7_COO._LJ	-1.39494e-05	948	3.11072e-06	9.84828e-06	8.46729e-06	1.16757e-05	6.89101e-06	9.5414e-06	1.19686e-05	6.04009e-06	5.76111e-06	9.12291e-06	5.77506e-06	9.89013e-06
8_1_0_COO-_LJ	-6.303	-29.856	-33.573	-40.139	-30.121	-47.137	-49.372	-15.642	-14.475	-35.987	-14.529	-22.207		X8_1_0_COO._LJ	-0.000956147	949	0.0060266	0.0285467	0.0321007	0.0383788	0.0288001	0.0450699	0.0472069	0.0149561	0.0138402	0.0344089	0.0138919	0.0212332
10_4_4_SH_LJ	-1.201	-3.494	-3.493	-4.427	-3.029	-3.854	-4.712	-1.469	-1.505	-3.597	-2.598	-3.368		X10_4_4_SH_LJ	-8.39587e-05	950	0.000100834	0.000293352	0.000293268	0.000371685	0.000254311	0.000323577	0.000395613	0.000123335	0.000126358	0.000302	0.000218125	0.000282773
9_1_2_(H2O)HO_LJ	-2.507	-12.954	-6.024	-22.46	-15.352	-16.968	-25.077	-4.227	-3.585	-13.051	-5.627	-11.321		X9_1_2_.H2O.HO_LJ	-0.000130891	951	0.000328145	0.00169557	0.00078849	0.00293982	0.00200944	0.00222097	0.00328236	0.000553278	0.000469246	0.00170826	0.000736526	0.00148182
10_4_4_Ar(N-H)_LJ	-0.593	-1.726	-1.726	-2.187	-1.496	-1.904	-2.327	-0.726	-0.743	-1.777	-1.283	-1.664		X10_4_4_Ar.N.H._LJ	-4.15462e-05	952	2.46369e-05	7.17087e-05	7.17087e-05	9.08615e-05	6.21531e-05	7.91039e-05	9.6678e-05	3.01625e-05	3.08688e-05	7.38276e-05	5.33037e-05	6.91328e-05
8_4_4_Ar(N-H)_LJ	-1.243	-3.9	-4.44	-5.337	-3.489	-4.826	-5.531	-1.545	-1.61	-4.356	-3.157	-3.895		X8_4_4_Ar.N.H._LJ	-0.00012207	953	0.000151733	0.000476073	0.00054199	0.000651487	0.000425902	0.000589109	0.000675169	0.000188598	0.000196533	0.000531736	0.000385375	0.000475462
15_3_-3_Ar(N-H)_C	23.222	15.849	21.824	13.204	23.749	10.985	14.964	21.776	24.671	15.53	24.414	13.087		X15_3_.3_Ar.N.H._C	-0.000129214	954	-0.00300062	-0.00204792	-0.00281998	-0.00170615	-0.00306871	-0.00141942	-0.00193356	-0.00281377	-0.00318785	-0.0020067	-0.00315464	-0.00169103
9_3_5_O-H_LJ	-1.428	-4.808	-1.908	-6.882	-4.27	-5.618	-6.732	-1.053	-1.009	-5.107	-3.273	-5.117		X9_3_5_O.H_LJ	-6.87915e-05	955	9.82342e-05	0.000330749	0.000131254	0.000473423	0.00029374	0.000386471	0.000463104	7.24374e-05	6.94106e-05	0.000351318	0.000225155	0.000352006
12_6_-3_Ar(N-H)_C	23.127	15.618	19.157	12.889	24.385	14.166	15.276	22.288	24.305	16.545	27.653	12.948		X12_6_.3_Ar.N.H._C	-0.000147518	956	-0.00341164	-0.00230393	-0.00282599	-0.00190135	-0.00359722	-0.00208973	-0.00225348	-0.00328787	-0.00358542	-0.00244068	-0.0040793	-0.00191006
13_2_5_(H2O)HO_LJ	-0.218	-0.69	-0.424	-0.782	-0.497	-0.629	-0.825	-0.285	-0.276	-0.602	-0.397	-0.627		X13_2_5_.H2O.HO_LJ	-8.69001e-06	957	1.89442e-06	5.99611e-06	3.68457e-06	6.79559e-06	4.31894e-06	5.46602e-06	7.16926e-06	2.47665e-06	2.39844e-06	5.23139e-06	3.44993e-06	5.44864e-06
13_0_7_(H2O)HO_LJ	-0.175	-0.631	-0.277	-0.664	-0.388	-0.522	-0.676	-0.227	-0.212	-0.502	-0.306	-0.575		X13_0_7_.H2O.HO_LJ	-6.73295e-06	958	1.17827e-06	4.24849e-06	1.86503e-06	4.47068e-06	2.61238e-06	3.5146e-06	4.55147e-06	1.52838e-06	1.42739e-06	3.37994e-06	2.06028e-06	3.87145e-06
14_0_6_COO-_LJ	-0.162	-0.571	-0.393	-0.58	-0.35	-0.458	-0.604	-0.316	-0.3	-0.441	-0.276	-0.488		X14_0_6_COO._LJ	-9.2704e-06	959	1.50181e-06	5.2934e-06	3.64327e-06	5.37683e-06	3.24464e-06	4.24585e-06	5.59932e-06	2.92945e-06	2.78112e-06	4.08825e-06	2.55863e-06	4.52396e-06
11_2_7_(H2O)HO_LJ	-0.288	-0.944	-0.526	-1.184	-0.68	-0.955	-1.193	-0.377	-0.355	-0.907	-0.558	-0.995		X11_2_7_.H2O.HO_LJ	-1.20034e-05	960	3.45698e-06	1.13312e-05	6.31378e-06	1.4212e-05	8.16231e-06	1.14632e-05	1.432e-05	4.52528e-06	4.2612e-06	1.08871e-05	6.69789e-06	1.19434e-05
4_0_4_(H2O)HO_LJ	-47.883	-102.951	-66.208	32.72	32.098	-169.879	-166.45	-59.46	-50.208	-143.295	31.628	-23.478		X4_0_4_.H2O.HO_LJ	0.00949294	961	-0.45455	-0.977308	-0.628509	0.310609	0.304704	-1.61265	-1.5801	-0.56445	-0.476621	-1.36029	0.300243	-0.222875
8_3_5_O-H_LJ	-2.099	-7.236	-2.9	-11.046	-6.605	-9.188	-10.604	-1.571	-1.502	-8.173	-5.253	-8.053		X8_3_5_O.H_LJ	-0.000117027	962	0.000245639	0.000846805	0.000339377	0.00129268	0.000772961	0.00107524	0.00124095	0.000183849	0.000175774	0.000956459	0.000614741	0.000942416
13_0_5_SH_LJ	-0.542	-2.148	-0.833	-2.3	-1.362	-1.704	-2.373	-0.681	-0.63	-1.628	-0.955	-1.813		X13_0_5_SH_LJ	-2.00514e-05	963	1.08679e-05	4.30704e-05	1.67028e-05	4.61182e-05	2.731e-05	3.41676e-05	4.75819e-05	1.3655e-05	1.26324e-05	3.26437e-05	1.91491e-05	3.63532e-05
13_0_5_Ar(N-H)_LJ	-0.268	-1.061	-0.411	-1.136	-0.673	-0.842	-1.172	-0.337	-0.311	-0.804	-0.472	-0.896		X13_0_5_Ar.N.H._LJ	-9.89545e-06	964	2.65198e-06	1.04991e-05	4.06703e-06	1.12412e-05	6.65964e-06	8.33197e-06	1.15975e-05	3.33477e-06	3.07748e-06	7.95594e-06	4.67065e-06	8.86632e-06
13_1_4_COO-_LJ	-0.304	-1.087	-0.849	-1.214	-0.758	-0.925	-1.298	-0.617	-0.583	-0.883	-0.544	-0.924		X13_1_4_COO._LJ	-1.85358e-05	965	5.63487e-06	2.01484e-05	1.57369e-05	2.25024e-05	1.40501e-05	1.71456e-05	2.40594e-05	1.14366e-05	1.08063e-05	1.63671e-05	1.00835e-05	1.7127e-05
11_1_3_(H2O)HO_LJ	-0.768	-3.289	-1.577	-4.445	-2.765	-3.11	-4.762	-1.138	-1.023	-2.824	-1.511	-2.861		X11_1_3_.H2O.HO_LJ	-3.03833e-05	966	2.33344e-05	9.99307e-05	4.79145e-05	0.000135054	8.40099e-05	9.44921e-05	0.000144685	3.45762e-05	3.10821e-05	8.58025e-05	4.59092e-05	8.69266e-05
13_1_5_SH_LJ	-0.504	-1.776	-0.837	-1.974	-1.213	-1.522	-2.058	-0.623	-0.589	-1.454	-0.903	-1.565		X13_1_5_SH_LJ	-1.81125e-05	967	9.12869e-06	3.21678e-05	1.51601e-05	3.5754e-05	2.19704e-05	2.75672e-05	3.72755e-05	1.12841e-05	1.06683e-05	2.63355e-05	1.63556e-05	2.8346e-05
13_1_5_Ar(N-H)_LJ	-0.249	-0.877	-0.414	-0.975	-0.599	-0.752	-1.017	-0.308	-0.291	-0.718	-0.446	-0.773		X13_1_5_Ar.N.H._LJ	-8.92053e-06	968	2.22121e-06	7.82331e-06	3.6931e-06	8.69752e-06	5.3434e-06	6.70824e-06	9.07218e-06	2.74752e-06	2.59587e-06	6.40494e-06	3.97856e-06	6.89557e-06
6_1_1_(H2O)HO_LJ	-20.512	32.056	-68.421	32.671	33.059	33.125	32.93	-37.335	-36.402	31.275	-64.478	-88.073		X6_1_1_.H2O.HO_LJ	0.000680032	969	-0.0139488	0.0217991	-0.0465284	0.0222173	0.0224812	0.0225261	0.0223934	-0.025389	-0.0247545	0.021268	-0.0438471	-0.0598924
12_3_5_SH_LJ	-0.576	-1.727	-1.176	-2.067	-1.334	-1.71	-2.179	-0.7	-0.688	-1.625	-1.104	-1.645		X12_3_5_SH_LJ	-2.44726e-05	970	1.40962e-05	4.22641e-05	2.87797e-05	5.05848e-05	3.26464e-05	4.18481e-05	5.33257e-05	1.71308e-05	1.68371e-05	3.97679e-05	2.70177e-05	4.02574e-05
12_3_5_Ar(N-H)_LJ	-0.285	-0.853	-0.581	-1.021	-0.659	-0.845	-1.076	-0.346	-0.34	-0.803	-0.545	-0.813		X12_3_5_Ar.N.H._LJ	-1.20893e-05	971	3.44546e-06	1.03122e-05	7.02389e-06	1.23432e-05	7.96686e-06	1.02155e-05	1.30081e-05	4.1829e-06	4.11037e-06	9.70772e-06	6.58868e-06	9.82862e-06
13_1_6_SH_LJ	-0.42	-1.438	-0.675	-1.588	-0.961	-1.25	-1.636	-0.511	-0.484	-1.197	-0.749	-1.313		X13_1_6_SH_LJ	-1.50589e-05	972	6.32473e-06	2.16547e-05	1.01648e-05	2.39135e-05	1.44716e-05	1.88236e-05	2.46363e-05	7.69509e-06	7.2885e-06	1.80255e-05	1.12791e-05	1.97723e-05
13_1_6_Ar(N-H)_LJ	-0.207	-0.71	-0.333	-0.785	-0.475	-0.618	-0.808	-0.252	-0.239	-0.591	-0.37	-0.648		X13_1_6_Ar.N.H._LJ	-7.49804e-06	973	1.55209e-06	5.32361e-06	2.49685e-06	5.88596e-06	3.56157e-06	4.63379e-06	6.05841e-06	1.88951e-06	1.79203e-06	4.43134e-06	2.77427e-06	4.85873e-06
14_5_-2_Ar(N-H)_C	22.768	15.494	20.091	13.148	23.986	12.035	15.097	22.042	24.13	15.901	25.159	13.174		X14_5_.2_Ar.N.H._C	-0.000135637	974	-0.00308819	-0.00210156	-0.00272509	-0.00178336	-0.0032534	-0.00163239	-0.00204772	-0.00298972	-0.00327293	-0.00215677	-0.0034125	-0.00178689
10_3_4_O-H_LJ	-1.218	-4.019	-1.755	-5.365	-3.603	-4.366	-5.492	-0.894	-0.872	-4.015	-2.63	-3.893		X10_3_4_O.H_LJ	-5.27533e-05	975	6.42535e-05	0.000212015	9.2582e-05	0.000283021	0.00019007	0.000230321	0.000289721	4.71614e-05	4.60008e-05	0.000211804	0.000138741	0.000205368
0_5_8_SH_LJ	-2.159	-28.489	-3.584	-95.06	-3.563	-71.135	31.595	-2.245	-2.192	-95.003	-6.475	-41.247		X0_5_8_SH_LJ	-0.00683212	976	0.0147505	0.19464	0.0244863	0.649461	0.0243428	0.486003	-0.215861	0.0153381	0.014976	0.649072	0.044238	0.281804
6_2_5_O-H_LJ	-6.595	-24.747	-7.602	-46.459	-24.073	-38.891	-41.049	-5.417	-4.852	-31.972	-21.262	-33.045		X6_2_5_O.H_LJ	-0.000511782	977	0.0033752	0.0126651	0.00389056	0.0237769	0.0123201	0.0199037	0.0210081	0.00277232	0.00248316	0.0163627	0.0108815	0.0169118
3_3_5_COO-_LJ	-7.766	-37.849	-27.855	32.714	-13.912	32.965	32.392	-15.21	-14.825	-3.896	-39.671	-60.458		X3_3_5_COO._LJ	-0.00199205	978	0.0154703	0.0753972	0.0554886	-0.065168	0.0277134	-0.065668	-0.0645266	0.0302991	0.0295322	0.00776104	0.0790267	0.120436
15_4_-3_Ar(N-H)_C	22.349	15.118	20.7	12.641	23.002	11.185	14.387	21.079	23.645	15.03	24.039	12.567		X15_4_.3_Ar.N.H._C	-0.000119411	979	-0.00266873	-0.00180526	-0.00247182	-0.00150948	-0.0027467	-0.00133562	-0.00171797	-0.00251707	-0.00282348	-0.00179475	-0.00287053	-0.00150064
4_0_4_O-H_LJ	-83.054	-174.075	-70.661	32.996	32.421	-291.467	-286.969	-68.401	-53.962	-246.425	32.071	-20.875		X4_0_4_O.H_LJ	0.0161052	980	-1.3376	-2.80352	-1.13801	0.531408	0.522148	-4.69415	-4.6217	-1.10161	-0.869071	-3.96873	0.516511	-0.336197
10_5_0_Ar(N-H)_C	28.647	19.841	20.076	17.978	30.248	16.317	21.084	28.512	30.125	22.697	30.497	18.203		X10_5_0_Ar.N.H._C	-0.000375165	981	-0.0107473	-0.00744364	-0.00753181	-0.00674471	-0.011348	-0.00612156	-0.00790997	-0.0106967	-0.0113018	-0.00851512	-0.0114414	-0.00682912
7_1_0_Ar(N-H)_C	31.349	31.08	31.07	30.957	31.422	6.214	31.204	31.385	31.504	31.222	31.282	30.866		X7_1_0_Ar.N.H._C	-0.000470321	982	-0.0147441	-0.0146176	-0.0146129	-0.0145597	-0.0147784	-0.00292258	-0.0146759	-0.014761	-0.014817	-0.0146844	-0.0147126	-0.0145169
13_0_8_COO-_LJ	-0.152	-0.518	-0.355	-0.545	-0.315	-0.442	-0.558	-0.29	-0.274	-0.426	-0.263	-0.488		X13_0_8_COO._LJ	-8.33939e-06	983	1.26759e-06	4.31981e-06	2.96048e-06	4.54497e-06	2.62691e-06	3.68601e-06	4.65338e-06	2.41842e-06	2.28499e-06	3.55258e-06	2.19326e-06	4.06962e-06
10_0_8_SH_LJ	-0.808	-3.036	-1.144	-3.674	-1.945	-2.832	-3.575	-0.994	-0.884	-2.711	-1.535	-3.404		X10_0_8_SH_LJ	-3.13619e-05	984	2.53404e-05	9.52148e-05	3.5878e-05	0.000115224	6.09989e-05	8.8817e-05	0.000112119	3.11737e-05	2.77239e-05	8.50222e-05	4.81405e-05	0.000106756
5_1_5_(H2O)HO_LJ	-9.059	-32.592	-16.804	-65.436	-30.684	-55.751	-56.978	-15.275	-12.268	-44.991	-32.146	-52.854		X5_1_5_.H2O.HO_LJ	-0.000813258	985	0.0073673	0.0265057	0.013666	0.0532163	0.024954	0.0453399	0.0463378	0.0124225	0.00997705	0.0365893	0.026143	0.0429839
10_0_8_Ar(N-H)_LJ	-0.399	-1.5	-0.565	-1.815	-0.961	-1.399	-1.766	-0.491	-0.437	-1.339	-0.758	-1.681		X10_0_8_Ar.N.H._LJ	-1.55135e-05	986	6.18987e-06	2.32702e-05	8.76511e-06	2.81569e-05	1.49084e-05	2.17033e-05	2.73968e-05	7.61711e-06	6.77939e-06	2.07725e-05	1.17592e-05	2.60781e-05
12_3_4_SH_LJ	-0.687	-2.053	-1.508	-2.44	-1.638	-2.015	-2.626	-0.841	-0.834	-1.914	-1.323	-1.885		X12_3_4_SH_LJ	-3.06449e-05	987	2.10531e-05	6.29141e-05	4.62126e-05	7.47737e-05	5.01964e-05	6.17496e-05	8.04736e-05	2.57724e-05	2.55579e-05	5.86544e-05	4.05433e-05	5.77657e-05
12_3_4_Ar(N-H)_LJ	-0.339	-1.014	-0.745	-1.205	-0.809	-0.996	-1.297	-0.416	-0.412	-0.946	-0.653	-0.931		X12_3_4_Ar.N.H._LJ	-1.51705e-05	988	5.14281e-06	1.53829e-05	1.13021e-05	1.82805e-05	1.2273e-05	1.51099e-05	1.96762e-05	6.31094e-06	6.25026e-06	1.43513e-05	9.90636e-06	1.41238e-05
7_3_2_SH_LJ	-8.485	-32.429	-49.514	-40.504	-32.98	-41.016	-42.905	-11.283	-12.257	-36.333	-25.111	-26.542		X7_3_2_SH_LJ	-0.00172255	989	0.0146158	0.0558605	0.0852903	0.0697701	0.0568097	0.0706521	0.073906	0.0194355	0.0211133	0.0625854	0.0432549	0.0457199
11_3_6_COO-_LJ	-0.339	-1.046	-1.083	-1.326	-0.805	-1.098	-1.363	-0.669	-0.648	-1.036	-0.675	-1.071		X11_3_6_COO._LJ	-2.58345e-05	990	8.75791e-06	2.70229e-05	2.79788e-05	3.42566e-05	2.07968e-05	2.83663e-05	3.52125e-05	1.72833e-05	1.67408e-05	2.67646e-05	1.74383e-05	2.76688e-05
10_4_4_(H2O)HO_LJ	-0.572	-1.664	-1.789	-2.109	-1.443	-1.835	-2.245	-0.752	-0.771	-1.713	-1.237	-1.604		X10_4_4_.H2O.HO_LJ	-4.33274e-05	991	2.47833e-05	7.20969e-05	7.75128e-05	9.13776e-05	6.25215e-05	7.95059e-05	9.72701e-05	3.25822e-05	3.34055e-05	7.42199e-05	5.3596e-05	6.94972e-05
7_2_1_O-H_LJ	-12.213	-56.822	-37.201	-72.335	-58.936	-88.302	-86.513	-10.231	-10.547	-69.685	-34.672	-42.021		X7_2_1_O.H_LJ	-0.00149041	992	0.0182024	0.084688	0.0554447	0.107809	0.0878387	0.131606	0.12894	0.0152484	0.0157193	0.103859	0.0516755	0.0626285
15_2_-3_Ar(N-H)_C	24.043	16.548	22.917	13.731	24.471	10.734	15.489	22.436	25.627	15.968	24.695	13.578		X15_2_.3_Ar.N.H._C	-0.000136599	993	-0.00328425	-0.00226044	-0.00313044	-0.00187564	-0.00334272	-0.00146626	-0.00211579	-0.00306474	-0.00350063	-0.00218122	-0.00337332	-0.00185474
11_3_6_SH_LJ	-0.662	-2.043	-1.306	-2.59	-1.572	-2.143	-2.661	-0.807	-0.782	-2.023	-1.317	-2.091		X11_3_6_SH_LJ	-2.87236e-05	994	1.9015e-05	5.86823e-05	3.7513e-05	7.43941e-05	4.51535e-05	6.15546e-05	7.64334e-05	2.31799e-05	2.24618e-05	5.81078e-05	3.7829e-05	6.0061e-05
11_3_6_Ar(N-H)_LJ	-0.327	-1.009	-0.645	-1.279	-0.777	-1.059	-1.315	-0.399	-0.386	-0.999	-0.651	-1.033		X11_3_6_Ar.N.H._LJ	-1.41605e-05	995	4.63048e-06	1.42879e-05	9.13352e-06	1.81113e-05	1.10027e-05	1.4996e-05	1.8621e-05	5.65004e-06	5.46595e-06	1.41463e-05	9.21848e-06	1.46278e-05
9_3_6_SH_LJ	-1.32	-4.312	-2.739	-6.213	-3.526	-5.161	-6.199	-1.657	-1.575	-4.741	-2.947	-4.854		X9_3_6_SH_LJ	-6.84449e-05	996	9.03473e-05	0.000295134	0.000187471	0.000425248	0.000241337	0.000353244	0.00042429	0.000113413	0.000107801	0.000324497	0.000201707	0.000332232
9_3_6_Ar(N-H)_LJ	-0.652	-2.13	-1.353	-3.068	-1.742	-2.549	-3.062	-0.819	-0.778	-2.342	-1.456	-2.398		X9_3_6_Ar.N.H._LJ	-3.37924e-05	997	2.20326e-05	7.19777e-05	4.5721e-05	0.000103675	5.88663e-05	8.61367e-05	0.000103472	2.76759e-05	2.62904e-05	7.91417e-05	4.92017e-05	8.10341e-05
12_1_8_COO-_LJ	-0.195	-0.642	-0.481	-0.736	-0.418	-0.599	-0.75	-0.375	-0.353	-0.577	-0.353	-0.651		X12_1_8_COO._LJ	-1.09371e-05	998	2.13273e-06	7.02159e-06	5.26073e-06	8.04968e-06	4.57169e-06	6.5513e-06	8.2028e-06	4.1014e-06	3.86078e-06	6.31068e-06	3.86078e-06	7.12003e-06
7_3_2_Ar(N-H)_LJ	-4.191	-16	-24.396	-19.972	-16.243	-20.235	-21.164	-5.572	-6.053	-17.922	-12.399	-13.104		X7_3_2_Ar.N.H._LJ	-0.000847532	999	0.00355201	0.0135605	0.0206764	0.0169269	0.0137665	0.0171498	0.0179372	0.00472245	0.00513011	0.0151895	0.0105086	0.0111061
12_5_0_Ar(N-H)_C	25.7	17.862	20.653	15.842	28.101	13.639	18.271	26.153	27.655	19.292	28.543	16.003		X12_5_0_Ar.N.H._C	-0.000213066	1000	-0.0054758	-0.00380579	-0.00440046	-0.0033754	-0.00598738	-0.00290601	-0.00389293	-0.00557232	-0.00589235	-0.00411048	-0.00608155	-0.0034097
7_0_-1_Ar(N-H)_C	31.422	31.26	31.34	31.014	31.471	3.817	31.292	31.413	31.57	31.274	31.332	30.927		X7_0_.1_Ar.N.H._C	-0.000510526	1001	-0.0160418	-0.0159591	-0.0159999	-0.0158335	-0.0160668	-0.00194868	-0.0159754	-0.0160372	-0.0161173	-0.0159662	-0.0159958	-0.015789
7_2_6_(H2O)HO_LJ	-1.683	-6.049	-3.321	-10.614	-5.316	-8.608	-9.967	-2.437	-2.15	-7.553	-4.37	-8.175		X7_2_6_.H2O.HO_LJ	-0.000104647	1002	0.000176121	0.000633008	0.000347532	0.00111072	0.000556302	0.0009008	0.00104301	0.000255024	0.000224991	0.000790397	0.000457307	0.000855488
8_1_1_(H2O)HO_LJ	-5.283	-28.982	-15.62	-46.212	-32.504	-49.14	-55.361	-9.277	-8.025	-34.025	-12.665	-22.869		X8_1_1_.H2O.HO_LJ	-0.000434923	1003	0.0022977	0.0126049	0.0067935	0.0200987	0.0141368	0.0213721	0.0240778	0.00403478	0.00349026	0.0147983	0.0055083	0.00994626
14_4_-1_Ar(N-H)_C	24.062	16.694	21.358	14.361	25.541	11.715	16.354	23.531	25.696	17.015	25.686	14.387		X14_4_.1_Ar.N.H._C	-0.000157826	1004	-0.0037976	-0.00263474	-0.00337084	-0.00226653	-0.00403102	-0.00184893	-0.00258108	-0.00371379	-0.00405548	-0.0026854	-0.00405391	-0.00227064
12_1_-1_Ar(N-H)_C	30.124	23.402	29.068	19.712	30.485	11.315	22.372	29.407	30.64	22.749	29.974	19.439		X12_1_.1_Ar.N.H._C	-0.00027962	1005	-0.00842326	-0.00654366	-0.00812798	-0.00551186	-0.0085242	-0.00316389	-0.00625565	-0.00822277	-0.00856754	-0.00636106	-0.00838131	-0.00543552
7_2_1_Ar(N-H)_C	31.238	30.721	30.519	30.743	31.346	13.561	31.022	31.32	31.397	31.087	31.199	30.667		X7_2_1_Ar.N.H._C	-0.000347655	1006	-0.01086	-0.0106803	-0.0106101	-0.0106879	-0.0108976	-0.00471454	-0.0107849	-0.0108885	-0.0109153	-0.0108075	-0.0108465	-0.0106615
11_6_-3_Ar(N-H)_C	23.95	16.22	18.789	13.281	25.383	15.472	15.999	23.254	25.175	17.535	29.596	13.378		X11_6_.3_Ar.N.H._C	-0.000174583	1007	-0.00418127	-0.00283174	-0.00328025	-0.00231864	-0.00443145	-0.00270115	-0.00279316	-0.00405976	-0.00439513	-0.00306132	-0.00516697	-0.00233558
6_1_6_(H2O)HO_LJ	-3.408	-12.463	-5.929	-24.28	-11.27	-19.048	-21.798	-5.247	-4.237	-16.52	-9.345	-20.153		X6_1_6_.H2O.HO_LJ	-0.000219706	1008	0.000748756	0.00273819	0.00130263	0.00533445	0.00247608	0.00418495	0.00478914	0.00115279	0.000930892	0.00362953	0.00205315	0.00442772
13_2_6_(H2O)HO_LJ	-0.183	-0.568	-0.339	-0.643	-0.399	-0.525	-0.672	-0.236	-0.228	-0.503	-0.33	-0.533		X13_2_6_.H2O.HO_LJ	-6.86172e-06	1009	1.25569e-06	3.89746e-06	2.32612e-06	4.41209e-06	2.73783e-06	3.6024e-06	4.61108e-06	1.61937e-06	1.56447e-06	3.45145e-06	2.26437e-06	3.6573e-06
13_6_-3_Ar(N-H)_C	22.266	14.968	19.148	12.439	23.397	13.084	14.548	21.365	23.382	15.607	25.939	12.476		X13_6_.3_Ar.N.H._C	-0.000125977	1010	-0.002805	-0.00188562	-0.0024122	-0.00156702	-0.00294748	-0.00164828	-0.00183271	-0.00269149	-0.00294559	-0.00196612	-0.00326771	-0.00157169
11_4_1_Ar(N-H)_C	29.034	20.71	23.046	18.936	30.329	13.963	21.672	28.839	30.224	22.608	30.025	19.056		X11_4_1_Ar.N.H._C	-0.000354468	1011	-0.0102916	-0.00734103	-0.00816906	-0.0067122	-0.0107507	-0.00494943	-0.00768202	-0.0102225	-0.0107134	-0.00801381	-0.0106429	-0.00675474
14_3_-1_Ar(N-H)_C	25.097	17.647	22.738	15.107	26.507	11.392	17.127	24.382	26.914	17.675	26.121	15.079		X14_3_.1_Ar.N.H._C	-0.000168732	1012	-0.00423466	-0.00297761	-0.00383663	-0.00254903	-0.00447258	-0.00192219	-0.00288987	-0.00411402	-0.00454125	-0.00298234	-0.00440745	-0.00254431
10_2_6_O-H_LJ	-0.917	-3.243	-0.957	-4.411	-2.594	-3.403	-4.258	-0.674	-0.62	-3.163	-1.906	-3.492		X10_2_6_O.H_LJ	-3.45545e-05	1013	3.16865e-05	0.00011206	3.30686e-05	0.00015242	8.96343e-05	0.000117589	0.000147133	2.32897e-05	2.14238e-05	0.000109296	6.58609e-05	0.000120664
11_1_3_Ar(N-H)_LJ	-0.797	-3.408	-1.521	-4.59	-2.857	-3.223	-4.917	-1.098	-0.986	-2.926	-1.567	-2.964		X11_1_3_Ar.N.H._LJ	-2.87379e-05	1014	2.29041e-05	9.79388e-05	4.37104e-05	0.000131907	8.21042e-05	9.26223e-05	0.000141304	3.15542e-05	2.83356e-05	8.40872e-05	4.50323e-05	8.51792e-05
11_1_3_SH_LJ	-1.614	-6.9	-3.08	-9.295	-5.786	-6.525	-9.959	-2.222	-1.997	-5.925	-3.173	-6.002		X11_1_3_SH_LJ	-5.80307e-05	1015	9.36616e-05	0.000400412	0.000178735	0.000539395	0.000335766	0.00037865	0.000577928	0.000128944	0.000115887	0.000343832	0.000184131	0.0003483
0_5_8_Ar(N-H)_LJ	-1.066	-14.052	-1.77	-46.394	-1.76	-34.755	30.997	-1.109	-1.083	-45.831	-3.198	-20.341		X0_5_8_Ar.N.H._LJ	-0.00436503	1016	0.00465312	0.0613373	0.0077261	0.202511	0.00768245	0.151706	-0.135303	0.00484081	0.00472732	0.200054	0.0139594	0.088789
13_4_0_Ar(N-H)_C	25.619	18.025	21.985	15.829	27.68	12.326	18.048	25.611	27.55	18.758	27.294	15.905		X13_4_0_Ar.N.H._C	-0.000194328	1017	-0.00497849	-0.00350276	-0.0042723	-0.00307602	-0.005379	-0.00239529	-0.00350723	-0.00497693	-0.00535373	-0.0036452	-0.00530399	-0.00309079
12_6_-2_Ar(N-H)_C	23.593	16.012	18.964	13.55	25.313	14.127	15.95	23.328	24.985	17.201	27.83	13.684		X12_6_.2_Ar.N.H._C	-0.000166526	1018	-0.00392884	-0.00266641	-0.00315799	-0.00225642	-0.00421526	-0.00235251	-0.00265608	-0.00388471	-0.00416064	-0.00286441	-0.0046344	-0.00227873
8_4_4_(H2O)HO_LJ	-1.198	-3.764	-4.608	-5.156	-3.374	-4.658	-5.339	-1.602	-1.669	-4.205	-3.045	-3.758		X8_4_4_.H2O.HO_LJ	-0.000126956	1019	0.000152094	0.000477864	0.000585015	0.000654587	0.000428351	0.000591362	0.00067782	0.000203384	0.00021189	0.000533851	0.000386582	0.000477102
14_0_5_COO-_LJ	-0.192	-0.694	-0.474	-0.706	-0.43	-0.547	-0.745	-0.378	-0.358	-0.527	-0.326	-0.573		X14_0_5_COO._LJ	-1.07906e-05	1020	2.0718e-06	7.4887e-06	5.11476e-06	7.61818e-06	4.63997e-06	5.90247e-06	8.03902e-06	4.07886e-06	3.86305e-06	5.68666e-06	3.51775e-06	6.18303e-06
10_0_3_O-H_LJ	-2.518	-14.822	-2.387	-23.908	-13.48	-14.064	-23.887	-2.26	-1.815	-12.028	-5.148	-13.184		X10_0_3_O.H_LJ	-6.53036e-05	1021	0.000164434	0.00096793	0.00015588	0.00156128	0.000880292	0.00091843	0.00155991	0.000147586	0.000118526	0.000785471	0.000336183	0.000860962
11_0_8_SH_LJ	-0.572	-2.109	-0.816	-2.414	-1.32	-1.886	-2.389	-0.694	-0.631	-1.809	-1.052	-2.197		X11_0_8_SH_LJ	-2.11138e-05	1022	1.20771e-05	4.4529e-05	1.72289e-05	5.09687e-05	2.78702e-05	3.98206e-05	5.04409e-05	1.4653e-05	1.33228e-05	3.81949e-05	2.22117e-05	4.6387e-05
11_0_8_Ar(N-H)_LJ	-0.283	-1.042	-0.403	-1.192	-0.652	-0.932	-1.18	-0.343	-0.312	-0.893	-0.519	-1.085		X11_0_8_Ar.N.H._LJ	-1.04008e-05	1023	2.94341e-06	1.08376e-05	4.1915e-06	1.23977e-05	6.78129e-06	9.6935e-06	1.22729e-05	3.56746e-06	3.24503e-06	9.28787e-06	5.39799e-06	1.12848e-05
10_2_7_SH_LJ	-0.847	-2.854	-1.452	-3.817	-2.122	-3.057	-3.784	-1.051	-0.972	-2.879	-1.72	-3.188		X10_2_7_SH_LJ	-3.50788e-05	1024	2.97117e-05	0.000100115	5.09344e-05	0.000133896	7.44372e-05	0.000107236	0.000132738	3.68678e-05	3.40966e-05	0.000100992	6.03355e-05	0.000111831
10_2_7_Ar(N-H)_LJ	-0.419	-1.41	-0.717	-1.886	-1.048	-1.51	-1.869	-0.519	-0.48	-1.422	-0.85	-1.575		X10_2_7_Ar.N.H._LJ	-1.73049e-05	1025	7.25075e-06	2.43999e-05	1.24076e-05	3.2637e-05	1.81355e-05	2.61304e-05	3.23429e-05	8.98124e-06	8.30635e-06	2.46076e-05	1.47092e-05	2.72552e-05
11_0_3_COO-_LJ	-0.933	-4.854	-2.495	-6.578	-3.739	-4.167	-6.984	-2.182	-1.858	-3.767	-1.79	-4.038		X11_0_3_COO._LJ	-4.52794e-05	1026	4.22457e-05	0.000219786	0.000112972	0.000297848	0.0001693	0.000188679	0.000316231	9.87997e-05	8.41291e-05	0.000170567	8.10501e-05	0.000182838
9_0_2_(H2O)HO_LJ	-3.075	-20.764	-5.741	-38.009	-23.351	-26.061	-41.055	-5.805	-4.368	-19.151	-6.679	-18.101		X9_0_2_.H2O.HO_LJ	-0.000101335	1027	0.000311606	0.00210413	0.000581766	0.00385165	0.00236628	0.0026409	0.00416032	0.000588251	0.000442633	0.00194067	0.000676818	0.00183427
5_2_4_COO-_LJ	-9.914	-37.935	-36.449	-64.239	-33.285	-60.829	-57.839	-23.774	-23.481	-48.214	-43.184	-45.782		X5_2_4_COO._LJ	-0.00147852	1028	0.0146581	0.0560877	0.0538906	0.0949787	0.0492126	0.089937	0.0855162	0.0351504	0.0347172	0.0712854	0.0638485	0.0676896
9_0_8_(H2O)HO_LJ	-0.548	-2.059	-0.828	-2.662	-1.353	-2.042	-2.567	-0.733	-0.638	-1.955	-1.078	-2.529		X9_0_8_.H2O.HO_LJ	-2.18641e-05	1029	1.19815e-05	4.50181e-05	1.81034e-05	5.82021e-05	2.95821e-05	4.46464e-05	5.6125e-05	1.60264e-05	1.39493e-05	4.27442e-05	2.35695e-05	5.52942e-05
-1_5_8_Ar(N-H)_LJ	-1.071	-18.747	-1.681	-47.484	-1.777	-33.734	-18.571	-1.099	-1.076	-37.644	-3.156	-22.019		X.1_5_8_Ar.N.H._LJ	-0.00119346	1030	0.0012782	0.0223739	0.00200621	0.0566704	0.00212078	0.0402603	0.0221638	0.00131162	0.00128417	0.0449267	0.00376657	0.0262789
1_6_6_Ar(N-H)_LJ	-1.646	-12.599	-3.608	-39.469	-3.168	-35.645	-0.968	-1.755	-1.92	-39.878	-6.159	-16.737		X1_6_6_Ar.N.H._LJ	-0.00210487	1031	0.00346462	0.0265193	0.00759437	0.0830771	0.00666823	0.0750281	0.00203751	0.00369405	0.00404135	0.083938	0.0129639	0.0352292
1_0_3_Ar(N-H)_C	31.904	31.528	31.803	31.663	31.831	31.609	31.9	31.985	31.875	31.712	31.708	31.778		X1_0_3_Ar.N.H._C	-2.44688e-05	1032	-0.000780652	-0.000771452	-0.000778181	-0.000774755	-0.000778866	-0.000773434	-0.000780554	-0.000782634	-0.000779942	-0.000775954	-0.000775856	-0.000777569
13_1_7_(H2O)HO_LJ	-0.164	-0.541	-0.275	-0.595	-0.354	-0.48	-0.612	-0.211	-0.2	-0.461	-0.291	-0.511		X13_1_7_.H2O.HO_LJ	-5.90412e-06	1033	9.68276e-07	3.19413e-06	1.62363e-06	3.51295e-06	2.09006e-06	2.83398e-06	3.61332e-06	1.24577e-06	1.18082e-06	2.7218e-06	1.7181e-06	3.01701e-06
14_0_7_COO-_LJ	-0.136	-0.458	-0.322	-0.465	-0.279	-0.376	-0.483	-0.259	-0.247	-0.363	-0.229	-0.405		X14_0_7_COO._LJ	-7.41369e-06	1034	1.00826e-06	3.39547e-06	2.38721e-06	3.44737e-06	2.06842e-06	2.78755e-06	3.58081e-06	1.92015e-06	1.83118e-06	2.69117e-06	1.69774e-06	3.00255e-06
10_4_5_(H2O)HO_LJ	-0.463	-1.356	-1.261	-1.765	-1.122	-1.527	-1.851	-0.605	-0.61	-1.425	-0.991	-1.374		X10_4_5_.H2O.HO_LJ	-2.87661e-05	1035	1.33187e-05	3.90069e-05	3.62741e-05	5.07722e-05	3.22756e-05	4.39259e-05	5.32461e-05	1.74035e-05	1.75473e-05	4.09917e-05	2.85072e-05	3.95246e-05
13_0_7_SH_LJ	-0.368	-1.325	-0.54	-1.395	-0.815	-1.097	-1.421	-0.443	-0.415	-1.054	-0.642	-1.207		X13_0_7_SH_LJ	-1.29307e-05	1036	4.75849e-06	1.71332e-05	6.98257e-06	1.80383e-05	1.05385e-05	1.4185e-05	1.83745e-05	5.72829e-06	5.36623e-06	1.36289e-05	8.3015e-06	1.56073e-05
13_0_7_Ar(N-H)_LJ	-0.182	-0.655	-0.267	-0.689	-0.403	-0.542	-0.702	-0.219	-0.205	-0.521	-0.317	-0.596		X13_0_7_Ar.N.H._LJ	-6.3992e-06	1037	1.16465e-06	4.19148e-06	1.70859e-06	4.40905e-06	2.57888e-06	3.46837e-06	4.49224e-06	1.40143e-06	1.31184e-06	3.33398e-06	2.02855e-06	3.81392e-06
13_2_5_SH_LJ	-0.459	-1.449	-0.827	-1.641	-1.043	-1.321	-1.733	-0.557	-0.539	-1.265	-0.833	-1.316		X13_2_5_SH_LJ	-1.63726e-05	1038	7.51501e-06	2.37239e-05	1.35401e-05	2.68674e-05	1.70766e-05	2.16282e-05	2.83737e-05	9.11953e-06	8.82482e-06	2.07113e-05	1.36384e-05	2.15463e-05
13_2_5_Ar(N-H)_LJ	-0.227	-0.716	-0.409	-0.811	-0.515	-0.653	-0.856	-0.275	-0.266	-0.625	-0.412	-0.65		X13_2_5_Ar.N.H._LJ	-8.10362e-06	1039	1.83952e-06	5.80219e-06	3.31438e-06	6.57203e-06	4.17336e-06	5.29166e-06	6.9367e-06	2.22849e-06	2.15556e-06	5.06476e-06	3.33869e-06	5.26735e-06
8_4_3_O-H_LJ	-2.644	-8.24	-7.223	-10.48	-7.741	-9.738	-11.182	-1.883	-2.029	-8.924	-6.798	-7.561		X8_4_3_O.H_LJ	-0.000213294	1040	0.000563949	0.00175754	0.00154062	0.00223532	0.00165111	0.00207706	0.00238505	0.000401633	0.000432774	0.00190344	0.00144997	0.00161272
9_5_-1_Ar(N-H)_C	29.645	20.26	18.351	17.944	30.418	18.635	21.616	30.071	30.438	23.866	30.816	18.188		X9_5_.1_Ar.N.H._C	-0.000465577	1041	-0.013802	-0.00943259	-0.00854381	-0.00835432	-0.0141619	-0.00867603	-0.0100639	-0.0140004	-0.0141712	-0.0111115	-0.0143472	-0.00846792
12_0_-2_Ar(N-H)_C	30.345	24.085	30.035	19.649	30.506	11.049	22.257	29.4	30.728	22.587	30.06	19.273		X12_0_.2_Ar.N.H._C	-0.00025397	1042	-0.00770672	-0.00611687	-0.00762799	-0.00499025	-0.00774761	-0.00280611	-0.00565261	-0.00746672	-0.00780399	-0.00573642	-0.00763434	-0.00489476
11_2_7_SH_LJ	-0.604	-1.983	-1.028	-2.486	-1.428	-2.006	-2.506	-0.737	-0.693	-1.904	-1.171	-2.089		X11_2_7_SH_LJ	-2.31582e-05	1043	1.39875e-05	4.59227e-05	2.38066e-05	5.75712e-05	3.30699e-05	4.64553e-05	5.80344e-05	1.70676e-05	1.60486e-05	4.40932e-05	2.71182e-05	4.83774e-05
11_2_7_Ar(N-H)_LJ	-0.298	-0.979	-0.508	-1.228	-0.705	-0.991	-1.238	-0.364	-0.342	-0.941	-0.579	-1.032		X11_2_7_Ar.N.H._LJ	-1.14378e-05	1044	3.40847e-06	1.11976e-05	5.81041e-06	1.40456e-05	8.06366e-06	1.13349e-05	1.416e-05	4.16337e-06	3.91173e-06	1.0763e-05	6.6225e-06	1.18038e-05
12_2_0_Ar(N-H)_C	29.077	22.25	26.782	19.366	30.387	11.777	21.971	29.866	30.466	22.427	29.549	19.237		X12_2_0_Ar.N.H._C	-0.00027376	1045	-0.00796012	-0.00609116	-0.00733184	-0.00530164	-0.00831875	-0.00322407	-0.00601478	-0.00817612	-0.00834037	-0.00613962	-0.00808933	-0.00526632
13_3_0_Ar(N-H)_C	26.843	19.212	23.65	16.776	28.872	11.863	19.035	26.635	28.994	19.593	27.798	16.781		X13_3_0_Ar.N.H._C	-0.00020777	1046	-0.00557717	-0.00399168	-0.00491376	-0.00348555	-0.00599874	-0.00246478	-0.0039549	-0.00553395	-0.00602408	-0.00407084	-0.00577559	-0.00348659
12_0_8_(H2O)HO_LJ	-0.195	-0.695	-0.301	-0.759	-0.427	-0.604	-0.765	-0.251	-0.232	-0.581	-0.347	-0.684		X12_0_8_.H2O.HO_LJ	-7.16186e-06	1047	1.39656e-06	4.97749e-06	2.15572e-06	5.43585e-06	3.05811e-06	4.32576e-06	5.47882e-06	1.79763e-06	1.66155e-06	4.16104e-06	2.48517e-06	4.89871e-06
11_2_5_O-H_LJ	-0.793	-2.802	-0.869	-3.607	-2.241	-2.76	-3.604	-0.583	-0.545	-2.576	-1.581	-2.739		X11_2_5_O.H_LJ	-2.64584e-05	1048	2.09815e-05	7.41364e-05	2.29923e-05	9.54354e-05	5.92932e-05	7.30251e-05	9.5356e-05	1.54252e-05	1.44198e-05	6.81568e-05	4.18307e-05	7.24695e-05
11_3_1_Ar(N-H)_C	29.9	22.532	25.517	20.463	30.594	13.05	23.275	30.202	30.577	23.954	30.242	20.452		X11_3_1_Ar.N.H._C	-0.000377637	1049	-0.0112913	-0.00850892	-0.00963617	-0.00772759	-0.0115534	-0.00492816	-0.0087895	-0.0114054	-0.011547	-0.00904592	-0.0114205	-0.00772343
15_3_-2_Ar(N-H)_C	23.481	16.189	21.789	13.675	24.395	10.899	15.462	22.396	25	15.981	24.498	13.615		X15_3_.2_Ar.N.H._C	-0.000137059	1050	-0.00321829	-0.00221885	-0.00298639	-0.00187429	-0.00334356	-0.00149381	-0.00211921	-0.00306958	-0.00342648	-0.00219035	-0.00335768	-0.00186606
12_3_6_(H2O)HO_LJ	-0.226	-0.672	-0.465	-0.808	-0.501	-0.674	-0.844	-0.292	-0.286	-0.643	-0.43	-0.662		X12_3_6_.H2O.HO_LJ	-9.45777e-06	1051	2.13746e-06	6.35562e-06	4.39786e-06	7.64188e-06	4.73834e-06	6.37454e-06	7.98236e-06	2.76167e-06	2.70492e-06	6.08135e-06	4.06684e-06	6.26105e-06
9_2_2_O-H_LJ	-3.473	-14.27	-5.924	-21.309	-15.821	-17.835	-23.891	-2.827	-2.658	-14.893	-8.004	-12.358		X9_2_2_O.H_LJ	-0.000166525	1052	0.000578341	0.00237631	0.000986494	0.00354848	0.00263459	0.00296997	0.00397845	0.000470766	0.000442623	0.00248006	0.00133287	0.00205792
13_1_4_(H2O)HO_LJ	-0.283	-1.011	-0.524	-1.129	-0.705	-0.86	-1.208	-0.381	-0.36	-0.821	-0.506	-0.859		X13_1_4_.H2O.HO_LJ	-1.0014e-05	1053	2.83395e-06	1.01241e-05	5.24732e-06	1.13058e-05	7.05984e-06	8.61201e-06	1.20969e-05	3.81532e-06	3.60503e-06	8.22146e-06	5.06706e-06	8.60199e-06
3_2_8_Ar(N-H)_LJ	-2.141	-11.086	-3.359	-51.723	-3.271	-40.14	31.158	-2.512	-2.03	-48.931	-5.702	-35.545		X3_2_8_Ar.N.H._LJ	-0.00461085	1054	0.00987183	0.0511159	0.0154878	0.238487	0.0150821	0.185079	-0.143665	0.0115825	0.00936002	0.225613	0.0262911	0.163893
12_2_7_(H2O)HO_LJ	-0.207	-0.656	-0.375	-0.778	-0.459	-0.636	-0.798	-0.267	-0.255	-0.608	-0.385	-0.659		X12_2_7_.H2O.HO_LJ	-7.85259e-06	1055	1.62549e-06	5.1513e-06	2.94472e-06	6.10932e-06	3.60434e-06	4.99425e-06	6.26637e-06	2.09664e-06	2.00241e-06	4.77438e-06	3.02325e-06	5.17486e-06
-1_0_-3_Ar(N-H)_C	32.045	-12.503	32.238	31.385	19.442	31.724	31.636	32.186	32.232	30.429	32.122	31.002		X.1_0_.3_Ar.N.H._C	-0.00125283	1056	-0.0401469	0.0156641	-0.0403887	-0.0393201	-0.0243575	-0.0397448	-0.0396345	-0.0403236	-0.0403812	-0.0381224	-0.0402434	-0.0388402
9_3_2_O-H_LJ	-2.735	-9.229	-6.191	-12.01	-9.376	-10.779	-13.583	-2.048	-2.091	-9.682	-6.411	-7.954		X9_3_2_O.H_LJ	-0.00016442	1057	0.000449689	0.00151743	0.00101792	0.00197469	0.0015416	0.00177228	0.00223332	0.000336732	0.000343802	0.00159192	0.0010541	0.0013078
9_1_7_O-H_LJ	-1.173	-4.393	-1.053	-6.185	-3.316	-4.649	-5.78	-0.87	-0.762	-4.351	-2.459	-5.323		X9_1_7_O.H_LJ	-4.35954e-05	1058	5.11374e-05	0.000191515	4.59059e-05	0.000269637	0.000144562	0.000202675	0.000251981	3.7928e-05	3.32197e-05	0.000189684	0.000107201	0.000232058
13_2_4_(H2O)HO_LJ	-0.257	-0.813	-0.522	-0.919	-0.599	-0.736	-0.993	-0.339	-0.329	-0.704	-0.467	-0.714		X13_2_4_.H2O.HO_LJ	-9.78365e-06	1059	2.5144e-06	7.95411e-06	5.10707e-06	8.99118e-06	5.86041e-06	7.20077e-06	9.71517e-06	3.31666e-06	3.21882e-06	6.88769e-06	4.56897e-06	6.98553e-06
13_2_6_COO-_LJ	-0.196	-0.611	-0.549	-0.692	-0.429	-0.564	-0.723	-0.382	-0.369	-0.541	-0.355	-0.573		X13_2_6_COO._LJ	-1.23778e-05	1060	2.42604e-06	7.56281e-06	6.79539e-06	8.56541e-06	5.31006e-06	6.98106e-06	8.94912e-06	4.7283e-06	4.56739e-06	6.69637e-06	4.3941e-06	7.09246e-06
15_4_-2_Ar(N-H)_C	22.608	15.429	20.656	13.086	23.616	11.124	14.856	21.69	23.98	15.461	24.127	13.069		X15_4_.2_Ar.N.H._C	-0.000127611	1061	-0.00288504	-0.00196891	-0.00263594	-0.00166992	-0.00301367	-0.00141955	-0.00189579	-0.00276789	-0.00306012	-0.001973	-0.00307888	-0.00166775
9_4_5_(H2O)HO_LJ	-0.653	-1.978	-1.896	-2.713	-1.666	-2.376	-2.817	-0.862	-0.87	-2.181	-1.494	-2.067		X9_4_5_.H2O.HO_LJ	-4.51598e-05	1062	2.94894e-05	8.93261e-05	8.5623e-05	0.000122519	7.52363e-05	0.0001073	0.000127215	3.89278e-05	3.9289e-05	9.84936e-05	6.74688e-05	9.33453e-05
11_0_7_O-H_LJ	-0.621	-2.488	-0.519	-2.898	-1.612	-2.143	-2.787	-0.449	-0.401	-2.037	-1.163	-2.513		X11_0_7_O.H_LJ	-2.05145e-05	1063	1.27395e-05	5.10402e-05	1.0647e-05	5.94511e-05	3.30694e-05	4.39627e-05	5.7174e-05	9.21103e-06	8.22633e-06	4.17881e-05	2.38584e-05	5.1553e-05
10_4_5_SH_LJ	-0.973	-2.848	-2.463	-3.705	-2.354	-3.208	-3.887	-1.182	-1.192	-2.992	-2.081	-2.886		X10_4_5_SH_LJ	-5.52927e-05	1064	5.37998e-05	0.000157474	0.000136186	0.00020486	0.000130159	0.000177379	0.000214923	6.5356e-05	6.59089e-05	0.000165436	0.000115064	0.000159575
10_4_5_Ar(N-H)_LJ	-0.481	-1.407	-1.217	-1.83	-1.163	-1.585	-1.92	-0.584	-0.589	-1.478	-1.028	-1.426		X10_4_5_Ar.N.H._LJ	-2.73148e-05	1065	1.31384e-05	3.84319e-05	3.32421e-05	4.9986e-05	3.17671e-05	4.32939e-05	5.24443e-05	1.59518e-05	1.60884e-05	4.03712e-05	2.80796e-05	3.89508e-05
13_2_5_COO-_LJ	-0.235	-0.742	-0.686	-0.841	-0.534	-0.677	-0.888	-0.462	-0.447	-0.648	-0.427	-0.674		X13_2_5_COO._LJ	-1.54421e-05	1066	3.62889e-06	1.1458e-05	1.05933e-05	1.29868e-05	8.24608e-06	1.04543e-05	1.37126e-05	7.13425e-06	6.90262e-06	1.00065e-05	6.59378e-06	1.0408e-05
13_6_-2_Ar(N-H)_C	22.641	15.31	19.022	12.99	24.166	13.052	15.115	22.211	23.91	16.152	26.082	13.094		X13_6_.2_Ar.N.H._C	-0.000140279	1067	-0.00317606	-0.00214767	-0.00266839	-0.00182223	-0.00338999	-0.00183092	-0.00212032	-0.00311574	-0.00335408	-0.00226579	-0.00365876	-0.00183682
6_0_5_Ar(N-H)_LJ	-7.918	-35.671	-12.184	-42.023	-25.451	-40.901	-43.789	-13.451	-9.683	-35.453	-22.239	-47.027		X6_0_5_Ar.N.H._LJ	-0.000518722	1068	0.00410724	0.0185033	0.00632011	0.0217982	0.013202	0.0212162	0.0227143	0.00697733	0.00502278	0.0183902	0.0115359	0.0243939
5_3_-2_Ar(N-H)_C	31.204	28.285	13.673	24.99	31.186	30.878	30.393	31.359	31.505	31.028	31.614	25.579		X5_3_.2_Ar.N.H._C	-0.000663633	1069	-0.020708	-0.0187708	-0.00907385	-0.0165842	-0.020696	-0.0204916	-0.0201698	-0.0208109	-0.0209077	-0.0205912	-0.0209801	-0.0169751
11_6_-2_Ar(N-H)_C	24.538	16.671	18.494	14.079	26.513	15.429	16.803	24.544	26.068	18.328	29.82	14.26		X11_6_.2_Ar.N.H._C	-0.000200196	1070	-0.00491241	-0.00333747	-0.00370243	-0.00281856	-0.0053078	-0.00308883	-0.0033639	-0.00491362	-0.00521871	-0.0036692	-0.00596985	-0.0028548
15_5_-3_Ar(N-H)_C	21.453	14.379	19.589	12.062	22.249	11.324	13.779	20.366	22.587	14.486	23.581	12.034		X15_5_.3_Ar.N.H._C	-0.000107699	1071	-0.00231048	-0.00154861	-0.00210972	-0.00129907	-0.0023962	-0.00121959	-0.00148399	-0.00219341	-0.00243261	-0.00156013	-0.00253966	-0.00129605
14_0_6_(H2O)HO_LJ	-0.151	-0.531	-0.243	-0.539	-0.326	-0.426	-0.562	-0.195	-0.185	-0.41	-0.256	-0.453		X14_0_6_.H2O.HO_LJ	-5.29122e-06	1072	7.98974e-07	2.80964e-06	1.28577e-06	2.85197e-06	1.72494e-06	2.25406e-06	2.97367e-06	1.03179e-06	9.78876e-07	2.1694e-06	1.35455e-06	2.39692e-06
14_1_-2_Ar(N-H)_C	26.769	19.087	25.483	15.885	27.622	10.778	17.891	25.271	28.828	18.266	26.695	15.71		X14_1_.2_Ar.N.H._C	-0.000173271	1073	-0.00463829	-0.00330722	-0.00441546	-0.00275241	-0.00478609	-0.00186751	-0.00309999	-0.00437873	-0.00499505	-0.00316496	-0.00462546	-0.00272208
5_2_3_(H2O)HO_LJ	-13.801	-57.093	-41.592	-75.782	-46.504	-79.148	-69.525	-21.838	-23.932	-66.537	-59.733	-56.335		X5_2_3_.H2O.HO_LJ	-0.0021084	1074	0.0290981	0.120375	0.0876927	0.159779	0.0980492	0.166876	0.146587	0.0460433	0.0504583	0.140287	0.125941	0.118777
3_4_6_COO-_LJ	-2.959	-15.977	-10.511	-54.072	-5.298	-34.614	2.784	-5.456	-5.367	-50.352	-11.787	-32.324		X3_4_6_COO._LJ	-0.00301251	1075	0.00891402	0.0481309	0.0316645	0.162892	0.0159603	0.104275	-0.00838683	0.0164363	0.0161681	0.151686	0.0355085	0.0973764
11_2_4_O-H_LJ	-0.97	-3.496	-1.142	-4.551	-2.931	-3.453	-4.671	-0.724	-0.68	-3.197	-1.945	-3.266		X11_2_4_O.H_LJ	-3.09973e-05	1076	3.00674e-05	0.000108367	3.53989e-05	0.000141069	9.08531e-05	0.000107034	0.000144788	2.2442e-05	2.10782e-05	9.90984e-05	6.02897e-05	0.000101237
12_0_5_O-H_LJ	-0.667	-2.895	-0.589	-3.325	-1.916	-2.334	-3.312	-0.5	-0.448	-2.204	-1.223	-2.54		X12_0_5_O.H_LJ	-1.96415e-05	1077	1.31009e-05	5.68623e-05	1.15689e-05	6.53082e-05	3.76332e-05	4.58434e-05	6.50528e-05	9.82077e-06	8.79941e-06	4.329e-05	2.40216e-05	4.98895e-05
14_5_-1_Ar(N-H)_C	23.001	15.749	20.02	13.6	24.575	11.95	15.549	22.654	24.439	16.303	25.154	13.683		X14_5_.1_Ar.N.H._C	-0.000143927	1078	-0.00331047	-0.00226671	-0.00288142	-0.00195741	-0.00353701	-0.00171993	-0.00223792	-0.00326053	-0.00351744	-0.00234645	-0.00362034	-0.00196936
7_2_6_SH_LJ	-3.533	-12.678	-6.482	-22.158	-11.081	-18.023	-20.863	-4.757	-4.197	-15.82	-9.162	-17.107		X7_2_6_SH_LJ	-0.000202634	1079	0.000715905	0.00256899	0.00131347	0.00448996	0.00224539	0.00365207	0.00422755	0.000963929	0.000850454	0.00320567	0.00185653	0.00346646
3_3_5_SH_LJ	-15.136	-73.372	-33.276	33.11	-27.097	33.347	32.841	-18.218	-17.738	31.12	-75.923	-106.647		X3_3_5_SH_LJ	-0.00279672	1080	0.0423312	0.205201	0.0930637	-0.0925995	0.0757828	-0.0932623	-0.0918471	0.0509507	0.0496083	-0.087034	0.212336	0.298262
9_4_5_SH_LJ	-1.373	-4.153	-3.703	-5.692	-3.494	-4.988	-5.913	-1.683	-1.699	-4.578	-3.138	-4.34		X9_4_5_SH_LJ	-8.7033e-05	1081	0.000119496	0.000361448	0.000322283	0.000495392	0.000304093	0.000434121	0.000514626	0.000146477	0.000147869	0.000398437	0.00027311	0.000377723
13_2_6_SH_LJ	-0.384	-1.194	-0.662	-1.351	-0.838	-1.102	-1.411	-0.46	-0.445	-1.057	-0.694	-1.12		X13_2_6_SH_LJ	-1.31358e-05	1082	5.04416e-06	1.56842e-05	8.69592e-06	1.77465e-05	1.10078e-05	1.44757e-05	1.85347e-05	6.04248e-06	5.84544e-06	1.38846e-05	9.11627e-06	1.47121e-05
13_2_6_Ar(N-H)_LJ	-0.19	-0.59	-0.327	-0.668	-0.414	-0.545	-0.697	-0.227	-0.22	-0.522	-0.343	-0.553		X13_2_6_Ar.N.H._LJ	-6.50443e-06	1083	1.23584e-06	3.83761e-06	2.12695e-06	4.34496e-06	2.69283e-06	3.54492e-06	4.53359e-06	1.47651e-06	1.43098e-06	3.39531e-06	2.23102e-06	3.59695e-06
9_4_5_Ar(N-H)_LJ	-0.678	-2.051	-1.829	-2.812	-1.726	-2.464	-2.921	-0.832	-0.839	-2.261	-1.55	-2.144		X9_4_5_Ar.N.H._LJ	-4.29965e-05	1084	2.91516e-05	8.81858e-05	7.86406e-05	0.000120906	7.42119e-05	0.000105943	0.000125593	3.57731e-05	3.60741e-05	9.72151e-05	6.66446e-05	9.21845e-05
9_2_7_(H2O)HO_LJ	-0.57	-1.95	-1.054	-2.812	-1.492	-2.256	-2.761	-0.772	-0.702	-2.104	-1.219	-2.336		X9_2_7_.H2O.HO_LJ	-2.53563e-05	1085	1.44531e-05	4.94447e-05	2.67255e-05	7.13019e-05	3.78316e-05	5.72038e-05	7.00087e-05	1.9575e-05	1.78001e-05	5.33496e-05	3.09093e-05	5.92323e-05
7_2_6_Ar(N-H)_LJ	-1.745	-6.261	-3.202	-10.939	-5.469	-8.9	-10.302	-2.349	-2.073	-7.812	-4.525	-8.447		X7_2_6_Ar.N.H._LJ	-9.99096e-05	1086	0.000174342	0.000625534	0.00031991	0.00109291	0.000546405	0.000889195	0.00102927	0.000234688	0.000207112	0.000780493	0.000452091	0.000843936
15_1_-3_Ar(N-H)_C	24.786	17.189	23.935	14.202	25.145	10.448	15.941	23.035	26.475	16.327	24.874	14.021		X15_1_.3_Ar.N.H._C	-0.000141322	1087	-0.00350282	-0.00242919	-0.00338255	-0.00200706	-0.00355355	-0.00147654	-0.00225282	-0.00325536	-0.00374151	-0.00230737	-0.00351526	-0.00198148
8_2_1_Ar(N-H)_C	31.1	30.381	30.407	30.104	31.236	12.648	30.751	31.178	31.272	30.82	31.07	29.754		X8_2_1_Ar.N.H._C	-0.000369933	1088	-0.0115049	-0.0112389	-0.0112486	-0.0111365	-0.0115552	-0.00467892	-0.0113758	-0.0115338	-0.0115686	-0.0114013	-0.0114938	-0.011007
10_3_3_O-H_LJ	-1.48	-4.848	-2.439	-6.345	-4.521	-5.276	-6.806	-1.092	-1.082	-4.838	-3.208	-4.438		X10_3_3_O.H_LJ	-6.25024e-05	1089	9.25035e-05	0.000303012	0.000152443	0.000396578	0.000282573	0.000329763	0.000425391	6.82526e-05	6.76276e-05	0.000302387	0.000200508	0.000277386
8_4_1_Ar(N-H)_C	30.749	24.671	22.002	24.29	31.005	19.057	28.243	30.949	31.006	29.623	30.989	24.469		X8_4_1_Ar.N.H._C	-0.000576297	1090	-0.0177205	-0.0142178	-0.0126797	-0.0139982	-0.0178681	-0.0109825	-0.0162763	-0.0178358	-0.0178687	-0.0170716	-0.0178589	-0.0141014
9_0_8_SH_LJ	-1.15	-4.323	-1.617	-5.585	-2.839	-4.288	-5.387	-1.431	-1.246	-4.105	-2.264	-5.304		X9_0_8_SH_LJ	-4.26703e-05	1091	4.90708e-05	0.000184464	6.89979e-05	0.000238314	0.000121141	0.00018297	0.000229865	6.10612e-05	5.31672e-05	0.000175162	9.66056e-05	0.000226323
9_0_8_Ar(N-H)_LJ	-0.568	-2.135	-0.799	-2.758	-1.402	-2.118	-2.661	-0.707	-0.616	-2.028	-1.118	-2.62		X9_0_8_Ar.N.H._LJ	-2.10408e-05	1092	1.19512e-05	4.49221e-05	1.68116e-05	5.80305e-05	2.94992e-05	4.45644e-05	5.59895e-05	1.48758e-05	1.29611e-05	4.26707e-05	2.35236e-05	5.51268e-05
14_0_-3_Ar(N-H)_C	27.236	19.294	26.615	15.739	27.509	10.589	17.663	25.145	29.315	18.003	26.689	15.482		X14_0_.3_Ar.N.H._C	-0.000166008	1093	-0.00452139	-0.00320295	-0.0044183	-0.0026128	-0.00456671	-0.00175786	-0.0029322	-0.00417427	-0.00486652	-0.00298864	-0.00443058	-0.00257013
11_3_4_COO-_LJ	-0.51	-1.605	-1.935	-2.017	-1.351	-1.649	-2.127	-1.034	-1.015	-1.544	-1.035	-1.512		X11_3_4_COO._LJ	-4.83989e-05	1094	2.46834e-05	7.76802e-05	9.36518e-05	9.76205e-05	6.53869e-05	7.98097e-05	0.000102944	5.00444e-05	4.91248e-05	7.47278e-05	5.00928e-05	7.31791e-05
8_1_0_Ar(N-H)_C	31.213	30.86	30.952	30.561	31.31	8.423	30.96	31.24	31.374	30.973	31.149	30.378		X8_1_0_Ar.N.H._C	-0.000428358	1095	-0.0133703	-0.0132191	-0.0132585	-0.0130911	-0.0134119	-0.00360806	-0.013262	-0.0133819	-0.0134393	-0.0132675	-0.0133429	-0.0130127
12_1_3_COO-_LJ	-0.53	-2.068	-1.59	-2.503	-1.567	-1.83	-2.751	-1.127	-1.045	-1.716	-0.989	-1.736		X12_1_3_COO._LJ	-3.08289e-05	1096	1.63393e-05	6.37541e-05	4.90179e-05	7.71647e-05	4.83089e-05	5.64169e-05	8.48102e-05	3.47441e-05	3.22162e-05	5.29024e-05	3.04898e-05	5.35189e-05
14_1_6_(H2O)HO_LJ	-0.142	-0.458	-0.243	-0.484	-0.299	-0.392	-0.508	-0.182	-0.176	-0.378	-0.246	-0.406		X14_1_6_.H2O.HO_LJ	-4.85689e-06	1097	6.89678e-07	2.22445e-06	1.18022e-06	2.35073e-06	1.45221e-06	1.9039e-06	2.4673e-06	8.83953e-07	8.54812e-07	1.8359e-06	1.19479e-06	1.9719e-06
14_2_-1_Ar(N-H)_C	26.073	18.576	24.102	15.809	27.447	11.003	17.838	25.175	28.044	18.257	26.446	15.733		X14_2_.1_Ar.N.H._C	-0.000176117	1098	-0.0045919	-0.00327155	-0.00424477	-0.00278424	-0.00483389	-0.00193782	-0.00314158	-0.00443375	-0.00493903	-0.00321537	-0.00465759	-0.00277085
13_5_0_Ar(N-H)_C	24.373	16.87	20.398	14.875	26.501	12.663	17.035	24.554	26.066	17.868	26.678	15.022		X13_5_0_Ar.N.H._C	-0.000177121	1099	-0.00431698	-0.00298804	-0.00361292	-0.00263468	-0.00469389	-0.00224289	-0.00301726	-0.00434904	-0.00461685	-0.00316481	-0.00472524	-0.00266072
3_1_8_SH_LJ	-5.781	-26.132	-8.487	-102.382	-8.33	-87.894	31.151	-6.904	-5.19	-106.956	-14.097	-91.187		X3_1_8_SH_LJ	-0.00736267	1100	0.0425636	0.192401	0.0624869	0.753804	0.061331	0.647134	-0.229354	0.0508318	0.0382122	0.787481	0.103792	0.671379
14_1_6_COO-_LJ	-0.153	-0.493	-0.394	-0.52	-0.322	-0.421	-0.546	-0.295	-0.284	-0.406	-0.264	-0.437		X14_1_6_COO._LJ	-8.79575e-06	1101	1.34575e-06	4.3363e-06	3.46552e-06	4.57379e-06	2.83223e-06	3.70301e-06	4.80248e-06	2.59475e-06	2.49799e-06	3.57107e-06	2.32208e-06	3.84374e-06
12_2_3_(H2O)HO_LJ	-0.438	-1.469	-0.988	-1.761	-1.172	-1.381	-1.947	-0.598	-0.577	-1.304	-0.833	-1.274		X12_2_3_.H2O.HO_LJ	-1.77689e-05	1102	7.78279e-06	2.61026e-05	1.75557e-05	3.12911e-05	2.08252e-05	2.45389e-05	3.45961e-05	1.06258e-05	1.02527e-05	2.31707e-05	1.48015e-05	2.26376e-05
15_2_-2_Ar(N-H)_C	24.3	16.918	22.897	14.226	25.146	10.624	16.014	23.057	25.946	16.437	24.776	14.129		X15_2_.2_Ar.N.H._C	-0.000143803	1103	-0.0034944	-0.00243285	-0.00329265	-0.00204574	-0.00361606	-0.00152776	-0.00230285	-0.00331566	-0.0037311	-0.00236368	-0.00356285	-0.00203179
14_6_-3_Ar(N-H)_C	21.402	14.305	18.907	11.963	22.433	12.173	13.837	20.487	22.448	14.73	24.417	11.989		X14_6_.3_Ar.N.H._C	-0.000108615	1104	-0.00232457	-0.00155373	-0.00205358	-0.00129936	-0.00243656	-0.00132217	-0.0015029	-0.00222519	-0.00243819	-0.0015999	-0.00265205	-0.00130218
13_0_4_(H2O)HO_LJ	-0.305	-1.242	-0.517	-1.342	-0.799	-0.975	-1.424	-0.418	-0.386	-0.931	-0.536	-1.006		X13_0_4_.H2O.HO_LJ	-1.02624e-05	1105	3.13002e-06	1.27459e-05	5.30564e-06	1.37721e-05	8.19963e-06	1.00058e-05	1.46136e-05	4.28967e-06	3.96127e-06	9.55426e-06	5.50062e-06	1.03239e-05
3_3_5_Ar(N-H)_LJ	-7.473	-36.178	-16.42	32.815	-13.377	33.054	32.544	-8.993	-8.754	27.557	-37.315	-51.281		X3_3_5_Ar.N.H._LJ	-0.00165885	1106	0.0123966	0.0600139	0.0272383	-0.0544352	0.0221904	-0.0548316	-0.0539856	0.014918	0.0145216	-0.0457129	0.0619	0.0850675
10_1_7_O-H_LJ	-0.809	-2.999	-0.729	-3.916	-2.168	-2.966	-3.741	-0.589	-0.527	-2.796	-1.614	-3.34		X10_1_7_O.H_LJ	-2.64821e-05	1107	2.1424e-05	7.94198e-05	1.93055e-05	0.000103704	5.74132e-05	7.85459e-05	9.90696e-05	1.5598e-05	1.39561e-05	7.4044e-05	4.27421e-05	8.84502e-05
13_1_7_SH_LJ	-0.345	-1.137	-0.537	-1.25	-0.744	-1.008	-1.286	-0.411	-0.391	-0.969	-0.611	-1.073		X13_1_7_SH_LJ	-1.12706e-05	1108	3.88835e-06	1.28147e-05	6.05231e-06	1.40882e-05	8.38532e-06	1.13608e-05	1.4494e-05	4.63221e-06	4.4068e-06	1.09212e-05	6.88633e-06	1.20933e-05
13_1_7_Ar(N-H)_LJ	-0.17	-0.562	-0.265	-0.617	-0.367	-0.498	-0.635	-0.203	-0.193	-0.479	-0.302	-0.53		X13_1_7_Ar.N.H._LJ	-5.57823e-06	1109	9.48299e-07	3.13497e-06	1.47823e-06	3.44177e-06	2.04721e-06	2.77796e-06	3.54218e-06	1.13238e-06	1.0766e-06	2.67197e-06	1.68463e-06	2.95646e-06
12_0_6_O-H_LJ	-0.541	-2.212	-0.466	-2.481	-1.424	-1.811	-2.447	-0.394	-0.357	-1.72	-0.987	-2.026		X12_0_6_O.H_LJ	-1.61785e-05	1110	8.75256e-06	3.57868e-05	7.53917e-06	4.01388e-05	2.30382e-05	2.92992e-05	3.95887e-05	6.37432e-06	5.77572e-06	2.7827e-05	1.59682e-05	3.27776e-05
14_1_5_(H2O)HO_LJ	-0.168	-0.55	-0.295	-0.581	-0.365	-0.463	-0.617	-0.217	-0.209	-0.447	-0.29	-0.473		X14_1_5_.H2O.HO_LJ	-5.69309e-06	1111	9.56438e-07	3.1312e-06	1.67946e-06	3.30768e-06	2.07798e-06	2.6359e-06	3.51263e-06	1.2354e-06	1.18985e-06	2.54481e-06	1.65099e-06	2.69283e-06
14_0_5_(H2O)HO_LJ	-0.178	-0.646	-0.293	-0.657	-0.4	-0.509	-0.693	-0.233	-0.221	-0.49	-0.303	-0.533		X14_0_5_.H2O.HO_LJ	-6.11434e-06	1112	1.08835e-06	3.94986e-06	1.7915e-06	4.01712e-06	2.44574e-06	3.1122e-06	4.23724e-06	1.42464e-06	1.35127e-06	2.99603e-06	1.85265e-06	3.25894e-06
12_0_8_SH_LJ	-0.41	-1.459	-0.588	-1.594	-0.897	-1.268	-1.607	-0.49	-0.454	-1.22	-0.73	-1.436		X12_0_8_SH_LJ	-1.37858e-05	1113	5.65217e-06	2.01135e-05	8.10604e-06	2.19745e-05	1.23658e-05	1.74804e-05	2.21537e-05	6.75503e-06	6.25874e-06	1.68187e-05	1.00636e-05	1.97964e-05
12_0_8_Ar(N-H)_LJ	-0.203	-0.721	-0.29	-0.787	-0.443	-0.626	-0.794	-0.242	-0.224	-0.602	-0.361	-0.709		X12_0_8_Ar.N.H._LJ	-6.73856e-06	1114	1.36793e-06	4.8585e-06	1.95418e-06	5.30325e-06	2.98518e-06	4.21834e-06	5.35042e-06	1.63073e-06	1.50944e-06	4.05661e-06	2.43262e-06	4.77764e-06
1_5_3_COO-_LJ	-8.857	-58.334	-50.164	31.37	-27.901	22.095	-108.405	-14.864	-19.709	-78.974	-41.616	-54.317		X1_5_3_COO._LJ	0.00563714	1115	-0.0499282	-0.328837	-0.282782	0.176837	-0.157282	0.124553	-0.611095	-0.0837905	-0.111102	-0.445188	-0.234595	-0.306193
12_4_1_Ar(N-H)_C	27.254	19.37	22.556	17.489	29.993	12.981	19.917	27.893	29.491	20.662	28.885	17.619		X12_4_1_Ar.N.H._C	-0.000235619	1116	-0.00642155	-0.00456393	-0.00531461	-0.00412073	-0.00706691	-0.00305856	-0.00469281	-0.00657211	-0.00694863	-0.00486835	-0.00680584	-0.00415136
6_3_1_Ar(N-H)_C	31.224	29.928	23.257	30.555	31.337	23.985	30.954	31.35	31.394	31.108	31.291	30.571		X6_3_1_Ar.N.H._C	-0.000367697	1117	-0.011481	-0.0110044	-0.00855153	-0.011235	-0.0115225	-0.00881921	-0.0113817	-0.0115273	-0.0115435	-0.0114383	-0.0115056	-0.0112409
13_1_4_Ar(N-H)_LJ	-0.293	-1.048	-0.506	-1.17	-0.731	-0.892	-1.252	-0.367	-0.347	-0.852	-0.525	-0.891		X13_1_4_Ar.N.H._LJ	-9.42383e-06	1118	2.76118e-06	9.87618e-06	4.76846e-06	1.10259e-05	6.88882e-06	8.40606e-06	1.17986e-05	3.45855e-06	3.27007e-06	8.02911e-06	4.94751e-06	8.39664e-06
13_1_4_SH_LJ	-0.593	-2.122	-1.024	-2.37	-1.481	-1.806	-2.535	-0.744	-0.703	-1.725	-1.063	-1.804		X13_1_4_SH_LJ	-1.91467e-05	1119	1.1354e-05	4.06292e-05	1.96062e-05	4.53776e-05	2.83562e-05	3.45788e-05	4.85368e-05	1.42451e-05	1.34601e-05	3.3028e-05	2.03529e-05	3.45406e-05
5_2_4_(H2O)HO_LJ	-9.246	-35.787	-22.402	-61.948	-32.505	-57.818	-54.456	-14.601	-14.383	-45.495	-41.629	-43.109		X5_2_4_.H2O.HO_LJ	-0.00117538	1120	0.0108675	0.0420632	0.0263308	0.0728122	0.0382056	0.0679579	0.0640063	0.0171617	0.0169054	0.0534737	0.0489297	0.0506693
12_6_-1_Ar(N-H)_C	23.969	16.329	18.886	14.169	26.113	14.03	16.55	24.204	25.52	17.751	27.84	14.365		X12_6_.1_Ar.N.H._C	-0.000180218	1121	-0.00431965	-0.00294278	-0.0034036	-0.00255351	-0.00470603	-0.00252846	-0.00298261	-0.004362	-0.00459916	-0.00319905	-0.00501727	-0.00258883
13_3_5_(H2O)HO_LJ	-0.195	-0.559	-0.411	-0.637	-0.416	-0.534	-0.682	-0.251	-0.249	-0.512	-0.359	-0.518		X13_3_5_.H2O.HO_LJ	-7.82412e-06	1122	1.5257e-06	4.37368e-06	3.21571e-06	4.98396e-06	3.25483e-06	4.17808e-06	5.33605e-06	1.96385e-06	1.94821e-06	4.00595e-06	2.80886e-06	4.05289e-06
8_0_-1_Ar(N-H)_LJ	-8.026	-37.977	-19.133	-45.082	-31.53	-50.084	31.801	-12.374	-11.212	-43.854	-16.437	-28.258		X8_0_.1_Ar.N.H._LJ	-0.00620643	1123	0.0498128	0.235701	0.118748	0.279798	0.195689	0.310843	-0.197371	0.0767983	0.0695864	0.272177	0.102015	0.175381
12_3_6_SH_LJ	-0.475	-1.412	-0.909	-1.696	-1.052	-1.416	-1.773	-0.57	-0.558	-1.35	-0.903	-1.391		X12_3_6_SH_LJ	-1.79767e-05	1124	8.53895e-06	2.53831e-05	1.63408e-05	3.04885e-05	1.89115e-05	2.5455e-05	3.18727e-05	1.02467e-05	1.0031e-05	2.42686e-05	1.6233e-05	2.50056e-05
12_3_6_Ar(N-H)_LJ	-0.235	-0.698	-0.449	-0.838	-0.52	-0.7	-0.876	-0.282	-0.276	-0.667	-0.446	-0.687		X12_3_6_Ar.N.H._LJ	-8.88203e-06	1125	2.08728e-06	6.19965e-06	3.98803e-06	7.44314e-06	4.61865e-06	6.21742e-06	7.78066e-06	2.50473e-06	2.45144e-06	5.92431e-06	3.96138e-06	6.10195e-06
13_2_4_SH_LJ	-0.539	-1.707	-1.019	-1.93	-1.258	-1.545	-2.085	-0.661	-0.643	-1.479	-0.981	-1.5		X13_2_4_SH_LJ	-1.85227e-05	1126	9.98374e-06	3.16183e-05	1.88746e-05	3.57488e-05	2.33016e-05	2.86176e-05	3.86199e-05	1.22435e-05	1.19101e-05	2.73951e-05	1.81708e-05	2.77841e-05
13_2_4_Ar(N-H)_LJ	-0.266	-0.843	-0.503	-0.954	-0.622	-0.763	-1.03	-0.327	-0.318	-0.73	-0.484	-0.741		X13_2_4_Ar.N.H._LJ	-9.18509e-06	1127	2.44323e-06	7.74303e-06	4.6201e-06	8.76258e-06	5.71313e-06	7.00822e-06	9.46064e-06	3.00352e-06	2.92086e-06	6.70512e-06	4.44558e-06	6.80615e-06
10_2_2_(H2O)HO_LJ	-1.222	-4.627	-3.504	-6.396	-4.541	-5.13	-7.4	-1.789	-1.699	-4.537	-2.6	-3.982		X10_2_2_.H2O.HO_LJ	-6.42134e-05	1128	7.84688e-05	0.000297115	0.000225004	0.000410709	0.000291593	0.000329415	0.000475179	0.000114878	0.000109099	0.000291336	0.000166955	0.000255698
1_9_-2_SH_LJ	-31.914	-43.972	-91.946	-78.04	-58.123	-64.601	-71.375	-27.874	-8.776	-39.955	-59.432	-66.695		X1_9_.2_SH_LJ	-0.00217993	1129	0.0695703	0.095856	0.200436	0.170122	0.126704	0.140826	0.155593	0.0607634	0.0191311	0.0870992	0.129558	0.145391
11_4_5_(H2O)HO_LJ	-0.33	-0.933	-0.843	-1.157	-0.751	-0.998	-1.229	-0.427	-0.431	-0.943	-0.668	-0.919		X11_4_5_.H2O.HO_LJ	-1.78753e-05	1130	5.89885e-06	1.66777e-05	1.50689e-05	2.06817e-05	1.34244e-05	1.78395e-05	2.19687e-05	7.63275e-06	7.70425e-06	1.68564e-05	1.19407e-05	1.64274e-05
8_3_6_COO-_LJ	-0.962	-3.198	-3.284	-4.995	-2.64	-4.239	-4.995	-1.978	-1.867	-3.813	-2.313	-3.822		X8_3_6_COO._LJ	-7.94162e-05	1131	7.63984e-05	0.000253973	0.000260803	0.000396684	0.000209659	0.000336645	0.000396684	0.000157085	0.00014827	0.000302814	0.00018369	0.000303529
6_1_6_SH_LJ	-7.145	-26.029	-11.566	-50.102	-23.181	-39.638	-45.351	-10.231	-8.266	-34.439	-19.526	-41.768		X6_1_6_SH_LJ	-0.000412576	1132	0.00294785	0.0107389	0.00477185	0.0206709	0.00956391	0.0163537	0.0187107	0.00422106	0.00341035	0.0142087	0.00805595	0.0172325
11_4_4_SH_LJ	-0.84	-2.345	-2.218	-2.85	-1.963	-2.468	-3.08	-1.014	-1.038	-2.333	-1.712	-2.218		X11_4_4_SH_LJ	-4.7822e-05	1133	4.01704e-05	0.000112142	0.000106069	0.000136293	9.38745e-05	0.000118025	0.000147292	4.84915e-05	4.96392e-05	0.000111569	8.18712e-05	0.000106069
11_4_4_Ar(N-H)_LJ	-0.415	-1.158	-1.096	-1.408	-0.97	-1.219	-1.521	-0.501	-0.513	-1.152	-0.846	-1.096		X11_4_4_Ar.N.H._LJ	-2.36662e-05	1134	9.82146e-06	2.74054e-05	2.59381e-05	3.3322e-05	2.29562e-05	2.88491e-05	3.59962e-05	1.18568e-05	1.21407e-05	2.72634e-05	2.00216e-05	2.59381e-05
7_0_7_O-H_LJ	-3.084	-11.836	-2.516	-18.687	-9.045	-13.623	-16.801	-2.378	-1.914	-12.78	-6.886	-18.357		X7_0_7_O.H_LJ	-0.000117622	1135	0.000362746	0.00139217	0.000295937	0.002198	0.00106389	0.00160236	0.00197617	0.000279705	0.000225129	0.00150321	0.000809945	0.00215919
10_3_5_O-H_LJ	-0.98	-3.194	-1.256	-4.293	-2.709	-3.491	-4.315	-0.71	-0.684	-3.23	-2.092	-3.262		X10_3_5_O.H_LJ	-3.62505e-05	1136	3.55255e-05	0.000115784	4.55306e-05	0.000155623	9.82026e-05	0.00012655	0.000156421	2.57379e-05	2.47953e-05	0.000117089	7.5836e-05	0.000118249
16_3_-3_Ar(N-H)_C	22.001	14.864	20.82	12.456	22.537	10.393	14.028	20.673	23.271	14.508	22.97	12.368		X16_3_.3_Ar.N.H._C	-0.000111945	1137	-0.00246289	-0.00166394	-0.00233069	-0.00139438	-0.0025229	-0.00116344	-0.00157036	-0.00231423	-0.00260506	-0.00162409	-0.00257137	-0.00138453
0_0_-3_Ar(N-H)_C	32.053	31.894	32.261	29.987	-28.371	31.154	28.438	32.123	32.233	30.981	32.169	17.644		X0_0_.3_Ar.N.H._C	-0.00207111	1138	-0.0663853	-0.066056	-0.0668161	-0.0621064	0.0587595	-0.0645234	-0.0588982	-0.0665303	-0.0667581	-0.0641651	-0.0666255	-0.0365427
15_5_-2_Ar(N-H)_C	21.709	14.662	19.54	12.479	22.826	11.286	14.217	20.961	22.924	14.894	23.674	12.507		X15_5_.2_Ar.N.H._C	-0.000116086	1139	-0.00252011	-0.00170205	-0.00226832	-0.00144864	-0.00264978	-0.00131015	-0.0016504	-0.00243328	-0.00266116	-0.00172899	-0.00274822	-0.00145189
14_0_7_(H2O)HO_LJ	-0.126	-0.426	-0.199	-0.433	-0.259	-0.35	-0.449	-0.16	-0.152	-0.337	-0.213	-0.376		X14_0_7_.H2O.HO_LJ	-4.23998e-06	1140	5.34237e-07	1.80623e-06	8.43755e-07	1.83591e-06	1.09815e-06	1.48399e-06	1.90375e-06	6.78396e-07	6.44476e-07	1.42887e-06	9.03115e-07	1.59423e-06
12_2_7_SH_LJ	-0.435	-1.378	-0.732	-1.634	-0.964	-1.336	-1.677	-0.522	-0.498	-1.277	-0.809	-1.384		X12_2_7_SH_LJ	-1.49224e-05	1141	6.49123e-06	2.0563e-05	1.09232e-05	2.43832e-05	1.43852e-05	1.99363e-05	2.50248e-05	7.78948e-06	7.43134e-06	1.90559e-05	1.20722e-05	2.06526e-05
12_2_7_Ar(N-H)_LJ	-0.215	-0.681	-0.362	-0.807	-0.476	-0.66	-0.828	-0.258	-0.246	-0.631	-0.4	-0.684		X12_2_7_Ar.N.H._LJ	-7.39522e-06	1142	1.58997e-06	5.03615e-06	2.67707e-06	5.96794e-06	3.52013e-06	4.88085e-06	6.12324e-06	1.90797e-06	1.81922e-06	4.66638e-06	2.95809e-06	5.05833e-06
1_6_6_SH_LJ	-3.333	-25.524	-7.305	-82.433	-6.414	-74.128	-9.568	-3.552	-3.886	-81.695	-12.472	-33.925		X1_6_6_SH_LJ	-0.00387187	1143	0.012905	0.0988257	0.028284	0.31917	0.0248342	0.287014	0.0370461	0.0137529	0.0150461	0.316313	0.04829	0.131353
6_1_6_Ar(N-H)_LJ	-3.529	-12.85	-5.712	-24.703	-11.425	-19.561	-22.38	-5.052	-4.082	-16.999	-9.64	-20.603		X6_1_6_Ar.N.H._LJ	-0.000202436	1144	0.000714396	0.0026013	0.00115631	0.00500077	0.00231283	0.00395984	0.00453051	0.00102271	0.000826343	0.0034412	0.00195148	0.00417078
3_1_8_Ar(N-H)_LJ	-2.855	-12.901	-4.191	-49.268	-4.114	-42.701	27.719	-3.409	-2.563	-51.898	-6.962	-44.545		X3_1_8_Ar.N.H._LJ	-0.00439731	1145	0.0125543	0.0567297	0.0184291	0.216647	0.0180905	0.18777	-0.121889	0.0149904	0.0112703	0.228212	0.0306141	0.195878
13_1_-1_Ar(N-H)_C	28.979	21.265	27.111	17.936	29.717	10.966	20.238	27.891	30.169	20.561	28.637	17.754		X13_1_.1_Ar.N.H._C	-0.000244447	1146	-0.00708384	-0.00519817	-0.00662721	-0.0043844	-0.00726424	-0.00268061	-0.00494712	-0.00681788	-0.00737473	-0.00502608	-0.00700023	-0.00433992
14_0_6_Ar(N-H)_LJ	-0.157	-0.551	-0.234	-0.559	-0.338	-0.442	-0.583	-0.188	-0.178	-0.426	-0.266	-0.47		X14_0_6_Ar.N.H._LJ	-4.97275e-06	1147	7.80721e-07	2.73998e-06	1.16362e-06	2.77977e-06	1.68079e-06	2.19795e-06	2.89911e-06	9.34876e-07	8.85149e-07	2.11839e-06	1.32275e-06	2.33719e-06
14_0_6_SH_LJ	-0.317	-1.115	-0.474	-1.132	-0.684	-0.894	-1.18	-0.38	-0.361	-0.862	-0.539	-0.952		X14_0_6_SH_LJ	-1.01222e-05	1148	3.20872e-06	1.12862e-05	4.7979e-06	1.14583e-05	6.92356e-06	9.04921e-06	1.19441e-05	3.84642e-06	3.6541e-06	8.7253e-06	5.45584e-06	9.6363e-06
11_1_8_(H2O)HO_LJ	-0.25	-0.848	-0.409	-1.022	-0.562	-0.822	-1.028	-0.323	-0.299	-0.788	-0.468	-0.907		X11_1_8_.H2O.HO_LJ	-8.80089e-06	1149	2.20022e-06	7.46316e-06	3.59957e-06	8.99451e-06	4.9461e-06	7.23433e-06	9.04732e-06	2.84269e-06	2.63147e-06	6.9351e-06	4.11882e-06	7.98241e-06
9_0_2_O-H_LJ	-5.356	-36.133	-5.341	-65.613	-40.391	-45.309	-70.663	-5.415	-4.066	-33.321	-11.632	-31.496		X9_0_2_O.H_LJ	-7.66126e-05	1150	0.000410337	0.00276824	0.000409188	0.00502679	0.00309446	0.00347124	0.00541368	0.000414857	0.000311507	0.00255281	0.000891158	0.00241299
14_1_5_COO-_LJ	-0.181	-0.591	-0.478	-0.625	-0.392	-0.498	-0.664	-0.352	-0.339	-0.48	-0.312	-0.508		X14_1_5_COO._LJ	-1.03764e-05	1151	1.87812e-06	6.13244e-06	4.95991e-06	6.48524e-06	4.06754e-06	5.16744e-06	6.88992e-06	3.65249e-06	3.51759e-06	4.98066e-06	3.23743e-06	5.2712e-06
16_4_-3_Ar(N-H)_C	21.268	14.258	19.893	11.988	21.906	10.552	13.549	20.085	22.42	14.096	22.657	11.933		X16_4_.3_Ar.N.H._C	-0.000103646	1152	-0.00220435	-0.00147779	-0.00206184	-0.00124251	-0.00227048	-0.00109368	-0.00140431	-0.00208174	-0.00232375	-0.001461	-0.00234832	-0.00123681
11_4_5_SH_LJ	-0.694	-1.96	-1.647	-2.43	-1.577	-2.096	-2.581	-0.833	-0.842	-1.98	-1.403	-1.931		X11_4_5_SH_LJ	-3.41701e-05	1153	2.3714e-05	6.69733e-05	5.62781e-05	8.30332e-05	5.38862e-05	7.16204e-05	8.81929e-05	2.84637e-05	2.87712e-05	6.76567e-05	4.79406e-05	6.59824e-05
11_4_5_Ar(N-H)_LJ	-0.343	-0.968	-0.813	-1.2	-0.779	-1.035	-1.275	-0.412	-0.416	-0.978	-0.693	-0.954		X11_4_5_Ar.N.H._LJ	-1.68278e-05	1154	5.77192e-06	1.62893e-05	1.3681e-05	2.01933e-05	1.31088e-05	1.74167e-05	2.14554e-05	6.93304e-06	7.00035e-06	1.64575e-05	1.16616e-05	1.60537e-05
8_0_8_COO-_LJ	-0.844	-3.095	-1.906	-4.333	-2.07	-3.359	-4.216	-1.708	-1.456	-3.225	-1.718	-4.225		X8_0_8_COO._LJ	-4.23911e-05	1155	3.57781e-05	0.0001312	8.07975e-05	0.000183681	8.77496e-05	0.000142392	0.000178721	7.2404e-05	6.17215e-05	0.000136711	7.28279e-05	0.000179102
9_2_1_Ar(N-H)_C	30.937	29.523	30.085	27.6	31.11	12.393	30.144	31.011	31.132	30.304	30.91	27.126		X9_2_1_Ar.N.H._C	-0.000427937	1156	-0.0132391	-0.012634	-0.0128745	-0.0118111	-0.0133131	-0.00530342	-0.0128997	-0.0132707	-0.0133225	-0.0129682	-0.0132275	-0.0116082
9_4_3_O-H_LJ	-1.779	-5.292	-4.077	-6.643	-4.925	-6	-7.196	-1.261	-1.332	-5.559	-4.17	-4.865		X9_4_3_O.H_LJ	-0.000106733	1157	0.000189878	0.00056483	0.00043515	0.000709026	0.000525659	0.000640397	0.000768049	0.00013459	0.000142168	0.000593328	0.000445076	0.000519255
10_2_2_Ar(N-H)_LJ	-1.268	-4.79	-3.379	-6.594	-4.677	-5.308	-7.619	-1.725	-1.639	-4.694	-2.696	-4.124		X10_2_2_Ar.N.H._LJ	-6.05909e-05	1158	7.68293e-05	0.00029023	0.000204737	0.000399536	0.000283384	0.000321617	0.000461642	0.000104519	9.93085e-05	0.000284414	0.000163353	0.000249877
13_0_8_(H2O)HO_LJ	-0.142	-0.482	-0.219	-0.506	-0.293	-0.411	-0.519	-0.179	-0.169	-0.396	-0.245	-0.454		X13_0_8_.H2O.HO_LJ	-4.69873e-06	1159	6.67219e-07	2.26479e-06	1.02902e-06	2.37756e-06	1.37673e-06	1.93118e-06	2.43864e-06	8.41072e-07	7.94085e-07	1.8607e-06	1.15119e-06	2.13322e-06
14_6_-2_Ar(N-H)_C	21.707	14.602	18.827	12.424	23.075	12.148	14.317	21.181	22.866	15.185	24.534	12.51		X14_6_.2_Ar.N.H._C	-0.000119532	1160	-0.00259469	-0.00174541	-0.00225043	-0.00148507	-0.00275821	-0.00145208	-0.00171134	-0.00253181	-0.00273322	-0.0018151	-0.0029326	-0.00149535
10_2_2_SH_LJ	-2.567	-9.699	-6.841	-13.357	-9.475	-10.749	-15.436	-3.493	-3.317	-9.506	-5.459	-8.35		X10_2_2_SH_LJ	-0.000122473	1161	0.000314388	0.00118787	0.000837838	0.00163587	0.00116043	0.00131646	0.00189049	0.000427799	0.000406243	0.00116423	0.000668581	0.00102265
9_1_0_Ar(N-H)_C	31.06	30.477	30.783	29.208	31.181	9.982	30.557	31.075	31.236	30.582	30.993	28.357		X9_1_0_Ar.N.H._C	-0.000420326	1162	-0.0130553	-0.0128103	-0.0129389	-0.0122769	-0.0131062	-0.00419569	-0.0128439	-0.0130616	-0.0131293	-0.0128544	-0.0130272	-0.0119192
11_4_4_(H2O)HO_LJ	-0.4	-1.116	-1.136	-1.358	-0.935	-1.175	-1.467	-0.519	-0.531	-1.111	-0.815	-1.056		X11_4_4_.H2O.HO_LJ	-2.49169e-05	1163	9.96678e-06	2.78073e-05	2.83056e-05	3.38372e-05	2.32973e-05	2.92774e-05	3.65532e-05	1.29319e-05	1.32309e-05	2.76827e-05	2.03073e-05	2.63123e-05
9_2_7_SH_LJ	-1.198	-4.094	-2.059	-5.9	-3.129	-4.737	-5.795	-1.507	-1.372	-4.417	-2.561	-4.902		X9_2_7_SH_LJ	-4.88923e-05	1164	5.8573e-05	0.000200165	0.000100669	0.000288465	0.000152984	0.000231603	0.000283331	7.36807e-05	6.70803e-05	0.000215957	0.000125213	0.00023967
13_0_-2_Ar(N-H)_C	29.691	21.768	28.674	17.884	29.792	10.729	20.134	27.888	30.354	20.417	28.796	17.608		X13_0_.2_Ar.N.H._C	-0.00023528	1165	-0.00698571	-0.00512158	-0.00674643	-0.00420775	-0.00700947	-0.00252432	-0.00473714	-0.0065615	-0.0071417	-0.00480372	-0.00677513	-0.00414282
9_2_7_Ar(N-H)_LJ	-0.592	-2.022	-1.017	-2.914	-1.546	-2.34	-2.863	-0.744	-0.678	-2.182	-1.265	-2.421		X9_2_7_Ar.N.H._LJ	-2.4102e-05	1166	1.42684e-05	4.87342e-05	2.45117e-05	7.02331e-05	3.72616e-05	5.63986e-05	6.90039e-05	1.79319e-05	1.63411e-05	5.25905e-05	3.0489e-05	5.83508e-05
7_4_-1_Ar(N-H)_C	30.827	24.343	16.333	22.544	31.002	24.174	27.726	31.014	31.118	30.209	31.241	22.828		X7_4_.1_Ar.N.H._C	-0.00066485	1167	-0.0204953	-0.0161844	-0.010859	-0.0149884	-0.0206117	-0.0160721	-0.0184336	-0.0206197	-0.0206888	-0.0200845	-0.0207706	-0.0151772
13_6_-1_Ar(N-H)_C	22.937	15.583	18.955	13.499	24.827	12.974	15.616	22.929	24.322	16.607	26.092	13.662		X13_6_.1_Ar.N.H._C	-0.000150905	1168	-0.00346131	-0.00235155	-0.0028604	-0.00203707	-0.00374652	-0.00195784	-0.00235653	-0.0034601	-0.00367031	-0.00250608	-0.00393741	-0.00206166
16_2_-3_Ar(N-H)_C	22.688	15.438	21.717	12.891	23.139	10.195	14.459	21.225	24.059	14.867	23.206	12.775		X16_2_.3_Ar.N.H._C	-0.000118285	1169	-0.00268364	-0.00182608	-0.00256878	-0.00152481	-0.00273699	-0.00120591	-0.00171028	-0.00251059	-0.00284581	-0.00175854	-0.00274491	-0.00151108
12_2_3_Ar(N-H)_LJ	-0.455	-1.524	-0.954	-1.825	-1.215	-1.433	-2.018	-0.577	-0.557	-1.352	-0.864	-1.321		X12_2_3_Ar.N.H._LJ	-1.65247e-05	1170	7.51872e-06	2.51836e-05	1.57645e-05	3.01575e-05	2.00774e-05	2.36798e-05	3.33467e-05	9.53472e-06	9.20423e-06	2.23413e-05	1.42773e-05	2.18291e-05
12_2_3_SH_LJ	-0.921	-3.085	-1.93	-3.696	-2.459	-2.9	-4.086	-1.168	-1.127	-2.737	-1.749	-2.675		X12_2_3_SH_LJ	-3.33738e-05	1171	3.07373e-05	0.000102958	6.44115e-05	0.00012335	8.20663e-05	9.67841e-05	0.000136366	3.89806e-05	3.76123e-05	9.13442e-05	5.83708e-05	8.9275e-05
13_0_4_Ar(N-H)_LJ	-0.316	-1.288	-0.499	-1.391	-0.829	-1.012	-1.476	-0.404	-0.372	-0.966	-0.556	-1.044		X13_0_4_Ar.N.H._LJ	-9.72048e-06	1172	3.07167e-06	1.252e-05	4.85052e-06	1.35212e-05	8.05828e-06	9.83713e-06	1.43474e-05	3.92708e-06	3.61602e-06	9.38999e-06	5.40459e-06	1.01482e-05
13_0_4_SH_LJ	-0.64	-2.608	-1.01	-2.815	-1.678	-2.048	-2.988	-0.817	-0.754	-1.955	-1.126	-2.113		X13_0_4_SH_LJ	-1.96167e-05	1173	1.25547e-05	5.11604e-05	1.98129e-05	5.52211e-05	3.29169e-05	4.01751e-05	5.86148e-05	1.60269e-05	1.4791e-05	3.83507e-05	2.20884e-05	4.14502e-05
8_0_-1_Ar(N-H)_C	31.286	31.054	31.202	30.647	31.353	6.953	31.037	31.264	31.438	31.023	31.194	30.479		X8_0_.1_Ar.N.H._C	-0.000450568	1174	-0.0140965	-0.0139919	-0.0140586	-0.0138086	-0.0141267	-0.0031328	-0.0139843	-0.0140866	-0.014165	-0.013978	-0.014055	-0.0137329
14_4_0_Ar(N-H)_C	24.186	16.873	21.272	14.764	26.027	11.586	16.737	24.014	25.848	17.324	25.547	14.849		X14_4_0_Ar.N.H._C	-0.000162425	1175	-0.0039284	-0.00274059	-0.0034551	-0.00239804	-0.00422743	-0.00188185	-0.0027185	-0.00390047	-0.00419835	-0.00281385	-0.00414946	-0.00241184
12_3_1_Ar(N-H)_C	28.688	20.828	24.534	18.687	30.162	12.327	21.168	29.124	30.073	21.71	29.456	18.725		X12_3_1_Ar.N.H._C	-0.000300425	1176	-0.0086186	-0.00625726	-0.00737064	-0.00561405	-0.00906143	-0.00370334	-0.0063594	-0.00874959	-0.00903469	-0.00652224	-0.00884933	-0.00562547
13_1_8_COO-_LJ	-0.143	-0.453	-0.352	-0.497	-0.29	-0.411	-0.514	-0.271	-0.259	-0.397	-0.251	-0.44		X13_1_8_COO._LJ	-7.64653e-06	1177	1.09345e-06	3.46388e-06	2.69158e-06	3.80032e-06	2.21749e-06	3.14272e-06	3.93031e-06	2.07221e-06	1.98045e-06	3.03567e-06	1.91928e-06	3.36447e-06
15_4_-1_Ar(N-H)_C	22.79	15.665	20.594	13.482	24.133	11.039	15.257	22.204	24.212	15.812	24.116	13.52		X15_4_.1_Ar.N.H._C	-0.000133712	1178	-0.0030473	-0.0020946	-0.00275367	-0.00180271	-0.00322688	-0.00147605	-0.00204005	-0.00296895	-0.00323744	-0.00211426	-0.00322461	-0.00180779
7_1_3_(H2O)HO_LJ	-6.534	-37.414	-14.365	-49.692	-19.307	-56.227	-48.413	-12.391	-10.052	-41.073	-19.388	-38.688		X7_1_3_.H2O.HO_LJ	-0.000675082	1179	0.00441099	0.0252575	0.00969755	0.0335462	0.0130338	0.0379578	0.0326827	0.00836494	0.00678592	0.0277276	0.0130885	0.0261176
14_2_5_(H2O)HO_LJ	-0.155	-0.462	-0.292	-0.499	-0.322	-0.411	-0.535	-0.198	-0.195	-0.397	-0.271	-0.41		X14_2_5_.H2O.HO_LJ	-5.282e-06	1180	8.1871e-07	2.44028e-06	1.54234e-06	2.63572e-06	1.7008e-06	2.1709e-06	2.82587e-06	1.04584e-06	1.02999e-06	2.09695e-06	1.43142e-06	2.16562e-06
9_0_0_SH_LJ	-8.093	-44.598	-16.559	-63.074	-41.502	-57.314	-73.666	-13.02	-10.896	-45.13	-16.243	-33.278		X9_0_0_SH_LJ	-0.000339895	1181	0.00275077	0.0151586	0.00562832	0.0214385	0.0141063	0.0194807	0.0250387	0.00442543	0.0037035	0.0153395	0.00552091	0.011311
11_5_1_Ar(N-H)_C	27.277	19.02	20.785	17.455	29.622	14.585	20.094	28.52	29.548	21.221	29.332	17.695		X11_5_1_Ar.N.H._C	-0.000288138	1182	-0.00785954	-0.00548039	-0.00598895	-0.00502945	-0.00853523	-0.00420249	-0.00578985	-0.0082177	-0.0085139	-0.00611458	-0.00845167	-0.0050986
13_2_7_(H2O)HO_LJ	-0.151	-0.458	-0.269	-0.518	-0.313	-0.43	-0.54	-0.191	-0.185	-0.414	-0.27	-0.443		X13_2_7_.H2O.HO_LJ	-5.10277e-06	1183	7.70518e-07	2.33707e-06	1.37264e-06	2.64323e-06	1.59717e-06	2.19419e-06	2.7555e-06	9.74629e-07	9.44012e-07	2.11255e-06	1.37775e-06	2.26053e-06
14_1_6_SH_LJ	-0.299	-0.962	-0.475	-1.016	-0.628	-0.823	-1.067	-0.356	-0.343	-0.793	-0.516	-0.854		X14_1_6_SH_LJ	-9.17647e-06	1184	2.74376e-06	8.82776e-06	4.35882e-06	9.32329e-06	5.76282e-06	7.55223e-06	9.79129e-06	3.26682e-06	3.14753e-06	7.27694e-06	4.73506e-06	7.8367e-06
14_1_6_Ar(N-H)_LJ	-0.148	-0.475	-0.235	-0.502	-0.31	-0.406	-0.527	-0.176	-0.169	-0.392	-0.255	-0.422		X14_1_6_Ar.N.H._LJ	-4.51022e-06	1185	6.67512e-07	2.14235e-06	1.0599e-06	2.26413e-06	1.39817e-06	1.83115e-06	2.37688e-06	7.93798e-07	7.62227e-07	1.76801e-06	1.15011e-06	1.90331e-06
15_3_-1_Ar(N-H)_C	23.654	16.443	21.722	14.09	24.936	10.794	15.884	22.913	25.215	16.345	24.478	14.087		X15_3_.1_Ar.N.H._C	-0.000142689	1186	-0.00337517	-0.00234624	-0.00309949	-0.00201049	-0.0035581	-0.00154019	-0.00226648	-0.00326944	-0.00359791	-0.00233225	-0.00349275	-0.00201006
13_2_0_Ar(N-H)_C	27.999	20.392	25.319	17.678	28.674	11.306	19.956	27.589	29.525	20.338	28.173	17.617		X13_2_0_Ar.N.H._C	-0.000266974	1187	-0.007475	-0.00544413	-0.00675951	-0.00471956	-0.00765521	-0.00301841	-0.00532773	-0.00736554	-0.0078824	-0.00542972	-0.00752146	-0.00470328
12_1_8_(H2O)HO_LJ	-0.181	-0.597	-0.297	-0.684	-0.388	-0.557	-0.698	-0.232	-0.218	-0.536	-0.328	-0.605		X12_1_8_.H2O.HO_LJ	-6.07039e-06	1188	1.09874e-06	3.62402e-06	1.80291e-06	4.15215e-06	2.35531e-06	3.38121e-06	4.23713e-06	1.40833e-06	1.32335e-06	3.25373e-06	1.99109e-06	3.67259e-06
14_0_5_Ar(N-H)_LJ	-0.185	-0.67	-0.282	-0.681	-0.415	-0.528	-0.719	-0.225	-0.213	-0.509	-0.314	-0.553		X14_0_5_Ar.N.H._LJ	-5.7054e-06	1189	1.0555e-06	3.82262e-06	1.60892e-06	3.88538e-06	2.36774e-06	3.01245e-06	4.10219e-06	1.28372e-06	1.21525e-06	2.90405e-06	1.7915e-06	3.15509e-06
14_0_5_SH_LJ	-0.374	-1.356	-0.572	-1.379	-0.84	-1.068	-1.455	-0.456	-0.432	-1.03	-0.637	-1.119		X14_0_5_SH_LJ	-1.16334e-05	1190	4.35091e-06	1.5775e-05	6.65433e-06	1.60425e-05	9.7721e-06	1.24245e-05	1.69267e-05	5.30485e-06	5.02565e-06	1.19825e-05	7.41051e-06	1.30178e-05
7_3_2_(H2O)HO_LJ	-4.044	-15.613	-25.618	-19.613	-16.141	-19.768	-20.698	-5.783	-6.283	-17.532	-12.009	-12.702		X7_3_2_.H2O.HO_LJ	-0.000890594	1191	0.00360156	0.0139048	0.0228152	0.0174672	0.0143751	0.0176053	0.0184335	0.0051503	0.0055956	0.0156139	0.0106951	0.0113123
11_6_-1_Ar(N-H)_C	25.023	17.042	18.411	14.836	27.486	15.308	17.525	25.616	26.77	18.999	29.83	15.082		X11_6_.1_Ar.N.H._C	-0.000217983	1192	-0.00545459	-0.00371487	-0.00401329	-0.003234	-0.00599148	-0.00333689	-0.00382015	-0.00558386	-0.00583541	-0.00414146	-0.00650244	-0.00328762
9_1_8_COO-_LJ	-0.521	-1.813	-1.275	-2.497	-1.253	-1.993	-2.478	-1.04	-0.927	-1.901	-1.054	-2.247		X9_1_8_COO._LJ	-2.75648e-05	1193	1.43613e-05	4.9975e-05	3.51451e-05	6.88293e-05	3.45387e-05	5.49366e-05	6.83055e-05	2.86674e-05	2.55526e-05	5.24007e-05	2.90533e-05	6.19381e-05
13_3_5_SH_LJ	-0.411	-1.173	-0.802	-1.338	-0.874	-1.122	-1.432	-0.49	-0.486	-1.076	-0.753	-1.088		X13_3_5_SH_LJ	-1.47218e-05	1194	6.05068e-06	1.72687e-05	1.18069e-05	1.96978e-05	1.28669e-05	1.65179e-05	2.10817e-05	7.2137e-06	7.15481e-06	1.58407e-05	1.10855e-05	1.60174e-05
13_3_5_Ar(N-H)_LJ	-0.203	-0.58	-0.396	-0.661	-0.432	-0.554	-0.707	-0.242	-0.24	-0.532	-0.372	-0.537		X13_3_5_Ar.N.H._LJ	-7.31115e-06	1195	1.48416e-06	4.24047e-06	2.89522e-06	4.83267e-06	3.15842e-06	4.05038e-06	5.16899e-06	1.7693e-06	1.75468e-06	3.88953e-06	2.71975e-06	3.92609e-06
14_1_5_Ar(N-H)_LJ	-0.174	-0.571	-0.285	-0.603	-0.378	-0.481	-0.64	-0.21	-0.202	-0.463	-0.301	-0.491		X14_1_5_Ar.N.H._LJ	-5.36719e-06	1196	9.33891e-07	3.06467e-06	1.52965e-06	3.23642e-06	2.0288e-06	2.58162e-06	3.435e-06	1.12711e-06	1.08417e-06	2.48501e-06	1.61552e-06	2.63529e-06
14_1_5_SH_LJ	-0.353	-1.155	-0.576	-1.22	-0.766	-0.973	-1.297	-0.425	-0.409	-0.938	-0.609	-0.993		X14_1_5_SH_LJ	-1.06774e-05	1197	3.76912e-06	1.23324e-05	6.15017e-06	1.30264e-05	8.17887e-06	1.03891e-05	1.38486e-05	4.53789e-06	4.36705e-06	1.00154e-05	6.50252e-06	1.06026e-05
12_1_5_O-H_LJ	-0.609	-2.309	-0.59	-2.744	-1.657	-2.034	-2.778	-0.447	-0.412	-1.921	-1.139	-2.111		X12_1_5_O.H_LJ	-1.565e-05	1198	9.53086e-06	3.61359e-05	9.23351e-06	4.29436e-05	2.59321e-05	3.18321e-05	4.34757e-05	6.99555e-06	6.4478e-06	3.00637e-05	1.78254e-05	3.30372e-05
13_3_4_(H2O)HO_LJ	-0.229	-0.65	-0.51	-0.735	-0.497	-0.615	-0.801	-0.296	-0.296	-0.591	-0.422	-0.584		X13_3_4_.H2O.HO_LJ	-9.503e-06	1199	2.17619e-06	6.17695e-06	4.84653e-06	6.98471e-06	4.72299e-06	5.84435e-06	7.61191e-06	2.81289e-06	2.81289e-06	5.61627e-06	4.01027e-06	5.54975e-06
14_1_7_(H2O)HO_LJ	-0.119	-0.373	-0.198	-0.394	-0.24	-0.325	-0.412	-0.15	-0.145	-0.314	-0.205	-0.341		X14_1_7_.H2O.HO_LJ	-3.82669e-06	1200	4.55376e-07	1.42736e-06	7.57685e-07	1.50772e-06	9.18406e-07	1.24367e-06	1.5766e-06	5.74004e-07	5.5487e-07	1.20158e-06	7.84471e-07	1.3049e-06
10_3_2_Ar(N-H)_LJ	-1.044	-3.3	-3.455	-4.143	-3.129	-3.595	-4.777	-1.334	-1.353	-3.31	-2.261	-2.858		X10_3_2_Ar.N.H._LJ	-7.56962e-05	1201	7.90268e-05	0.000249797	0.00026153	0.000313609	0.000236853	0.000272128	0.000361601	0.000100979	0.000102417	0.000250554	0.000171149	0.00021634
10_3_2_SH_LJ	-2.113	-6.681	-6.996	-8.39	-6.337	-7.278	-9.673	-2.7	-2.739	-6.702	-4.578	-5.786		X10_3_2_SH_LJ	-0.000153354	1202	0.000324036	0.00102456	0.00107286	0.00128664	0.000971802	0.00111611	0.00148339	0.000414055	0.000420036	0.00102778	0.000702053	0.000887304
3_1_-2_Ar(N-H)_C	31.756	31.821	31.804	30.919	31.399	31.448	30.933	31.805	31.957	31.54	31.911	31.03		X3_1_.2_Ar.N.H._C	1.27455e-05	1203	0.000404746	0.000405575	0.000405358	0.000394078	0.000400196	0.000400821	0.000394257	0.000405371	0.000407308	0.000401993	0.000406722	0.000395493
2_1_1_Ar(N-H)_C	31.915	-0.738	31.628	31.583	31.81	31.611	31.739	31.931	32.012	31.729	31.635	31.655		X2_1_1_Ar.N.H._C	-0.000597078	1204	-0.0190558	0.000440644	-0.0188844	-0.0188575	-0.0189931	-0.0188742	-0.0189507	-0.0190653	-0.0191137	-0.0189447	-0.0188886	-0.0189005
14_2_6_(H2O)HO_LJ	-0.132	-0.39	-0.24	-0.422	-0.267	-0.352	-0.448	-0.167	-0.164	-0.339	-0.23	-0.356		X14_2_6_.H2O.HO_LJ	-4.38589e-06	1205	5.78937e-07	1.7105e-06	1.05261e-06	1.85085e-06	1.17103e-06	1.54383e-06	1.96488e-06	7.32443e-07	7.19286e-07	1.48682e-06	1.00875e-06	1.56138e-06
14_3_0_Ar(N-H)_C	25.199	17.834	22.623	15.525	27.009	11.243	17.526	24.859	27.028	17.991	25.966	15.559		X14_3_0_Ar.N.H._C	-0.000172937	1206	-0.00435785	-0.00308417	-0.00391237	-0.00268485	-0.00467087	-0.00194434	-0.0030309	-0.00429905	-0.00467415	-0.00311132	-0.0044905	-0.00269073
2_4_4_Ar(N-H)_LJ	-8.579	-54.14	-24.212	33.295	-17.194	33.731	32.599	-8.943	-10.273	31.683	-26.947	-62.783		X2_4_4_Ar.N.H._LJ	-0.00223562	1207	0.0191793	0.121036	0.0541287	-0.0744348	0.0384392	-0.0754096	-0.0728788	0.0199931	0.0229665	-0.070831	0.0602431	0.140359
12_3_3_(H2O)HO_LJ	-0.383	-1.122	-0.975	-1.314	-0.919	-1.095	-1.463	-0.506	-0.507	-1.042	-0.738	-0.993		X12_3_3_.H2O.HO_LJ	-1.86706e-05	1208	7.15083e-06	2.09484e-05	1.82038e-05	2.45331e-05	1.71583e-05	2.04443e-05	2.73151e-05	9.44731e-06	9.46598e-06	1.94547e-05	1.37789e-05	1.85399e-05
2_4_4_SH_LJ	-17.376	-110.116	-49.091	33.587	-34.827	34.024	32.893	-18.112	-20.811	32.046	-58.26	-128.857		X2_4_4_SH_LJ	-0.00399587	1209	0.0694322	0.440009	0.196161	-0.134209	0.139164	-0.135955	-0.131436	0.0723731	0.0831579	-0.128051	0.232799	0.514895
14_1_7_COO-_LJ	-0.128	-0.401	-0.321	-0.424	-0.258	-0.35	-0.443	-0.244	-0.235	-0.338	-0.22	-0.367		X14_1_7_COO._LJ	-7.03872e-06	1210	9.00957e-07	2.82253e-06	2.25943e-06	2.98442e-06	1.81599e-06	2.46355e-06	3.11815e-06	1.71745e-06	1.6541e-06	2.37909e-06	1.54852e-06	2.58321e-06
10_1_8_(H2O)HO_LJ	-0.347	-1.201	-0.566	-1.538	-0.814	-1.226	-1.529	-0.455	-0.413	-1.172	-0.674	-1.373		X10_1_8_.H2O.HO_LJ	-1.2259e-05	1211	4.25388e-06	1.47231e-05	6.93861e-06	1.88544e-05	9.97884e-06	1.50296e-05	1.8744e-05	5.57785e-06	5.06298e-06	1.43676e-05	8.26258e-06	1.68316e-05
13_3_6_(H2O)HO_LJ	-0.164	-0.467	-0.327	-0.536	-0.339	-0.453	-0.568	-0.208	-0.206	-0.435	-0.3	-0.447		X13_3_6_.H2O.HO_LJ	-6.06723e-06	1212	9.95026e-07	2.8334e-06	1.98398e-06	3.25204e-06	2.05679e-06	2.74846e-06	3.44619e-06	1.26198e-06	1.24985e-06	2.63925e-06	1.82017e-06	2.71205e-06
14_0_7_SH_LJ	-0.265	-0.894	-0.388	-0.909	-0.544	-0.734	-0.943	-0.312	-0.298	-0.709	-0.448	-0.791		X14_0_7_SH_LJ	-8.03268e-06	1213	2.12866e-06	7.18122e-06	3.11668e-06	7.30171e-06	4.36978e-06	5.89599e-06	7.57482e-06	2.5062e-06	2.39374e-06	5.69517e-06	3.59864e-06	6.35385e-06
14_0_7_Ar(N-H)_LJ	-0.131	-0.442	-0.192	-0.449	-0.269	-0.363	-0.466	-0.154	-0.147	-0.35	-0.221	-0.391		X14_0_7_Ar.N.H._LJ	-3.98302e-06	1214	5.21776e-07	1.7605e-06	7.64741e-07	1.78838e-06	1.07143e-06	1.44584e-06	1.85609e-06	6.13386e-07	5.85505e-07	1.39406e-06	8.80248e-07	1.55736e-06
2_4_4_COO-_LJ	-8.917	-57.452	-41.271	33.217	-17.876	33.665	32.446	-15.08	-17.37	30.835	-37.481	-69.616		X2_4_4_COO._LJ	-0.0027508	1215	0.0245289	0.158039	0.113528	-0.0913734	0.0491734	-0.0926058	-0.0892526	0.0414821	0.0477814	-0.084821	0.103103	0.1915
10_2_2_COO-_LJ	-1.315	-4.971	-5.678	-6.857	-4.866	-5.51	-7.928	-2.899	-2.752	-4.873	-2.796	-4.279		X10_2_2_COO._LJ	-0.000120888	1216	0.000158968	0.000600936	0.000686404	0.000828932	0.000588243	0.000666095	0.000958403	0.000350455	0.000332685	0.000589089	0.000338004	0.000517281
11_0_9_COO-_LJ	-0.222	-0.76	-0.504	-0.867	-0.463	-0.707	-0.881	-0.422	-0.39	-0.685	-0.4	-0.813		X11_0_9_COO._LJ	-1.08612e-05	1217	2.4112e-06	8.25454e-06	5.47406e-06	9.4167e-06	5.02875e-06	7.6789e-06	9.56875e-06	4.58344e-06	4.23588e-06	7.43995e-06	4.3445e-06	8.83019e-06
14_0_8_COO-_LJ	-0.112	-0.361	-0.261	-0.368	-0.218	-0.305	-0.383	-0.21	-0.201	-0.295	-0.188	-0.33		X14_0_8_COO._LJ	-5.7097e-06	1218	6.39486e-07	2.0612e-06	1.49023e-06	2.10117e-06	1.24471e-06	1.74146e-06	2.18681e-06	1.19904e-06	1.14765e-06	1.68436e-06	1.07342e-06	1.8842e-06
11_0_3_(H2O)HO_LJ	-0.867	-4.518	-1.541	-6.143	-3.486	-3.878	-6.523	-1.347	-1.147	-3.506	-1.665	-3.759		X11_0_3_.H2O.HO_LJ	-2.05423e-05	1219	1.78102e-05	9.28103e-05	3.16557e-05	0.000126192	7.16106e-05	7.96632e-05	0.000133998	2.76705e-05	2.35621e-05	7.20214e-05	3.4203e-05	7.72187e-05
10_1_0_Ar(N-H)_C	30.875	29.368	30.528	25.642	31.032	10.75	29.26	30.873	31.08	29.471	30.797	25.086		X10_1_0_Ar.N.H._C	-0.000448188	1220	-0.0138378	-0.0131624	-0.0136823	-0.0114924	-0.0139082	-0.00481802	-0.013114	-0.0138369	-0.0139297	-0.0132085	-0.0138028	-0.0112432
12_5_1_Ar(N-H)_C	25.803	17.981	20.705	16.3	28.569	13.449	18.655	26.625	27.76	19.561	28.186	16.518		X12_5_1_Ar.N.H._C	-0.000213867	1221	-0.00551841	-0.00384554	-0.00442811	-0.00348603	-0.00610996	-0.0028763	-0.00398969	-0.00569421	-0.00593695	-0.00418345	-0.00602805	-0.00353265
12_3_3_SH_LJ	-0.804	-2.355	-1.904	-2.758	-1.929	-2.299	-3.071	-0.988	-0.99	-2.189	-1.55	-2.084		X12_3_3_SH_LJ	-3.53447e-05	1222	2.84172e-05	8.32369e-05	6.72964e-05	9.74808e-05	6.818e-05	8.12576e-05	0.000108544	3.49206e-05	3.49913e-05	7.73697e-05	5.47844e-05	7.36585e-05
12_3_3_Ar(N-H)_LJ	-0.397	-1.164	-0.94	-1.362	-0.953	-1.136	-1.517	-0.488	-0.489	-1.081	-0.766	-1.03		X12_3_3_Ar.N.H._LJ	-1.74667e-05	1223	6.93428e-06	2.03312e-05	1.64187e-05	2.37896e-05	1.66458e-05	1.98422e-05	2.6497e-05	8.52375e-06	8.54122e-06	1.88815e-05	1.33795e-05	1.79907e-05
16_3_-2_Ar(N-H)_C	22.216	15.151	20.805	12.847	23.075	10.333	14.442	21.185	23.539	14.883	23.043	12.811		X16_3_.2_Ar.N.H._C	-0.000117761	1224	-0.00261617	-0.00178419	-0.00245001	-0.00151287	-0.00271733	-0.00121682	-0.0017007	-0.00249476	-0.00277197	-0.00175263	-0.00271356	-0.00150863
12_0_9_COO-_LJ	-0.164	-0.546	-0.374	-0.597	-0.33	-0.492	-0.612	-0.309	-0.289	-0.477	-0.287	-0.553		X12_0_9_COO._LJ	-8.0497e-06	1225	1.32015e-06	4.39513e-06	3.01059e-06	4.80567e-06	2.6564e-06	3.96045e-06	4.92641e-06	2.48736e-06	2.32636e-06	3.83971e-06	2.31026e-06	4.45148e-06
11_1_8_SH_LJ	-0.525	-1.781	-0.798	-2.147	-1.181	-1.726	-2.159	-0.632	-0.584	-1.654	-0.983	-1.905		X11_1_8_SH_LJ	-1.6883e-05	1226	8.86355e-06	3.00686e-05	1.34726e-05	3.62477e-05	1.99388e-05	2.914e-05	3.64503e-05	1.067e-05	9.85965e-06	2.79244e-05	1.65959e-05	3.2162e-05
11_1_8_Ar(N-H)_LJ	-0.259	-0.88	-0.394	-1.06	-0.583	-0.852	-1.066	-0.312	-0.289	-0.817	-0.486	-0.941		X11_1_8_Ar.N.H._LJ	-8.35059e-06	1227	2.1628e-06	7.34852e-06	3.29013e-06	8.85162e-06	4.86839e-06	7.1147e-06	8.90173e-06	2.60538e-06	2.41332e-06	6.82243e-06	4.05839e-06	7.8579e-06
13_2_7_COO-_LJ	-0.162	-0.492	-0.436	-0.557	-0.337	-0.462	-0.581	-0.31	-0.3	-0.445	-0.291	-0.476		X13_2_7_COO._LJ	-9.43854e-06	1228	1.52904e-06	4.64376e-06	4.1152e-06	5.25726e-06	3.18079e-06	4.3606e-06	5.48379e-06	2.92595e-06	2.83156e-06	4.20015e-06	2.74661e-06	4.49274e-06
10_2_1_Ar(N-H)_C	30.726	26.839	29.662	24.526	30.957	12.187	27.816	30.8	30.969	28.266	30.698	24.242		X10_2_1_Ar.N.H._C	-0.00042189	1229	-0.012963	-0.0113231	-0.0125141	-0.0103473	-0.0130604	-0.00514157	-0.0117353	-0.0129942	-0.0130655	-0.0119251	-0.0129512	-0.0102275
10_5_1_Ar(N-H)_C	28.866	20.04	20.486	18.704	30.39	16.006	21.665	29.83	30.182	23.095	30.403	18.978		X10_5_1_Ar.N.H._C	-0.00039153	1230	-0.0113019	-0.00784626	-0.00802088	-0.00732318	-0.0118986	-0.00626683	-0.0084825	-0.0116793	-0.0118172	-0.00904238	-0.0119037	-0.00743045
15_1_-2_Ar(N-H)_C	25.039	17.588	23.933	14.715	25.845	10.315	16.487	23.651	26.782	16.808	24.951	14.591		X15_1_.2_Ar.N.H._C	-0.000147608	1231	-0.00369595	-0.00259612	-0.0035327	-0.00217205	-0.00381492	-0.00152257	-0.00243361	-0.00349107	-0.00395323	-0.00248099	-0.00368296	-0.00215374
8_2_1_Ar(N-H)_LJ	-4.109	-17.336	-17.322	-23.51	-18.931	-24.908	-29.764	-5.872	-5.796	-19.92	-10.257	-13.573		X8_2_1_Ar.N.H._LJ	-0.000410171	1232	0.00168539	0.00711072	0.00710498	0.00964311	0.00776494	0.0102165	0.0122083	0.00240852	0.00237735	0.0081706	0.00420712	0.00556725
16_5_-3_Ar(N-H)_C	20.508	13.638	18.966	11.501	21.261	10.663	13.04	19.479	21.537	13.643	22.274	11.483		X16_5_.3_Ar.N.H._C	-9.38544e-05	1233	-0.00192477	-0.00127999	-0.00178004	-0.00107942	-0.00199544	-0.00100077	-0.00122386	-0.00182819	-0.00202134	-0.00128046	-0.00209051	-0.00107773
16_4_-2_Ar(N-H)_C	21.483	14.523	19.87	12.36	22.419	10.509	13.943	20.591	22.693	14.456	22.732	12.356		X16_4_.2_Ar.N.H._C	-0.000109936	1234	-0.00236176	-0.0015966	-0.00218443	-0.00135881	-0.00246466	-0.00115532	-0.00153284	-0.00226369	-0.00249478	-0.00158923	-0.00249907	-0.00135837
14_0_4_COO-_LJ	-0.222	-0.819	-0.563	-0.833	-0.512	-0.637	-0.899	-0.443	-0.42	-0.615	-0.377	-0.652		X14_0_4_COO._LJ	-1.18272e-05	1235	2.62563e-06	9.68644e-06	6.65869e-06	9.85202e-06	6.0555e-06	7.53389e-06	1.06326e-05	5.23943e-06	4.9674e-06	7.2737e-06	4.45884e-06	7.7113e-06
15_6_-3_Ar(N-H)_C	20.556	13.651	18.528	11.482	21.503	11.395	13.157	19.655	21.531	13.915	23.056	11.503		X15_6_.3_Ar.N.H._C	-9.44705e-05	1236	-0.00194194	-0.00128962	-0.00175035	-0.00108471	-0.0020314	-0.00107649	-0.00124295	-0.00185682	-0.00203404	-0.00131456	-0.00217811	-0.00108669
6_0_2_Ar(N-H)_LJ	-26.647	32.836	-43.482	35.296	35.589	34.73	35.16	-47.537	-41.359	33.36	-72.92	12.518		X6_0_2_Ar.N.H._LJ	0.00181282	1237	-0.0483061	0.0595256	-0.0788249	0.0639852	0.0645163	0.0629591	0.0637386	-0.0861758	-0.0749763	0.0604755	-0.132191	0.0226928
9_5_0_Ar(N-H)_C	29.386	20.697	18.76	19.098	30.587	18.246	22.623	30.38	30.536	24.707	30.78	19.395		X9_5_0_Ar.N.H._C	-0.000462764	1238	-0.0135988	-0.00957783	-0.00868145	-0.00883787	-0.0141546	-0.00844359	-0.0104691	-0.0140588	-0.014131	-0.0114335	-0.0142439	-0.00897531
6_0_2_SH_LJ	-54.058	33.13	-88.241	35.589	35.882	35.023	35.453	-98.254	-84.204	33.652	-149.469	5.939		X6_0_2_SH_LJ	0.00237469	1239	-0.128371	0.0786735	-0.209545	0.0845128	0.0852086	0.0831688	0.0841899	-0.233323	-0.199958	0.0799131	-0.354943	0.0141033
12_1_3_(H2O)HO_LJ	-0.493	-1.923	-0.982	-2.329	-1.458	-1.702	-2.561	-0.696	-0.645	-1.596	-0.92	-1.615		X12_1_3_.H2O.HO_LJ	-1.51848e-05	1240	7.48611e-06	2.92004e-05	1.49115e-05	3.53654e-05	2.21395e-05	2.58445e-05	3.88883e-05	1.05686e-05	9.7942e-06	2.4235e-05	1.397e-05	2.45235e-05
15_0_-3_Ar(N-H)_C	25.425	17.744	24.838	14.597	25.746	10.144	16.301	23.551	27.183	16.59	24.946	14.399		X15_0_.3_Ar.N.H._C	-0.000143257	1241	-0.0036423	-0.00254195	-0.00355821	-0.00209112	-0.00368828	-0.00145319	-0.00233523	-0.00337384	-0.00389414	-0.00237663	-0.00357368	-0.00206275
14_5_0_Ar(N-H)_C	23.144	15.92	19.964	13.985	25.04	11.841	15.914	23.135	24.625	16.605	25.035	14.124		X14_5_0_Ar.N.H._C	-0.000148844	1242	-0.00344484	-0.00236959	-0.00297152	-0.00208158	-0.00372705	-0.00176246	-0.0023687	-0.0034435	-0.00366528	-0.00247155	-0.00372631	-0.00210227
11_0_3_Ar(N-H)_LJ	-0.9	-4.677	-1.486	-6.319	-3.597	-4.016	-6.71	-1.299	-1.106	-3.63	-1.727	-3.891		X11_0_3_Ar.N.H._LJ	-1.93602e-05	1243	1.74242e-05	9.05476e-05	2.87692e-05	0.000122337	6.96386e-05	7.77505e-05	0.000129907	2.51489e-05	2.14124e-05	7.02775e-05	3.3435e-05	7.53305e-05
15_5_-1_Ar(N-H)_C	21.898	14.881	19.486	12.853	23.318	11.22	14.596	21.467	23.17	15.23	23.672	12.935		X15_5_.1_Ar.N.H._C	-0.000122511	1244	-0.00268275	-0.00182309	-0.00238725	-0.00157464	-0.00285672	-0.00137458	-0.00178817	-0.00262995	-0.00283858	-0.00186585	-0.00290009	-0.00158468
11_0_3_SH_LJ	-1.821	-9.47	-3.008	-12.802	-7.285	-8.131	-13.594	-2.629	-2.24	-7.35	-3.495	-7.878		X11_0_3_SH_LJ	-3.90362e-05	1245	7.10849e-05	0.000369673	0.000117421	0.000499742	0.000284379	0.000317403	0.000530658	0.000102626	8.74411e-05	0.000286916	0.000136432	0.000307527
2_4_4_O-H_LJ	-14.478	-95.034	-23.718	33.321	-29.032	33.784	32.435	-8.66	-9.977	-6.186	-74.917	-119.503		X2_4_4_O.H_LJ	-0.00299787	1246	0.0434031	0.284899	0.0711034	-0.0998919	0.087034	-0.10128	-0.0972358	0.0259615	0.0299097	0.0185448	0.224591	0.358254
0_7_-2_SH_LJ	-110.043	33.555	32.043	35.062	34.298	35.258	34.448	-106.384	34.766	33.674	-159.135	33.481		X0_7_.2_SH_LJ	0.00920208	1247	-1.01262	0.308776	0.294862	0.322643	0.315613	0.324447	0.316993	-0.978954	0.319919	0.309871	-1.46437	0.308095
0_7_-2_Ar(N-H)_LJ	-53.602	33.262	31.678	34.769	34.006	34.965	34.156	-52.423	34.474	33.381	-75.421	33.189		X0_7_.2_Ar.N.H._LJ	0.00556614	1248	-0.298356	0.185141	0.176324	0.193529	0.189282	0.19462	0.190117	-0.291794	0.191887	0.185803	-0.419804	0.184735
8_2_1_SH_LJ	-8.319	-35.146	-35.104	-47.736	-38.522	-50.553	-60.555	-11.891	-11.737	-40.401	-20.771	-27.494		X8_2_1_SH_LJ	-0.000826347	1249	0.00687438	0.0290428	0.0290081	0.0394465	0.0318325	0.0417743	0.0500394	0.00982609	0.00969883	0.0333852	0.017164	0.0227196
13_0_8_SH_LJ	-0.298	-1.012	-0.428	-1.063	-0.615	-0.863	-1.09	-0.35	-0.33	-0.832	-0.514	-0.953		X13_0_8_SH_LJ	-9.01043e-06	1250	2.68511e-06	9.11856e-06	3.85646e-06	9.57809e-06	5.54142e-06	7.776e-06	9.82137e-06	3.15365e-06	2.97344e-06	7.49668e-06	4.63136e-06	8.58694e-06
13_0_8_Ar(N-H)_LJ	-0.147	-0.5	-0.211	-0.525	-0.304	-0.426	-0.538	-0.173	-0.163	-0.411	-0.254	-0.471		X13_0_8_Ar.N.H._LJ	-4.48219e-06	1251	6.58882e-07	2.2411e-06	9.45743e-07	2.35315e-06	1.36259e-06	1.90941e-06	2.41142e-06	7.75419e-07	7.30597e-07	1.84218e-06	1.13848e-06	2.11111e-06
6_0_2_COO-_LJ	-27.918	32.729	-74.744	35.24	35.534	34.672	35.105	-95.989	-73.265	33.282	-80.36	-36.974		X6_0_2_COO._LJ	0.0010497	1252	-0.0293054	0.0343555	-0.0784586	0.0369913	0.0372999	0.0363951	0.0368496	-0.100759	-0.0769061	0.034936	-0.0843537	-0.0388115
2_4_4_(H2O)HO_LJ	-8.314	-54.732	-25.298	33.056	-16.673	33.526	32.1	-9.291	-10.688	-9.471	-44.283	-69.206		X2_4_4_.H2O.HO_LJ	-0.00225113	1253	0.0187159	0.123209	0.0569491	-0.0744134	0.0375331	-0.0754715	-0.0722613	0.0209153	0.0240601	0.0213205	0.0996869	0.155792
13_3_4_SH_LJ	-0.481	-1.365	-0.995	-1.543	-1.043	-1.292	-1.683	-0.578	-0.578	-1.241	-0.886	-1.227		X13_3_4_SH_LJ	-1.78131e-05	1254	8.56811e-06	2.43149e-05	1.77241e-05	2.74856e-05	1.85791e-05	2.30146e-05	2.99795e-05	1.0296e-05	1.0296e-05	2.21061e-05	1.57824e-05	2.18567e-05
13_3_4_Ar(N-H)_LJ	-0.238	-0.674	-0.492	-0.762	-0.515	-0.638	-0.831	-0.286	-0.285	-0.613	-0.438	-0.606		X13_3_4_Ar.N.H._LJ	-8.78785e-06	1255	2.09151e-06	5.92301e-06	4.32362e-06	6.69634e-06	4.52574e-06	5.60665e-06	7.3027e-06	2.51332e-06	2.50454e-06	5.38695e-06	3.84908e-06	5.32544e-06
11_2_6_O-H_LJ	-0.636	-2.171	-0.654	-2.754	-1.648	-2.157	-2.743	-0.456	-0.427	-2.03	-1.252	-2.21		X11_2_6_O.H_LJ	-1.77038e-05	1256	1.12596e-05	3.84348e-05	1.15783e-05	4.87561e-05	2.91758e-05	3.8187e-05	4.85614e-05	8.07291e-06	7.5595e-06	3.59386e-05	2.21651e-05	3.91253e-05
9_0_-1_Ar(N-H)_C	31.137	30.762	31.042	29.721	31.221	9.014	30.656	31.098	31.299	30.649	31.037	28.705		X9_0_.1_Ar.N.H._C	-0.00042051	1257	-0.0130934	-0.0129357	-0.0130535	-0.012498	-0.0131287	-0.00379048	-0.0128911	-0.013077	-0.0131615	-0.0128882	-0.0130514	-0.0120707
0_1_5_Ar(N-H)_C	31.536	31.518	31.438	32.066	31.622	31.72	31.714	31.629	31.511	31.868	31.487	32.118		X0_1_5_Ar.N.H._C	7.76059e-06	1258	0.000244738	0.000244598	0.000243978	0.000248851	0.000245406	0.000246166	0.000246119	0.00024546	0.000244544	0.000247315	0.000244358	0.000249255
16_1_-3_Ar(N-H)_C	23.308	15.959	22.552	13.277	23.695	9.967	14.829	21.724	24.759	15.158	23.357	13.14		X16_1_.3_Ar.N.H._C	-0.000122644	1259	-0.00285859	-0.00195728	-0.00276587	-0.00162835	-0.00290605	-0.00122239	-0.00181869	-0.00266432	-0.00303655	-0.00185904	-0.0028646	-0.00161154
13_4_1_Ar(N-H)_C	25.651	18.111	21.909	16.206	28.075	12.161	18.368	26	27.564	18.976	26.979	16.344		X13_4_1_Ar.N.H._C	-0.00019507	1260	-0.00500375	-0.00353292	-0.0042738	-0.00316131	-0.0054766	-0.00237225	-0.00358305	-0.00507183	-0.00537692	-0.00370165	-0.0052628	-0.00318823
9_1_2_O-H_LJ	-4.367	-22.553	-5.606	-39.016	-26.654	-29.526	-43.539	-3.937	-3.336	-22.718	-9.801	-19.711		X9_1_2_O.H_LJ	-9.86294e-05	1261	0.000430715	0.00222439	0.000552916	0.00384812	0.00262887	0.00291213	0.00429422	0.000388304	0.000329028	0.00224066	0.000966667	0.00194408
12_0_3_COO-_LJ	-0.583	-2.688	-1.552	-3.195	-1.864	-2.174	-3.496	-1.281	-1.143	-2.035	-1.064	-2.144		X12_0_3_COO._LJ	-2.63833e-05	1262	1.53815e-05	7.09183e-05	4.09469e-05	8.42946e-05	4.91785e-05	5.73573e-05	9.2236e-05	3.3797e-05	3.01561e-05	5.369e-05	2.80718e-05	5.65658e-05
8_4_4_O-H_LJ	-2.087	-6.556	-4.29	-8.98	-5.875	-8.113	-9.3	-1.49	-1.552	-7.325	-5.304	-6.545		X8_4_4_O.H_LJ	-0.000120412	1263	0.0002513	0.00078942	0.000516567	0.0010813	0.00070742	0.000976902	0.00111983	0.000179414	0.000186879	0.000882017	0.000638665	0.000788096
14_1_4_(H2O)HO_LJ	-0.194	-0.641	-0.353	-0.676	-0.431	-0.535	-0.734	-0.254	-0.246	-0.516	-0.335	-0.534		X14_1_4_.H2O.HO_LJ	-6.10385e-06	1264	1.18415e-06	3.91257e-06	2.15466e-06	4.1262e-06	2.63076e-06	3.26556e-06	4.48023e-06	1.55038e-06	1.50155e-06	3.14959e-06	2.04479e-06	3.25946e-06
9_4_4_O-H_LJ	-1.438	-4.35	-2.664	-5.739	-3.877	-5.062	-6.01	-1.02	-1.05	-4.655	-3.341	-4.27		X9_4_4_O.H_LJ	-6.89376e-05	1265	9.91323e-05	0.000299879	0.00018365	0.000395633	0.000267271	0.000348962	0.000414315	7.03164e-05	7.23845e-05	0.000320905	0.000230321	0.000294364
8_1_7_O-H_LJ	-1.716	-6.353	-1.533	-9.745	-4.957	-7.401	-9.069	-1.29	-1.106	-6.873	-3.794	-8.491		X8_1_7_O.H_LJ	-5.76251e-05	1266	9.88847e-05	0.000366092	8.83393e-05	0.000561557	0.000285648	0.000426483	0.000522602	7.43364e-05	6.37333e-05	0.000396057	0.00021863	0.000489295
0_5_8_COO-_LJ	-1.105	-14.678	-2.973	-51.031	-1.824	-38.03	11.805	-1.862	-1.818	-53.234	-3.317	-21.262		X0_5_8_COO._LJ	-0.0033424	1267	0.00369336	0.0490598	0.00993696	0.170566	0.00609654	0.127112	-0.0394571	0.00622355	0.00607649	0.177929	0.0110868	0.0710662
14_2_5_SH_LJ	-0.326	-0.97	-0.571	-1.048	-0.677	-0.864	-1.124	-0.388	-0.38	-0.834	-0.57	-0.86		X14_2_5_SH_LJ	-9.93675e-06	1268	3.23938e-06	9.63865e-06	5.67388e-06	1.04137e-05	6.72718e-06	8.58535e-06	1.11689e-05	3.85546e-06	3.77596e-06	8.28725e-06	5.66395e-06	8.5456e-06
14_2_5_Ar(N-H)_LJ	-0.161	-0.479	-0.282	-0.518	-0.334	-0.427	-0.555	-0.191	-0.188	-0.412	-0.282	-0.425		X14_2_5_Ar.N.H._LJ	-4.91906e-06	1269	7.91969e-07	2.35623e-06	1.38718e-06	2.54807e-06	1.64297e-06	2.10044e-06	2.73008e-06	9.39541e-07	9.24784e-07	2.02665e-06	1.38718e-06	2.0906e-06
6_2_2_O-H_LJ	-18.102	-84.296	-43.107	-105.335	-65.153	-124.968	-105.022	-15.695	-16.865	-103.196	-66.834	-71.1		X6_2_2_O.H_LJ	-0.00243117	1270	0.044009	0.204938	0.1048	0.256087	0.158398	0.303818	0.255326	0.0381572	0.0410016	0.250887	0.162485	0.172856
15_0_6_(H2O)HO_LJ	-0.108	-0.353	-0.173	-0.347	-0.215	-0.283	-0.367	-0.137	-0.132	-0.274	-0.179	-0.296		X15_0_6_.H2O.HO_LJ	-3.3665e-06	1271	3.63582e-07	1.18837e-06	5.82405e-07	1.16818e-06	7.23798e-07	9.5272e-07	1.23551e-06	4.61211e-07	4.44378e-07	9.22421e-07	6.02604e-07	9.96484e-07
14_6_-1_Ar(N-H)_C	21.944	14.837	18.772	12.846	23.626	12.087	14.737	21.773	23.188	15.565	24.543	12.987		X14_6_.1_Ar.N.H._C	-0.000127762	1272	-0.00280362	-0.00189561	-0.00239836	-0.00164124	-0.00301852	-0.00154427	-0.00188284	-0.00278177	-0.00296256	-0.00198862	-0.00313568	-0.00165925
6_0_2_O-H_LJ	-45.658	32.795	-42.981	35.371	35.665	34.8	35.237	-55.798	-42.222	33.386	-137.258	-134.227		X6_0_2_O.H_LJ	0.00304454	1273	-0.139008	0.0998458	-0.130857	0.107688	0.108584	0.10595	0.107281	-0.169879	-0.128547	0.101645	-0.417888	-0.40866
6_0_2_(H2O)HO_LJ	-26.249	32.508	-45.633	35.116	35.411	34.545	34.982	-54.482	-44.104	33.121	-79.43	-83.735		X6_0_2_.H2O.HO_LJ	0.00171996	1274	-0.0451471	0.0559123	-0.0784867	0.0603979	0.0609053	0.0594158	0.0601675	-0.0937066	-0.0758569	0.0569666	-0.136616	-0.14402
6_3_4_O-H_LJ	-6.481	-24.005	-11.518	-38.302	-21.912	-35.407	-36.3	-4.974	-5.111	-29.417	-22.745	-25.805		X6_3_4_O.H_LJ	-0.000535902	1275	0.00347318	0.0128643	0.00617252	0.0205261	0.0117427	0.0189747	0.0194532	0.00266558	0.002739	0.0157646	0.0121891	0.013829
15_2_-1_Ar(N-H)_C	24.463	17.191	22.828	14.657	25.707	10.499	16.454	23.57	26.142	16.811	24.749	14.618		X15_2_.1_Ar.N.H._C	-0.000148839	1276	-0.00364104	-0.00255869	-0.00339769	-0.00218153	-0.0038262	-0.00156266	-0.00244899	-0.00350813	-0.00389094	-0.00250213	-0.00368361	-0.00217573
12_1_6_O-H_LJ	-0.497	-1.808	-0.463	-2.113	-1.253	-1.611	-2.118	-0.356	-0.33	-1.529	-0.923	-1.718		X12_1_6_O.H_LJ	-1.23854e-05	1277	6.15556e-06	2.23929e-05	5.73445e-06	2.61704e-05	1.55189e-05	1.99529e-05	2.62323e-05	4.40921e-06	4.08719e-06	1.89373e-05	1.14318e-05	2.12782e-05
10_3_2_(H2O)HO_LJ	-1.006	-3.184	-3.584	-4.005	-3.026	-3.469	-4.618	-1.383	-1.402	-3.195	-2.18	-2.757		X10_3_2_.H2O.HO_LJ	-7.97665e-05	1278	8.02451e-05	0.000253976	0.000285883	0.000319465	0.000241373	0.00027671	0.000368362	0.000110317	0.000111833	0.000254854	0.000173891	0.000219916
8_1_1_O-H_LJ	-9.201	-50.376	-14.569	-79.872	-55.767	-85.034	-94.649	-8.662	-7.476	-59.104	-22.056	-39.796		X8_1_1_O.H_LJ	-0.000472648	1279	0.00434884	0.0238101	0.00688601	0.0377514	0.0263582	0.0401912	0.0447357	0.00409408	0.00353352	0.0279354	0.0104247	0.0188095
5_0_5_(H2O)HO_LJ	-13.749	-50.445	-23.301	-69.696	-40.367	-67.275	-69.98	-24.853	-17.623	-57.44	-42.063	-77.697		X5_0_5_.H2O.HO_LJ	-0.000844788	1280	0.011615	0.0426153	0.0196844	0.0588783	0.0341015	0.0568331	0.0591182	0.0209955	0.0148877	0.0485246	0.0355343	0.0656375
13_2_7_Ar(N-H)_LJ	-0.156	-0.475	-0.26	-0.537	-0.325	-0.446	-0.56	-0.185	-0.179	-0.429	-0.28	-0.459		X13_2_7_Ar.N.H._LJ	-4.8308e-06	1281	7.53605e-07	2.29463e-06	1.25601e-06	2.59414e-06	1.57001e-06	2.15454e-06	2.70525e-06	8.93699e-07	8.64714e-07	2.07241e-06	1.35263e-06	2.21734e-06
13_2_7_SH_LJ	-0.317	-0.962	-0.525	-1.088	-0.657	-0.903	-1.134	-0.374	-0.362	-0.869	-0.568	-0.93		X13_2_7_SH_LJ	-9.64671e-06	1282	3.05801e-06	9.28014e-06	5.06452e-06	1.04956e-05	6.33789e-06	8.71098e-06	1.09394e-05	3.60787e-06	3.49211e-06	8.38299e-06	5.47933e-06	8.97144e-06
10_6_-3_Ar(N-H)_C	24.681	16.72	17.803	13.566	26.374	17.073	16.683	24.265	25.924	18.556	30.26	13.726		X10_6_.3_Ar.N.H._C	-0.000209728	1283	-0.00517629	-0.00350665	-0.00373378	-0.00284516	-0.00553136	-0.00358068	-0.00349889	-0.00508904	-0.00543698	-0.00389171	-0.00634636	-0.00287872
12_1_8_SH_LJ	-0.381	-1.255	-0.58	-1.437	-0.816	-1.17	-1.466	-0.452	-0.426	-1.126	-0.69	-1.272		X12_1_8_SH_LJ	-1.15917e-05	1284	4.41645e-06	1.45476e-05	6.7232e-06	1.66573e-05	9.45884e-06	1.35623e-05	1.69935e-05	5.23946e-06	4.93807e-06	1.30523e-05	7.99829e-06	1.47447e-05
12_1_8_Ar(N-H)_LJ	-0.188	-0.62	-0.286	-0.71	-0.403	-0.578	-0.724	-0.223	-0.21	-0.556	-0.341	-0.628		X12_1_8_Ar.N.H._LJ	-5.74019e-06	1285	1.07915e-06	3.55892e-06	1.64169e-06	4.07553e-06	2.31329e-06	3.31783e-06	4.15589e-06	1.28006e-06	1.20544e-06	3.19154e-06	1.9574e-06	3.60484e-06
7_4_3_O-H_LJ	-3.95	-12.893	-12.827	-16.408	-11.744	-15.803	-17.409	-2.805	-3.117	-14.326	-11.439	-11.739		X7_4_3_O.H_LJ	-0.000389546	1286	0.00153871	0.00502241	0.0049967	0.00639167	0.00457482	0.00615599	0.0067816	0.00109268	0.00121421	0.00558063	0.00445601	0.00457288
16_2_-2_Ar(N-H)_C	22.901	15.746	21.713	13.298	23.698	10.118	14.892	21.739	24.321	15.254	23.276	13.235		X16_2_.2_Ar.N.H._C	-0.000123608	1287	-0.00283075	-0.00194633	-0.0026839	-0.00164374	-0.00292926	-0.00125067	-0.00184077	-0.00268711	-0.00300627	-0.00188552	-0.0028771	-0.00163595
13_1_8_(H2O)HO_LJ	-0.133	-0.421	-0.217	-0.462	-0.27	-0.382	-0.478	-0.168	-0.16	-0.369	-0.234	-0.409		X13_1_8_.H2O.HO_LJ	-4.13682e-06	1288	5.50197e-07	1.7416e-06	8.97689e-07	1.91121e-06	1.11694e-06	1.58026e-06	1.9774e-06	6.94985e-07	6.61891e-07	1.52649e-06	9.68015e-07	1.69196e-06
14_1_-1_Ar(N-H)_C	26.952	19.443	25.39	16.437	28.329	10.576	18.453	25.882	29.039	18.733	26.65	16.322		X14_1_.1_Ar.N.H._C	-0.000179171	1289	-0.00482902	-0.00348362	-0.00454915	-0.00294503	-0.00507574	-0.00189491	-0.00330624	-0.0046373	-0.00520295	-0.00335641	-0.00477491	-0.00292443
12_6_0_Ar(N-H)_C	24.237	16.559	18.924	14.713	26.75	13.889	17.047	24.886	25.882	18.172	27.687	14.963		X12_6_0_Ar.N.H._C	-0.000187712	1290	-0.00454956	-0.00310831	-0.00355225	-0.0027618	-0.00502128	-0.00260713	-0.00319992	-0.00467139	-0.00485835	-0.00341109	-0.00519717	-0.00280873
14_2_4_(H2O)HO_LJ	-0.179	-0.532	-0.351	-0.573	-0.379	-0.47	-0.625	-0.231	-0.228	-0.454	-0.314	-0.459		X14_2_4_.H2O.HO_LJ	-6.05295e-06	1291	1.08348e-06	3.22017e-06	2.12459e-06	3.46834e-06	2.29407e-06	2.84489e-06	3.7831e-06	1.39823e-06	1.38007e-06	2.74804e-06	1.90063e-06	2.77831e-06
14_1_7_SH_LJ	-0.251	-0.783	-0.388	-0.828	-0.504	-0.683	-0.866	-0.294	-0.284	-0.659	-0.43	-0.717		X14_1_7_SH_LJ	-7.18637e-06	1292	1.80378e-06	5.62692e-06	2.78831e-06	5.95031e-06	3.62193e-06	4.90829e-06	6.22339e-06	2.11279e-06	2.04093e-06	4.73582e-06	3.09014e-06	5.15262e-06
14_1_7_Ar(N-H)_LJ	-0.124	-0.387	-0.191	-0.409	-0.249	-0.337	-0.428	-0.145	-0.14	-0.326	-0.212	-0.354		X14_1_7_Ar.N.H._LJ	-3.51479e-06	1293	4.35834e-07	1.36022e-06	6.71325e-07	1.43755e-06	8.75183e-07	1.18449e-06	1.50433e-06	5.09645e-07	4.92071e-07	1.14582e-06	7.45136e-07	1.24424e-06
14_2_6_SH_LJ	-0.277	-0.818	-0.469	-0.887	-0.561	-0.739	-0.941	-0.326	-0.32	-0.713	-0.484	-0.747		X14_2_6_SH_LJ	-8.28156e-06	1294	2.29399e-06	6.77431e-06	3.88405e-06	7.34574e-06	4.64595e-06	6.12007e-06	7.79295e-06	2.69979e-06	2.6501e-06	5.90475e-06	4.00827e-06	6.18632e-06
14_2_6_Ar(N-H)_LJ	-0.137	-0.404	-0.232	-0.438	-0.277	-0.365	-0.465	-0.161	-0.158	-0.352	-0.239	-0.369		X14_2_6_Ar.N.H._LJ	-4.0664e-06	1295	5.57097e-07	1.64283e-06	9.43405e-07	1.78108e-06	1.12639e-06	1.48424e-06	1.89088e-06	6.5469e-07	6.42491e-07	1.43137e-06	9.7187e-07	1.5005e-06
10_1_8_SH_LJ	-0.728	-2.521	-1.106	-3.229	-1.708	-2.575	-3.21	-0.888	-0.807	-2.461	-1.416	-2.882		X10_1_8_SH_LJ	-2.35367e-05	1296	1.71347e-05	5.9336e-05	2.60316e-05	7.6e-05	4.02007e-05	6.0607e-05	7.55528e-05	2.09006e-05	1.89941e-05	5.79238e-05	3.3328e-05	6.78327e-05
10_1_8_Ar(N-H)_LJ	-0.36	-1.245	-0.546	-1.595	-0.844	-1.272	-1.586	-0.439	-0.399	-1.216	-0.7	-1.424		X10_1_8_Ar.N.H._LJ	-1.15744e-05	1297	4.16679e-06	1.44102e-05	6.31964e-06	1.84612e-05	9.76882e-06	1.47227e-05	1.8357e-05	5.08117e-06	4.6182e-06	1.40745e-05	8.1021e-06	1.6482e-05
11_1_7_O-H_LJ	-0.564	-2.035	-0.509	-2.486	-1.411	-1.916	-2.441	-0.402	-0.368	-1.819	-1.077	-2.114		X11_1_7_O.H_LJ	-1.46907e-05	1298	8.28557e-06	2.98956e-05	7.47758e-06	3.65211e-05	2.07286e-05	2.81474e-05	3.586e-05	5.90567e-06	5.40618e-06	2.67224e-05	1.58219e-05	3.10562e-05
15_6_-2_Ar(N-H)_C	20.808	13.909	18.478	11.87	22.043	11.376	13.564	20.228	21.866	14.299	23.153	11.946		X15_6_.2_Ar.N.H._C	-0.000102922	1299	-0.0021416	-0.00143154	-0.00190179	-0.00122168	-0.00226871	-0.00117084	-0.00139603	-0.00208191	-0.00225049	-0.00147168	-0.00238295	-0.00122951
8_0_3_COO-_LJ	-5.014	-35.739	-13.178	-36.53	-21.051	-46.236	-44.031	-15.565	-10.902	-33.718	-12.307	-37.534		X8_0_3_COO._LJ	-0.000486454	1300	0.00243908	0.0173854	0.00641049	0.0177702	0.0102403	0.0224917	0.0214191	0.00757166	0.00530332	0.0164023	0.00598679	0.0182586
14_0_-2_Ar(N-H)_C	27.534	19.822	26.624	16.394	28.395	10.369	18.361	25.881	29.672	18.607	26.775	16.194		X14_0_.2_Ar.N.H._C	-0.000173047	1301	-0.00476469	-0.00343015	-0.00460722	-0.00283694	-0.00491368	-0.00179433	-0.00317733	-0.00447864	-0.00513467	-0.00321989	-0.00463335	-0.00280233
11_1_0_Ar(N-H)_C	30.622	26.296	29.979	22.764	30.847	10.993	25.812	30.588	30.894	26.02	30.509	22.414		X11_1_0_Ar.N.H._C	-0.000363036	1302	-0.0111169	-0.00954639	-0.0108835	-0.00826415	-0.0111986	-0.00399085	-0.00937068	-0.0111045	-0.0112156	-0.00944619	-0.0110759	-0.00813709
12_4_5_(H2O)HO_LJ	-0.238	-0.646	-0.57	-0.766	-0.505	-0.662	-0.823	-0.303	-0.307	-0.632	-0.458	-0.621		X12_4_5_.H2O.HO_LJ	-1.11042e-05	1303	2.64281e-06	7.17334e-06	6.32942e-06	8.50585e-06	5.60764e-06	7.35101e-06	9.13879e-06	3.36458e-06	3.409e-06	7.01788e-06	5.08574e-06	6.89573e-06
13_3_6_SH_LJ	-0.345	-0.982	-0.639	-1.126	-0.712	-0.951	-1.193	-0.407	-0.403	-0.914	-0.629	-0.938		X13_3_6_SH_LJ	-1.1439e-05	1304	3.94646e-06	1.12331e-05	7.30953e-06	1.28803e-05	8.14458e-06	1.08785e-05	1.36468e-05	4.65568e-06	4.60993e-06	1.04553e-05	7.19514e-06	1.07298e-05
13_3_6_Ar(N-H)_LJ	-0.17	-0.485	-0.316	-0.556	-0.352	-0.47	-0.59	-0.201	-0.199	-0.451	-0.311	-0.464		X13_3_6_Ar.N.H._LJ	-5.6486e-06	1305	9.60262e-07	2.73957e-06	1.78496e-06	3.14062e-06	1.98831e-06	2.65484e-06	3.33267e-06	1.13537e-06	1.12407e-06	2.54752e-06	1.75671e-06	2.62095e-06
15_1_6_(H2O)HO_LJ	-0.103	-0.311	-0.174	-0.318	-0.201	-0.264	-0.338	-0.13	-0.127	-0.256	-0.173	-0.271		X15_1_6_.H2O.HO_LJ	-3.14214e-06	1306	3.2364e-07	9.77205e-07	5.46732e-07	9.992e-07	6.3157e-07	8.29524e-07	1.06204e-06	4.08478e-07	3.99051e-07	8.04387e-07	5.4359e-07	8.51519e-07
10_0_-1_Ar(N-H)_C	30.964	30.112	30.846	25.979	31.07	10.067	29.77	30.898	31.148	29.827	30.845	25.273		X10_0_.1_Ar.N.H._C	-0.000466628	1307	-0.0144487	-0.0140511	-0.0143936	-0.0121225	-0.0144981	-0.00469755	-0.0138915	-0.0144179	-0.0145345	-0.0139181	-0.0143931	-0.0117931
14_0_4_(H2O)HO_LJ	-0.207	-0.761	-0.348	-0.775	-0.476	-0.592	-0.836	-0.274	-0.259	-0.572	-0.351	-0.606		X14_0_4_.H2O.HO_LJ	-6.22691e-06	1308	1.28897e-06	4.73868e-06	2.16697e-06	4.82586e-06	2.96401e-06	3.68633e-06	5.2057e-06	1.70617e-06	1.61277e-06	3.5618e-06	2.18565e-06	3.77351e-06
14_0_8_(H2O)HO_LJ	-0.104	-0.336	-0.161	-0.342	-0.203	-0.283	-0.356	-0.13	-0.124	-0.274	-0.175	-0.307		X14_0_8_.H2O.HO_LJ	-3.12823e-06	1309	3.25336e-07	1.05108e-06	5.03644e-07	1.06985e-06	6.3503e-07	8.85288e-07	1.11365e-06	4.06669e-07	3.879e-07	8.57134e-07	5.4744e-07	9.60365e-07
8_3_6_(H2O)HO_LJ	-0.895	-2.975	-2.027	-4.65	-2.458	-3.943	-4.648	-1.221	-1.153	-3.547	-2.151	-3.556		X8_3_6_.H2O.HO_LJ	-4.62855e-05	1310	4.14255e-05	0.000137699	9.38207e-05	0.000215228	0.00011377	0.000182504	0.000215135	5.65146e-05	5.33672e-05	0.000164175	9.95601e-05	0.000164591
4_0_-3_Ar(N-H)_C	31.738	31.729	31.916	30.869	31.406	30.739	31.083	31.685	31.913	31.402	31.735	30.904		X4_0_.3_Ar.N.H._C	-8.78851e-06	1311	-0.00027893	-0.000278851	-0.000280494	-0.000271293	-0.000276012	-0.00027015	-0.000273173	-0.000278464	-0.000280468	-0.000275977	-0.000278903	-0.0002716
12_1_3_Ar(N-H)_LJ	-0.512	-1.994	-0.947	-2.412	-1.511	-1.765	-2.652	-0.671	-0.623	-1.655	-0.954	-1.674		X12_1_3_Ar.N.H._LJ	-1.38931e-05	1312	7.11327e-06	2.77028e-05	1.31568e-05	3.35102e-05	2.09925e-05	2.45213e-05	3.68445e-05	9.32227e-06	8.6554e-06	2.29931e-05	1.3254e-05	2.3257e-05
12_1_3_SH_LJ	-1.036	-4.037	-1.918	-4.884	-3.059	-3.574	-5.369	-1.359	-1.26	-3.351	-1.932	-3.389		X12_1_3_SH_LJ	-2.82241e-05	1313	2.92402e-05	0.000113941	5.41339e-05	0.000137847	8.63376e-05	0.000100873	0.000151535	3.83566e-05	3.55624e-05	9.45791e-05	5.4529e-05	9.56516e-05
16_5_-2_Ar(N-H)_C	20.721	13.882	18.938	11.852	21.747	10.635	13.411	19.973	21.811	13.987	22.352	11.884		X16_5_.2_Ar.N.H._C	-0.000100364	1314	-0.00207963	-0.00139325	-0.00190069	-0.00118951	-0.00218261	-0.00106737	-0.00134598	-0.00200456	-0.00218903	-0.00140379	-0.00224333	-0.00119272
12_0_4_O-H_LJ	-0.804	-3.645	-0.732	-4.284	-2.477	-2.928	-4.413	-0.617	-0.55	-2.75	-1.476	-3.051		X12_0_4_O.H_LJ	-1.58754e-05	1315	1.27639e-05	5.7866e-05	1.16208e-05	6.80104e-05	3.93235e-05	4.64833e-05	7.00583e-05	9.79515e-06	8.73149e-06	4.36575e-05	2.34321e-05	4.8436e-05
15_0_5_(H2O)HO_LJ	-0.126	-0.418	-0.205	-0.41	-0.256	-0.329	-0.438	-0.16	-0.155	-0.319	-0.207	-0.34		X15_0_5_.H2O.HO_LJ	-3.79937e-06	1316	4.78721e-07	1.58814e-06	7.78871e-07	1.55774e-06	9.72639e-07	1.24999e-06	1.66413e-06	6.079e-07	5.88903e-07	1.212e-06	7.8647e-07	1.29179e-06
10_4_2_Ar(N-H)_C	29.946	22.041	23.567	21.024	30.683	14.921	23.922	30.448	30.582	24.895	30.422	21.212		X10_4_2_Ar.N.H._C	-0.000430195	1317	-0.0128826	-0.00948193	-0.0101384	-0.00904442	-0.0131997	-0.00641894	-0.0102911	-0.0130986	-0.0131562	-0.0107097	-0.0130874	-0.0091253
13_2_4_COO-_LJ	-0.276	-0.874	-0.845	-0.989	-0.644	-0.791	-1.068	-0.548	-0.533	-0.757	-0.502	-0.768		X13_2_4_COO._LJ	-1.81727e-05	1318	5.01565e-06	1.58829e-05	1.53559e-05	1.79728e-05	1.17032e-05	1.43746e-05	1.94084e-05	9.95862e-06	9.68603e-06	1.37567e-05	9.12268e-06	1.39566e-05
15_0_7_(H2O)HO_LJ	-0.092	-0.291	-0.144	-0.288	-0.177	-0.238	-0.303	-0.115	-0.111	-0.231	-0.151	-0.252		X15_0_7_.H2O.HO_LJ	-2.72757e-06	1319	2.50937e-07	7.93724e-07	3.92771e-07	7.85542e-07	4.82781e-07	6.49163e-07	8.26455e-07	3.13671e-07	3.02761e-07	6.3007e-07	4.11864e-07	6.87349e-07
17_3_-3_Ar(N-H)_C	20.893	13.975	19.886	11.776	21.423	9.867	13.187	19.672	22.014	13.6	21.689	11.711		X17_3_.3_Ar.N.H._C	-9.77118e-05	1320	-0.00204149	-0.00136552	-0.0019431	-0.00115065	-0.00209328	-0.000964122	-0.00128853	-0.00192219	-0.00215103	-0.00132888	-0.00211927	-0.0011443
13_3_1_Ar(N-H)_C	26.831	19.284	23.508	17.157	29.268	11.685	19.355	27.006	28.94	19.802	27.455	17.23		X13_3_1_Ar.N.H._C	-0.0002078	1321	-0.00557548	-0.00400722	-0.00488496	-0.00356522	-0.00608189	-0.00242814	-0.00402197	-0.00561185	-0.00601373	-0.00411486	-0.00570515	-0.00358039
11_2_1_Ar(N-H)_C	30.395	24.431	28.077	21.971	30.76	11.897	24.836	30.481	30.76	25.194	30.353	21.824		X11_2_1_Ar.N.H._C	-0.000379116	1322	-0.0115232	-0.00926218	-0.0106444	-0.00832956	-0.0116616	-0.00451034	-0.00941572	-0.0115558	-0.0116616	-0.00955145	-0.0115073	-0.00827383
15_1_5_(H2O)HO_LJ	-0.12	-0.365	-0.207	-0.371	-0.238	-0.305	-0.399	-0.152	-0.148	-0.296	-0.2	-0.309		X15_1_5_.H2O.HO_LJ	-3.58982e-06	1323	4.30779e-07	1.31029e-06	7.43093e-07	1.33182e-06	8.54378e-07	1.0949e-06	1.43234e-06	5.45653e-07	5.31294e-07	1.06259e-06	7.17964e-07	1.10925e-06
15_0_6_COO-_LJ	-0.117	-0.379	-0.28	-0.373	-0.232	-0.304	-0.395	-0.221	-0.214	-0.295	-0.192	-0.319		X15_0_6_COO._LJ	-6.07993e-06	1324	7.11352e-07	2.30429e-06	1.70238e-06	2.26781e-06	1.41054e-06	1.8483e-06	2.40157e-06	1.34366e-06	1.3011e-06	1.79358e-06	1.16735e-06	1.9395e-06
12_3_6_COO-_LJ	-0.243	-0.723	-0.754	-0.869	-0.539	-0.725	-0.908	-0.473	-0.463	-0.691	-0.462	-0.712		X12_3_6_COO._LJ	-1.70046e-05	1325	4.13213e-06	1.22944e-05	1.28215e-05	1.4777e-05	9.16551e-06	1.23284e-05	1.54402e-05	8.0432e-06	7.87315e-06	1.17502e-05	7.85615e-06	1.21073e-05
13_6_0_Ar(N-H)_C	23.142	15.775	18.948	13.943	25.356	12.862	16.029	23.496	24.598	16.956	25.97	14.159		X13_6_0_Ar.N.H._C	-0.000157181	1326	-0.00363748	-0.00247953	-0.00297826	-0.00219157	-0.00398548	-0.00202166	-0.00251945	-0.00369312	-0.00386633	-0.00266516	-0.00408199	-0.00222552
12_4_5_SH_LJ	-0.499	-1.356	-1.113	-1.609	-1.061	-1.391	-1.729	-0.592	-0.6	-1.327	-0.962	-1.304		X12_4_5_SH_LJ	-2.10974e-05	1327	1.05276e-05	2.8608e-05	2.34814e-05	3.39457e-05	2.23843e-05	2.93465e-05	3.64774e-05	1.24896e-05	1.26584e-05	2.79962e-05	2.02957e-05	2.7511e-05
12_4_5_Ar(N-H)_LJ	-0.247	-0.67	-0.55	-0.795	-0.524	-0.687	-0.854	-0.293	-0.297	-0.655	-0.475	-0.644		X12_4_5_Ar.N.H._LJ	-1.04028e-05	1328	2.5695e-06	6.96991e-06	5.72157e-06	8.27027e-06	5.45109e-06	7.14676e-06	8.88403e-06	3.04804e-06	3.08965e-06	6.81387e-06	4.94135e-06	6.69944e-06
13_5_1_Ar(N-H)_C	24.444	16.968	20.385	15.245	26.889	12.511	17.351	24.954	26.143	18.093	26.397	15.448		X13_5_1_Ar.N.H._C	-0.000178421	1329	-0.00436132	-0.00302744	-0.00363711	-0.00272002	-0.00479755	-0.00223222	-0.00309578	-0.00445231	-0.00466445	-0.00322817	-0.00470977	-0.00275624
12_2_3_COO-_LJ	-0.471	-1.58	-1.601	-1.893	-1.26	-1.485	-2.093	-0.969	-0.934	-1.402	-0.896	-1.37		X12_2_3_COO._LJ	-3.36231e-05	1330	1.58365e-05	5.31244e-05	5.38305e-05	6.36485e-05	4.23651e-05	4.99302e-05	7.03731e-05	3.25807e-05	3.14039e-05	4.71395e-05	3.01263e-05	4.60636e-05
12_3_5_COO-_LJ	-0.295	-0.885	-0.976	-1.059	-0.683	-0.876	-1.116	-0.58	-0.571	-0.832	-0.565	-0.842		X12_3_5_COO._LJ	-2.26082e-05	1331	6.66942e-06	2.00083e-05	2.20656e-05	2.39421e-05	1.54414e-05	1.98048e-05	2.52308e-05	1.31128e-05	1.29093e-05	1.881e-05	1.27736e-05	1.90361e-05
0_9_-2_(H2O)HO_LJ	-14.666	-25.903	-41.264	-35.498	-28.638	-42.001	-45.434	-16.041	22.307	-24.546	-28.554	-41.332		X0_9_.2_.H2O.HO_LJ	-0.000528774	1332	0.007755	0.0136968	0.0218193	0.0187704	0.015143	0.022209	0.0240243	0.00848207	-0.0117954	0.0129793	0.0150986	0.0218553
17_4_-3_Ar(N-H)_C	20.271	13.468	19.112	11.383	20.887	9.994	12.787	19.173	21.303	13.257	21.425	11.345		X17_4_.3_Ar.N.H._C	-9.06687e-05	1333	-0.00183794	-0.00122113	-0.00173286	-0.00103208	-0.0018938	-0.000906143	-0.00115938	-0.00173839	-0.00193151	-0.00120199	-0.00194258	-0.00102864
12_0_7_O-H_LJ	-0.432	-1.648	-0.363	-1.815	-1.034	-1.385	-1.802	-0.305	-0.279	-1.323	-0.779	-1.567		X12_0_7_O.H_LJ	-1.06688e-05	1334	4.6089e-06	1.75821e-05	3.87276e-06	1.93638e-05	1.10315e-05	1.47762e-05	1.92251e-05	3.25397e-06	2.97658e-06	1.41148e-05	8.31096e-06	1.67179e-05
9_4_2_Ar(N-H)_C	30.487	23.426	23.709	22.951	30.876	16.464	26.184	30.756	30.815	27.469	30.718	23.142		X9_4_2_Ar.N.H._C	-0.000492305	1335	-0.0150089	-0.0115327	-0.0116721	-0.0112989	-0.0152004	-0.00810531	-0.0128905	-0.0151413	-0.0151704	-0.0135231	-0.0151226	-0.0113929
11_2_8_COO-_LJ	-0.241	-0.759	-0.635	-0.947	-0.521	-0.786	-0.972	-0.464	-0.439	-0.754	-0.458	-0.823		X11_2_8_COO._LJ	-1.3142e-05	1336	3.16723e-06	9.97479e-06	8.34518e-06	1.24455e-05	6.84699e-06	1.03296e-05	1.2774e-05	6.0979e-06	5.76935e-06	9.90908e-06	6.01905e-06	1.08159e-05
14_2_0_Ar(N-H)_C	26.15	18.772	23.963	16.24	27.961	10.833	18.249	25.641	28.12	18.576	26.278	16.227		X14_2_0_Ar.N.H._C	-0.000179547	1337	-0.00469516	-0.00337046	-0.00430249	-0.00291585	-0.00502032	-0.00194503	-0.00327656	-0.00460377	-0.00504887	-0.00333527	-0.00471814	-0.00291351
6_1_4_O-H_LJ	-14.691	-69.308	-15.516	-86.713	-51.917	-93.178	-85.641	-14.553	-11.892	-75.326	-50.769	-86.698		X6_1_4_O.H_LJ	-0.00128909	1338	0.0189381	0.0893445	0.0200016	0.111781	0.0669259	0.120115	0.110399	0.0187602	0.0153299	0.0971023	0.065446	0.111762
14_2_7_(H2O)HO_LJ	-0.111	-0.322	-0.195	-0.35	-0.216	-0.295	-0.369	-0.139	-0.136	-0.285	-0.192	-0.302		X14_2_7_.H2O.HO_LJ	-3.42853e-06	1339	3.80567e-07	1.10399e-06	6.68563e-07	1.19999e-06	7.40562e-07	1.01142e-06	1.26513e-06	4.76566e-07	4.6628e-07	9.77131e-07	6.58278e-07	1.03542e-06
17_2_-3_Ar(N-H)_C	21.473	14.449	20.631	12.138	21.93	9.708	13.546	20.138	22.672	13.896	21.888	12.052		X17_2_.3_Ar.N.H._C	-0.000103317	1340	-0.00221853	-0.00149283	-0.00213154	-0.00125407	-0.00226575	-0.001003	-0.00139954	-0.0020806	-0.00234241	-0.0014357	-0.00226141	-0.00124518
14_1_4_Ar(N-H)_LJ	-0.202	-0.665	-0.34	-0.701	-0.447	-0.555	-0.761	-0.245	-0.237	-0.536	-0.348	-0.554		X14_1_4_Ar.N.H._LJ	-5.59635e-06	1341	1.13046e-06	3.72157e-06	1.90276e-06	3.92304e-06	2.50157e-06	3.10598e-06	4.25882e-06	1.37111e-06	1.32634e-06	2.99964e-06	1.94753e-06	3.10038e-06
14_1_4_SH_LJ	-0.409	-1.347	-0.689	-1.42	-0.906	-1.123	-1.541	-0.497	-0.48	-1.084	-0.705	-1.122		X14_1_4_SH_LJ	-1.13864e-05	1342	4.65704e-06	1.53375e-05	7.84523e-06	1.61687e-05	1.03161e-05	1.27869e-05	1.75464e-05	5.65904e-06	5.46547e-06	1.23429e-05	8.02741e-06	1.27755e-05
15_4_0_Ar(N-H)_C	22.888	15.817	20.518	13.813	24.536	10.94	15.576	22.606	24.333	16.07	24.006	13.905		X15_4_0_Ar.N.H._C	-0.000137323	1343	-0.00314304	-0.00217203	-0.00281759	-0.00189684	-0.00336935	-0.00150231	-0.00213894	-0.00310431	-0.00334147	-0.00220677	-0.00329657	-0.00190947
13_0_9_COO-_LJ	-0.122	-0.392	-0.279	-0.414	-0.236	-0.345	-0.428	-0.227	-0.216	-0.335	-0.208	-0.381		X13_0_9_COO._LJ	-5.91615e-06	1344	7.2177e-07	2.31913e-06	1.65061e-06	2.44929e-06	1.39621e-06	2.04107e-06	2.53211e-06	1.34297e-06	1.27789e-06	1.98191e-06	1.23056e-06	2.25405e-06
8_3_2_Ar(N-H)_C	30.939	28.025	27.844	28.284	31.138	16.338	30.296	31.078	31.128	30.51	30.959	28.179		X8_3_2_Ar.N.H._C	-0.000431545	1345	-0.0133516	-0.012094	-0.0120159	-0.0122058	-0.0134374	-0.00705058	-0.0130741	-0.0134116	-0.0134331	-0.0131664	-0.0133602	-0.0121605
11_0_-1_Ar(N-H)_C	30.742	27.664	30.567	22.992	30.888	10.487	26.105	30.623	30.973	26.219	30.576	22.508		X11_0_.1_Ar.N.H._C	-0.000350711	1346	-0.0107816	-0.00970207	-0.0107202	-0.00806355	-0.0108328	-0.00367791	-0.00915531	-0.0107398	-0.0108626	-0.00919529	-0.0107233	-0.00789381
8_4_5_(H2O)HO_LJ	-0.925	-2.887	-2.841	-4.207	-2.425	-3.77	-4.366	-1.227	-1.244	-3.383	-2.293	-3.122		X8_4_5_.H2O.HO_LJ	-6.56155e-05	1347	6.06944e-05	0.000189432	0.000186414	0.000276045	0.000159118	0.000247371	0.000286477	8.05103e-05	8.16257e-05	0.000221977	0.000150456	0.000204852
0_0_3_Ar(N-H)_C	31.886	31.599	31.765	31.69	31.842	31.721	32.075	31.935	31.82	31.857	31.744	31.767		X0_0_3_Ar.N.H._C	-3.13485e-05	1348	-0.000999578	-0.000990581	-0.000995785	-0.000993434	-0.000998199	-0.000994406	-0.0010055	-0.00100111	-0.000997509	-0.000998669	-0.000995127	-0.000995848
11_3_7_(H2O)HO_LJ	-0.251	-0.757	-0.498	-0.962	-0.555	-0.809	-0.996	-0.323	-0.312	-0.769	-0.491	-0.802		X11_3_7_.H2O.HO_LJ	-9.32323e-06	1349	2.34013e-06	7.05768e-06	4.64297e-06	8.96895e-06	5.17439e-06	7.54249e-06	9.28594e-06	3.0114e-06	2.90885e-06	7.16956e-06	4.57771e-06	7.47723e-06
15_0_6_SH_LJ	-0.228	-0.741	-0.338	-0.729	-0.452	-0.594	-0.771	-0.267	-0.258	-0.576	-0.375	-0.623		X15_0_6_SH_LJ	-6.30869e-06	1350	1.43838e-06	4.67474e-06	2.13234e-06	4.59904e-06	2.85153e-06	3.74736e-06	4.864e-06	1.68442e-06	1.62764e-06	3.63381e-06	2.36576e-06	3.93032e-06
15_0_6_Ar(N-H)_LJ	-0.112	-0.366	-0.167	-0.36	-0.223	-0.293	-0.381	-0.132	-0.127	-0.284	-0.185	-0.308		X15_0_6_Ar.N.H._LJ	-3.12608e-06	1351	3.50121e-07	1.14414e-06	5.22055e-07	1.12539e-06	6.97116e-07	9.15941e-07	1.19104e-06	4.12642e-07	3.97012e-07	8.87806e-07	5.78325e-07	9.62832e-07
11_3_4_O-H_LJ	-0.827	-2.6	-1.111	-3.269	-2.19	-2.672	-3.446	-0.594	-0.583	-2.501	-1.676	-2.449		X11_3_4_O.H_LJ	-2.39704e-05	1352	1.98235e-05	6.23229e-05	2.66311e-05	7.83591e-05	5.24951e-05	6.40488e-05	8.26019e-05	1.42384e-05	1.39747e-05	5.99499e-05	4.01743e-05	5.87034e-05
9_3_2_Ar(N-H)_C	30.749	26.121	27.265	25.432	31.007	14.765	28.753	30.904	30.981	29.626	30.784	25.385		X9_3_2_Ar.N.H._C	-0.000486349	1353	-0.0149547	-0.0127039	-0.0132603	-0.0123688	-0.0150802	-0.00718094	-0.013984	-0.0150301	-0.0150676	-0.0144086	-0.0149718	-0.012346
16_4_-1_Ar(N-H)_C	21.632	14.724	19.823	12.689	22.852	10.445	14.279	21.019	22.881	14.75	22.726	12.735		X16_4_.1_Ar.N.H._C	-0.000114593	1354	-0.00247887	-0.00168726	-0.00227157	-0.00145407	-0.00261867	-0.00119692	-0.00163627	-0.00240863	-0.002622	-0.00169024	-0.00260424	-0.00145934
4_2_1_Ar(N-H)_C	31.573	30.698	27.199	31.272	31.595	30.921	31.424	31.659	31.71	31.533	31.451	31.304		X4_2_1_Ar.N.H._C	-0.000143617	1355	-0.00453442	-0.00440875	-0.00390624	-0.00449119	-0.00453758	-0.00444078	-0.00451302	-0.00454677	-0.00455409	-0.00452867	-0.0045169	-0.00449578
14_3_5_(H2O)HO_LJ	-0.141	-0.384	-0.284	-0.42	-0.278	-0.358	-0.455	-0.178	-0.178	-0.346	-0.249	-0.349		X14_3_5_.H2O.HO_LJ	-4.88153e-06	1356	6.88296e-07	1.87451e-06	1.38636e-06	2.05024e-06	1.35707e-06	1.74759e-06	2.2211e-06	8.68913e-07	8.68913e-07	1.68901e-06	1.2155e-06	1.70366e-06
13_2_3_(H2O)HO_LJ	-0.296	-0.924	-0.632	-1.037	-0.695	-0.832	-1.158	-0.392	-0.384	-0.799	-0.537	-0.785		X13_2_3_.H2O.HO_LJ	-1.01913e-05	1357	3.01662e-06	9.41674e-06	6.44089e-06	1.05684e-05	7.08294e-06	8.47914e-06	1.18015e-05	3.99498e-06	3.91345e-06	8.14283e-06	5.47272e-06	8.00015e-06
11_4_2_Ar(N-H)_C	28.915	20.654	23.142	19.304	30.379	13.745	21.9	29.464	30.152	22.659	29.561	19.498		X11_4_2_Ar.N.H._C	-0.000351364	1358	-0.0101597	-0.00725708	-0.00813127	-0.00678274	-0.0106741	-0.0048295	-0.00769488	-0.0103526	-0.0105943	-0.00796156	-0.0103867	-0.0068509
12_1_4_O-H_LJ	-0.732	-2.846	-0.741	-3.432	-2.108	-2.504	-3.581	-0.546	-0.504	-2.353	-1.371	-2.495		X12_1_4_O.H_LJ	-1.43781e-05	1359	1.05248e-05	4.092e-05	1.06542e-05	4.93456e-05	3.0309e-05	3.60027e-05	5.14879e-05	7.85043e-06	7.24655e-06	3.38316e-05	1.97123e-05	3.58733e-05
12_4_4_SH_LJ	-0.594	-1.588	-1.437	-1.854	-1.284	-1.606	-2.026	-0.708	-0.724	-1.534	-1.15	-1.475		X12_4_4_SH_LJ	-2.78122e-05	1360	1.65204e-05	4.41657e-05	3.99661e-05	5.15638e-05	3.57108e-05	4.46663e-05	5.63475e-05	1.9691e-05	2.0136e-05	4.26639e-05	3.1984e-05	4.1023e-05
12_4_4_Ar(N-H)_LJ	-0.293	-0.785	-0.71	-0.916	-0.634	-0.793	-1.001	-0.349	-0.358	-0.758	-0.568	-0.729		X12_4_4_Ar.N.H._LJ	-1.37557e-05	1361	4.03041e-06	1.07982e-05	9.76653e-06	1.26002e-05	8.7211e-06	1.09083e-05	1.37694e-05	4.80073e-06	4.92453e-06	1.04268e-05	7.81323e-06	1.00279e-05
16_3_-1_Ar(N-H)_C	22.359	15.365	20.756	13.189	23.525	10.255	14.793	21.615	23.715	15.186	23.03	13.205		X16_3_.1_Ar.N.H._C	-0.000122081	1362	-0.0027296	-0.00187577	-0.00253391	-0.00161012	-0.00287195	-0.00125194	-0.00180594	-0.00263877	-0.00289514	-0.00185392	-0.00281152	-0.00161208
12_3_7_(H2O)HO_LJ	-0.184	-0.538	-0.358	-0.648	-0.386	-0.548	-0.678	-0.234	-0.229	-0.525	-0.346	-0.547		X12_3_7_.H2O.HO_LJ	-6.46844e-06	1363	1.19019e-06	3.48002e-06	2.3157e-06	4.19155e-06	2.49682e-06	3.5447e-06	4.3856e-06	1.51361e-06	1.48127e-06	3.39593e-06	2.23808e-06	3.53824e-06
10_6_-2_Ar(N-H)_C	25.435	17.233	17.35	14.534	27.761	17.033	17.642	25.874	27.118	19.524	30.324	14.789		X10_6_.2_Ar.N.H._C	-0.000244678	1364	-0.00622338	-0.00421654	-0.00424516	-0.00355615	-0.00679251	-0.0041676	-0.00431661	-0.0063308	-0.00663518	-0.00477709	-0.00741962	-0.00361854
8_2_1_(H2O)HO_LJ	-3.965	-16.967	-18.054	-23.368	-19.229	-24.653	-30.173	-6.097	-6.015	-19.574	-9.918	-13.172		X8_2_1_.H2O.HO_LJ	-0.000407667	1365	0.0016164	0.00691689	0.00736002	0.00952636	0.00783903	0.0100502	0.0123005	0.00248555	0.00245212	0.00797968	0.00404324	0.00536979
8_2_7_COO-_LJ	-0.87	-2.983	-2.421	-4.71	-2.309	-3.848	-4.67	-1.793	-1.608	-3.545	-1.973	-3.879		X8_2_7_COO._LJ	-5.17452e-05	1366	4.50183e-05	0.000154356	0.000125275	0.00024372	0.00011948	0.000199116	0.00024165	9.27791e-05	8.32063e-05	0.000183437	0.000102093	0.00020072
11_6_0_Ar(N-H)_C	25.378	17.319	18.539	15.509	28.258	15.132	18.129	26.438	27.249	19.512	29.631	15.809		X11_6_0_Ar.N.H._C	-0.000226616	1367	-0.00575107	-0.00392477	-0.00420124	-0.00351459	-0.00640372	-0.00342916	-0.00410833	-0.00599128	-0.00617507	-0.00442174	-0.00671487	-0.00358258
14_2_4_Ar(N-H)_LJ	-0.186	-0.553	-0.339	-0.594	-0.393	-0.487	-0.649	-0.223	-0.22	-0.471	-0.326	-0.476		X14_2_4_Ar.N.H._LJ	-5.53195e-06	1368	1.02894e-06	3.05917e-06	1.87533e-06	3.28598e-06	2.17406e-06	2.69406e-06	3.59024e-06	1.23363e-06	1.21703e-06	2.60555e-06	1.80342e-06	2.63321e-06
14_2_4_SH_LJ	-0.377	-1.118	-0.686	-1.203	-0.795	-0.987	-1.314	-0.452	-0.445	-0.954	-0.66	-0.964		X14_2_4_SH_LJ	-1.11384e-05	1369	4.19917e-06	1.24527e-05	7.64094e-06	1.33995e-05	8.85502e-06	1.09936e-05	1.46358e-05	5.03455e-06	4.95658e-06	1.0626e-05	7.35134e-06	1.07374e-05
7_1_7_COO-_LJ	-1.553	-5.561	-3.896	-9.485	-4.349	-7.482	-9.125	-3.322	-2.788	-6.886	-3.632	-8.306		X7_1_7_COO._LJ	-8.50672e-05	1370	0.000132109	0.000473058	0.000331422	0.000806862	0.000369957	0.000636472	0.000776238	0.000282593	0.000237167	0.000585772	0.000308964	0.000706568
10_3_3_COO-_LJ	-0.914	-2.992	-4.248	-3.913	-2.787	-3.256	-4.198	-1.901	-1.885	-2.985	-1.98	-2.739		X10_3_3_COO._LJ	-0.000112313	1371	0.000102654	0.00033604	0.000477105	0.00043948	0.000313016	0.000365691	0.00047149	0.000213507	0.00021171	0.000335254	0.00022238	0.000307625
15_1_7_(H2O)HO_LJ	-0.088	-0.26	-0.145	-0.266	-0.166	-0.224	-0.282	-0.109	-0.107	-0.217	-0.146	-0.232		X15_1_7_.H2O.HO_LJ	-2.52008e-06	1372	2.21767e-07	6.55222e-07	3.65412e-07	6.70342e-07	4.18334e-07	5.64499e-07	7.10663e-07	2.74689e-07	2.69649e-07	5.46858e-07	3.67932e-07	5.84659e-07
15_3_0_Ar(N-H)_C	23.735	16.601	21.626	14.432	25.352	10.68	16.214	23.31	25.308	16.608	24.357	14.486		X15_3_0_Ar.N.H._C	-0.00014583	1373	-0.00346127	-0.00242092	-0.00315372	-0.00210462	-0.00369708	-0.00155746	-0.00236448	-0.00339929	-0.00369066	-0.00242194	-0.00355198	-0.00211249
10_0_9_COO-_LJ	-0.303	-1.051	-0.683	-1.263	-0.646	-1.024	-1.279	-0.581	-0.527	-0.994	-0.562	-1.203		X10_0_9_COO._LJ	-1.38799e-05	1374	4.20559e-06	1.45877e-05	9.47994e-06	1.75303e-05	8.96638e-06	1.4213e-05	1.77523e-05	8.06419e-06	7.31468e-06	1.37966e-05	7.80048e-06	1.66975e-05
14_0_4_Ar(N-H)_LJ	-0.215	-0.79	-0.335	-0.804	-0.494	-0.614	-0.867	-0.264	-0.25	-0.593	-0.364	-0.629		X14_0_4_Ar.N.H._LJ	-5.77535e-06	1375	1.2417e-06	4.56253e-06	1.93474e-06	4.64338e-06	2.85302e-06	3.54607e-06	5.00723e-06	1.52469e-06	1.44384e-06	3.42478e-06	2.10223e-06	3.6327e-06
14_0_4_SH_LJ	-0.434	-1.599	-0.679	-1.627	-1	-1.244	-1.755	-0.535	-0.507	-1.201	-0.737	-1.273		X14_0_4_SH_LJ	-1.1797e-05	1376	5.1199e-06	1.88634e-05	8.01016e-06	1.91937e-05	1.1797e-05	1.46755e-05	2.07037e-05	6.3114e-06	5.98108e-06	1.41682e-05	8.69439e-06	1.50176e-05
15_0_7_COO-_LJ	-0.099	-0.313	-0.234	-0.31	-0.19	-0.256	-0.326	-0.186	-0.18	-0.249	-0.163	-0.271		X15_0_7_COO._LJ	-5.04713e-06	1377	4.99666e-07	1.57975e-06	1.18103e-06	1.56461e-06	9.58955e-07	1.29207e-06	1.64537e-06	9.38767e-07	9.08484e-07	1.25674e-06	8.22683e-07	1.36777e-06
13_1_8_Ar(N-H)_LJ	-0.138	-0.437	-0.21	-0.48	-0.28	-0.397	-0.496	-0.162	-0.154	-0.383	-0.242	-0.425		X13_1_8_Ar.N.H._LJ	-3.91049e-06	1378	5.39648e-07	1.70889e-06	8.21204e-07	1.87704e-06	1.09494e-06	1.55247e-06	1.93961e-06	6.335e-07	6.02216e-07	1.49772e-06	9.4634e-07	1.66196e-06
13_1_8_SH_LJ	-0.28	-0.885	-0.424	-0.971	-0.567	-0.803	-1.005	-0.327	-0.313	-0.776	-0.491	-0.86		X13_1_8_SH_LJ	-7.76476e-06	1379	2.17413e-06	6.87181e-06	3.29226e-06	7.53958e-06	4.40262e-06	6.2351e-06	7.80358e-06	2.53908e-06	2.43037e-06	6.02545e-06	3.8125e-06	6.67769e-06
12_1_0_Ar(N-H)_C	30.149	23.705	28.807	20.42	30.587	10.931	23.034	29.96	30.643	23.235	29.803	20.21		X12_1_0_Ar.N.H._C	-0.000308457	1380	-0.00929968	-0.00731198	-0.00888573	-0.0062987	-0.00943478	-0.00337175	-0.007105	-0.00924138	-0.00945205	-0.007167	-0.00919295	-0.00623392
16_6_-3_Ar(N-H)_C	19.74	13.019	18.069	11.009	20.614	10.721	12.514	18.868	20.646	13.164	21.833	11.029		X16_6_.3_Ar.N.H._C	-8.27951e-05	1381	-0.00163437	-0.00107791	-0.00149602	-0.000911491	-0.00170674	-0.000887646	-0.0010361	-0.00156218	-0.00170939	-0.00108991	-0.00180766	-0.000913147
1_9_-2_O-H_LJ	-27.019	-37.856	-67.367	-81.617	-50.213	-58.052	-62.321	-13.346	-34.444	-33.676	-50.701	-58.467		X1_9_.2_O.H_LJ	-0.00201527	1382	0.0544507	0.0762903	0.135763	0.164481	0.101193	0.116991	0.125594	0.0268959	0.0694141	0.0678664	0.102176	0.117827
16_0_-3_Ar(N-H)_C	23.841	16.406	23.294	13.6	24.185	9.722	15.122	22.155	25.347	15.371	23.419	13.45		X16_0_.3_Ar.N.H._C	-0.000124819	1383	-0.00297581	-0.00204778	-0.00290753	-0.00169754	-0.00301874	-0.00121349	-0.00188751	-0.00276536	-0.00316378	-0.00191859	-0.00292313	-0.00167881
8_4_5_SH_LJ	-1.942	-6.061	-5.546	-8.822	-5.083	-7.912	-9.161	-2.396	-2.43	-7.098	-4.814	-6.553		X8_4_5_SH_LJ	-0.000126164	1384	0.00024501	0.000764678	0.000699704	0.00111302	0.00064129	0.000998207	0.00115579	0.000302288	0.000306578	0.00089551	0.000607352	0.000826751
8_3_6_SH_LJ	-1.879	-6.244	-3.959	-9.747	-5.15	-8.274	-9.749	-2.384	-2.251	-7.443	-4.515	-7.461		X8_3_6_SH_LJ	-8.88422e-05	1385	0.000166934	0.000554731	0.000351726	0.000865945	0.000457537	0.00073508	0.000866123	0.0002118	0.000199984	0.000661252	0.000401122	0.000662852
8_4_5_Ar(N-H)_LJ	-0.959	-2.994	-2.739	-4.357	-2.511	-3.908	-4.525	-1.184	-1.2	-3.506	-2.378	-3.237		X8_4_5_Ar.N.H._LJ	-6.23187e-05	1386	5.97637e-05	0.000186582	0.000170691	0.000271523	0.000156482	0.000243542	0.000281992	7.37854e-05	7.47825e-05	0.000218489	0.000148194	0.000201726
8_3_6_Ar(N-H)_LJ	-0.928	-3.084	-1.955	-4.814	-2.543	-4.087	-4.815	-1.178	-1.112	-3.676	-2.23	-3.685		X8_3_6_Ar.N.H._LJ	-4.38615e-05	1387	4.07034e-05	0.000135269	8.57492e-05	0.000211149	0.00011154	0.000179262	0.000211193	5.16688e-05	4.8774e-05	0.000161235	9.78111e-05	0.00016163
12_2_8_COO-_LJ	-0.178	-0.544	-0.466	-0.644	-0.368	-0.539	-0.667	-0.338	-0.324	-0.519	-0.326	-0.562		X12_2_8_COO._LJ	-9.64199e-06	1388	1.71627e-06	5.24524e-06	4.49317e-06	6.20944e-06	3.54825e-06	5.19703e-06	6.4312e-06	3.25899e-06	3.124e-06	5.00419e-06	3.14329e-06	5.4188e-06
16_1_-2_Ar(N-H)_C	23.518	16.287	22.561	13.697	24.271	9.875	15.276	22.234	25.013	15.553	23.424	13.613		X16_1_.2_Ar.N.H._C	-0.000127247	1389	-0.00299259	-0.00207247	-0.00287082	-0.0017429	-0.00308841	-0.00125656	-0.00194382	-0.00282921	-0.00318283	-0.00197907	-0.00298063	-0.00173221
15_1_6_Ar(N-H)_LJ	-0.107	-0.323	-0.168	-0.33	-0.208	-0.273	-0.351	-0.125	-0.122	-0.265	-0.179	-0.281		X15_1_6_Ar.N.H._LJ	-2.86458e-06	1390	3.0651e-07	9.25259e-07	4.81249e-07	9.45311e-07	5.95832e-07	7.8203e-07	1.00547e-06	3.58072e-07	3.49479e-07	7.59113e-07	5.1276e-07	8.04947e-07
15_1_6_SH_LJ	-0.217	-0.654	-0.34	-0.667	-0.422	-0.554	-0.71	-0.253	-0.247	-0.537	-0.362	-0.569		X15_1_6_SH_LJ	-5.83779e-06	1391	1.2668e-06	3.81791e-06	1.98485e-06	3.89381e-06	2.46355e-06	3.23414e-06	4.14483e-06	1.47696e-06	1.44193e-06	3.13489e-06	2.11328e-06	3.3217e-06
15_6_-1_Ar(N-H)_C	21	14.111	18.433	12.223	22.506	11.328	13.919	20.72	22.121	14.619	23.161	12.349		X15_6_.1_Ar.N.H._C	-0.000109392	1392	-0.00229723	-0.00154363	-0.00201642	-0.0013371	-0.00246198	-0.00123919	-0.00152263	-0.0022666	-0.00241986	-0.0015992	-0.00253363	-0.00135088
7_4_0_Ar(N-H)_C	30.89	25.046	17.379	24.645	31.083	23.221	29.547	31.08	31.14	30.49	31.197	24.975		X7_4_0_Ar.N.H._C	-0.000699535	1393	-0.0216086	-0.0175206	-0.0121572	-0.01724	-0.0217436	-0.0162439	-0.0206692	-0.0217415	-0.0217835	-0.0213288	-0.0218234	-0.0174709
13_7_-3_Ar(N-H)_C	21.081	14.022	17.808	11.668	22.452	13.069	13.694	20.436	21.956	14.79	25.107	11.783		X13_7_.3_Ar.N.H._C	-0.000105062	1394	-0.00221482	-0.00147318	-0.00187095	-0.00122587	-0.00235886	-0.00137306	-0.00143872	-0.00214705	-0.00230675	-0.00155387	-0.0026378	-0.00123795
15_5_0_Ar(N-H)_C	22.01	15.027	19.43	13.172	23.706	11.134	14.901	21.868	23.315	15.483	23.577	13.304		X15_5_0_Ar.N.H._C	-0.000126342	1395	-0.00278078	-0.00189854	-0.00245482	-0.00166417	-0.00299505	-0.00140669	-0.00188262	-0.00276284	-0.00294565	-0.00195615	-0.00297876	-0.00168085
14_0_8_SH_LJ	-0.219	-0.706	-0.314	-0.719	-0.427	-0.595	-0.747	-0.253	-0.243	-0.576	-0.367	-0.644		X14_0_8_SH_LJ	-5.99149e-06	1396	1.31214e-06	4.22999e-06	1.88133e-06	4.30788e-06	2.55836e-06	3.56493e-06	4.47564e-06	1.51585e-06	1.45593e-06	3.4511e-06	2.19888e-06	3.85852e-06
14_0_8_Ar(N-H)_LJ	-0.108	-0.349	-0.155	-0.355	-0.211	-0.294	-0.369	-0.125	-0.12	-0.285	-0.181	-0.318		X14_0_8_Ar.N.H._LJ	-2.97196e-06	1397	3.20972e-07	1.03721e-06	4.60654e-07	1.05505e-06	6.27083e-07	8.73756e-07	1.09665e-06	3.71495e-07	3.56635e-07	8.47008e-07	5.37925e-07	9.45083e-07
15_0_5_Ar(N-H)_LJ	-0.131	-0.434	-0.198	-0.425	-0.266	-0.342	-0.455	-0.155	-0.15	-0.331	-0.215	-0.353		X15_0_5_Ar.N.H._LJ	-3.51239e-06	1398	4.60123e-07	1.52438e-06	6.95453e-07	1.49277e-06	9.34296e-07	1.20124e-06	1.59814e-06	5.44421e-07	5.26859e-07	1.1626e-06	7.55164e-07	1.23987e-06
15_0_5_SH_LJ	-0.264	-0.878	-0.4	-0.861	-0.539	-0.691	-0.921	-0.313	-0.303	-0.671	-0.435	-0.715		X15_0_5_SH_LJ	-7.17419e-06	1399	1.89399e-06	6.29894e-06	2.86968e-06	6.17698e-06	3.86689e-06	4.95737e-06	6.60743e-06	2.24552e-06	2.17378e-06	4.81388e-06	3.12077e-06	5.12955e-06
10_3_2_Ar(N-H)_C	30.467	24.212	26.422	22.942	30.843	13.691	25.913	30.666	30.796	26.552	30.53	22.964		X10_3_2_Ar.N.H._C	-0.000438211	1400	-0.013351	-0.01061	-0.0115784	-0.0100534	-0.0135158	-0.00599955	-0.0113554	-0.0134382	-0.0134952	-0.0116354	-0.0133786	-0.0100631
14_1_4_COO-_LJ	-0.209	-0.69	-0.571	-0.727	-0.464	-0.575	-0.789	-0.412	-0.398	-0.555	-0.361	-0.574		X14_1_4_COO._LJ	-1.17395e-05	1401	2.45356e-06	8.10028e-06	6.70327e-06	8.53464e-06	5.44714e-06	6.75023e-06	9.26249e-06	4.83669e-06	4.67233e-06	6.51544e-06	4.23797e-06	6.73849e-06
12_4_4_(H2O)HO_LJ	-0.283	-0.756	-0.736	-0.883	-0.611	-0.765	-0.965	-0.362	-0.371	-0.731	-0.547	-0.702		X12_4_4_.H2O.HO_LJ	-1.46004e-05	1402	4.13192e-06	1.10379e-05	1.07459e-05	1.28922e-05	8.92086e-06	1.11693e-05	1.40894e-05	5.28536e-06	5.41676e-06	1.06729e-05	7.98644e-06	1.02495e-05
11_4_6_(H2O)HO_LJ	-0.269	-0.759	-0.624	-0.955	-0.585	-0.827	-1.01	-0.344	-0.344	-0.783	-0.537	-0.777		X11_4_6_.H2O.HO_LJ	-1.19018e-05	1403	3.20158e-06	9.03347e-06	7.42672e-06	1.13662e-05	6.96255e-06	9.84279e-06	1.20208e-05	4.09422e-06	4.09422e-06	9.31911e-06	6.39127e-06	9.2477e-06
15_0_5_COO-_LJ	-0.135	-0.45	-0.332	-0.441	-0.276	-0.354	-0.471	-0.26	-0.251	-0.343	-0.223	-0.366		X15_0_5_COO._LJ	-7.16245e-06	1404	9.66931e-07	3.2231e-06	2.37793e-06	3.15864e-06	1.97684e-06	2.53551e-06	3.37351e-06	1.86224e-06	1.79778e-06	2.45672e-06	1.59723e-06	2.62146e-06
7_3_5_O-H_LJ	-3.098	-10.838	-4.364	-17.801	-9.758	-15.445	-17.185	-2.338	-2.248	-13.293	-8.665	-12.69		X7_3_5_O.H_LJ	-0.00015637	1405	0.000484433	0.00169473	0.000682397	0.00278354	0.00152586	0.00241513	0.00268721	0.000365592	0.000351519	0.00207862	0.00135494	0.00198433
15_2_5_(H2O)HO_LJ	-0.112	-0.314	-0.205	-0.327	-0.215	-0.275	-0.354	-0.141	-0.14	-0.267	-0.19	-0.274		X15_2_5_.H2O.HO_LJ	-3.38737e-06	1406	3.79386e-07	1.06364e-06	6.94411e-07	1.10767e-06	7.28285e-07	9.31528e-07	1.19913e-06	4.7762e-07	4.74232e-07	9.04429e-07	6.43601e-07	9.2814e-07
14_4_1_Ar(N-H)_C	24.205	16.946	21.183	15.071	26.356	11.454	17.003	24.344	25.858	17.509	25.298	15.215		X14_4_1_Ar.N.H._C	-0.000163297	1407	-0.00395259	-0.00276722	-0.00345911	-0.00246104	-0.00430384	-0.0018704	-0.00277653	-0.00397529	-0.00422252	-0.00285916	-0.00413107	-0.00248456
0_0_-2_Ar(N-H)_C	32.028	32.001	32.186	-20.404	31.458	-294.675	30.9	32.111	32.138	10.171	32.127	-114.793		X0_0_.2_Ar.N.H._C	-0.0074771	1408	-0.239477	-0.239275	-0.240658	0.152563	-0.235215	2.20332	-0.231043	-0.240097	-0.240299	-0.0760496	-0.240217	0.858319
11_3_7_COO-_LJ	-0.27	-0.815	-0.806	-1.034	-0.597	-0.87	-1.071	-0.523	-0.506	-0.828	-0.528	-0.863		X11_3_7_COO._LJ	-1.73137e-05	1409	4.67469e-06	1.41106e-05	1.39548e-05	1.79023e-05	1.03363e-05	1.50629e-05	1.85429e-05	9.05504e-06	8.76071e-06	1.43357e-05	9.14161e-06	1.49417e-05
15_2_6_(H2O)HO_LJ	-0.097	-0.27	-0.172	-0.283	-0.183	-0.24	-0.303	-0.12	-0.119	-0.233	-0.163	-0.242		X15_2_6_.H2O.HO_LJ	-2.89511e-06	1410	2.80825e-07	7.81679e-07	4.97958e-07	8.19315e-07	5.29805e-07	6.94826e-07	8.77217e-07	3.47413e-07	3.44518e-07	6.7456e-07	4.71902e-07	7.00616e-07
10_4_3_SH_LJ	-1.455	-4.134	-4.949	-5.055	-3.724	-4.482	-5.564	-1.78	-1.861	-4.203	-3.169	-3.784		X10_4_3_SH_LJ	-0.000118128	1411	0.000171876	0.000488339	0.000584613	0.000597135	0.000439907	0.000529448	0.000657262	0.000210267	0.000219835	0.00049649	0.000374346	0.000446995
10_4_3_Ar(N-H)_LJ	-0.719	-2.042	-2.444	-2.497	-1.839	-2.214	-2.748	-0.879	-0.919	-2.076	-1.565	-1.869		X10_4_3_Ar.N.H._LJ	-5.83244e-05	1412	4.19352e-05	0.000119098	0.000142545	0.000145636	0.000107259	0.00012913	0.000160275	5.12671e-05	5.36001e-05	0.000121081	9.12777e-05	0.000109008
14_1_8_(H2O)HO_LJ	-0.099	-0.299	-0.16	-0.317	-0.19	-0.266	-0.331	-0.123	-0.119	-0.258	-0.168	-0.281		X14_1_8_.H2O.HO_LJ	-2.869e-06	1413	2.84031e-07	8.5783e-07	4.59039e-07	9.09472e-07	5.45109e-07	7.63153e-07	9.49638e-07	3.52887e-07	3.41411e-07	7.40201e-07	4.81991e-07	8.06188e-07
17_5_-3_Ar(N-H)_C	19.622	12.945	18.332	10.972	20.333	10.083	12.358	18.654	20.558	12.878	21.101	10.962		X17_5_.3_Ar.N.H._C	-8.23302e-05	1414	-0.00161548	-0.00106577	-0.00150928	-0.000903328	-0.00167402	-0.000830136	-0.00101744	-0.00153579	-0.00169255	-0.00106025	-0.00173725	-0.000902504
14_3_6_(H2O)HO_LJ	-0.12	-0.328	-0.233	-0.361	-0.233	-0.309	-0.387	-0.151	-0.15	-0.299	-0.212	-0.306		X14_3_6_.H2O.HO_LJ	-4.00948e-06	1415	4.81137e-07	1.31511e-06	9.34208e-07	1.44742e-06	9.34208e-07	1.23893e-06	1.55167e-06	6.05431e-07	6.01421e-07	1.19883e-06	8.50009e-07	1.2269e-06
17_3_-2_Ar(N-H)_C	21.073	14.218	19.883	12.103	21.875	9.825	13.535	20.1	22.236	13.915	21.752	12.086		X17_3_.2_Ar.N.H._C	-0.000102169	1416	-0.00215301	-0.00145264	-0.00203143	-0.00123655	-0.00223495	-0.00100381	-0.00138286	-0.0020536	-0.00227183	-0.00142168	-0.00222238	-0.00123482
15_0_7_SH_LJ	-0.193	-0.612	-0.282	-0.605	-0.371	-0.501	-0.636	-0.224	-0.217	-0.485	-0.318	-0.53		X15_0_7_SH_LJ	-5.22943e-06	1417	1.00928e-06	3.20041e-06	1.4747e-06	3.16381e-06	1.94012e-06	2.61995e-06	3.32592e-06	1.17139e-06	1.13479e-06	2.53628e-06	1.66296e-06	2.7716e-06
15_0_7_Ar(N-H)_LJ	-0.096	-0.302	-0.139	-0.299	-0.184	-0.247	-0.314	-0.111	-0.107	-0.24	-0.157	-0.262		X15_0_7_Ar.N.H._LJ	-2.56092e-06	1418	2.45848e-07	7.73398e-07	3.55968e-07	7.65715e-07	4.71209e-07	6.32547e-07	8.04129e-07	2.84262e-07	2.74018e-07	6.14621e-07	4.02064e-07	6.70961e-07
15_1_5_Ar(N-H)_LJ	-0.124	-0.379	-0.199	-0.385	-0.247	-0.316	-0.414	-0.146	-0.143	-0.307	-0.208	-0.321		X15_1_5_Ar.N.H._LJ	-3.3327e-06	1419	4.13255e-07	1.26309e-06	6.63208e-07	1.28309e-06	8.23177e-07	1.05313e-06	1.37974e-06	4.86574e-07	4.76576e-07	1.02314e-06	6.93202e-07	1.0698e-06
15_1_5_SH_LJ	-0.251	-0.767	-0.404	-0.779	-0.5	-0.64	-0.838	-0.296	-0.29	-0.621	-0.42	-0.649		X15_1_5_SH_LJ	-6.77391e-06	1420	1.70025e-06	5.19559e-06	2.73666e-06	5.27688e-06	3.38696e-06	4.3353e-06	5.67654e-06	2.00508e-06	1.96443e-06	4.2066e-06	2.84504e-06	4.39627e-06
16_5_-1_Ar(N-H)_C	20.875	14.07	18.897	12.165	22.16	10.585	13.73	20.395	22.009	14.27	22.353	12.246		X16_5_.1_Ar.N.H._C	-0.000105255	1421	-0.00219719	-0.00148093	-0.001989	-0.00128042	-0.00233244	-0.00111412	-0.00144515	-0.00214667	-0.00231655	-0.00150198	-0.00235276	-0.00128895
12_0_-1_Ar(N-H)_C	30.392	24.698	29.958	20.579	30.639	10.543	23.208	30.06	30.749	23.344	30.02	20.251		X12_0_.1_Ar.N.H._C	-0.000287205	1422	-0.00872873	-0.00709338	-0.00860408	-0.00591039	-0.00879966	-0.003028	-0.00666545	-0.00863337	-0.00883126	-0.00670451	-0.00862189	-0.00581618
10_3_7_COO-_LJ	-0.37	-1.148	-1.125	-1.55	-0.858	-1.304	-1.594	-0.726	-0.695	-1.229	-0.76	-1.277		X10_3_7_COO._LJ	-2.40138e-05	1423	8.88512e-06	2.75679e-05	2.70156e-05	3.72214e-05	2.06039e-05	3.1314e-05	3.8278e-05	1.7434e-05	1.66896e-05	2.9513e-05	1.82505e-05	3.06657e-05
14_6_0_Ar(N-H)_C	22.103	15	18.744	13.212	24.066	11.996	15.082	22.245	23.4	15.856	24.445	13.404		X14_6_0_Ar.N.H._C	-0.000132941	1424	-0.00293839	-0.00199411	-0.00249185	-0.00175642	-0.00319936	-0.00159476	-0.00200502	-0.00295727	-0.00311082	-0.00210791	-0.00324974	-0.00178194
7_4_4_SH_LJ	-3.659	-11.904	-14.277	-16.976	-10.303	-15.922	-17.642	-4.547	-4.831	-13.977	-10.41	-12.096		X7_4_4_SH_LJ	-0.0003802	1425	0.00139115	0.00452591	0.00542812	0.00645428	0.0039172	0.00605355	0.0067075	0.00172877	0.00183675	0.00531406	0.00395789	0.0045989
17_4_-2_Ar(N-H)_C	20.451	13.695	19.102	11.696	21.32	9.963	13.12	19.596	21.527	13.561	21.49	11.704		X17_4_.2_Ar.N.H._C	-9.55328e-05	1426	-0.00195374	-0.00130832	-0.00182487	-0.00111735	-0.00203676	-0.000951794	-0.00125339	-0.00187206	-0.00205654	-0.00129552	-0.002053	-0.00111812
12_2_1_Ar(N-H)_C	28.693	22.308	26.549	19.843	30.464	11.53	22.353	29.431	30.44	22.654	29.882	19.791		X12_2_1_Ar.N.H._C	-0.000266916	1427	-0.00765862	-0.00595436	-0.00708636	-0.00529642	-0.00813133	-0.00307754	-0.00596638	-0.00785561	-0.00812493	-0.00604672	-0.00797599	-0.00528254
17_1_-3_Ar(N-H)_C	21.994	14.877	21.323	12.458	22.392	9.524	13.851	20.558	23.256	14.136	22.016	12.355		X17_1_.3_Ar.N.H._C	-0.000107211	1428	-0.002358	-0.00159498	-0.00228606	-0.00133563	-0.00240067	-0.00102108	-0.00148498	-0.00220404	-0.0024933	-0.00151553	-0.00236036	-0.00132459
7_4_4_Ar(N-H)_LJ	-1.807	-5.879	-7.049	-8.383	-5.087	-7.863	-8.713	-2.246	-2.386	-6.903	-5.141	-5.974		X7_4_4_Ar.N.H._LJ	-0.000187626	1429	0.000339039	0.00110305	0.00132257	0.00157287	0.000954451	0.0014753	0.00163478	0.000421407	0.000447675	0.00129518	0.000964583	0.00112088
6_1_6_O-H_LJ	-5.936	-21.702	-5.52	-42.238	-19.602	-33.159	-37.945	-4.888	-3.946	-28.761	-16.273	-35.071		X6_1_6_O.H_LJ	-0.000251715	1430	0.00149418	0.00546273	0.00138947	0.010632	0.00493413	0.00834663	0.00955134	0.00123038	0.000993269	0.00723959	0.00409616	0.00882791
7_3_2_Ar(N-H)_C	31.085	29.743	28.01	30.165	31.248	18.907	30.744	31.219	31.251	30.87	31.093	30.136		X7_3_2_Ar.N.H._C	-0.000327944	1431	-0.0101941	-0.00975403	-0.0091857	-0.00989242	-0.0102476	-0.00620043	-0.0100823	-0.0102381	-0.0102486	-0.0101236	-0.0101968	-0.00988291
14_7_-3_Ar(N-H)_C	20.385	13.491	17.763	11.303	21.602	12.17	13.11	19.685	21.244	14.042	23.728	11.391		X14_7_.3_Ar.N.H._C	-9.14389e-05	1432	-0.00186398	-0.0012336	-0.00162423	-0.00103353	-0.00197526	-0.00111281	-0.00119876	-0.00179998	-0.00194253	-0.00128399	-0.00216966	-0.00104158
12_2_5_O-H_LJ	-0.544	-1.823	-0.58	-2.189	-1.373	-1.718	-2.26	-0.389	-0.371	-1.626	-1.032	-1.71		X12_2_5_O.H_LJ	-1.21019e-05	1433	6.58343e-06	2.20617e-05	7.0191e-06	2.6491e-05	1.66159e-05	2.0791e-05	2.73503e-05	4.70764e-06	4.4898e-06	1.96777e-05	1.24892e-05	2.06942e-05
11_3_5_O-H_LJ	-0.68	-2.131	-0.834	-2.696	-1.721	-2.205	-2.782	-0.483	-0.47	-2.07	-1.369	-2.096		X11_3_5_O.H_LJ	-1.82799e-05	1434	1.24303e-05	3.89545e-05	1.52454e-05	4.92826e-05	3.14597e-05	4.03072e-05	5.08547e-05	8.8292e-06	8.59156e-06	3.78394e-05	2.50252e-05	3.83147e-05
-1_5_5_(H2O)HO_LJ	-3.821	-65.638	-7.602	34.512	-8.361	33.132	33.721	-4.283	-4.499	33.792	-19.486	-67.476		X.1_5_5_.H2O.HO_LJ	-0.00201987	1435	0.00771794	0.13258	0.0153551	-0.0697099	0.0168882	-0.0669225	-0.0681122	0.00865112	0.00908741	-0.0682556	0.0393593	0.136293
-1_5_5_O-H_LJ	-6.657	-112.637	-7.078	34.767	-14.563	33.396	33.979	-3.984	-4.184	34.05	-33.909	-116.194		X.1_5_5_O.H_LJ	-0.00289498	1436	0.0192719	0.326082	0.0204907	-0.10065	0.0421596	-0.0966808	-0.0983686	0.0115336	0.0121126	-0.0985741	0.0981659	0.33638
15_0_-2_Ar(N-H)_C	25.671	18.169	24.857	15.123	26.464	9.994	16.861	24.155	27.477	17.077	25.021	14.981		X15_0_.2_Ar.N.H._C	-0.000148242	1437	-0.00380553	-0.00269341	-0.00368486	-0.00224187	-0.00392308	-0.00148153	-0.00249951	-0.00358079	-0.00407325	-0.00253153	-0.00370917	-0.00222082
13_2_3_Ar(N-H)_LJ	-0.307	-0.959	-0.61	-1.075	-0.72	-0.864	-1.2	-0.378	-0.371	-0.829	-0.558	-0.815		X13_2_3_Ar.N.H._LJ	-9.39858e-06	1438	2.88536e-06	9.01324e-06	5.73313e-06	1.01035e-05	6.76698e-06	8.12037e-06	1.12783e-05	3.55266e-06	3.48687e-06	7.79142e-06	5.24441e-06	7.65984e-06
13_2_3_SH_LJ	-0.622	-1.941	-1.235	-2.177	-1.458	-1.748	-2.43	-0.766	-0.75	-1.678	-1.129	-1.649		X13_2_3_SH_LJ	-1.89618e-05	1439	1.17942e-05	3.68048e-05	2.34178e-05	4.12798e-05	2.76463e-05	3.31452e-05	4.60771e-05	1.45247e-05	1.42213e-05	3.18179e-05	2.14078e-05	3.1268e-05
11_2_3_O-H_LJ	-1.158	-4.17	-1.479	-5.417	-3.615	-4.162	-5.87	-0.872	-0.827	-3.833	-2.321	-3.709		X11_2_3_O.H_LJ	-2.52253e-05	1440	2.92108e-05	0.000105189	3.73081e-05	0.000136645	9.11893e-05	0.000104987	0.000148072	2.19964e-05	2.08613e-05	9.66884e-05	5.85478e-05	9.35605e-05
14_3_5_SH_LJ	-0.296	-0.806	-0.555	-0.882	-0.585	-0.751	-0.955	-0.348	-0.348	-0.726	-0.524	-0.732		X14_3_5_SH_LJ	-9.19886e-06	1441	2.72286e-06	7.41428e-06	5.10537e-06	8.1134e-06	5.38134e-06	6.90835e-06	8.78492e-06	3.2012e-06	3.2012e-06	6.67838e-06	4.8202e-06	6.73357e-06
14_3_5_Ar(N-H)_LJ	-0.146	-0.398	-0.274	-0.436	-0.289	-0.371	-0.472	-0.172	-0.172	-0.359	-0.259	-0.362		X14_3_5_Ar.N.H._LJ	-4.54518e-06	1442	6.63596e-07	1.80898e-06	1.24538e-06	1.9817e-06	1.31356e-06	1.68626e-06	2.14532e-06	7.81771e-07	7.81771e-07	1.63172e-06	1.1772e-06	1.64535e-06
15_1_-1_Ar(N-H)_C	25.189	17.879	23.868	15.159	26.42	10.172	16.942	24.154	26.958	17.188	24.921	15.093		X15_1_.1_Ar.N.H._C	-0.000151792	1443	-0.00382349	-0.00271389	-0.00362297	-0.00230102	-0.00401035	-0.00154403	-0.00257166	-0.00366639	-0.00409201	-0.002609	-0.00378281	-0.002291
13_1_3_(H2O)HO_LJ	-0.326	-1.16	-0.629	-1.293	-0.823	-0.985	-1.438	-0.442	-0.421	-0.943	-0.582	-0.951		X13_1_3_.H2O.HO_LJ	-9.14688e-06	1444	2.98188e-06	1.06104e-05	5.75339e-06	1.18269e-05	7.52788e-06	9.00968e-06	1.31532e-05	4.04292e-06	3.85084e-06	8.62551e-06	5.32348e-06	8.69868e-06
6_1_3_O-H_LJ	-21.456	-108.421	-25.047	32.431	32.57	-150.463	-86.186	-22.603	-19.214	-126.91	-77.991	-119.81		X6_1_3_O.H_LJ	0.00388319	1445	-0.0833177	-0.421019	-0.0972622	0.125936	0.126475	-0.584276	-0.334676	-0.0877717	-0.0746116	-0.492815	-0.302854	-0.465245
-1_5_5_COO-_LJ	-4.108	-62.817	-12.327	34.638	-8.979	33.289	33.86	-6.939	-7.289	33.926	-20.793	-66.411		X.1_5_5_COO._LJ	-0.00210379	1446	0.00864237	0.132154	0.0259334	-0.0728711	0.0188899	-0.0700331	-0.0712344	0.0145982	0.0153345	-0.0713732	0.0437441	0.139715
9_4_3_SH_LJ	-2.144	-6.376	-8.542	-7.996	-5.926	-7.229	-8.665	-2.647	-2.798	-6.695	-5.027	-5.863		X9_4_3_SH_LJ	-0.000226071	1447	0.000484696	0.00144143	0.0019311	0.00180766	0.0013397	0.00163427	0.00195891	0.00059841	0.000632547	0.00151355	0.00113646	0.00132545
16_2_-1_Ar(N-H)_C	23.036	15.974	21.664	13.652	24.162	10.027	15.256	22.165	24.483	15.563	23.258	13.642		X16_2_.1_Ar.N.H._C	-0.000127382	1448	-0.00293438	-0.0020348	-0.00275961	-0.00173902	-0.00307781	-0.00127726	-0.00194334	-0.00282343	-0.0031187	-0.00198245	-0.00296266	-0.00173775
9_4_3_Ar(N-H)_LJ	-1.059	-3.149	-4.218	-3.949	-2.927	-3.571	-4.28	-1.308	-1.382	-3.307	-2.483	-2.896		X9_4_3_Ar.N.H._LJ	-0.000111612	1449	0.000118197	0.000351465	0.000470778	0.000440754	0.000326687	0.000398565	0.000477698	0.000145988	0.000154247	0.0003691	0.000277132	0.000323227
14_2_7_SH_LJ	-0.233	-0.676	-0.381	-0.735	-0.455	-0.62	-0.776	-0.271	-0.265	-0.6	-0.404	-0.634		X14_2_7_SH_LJ	-6.42399e-06	1450	1.49679e-06	4.34262e-06	2.44754e-06	4.72163e-06	2.92292e-06	3.98288e-06	4.98502e-06	1.7409e-06	1.70236e-06	3.8544e-06	2.59529e-06	4.07281e-06
14_2_7_Ar(N-H)_LJ	-0.115	-0.334	-0.188	-0.363	-0.225	-0.306	-0.383	-0.134	-0.131	-0.296	-0.2	-0.313		X14_2_7_Ar.N.H._LJ	-3.19859e-06	1451	3.67838e-07	1.06833e-06	6.01335e-07	1.16109e-06	7.19683e-07	9.78769e-07	1.22506e-06	4.28611e-07	4.19015e-07	9.46783e-07	6.39718e-07	1.00116e-06
11_1_3_O-H_LJ	-1.339	-5.73	-1.466	-7.741	-4.815	-5.417	-8.293	-1.059	-0.951	-4.92	-2.632	-4.984		X11_1_3_O.H_LJ	-1.84014e-05	1452	2.46394e-05	0.00010544	2.69764e-05	0.000142445	8.86026e-05	9.96803e-05	0.000152603	1.94871e-05	1.74997e-05	9.05348e-05	4.84324e-05	9.17125e-05
16_6_-2_Ar(N-H)_C	19.95	13.243	18.038	11.338	21.072	10.707	12.861	19.346	20.918	13.489	21.914	11.407		X16_6_.2_Ar.N.H._C	-8.94075e-05	1453	-0.00178368	-0.00118402	-0.00161273	-0.0010137	-0.001884	-0.000957286	-0.00114987	-0.00172968	-0.00187023	-0.00120602	-0.00195928	-0.00101987
13_7_-2_Ar(N-H)_C	21.443	14.327	17.693	12.17	23.155	13.066	14.208	21.233	22.472	15.291	25.258	12.348		X13_7_.2_Ar.N.H._C	-0.000118784	1454	-0.00254708	-0.00170182	-0.00210164	-0.0014456	-0.00275044	-0.00155203	-0.00168768	-0.00252214	-0.00266931	-0.00181632	-0.00300024	-0.00146674
11_3_7_SH_LJ	-0.527	-1.591	-0.972	-2.019	-1.166	-1.7	-2.091	-0.631	-0.61	-1.616	-1.032	-1.685		X11_3_7_SH_LJ	-1.76639e-05	1455	9.30889e-06	2.81033e-05	1.71693e-05	3.56635e-05	2.05961e-05	3.00287e-05	3.69353e-05	1.11459e-05	1.0775e-05	2.85449e-05	1.82292e-05	2.97637e-05
11_3_7_Ar(N-H)_LJ	-0.26	-0.786	-0.48	-0.998	-0.576	-0.84	-1.033	-0.311	-0.301	-0.798	-0.51	-0.832		X11_3_7_Ar.N.H._LJ	-8.76284e-06	1456	2.27834e-06	6.88759e-06	4.20616e-06	8.74531e-06	5.04739e-06	7.36078e-06	9.05201e-06	2.72524e-06	2.63761e-06	6.99274e-06	4.46905e-06	7.29068e-06
-1_5_5_SH_LJ	-8.019	-111.224	-14.829	34.988	-17.513	33.658	34.217	-8.361	-8.783	34.281	-40.363	-120.62		X.1_5_5_SH_LJ	-0.00310453	1457	0.0248953	0.345299	0.0460371	-0.108621	0.0543697	-0.104492	-0.106228	0.025957	0.0272671	-0.106427	0.125308	0.374469
12_4_2_Ar(N-H)_C	27.145	19.32	22.538	17.785	29.331	12.8	20.11	28.104	29.292	20.718	28.343	17.985		X12_4_2_Ar.N.H._C	-0.000261618	1458	-0.00710163	-0.00505446	-0.00589635	-0.00465288	-0.00767352	-0.00334871	-0.00526114	-0.00735252	-0.00766332	-0.00542021	-0.00741504	-0.0047052
-1_5_5_Ar(N-H)_LJ	-3.961	-53.538	-7.323	34.695	-8.649	33.366	33.925	-4.13	-4.338	33.988	-19.909	-58.472		X.1_5_5_Ar.N.H._LJ	-0.00180222	1459	0.0071386	0.0964874	0.0131977	-0.0625281	0.0155874	-0.0601329	-0.0611404	0.00744318	0.00781804	-0.0612539	0.0358804	0.10538
4_1_1_Ar(N-H)_C	31.703	31.228	31.333	31.517	31.702	29.374	31.592	31.761	31.837	31.69	31.363	31.508		X4_1_1_Ar.N.H._C	-5.92102e-05	1460	-0.00187714	-0.00184902	-0.00185523	-0.00186613	-0.00187708	-0.00173924	-0.00187057	-0.00188057	-0.00188507	-0.00187637	-0.00185701	-0.00186559
[truncated: 4,740 more rows]
