# Supplementary material for: A receptor dependent-4D QSAR approach to predict the activity of mutated enzymes
Source: Sci Rep. 2017 Jul 24;7:6273. doi: 10.1038/s41598-017-06625-x (PMC5524700; doi:10.1038/s41598-017-06625-x)
Supplement: Supplementary file 14 — Table S13 [file 41598_2017_6625_MOESM14_ESM.xls]

## Sheet: Statistic-19764-descriptors
Statistics of all models									Statistics of the selected models
Model Codes	Training set			Test set					Model Codes	Training set			Test set
	q2	r2	RMSE	q2	r2	RMSE				q2	r2	RMSE	q2	r2	RMSE
AIL	0.969067	0.984412	7.40656	-1.44497	0.999989	51.4479			HIL	0.985484	0.992716	5.04603	0.197295	0.639383	38.1735
AFI	0.997543	0.998771	2.46924	-11.9573	0.999591	69.0552			BCF	0.944045	0.97162	10.8416	0.00689519	0.800104	43.6235
ACL	0.989861	0.994918	4.49608	-1.19595	0.999322	53.9285			BJK	0.967557	0.983645	7.50387	0.0839944	0.540278	45.4124
AFJ	0.959559	0.979571	9.55493	-7.47656	0.999013	65.2287			ABL	0.994421	0.997207	2.91089	0.253543	0.985887	49.8227
CIJ	0.98072	0.990313	6.80469	-10.5697	0.998497	60.3125			CFJ	0.959394	0.979487	9.5281	0.855079	0.165553	50.9515
CIL	0.991072	0.995526	3.94914	-4.26466	0.990149	69.9877			ABH	0.985694	0.992821	5.42774	0.767199	0.120249	51.643
BHK	0.960358	0.979979	8.04612	-23.4272	0.989936	74.4941			BCL	0.977477	0.988674	5.84466	0.186595	0.92656	51.862
ABL	0.994421	0.997207	2.91089	0.253543	0.985887	49.8227			BHL	0.962207	0.980921	7.29375	0.0929224	0.675198	56.8099
AFL	0.955097	0.977291	8.46385	-4.45144	0.966038	76.6682
ABI	0.9913	0.99564	4.37654	-0.0196697	0.947148	39.2145
FIJ	0.970946	0.985366	7.62173	-73.9255	0.937191	59.6417
EHK	0.978759	0.989323	6.12438	-40.5851	0.929407	81.1819
FIL	0.988402	0.994184	3.87622	-18.7756	0.928835	88.5544
BCL	0.977477	0.988674	5.84466	0.186595	0.92656	51.862
EHI	0.992862	0.996424	3.92691	-2.18835	0.906114	65.1041
ABJ	0.991646	0.995814	4.13605	-1.20438	0.900432	66.7898
ACF	0.957943	0.978746	10.5846	-6.6684	0.895737	55.5613
ABF	0.991198	0.995589	4.29273	-4.08826	0.895608	97.9486
BEH	0.973068	0.986442	5.90992	-19.6999	0.895516	73.0767
ABC	0.993715	0.996852	3.7756	-40.2321	0.85865	193.849
EHL	0.988601	0.994284	4.15203	-0.145371	0.85207	61.8214
HJK	0.9505	0.974936	10.6227	-2.21599	0.848433	68.7897
AIJ	0.984065	0.992	6.21023	-6.48495	0.826622	56.2539
CJL	0.994492	0.997242	2.87003	-5.23064	0.808264	75.5468
AJL	0.964776	0.98223	7.3326	-4.83586	0.804559	79.8013
BCF	0.944045	0.97162	10.8416	0.00689519	0.800104	43.6235
ACI	0.987628	0.993795	5.89097	-20.2583	0.780257	66.3082
EFK	0.978618	0.989251	6.35978	-1.59752	0.75042	70.6432
CFI	0.990689	0.995334	4.78975	-20.6973	0.748254	75.8762
ACJ	0.973017	0.986416	8.38706	-7.69565	0.744319	64.683
BHL	0.962207	0.980921	7.29375	0.0929224	0.675198	56.8099
HIL	0.985484	0.992716	5.04603	0.197295	0.639383	38.1735
BEK	0.963192	0.981423	6.26442	-62.8234	0.605226	76.1995
FJK	0.993198	0.996593	3.7886	-0.0161278	0.54341	40.6621
BIL	0.976209	0.988033	5.69357	-0.0209474	0.541399	59.1401
BJK	0.967557	0.983645	7.50387	0.0839944	0.540278	45.4124
BEF	0.982035	0.990977	5.16745	-0.208674	0.453644	53.4961
AHL	0.968229	0.983986	7.89108	-0.217619	0.383195	49.1637
HKL	0.956888	0.978206	8.69257	-0.328144	0.322016	60.8019
CHL	0.975227	0.987536	6.94724	-0.552414	0.237042	54.5134
BCK	0.984457	0.992198	5.41846	-1.53221	0.208624	44.3013
CFJ	0.959394	0.979487	9.5281	0.855079	0.165553	50.9515
ABH	0.985694	0.992821	5.42774	0.767199	0.120249	51.643
BFK	0.911764	0.954864	12.5158	-0.123322	0.116418	48.3304
BEL	0.996758	0.998378	1.79099	-0.165585	0.0926525	70.2292
AJK	0.977551	0.988712	7.3385	-0.719759	0.0909241	46.9754
BKL	0.969101	0.984429	6.22623	-0.100348	0.0734908	64.7819
CJK	0.997303	0.998651	2.54347	-0.11625	0.0669414	37.7428
BCE	0.997097	0.998547	2.13735	-2.95982	0.000274918	60.3141
ABK	0.982128	0.991024	5.76593	-8.34643	-0.00584914	76.4653
AHI	0.971172	0.985481	8.84352	-4.00857	-0.0335951	52.4858
AEF	0.956041	0.977773	9.83627	-0.64148	-0.0654209	52.4863
BHI	0.948605	0.973964	10.2503	-1.40778	-0.076491	59.8962
AKL	0.958189	0.978871	8.77536	-0.563626	-0.0968911	61.653
AEL	0.995431	0.997713	2.7187	-0.381751	-0.117579	65.1659
IJK	0.993437	0.996713	3.84609	-0.332638	-0.145981	43.8779
IJL	0.987879	0.993921	3.84719	-12.4685	-0.165977	71.5412
EFH	0.983359	0.991645	5.85684	-0.899097	-0.183907	57.7498
AFK	0.966579	0.983148	9.04621	-1.71065	-0.188011	56.1953
HJL	0.953702	0.976577	8.39712	-1.08121	-0.218322	63.0556
CEF	0.994759	0.997376	3.40045	-0.496033	-0.223115	50.4414
BEI	0.996026	0.998011	2.49533	-0.929297	-0.229187	59.61
ABE	0.990728	0.995353	3.7791	-3.16924	-0.241242	55.749
AHJ	0.990724	0.995351	4.84895	-2.59628	-0.24712	57.9491
BCH	0.95484	0.977159	9.70227	-4.77956	-0.290227	65.8515
CFL	0.987105	0.993532	4.49309	-5.13761	-0.306394	74.6818
BHJ	0.961595	0.980609	8.55644	-0.975853	-0.324002	64.2907
CHJ	0.969429	0.984596	8.7967	-2.55334	-0.326718	56.7624
AEI	0.982894	0.99141	6.2884	-1.24659	-0.338395	54.386
BFH	0.985067	0.992505	5.39401	-1.30811	-0.34028	66.7853
FJL	0.93625	0.9676	8.05794	-37.0141	-0.356691	95.8625
CHI	0.975162	0.987503	8.20966	-5.84462	-0.38315	61.1338
AFH	0.991221	0.995601	4.76536	-4.12644	-0.386248	65.1579
EFI	0.982254	0.991087	6.08141	-0.247857	-0.409851	49.8639
BFL	0.977098	0.988483	5.27442	-0.664773	-0.445673	77.2622
FHL	0.979231	0.989561	5.74293	-1.14092	-0.451688	63.3768
HIK	0.950303	0.974835	10.995	-2.97279	-0.510226	61.4497
EFJ	0.947963	0.973634	9.93361	-0.416464	-0.514173	57.3716
CFH	0.961133	0.980374	10.0219	-3.6556	-0.531345	61.2887
CEL	0.997293	0.998646	2.09026	-0.508665	-0.566954	67.7929
AIK	0.990323	0.99515	4.98484	-2.25493	-0.575243	52.5565
EJK	0.970177	0.984976	7.42978	-1.5063	-0.580133	72.342
CFK	0.989603	0.994788	5.0467	0.268307	-0.595911	39.8805
BIK	0.975949	0.987901	6.69607	-1.01646	-0.596538	56.7779
BFJ	0.95788	0.978714	8.70882	-0.526337	-0.60747	62.9312
AEJ	0.986664	0.993309	5.35979	-1.6057	-0.613574	68.6987
BJL	0.948978	0.974155	7.67878	-1.13005	-0.627921	88.2053
BEJ	0.994101	0.997046	2.92389	-1.2068	-0.658506	75.083
AEH	0.980315	0.990109	6.55549	-7.33405	-0.665799	64.7507
CKL	0.992817	0.996402	3.62925	-0.748283	-0.703762	64.5075
CEI	0.997694	0.998846	2.31336	-1.30203	-0.725917	55.8793
CEH	0.995832	0.997914	3.03261	-6.00544	-0.758122	66.1297
IKL	0.984462	0.992201	5.07105	-0.863993	-0.781796	66.3994
FHK	0.948281	0.973797	10.9665	-1.97328	-0.78736	62.9303
CHK	0.971062	0.985425	8.50093	-12.3634	-0.792993	67.8802
EJL	0.963356	0.981507	6.7491	-1.29385	-0.815734	87.4879
EIJ	0.972682	0.986246	7.44995	-0.923679	-0.821538	63.4984
CIK	0.994399	0.997195	3.79554	-2.82911	-0.834434	57.5411
BCJ	0.966229	0.982969	8.32784	-0.681465	-0.847112	58.6921
AHK	0.965913	0.982809	9.19072	-18.4409	-0.848633	69.349
FIK	0.962877	0.981263	9.25834	-1.4726	-0.869853	57.9057
BFI	0.975079	0.987461	7.03261	-1.41356	-0.870459	73.5705
ACK	0.986747	0.993351	5.93597	-5.42619	-0.884704	49.7963
HIJ	0.947722	0.97351	11.1327	-0.7253	-0.912418	41.356
FHJ	0.958061	0.978806	9.64904	-1.45491	-0.921026	52.7983
ACE	0.996488	0.998242	2.89393	-3.57773	-0.92438	58.7653
BCI	0.984725	0.992333	5.81247	-1.43621	-0.925678	61.5726
AEK	0.973307	0.986563	7.28333	-9.39433	-0.955078	73.9384
FKL	0.987183	0.993571	4.37893	-1.34484	-0.955549	76.0148
CEJ	0.987856	0.993909	5.11983	-1.4524	-0.964913	66.9553
ACH	0.963005	0.981328	10.2128	-28.2404	-0.981046	70.7601
EHJ	0.976457	0.988158	6.89337	-1.14445	-0.988688	64.0063
EIL	0.994863	0.997428	2.73285	-0.409945	-0.98959	66.4408
EKL	0.988636	0.994302	3.93521	-0.888776	-0.99233	82.5852
EIK	0.989152	0.994561	4.63862	-2.76599	-0.99514	74.0565
JKL	0.989029	0.9945	3.96536	-0.915488	-0.997571	69.3539
FHI	0.951615	0.975507	10.839	0.695278	-0.997788	54.804
EFL	0.985467	0.992707	4.35161	-0.454797	-0.998469	69.0263
CEK	0.982451	0.991187	5.94582	-7.8517	-0.999431	76.8481
BIJ	0.968343	0.984044	7.82301	-0.69841	-0.999504	63.1927
