# Supplementary material for: A receptor dependent-4D QSAR approach to predict the activity of mutated enzymes
Source: Sci Rep. 2017 Jul 24;7:6273. doi: 10.1038/s41598-017-06625-x (PMC5524700; doi:10.1038/s41598-017-06625-x)
Supplement: Supplementary file 15 — Table S14 [file 41598_2017_6625_MOESM15_ESM.xls]

## Sheet: Sheet1
Code	Exp. Kcat	Predicted (HIL)	Classification	<85>	<52>	Predicted (CFJ)	Classification	<85>	<52>	Predicted (ABL)	Classification	<85>	<52>	Predicted (FJK)	Classification	<85>	<52>	Predicted (BCF)	Classification	<85>	<52>	Predicted (ABH)	Classification	<85>	<52>
B	4.2	8.03	Train	TN	TP	18.35	Train	TN	TP	6.16	Test	TN	TP	7.01	Train	TN	TP	63.24	Test	TN	FN	12.8926	Test	TN	TP
E	10	11	Train	TN	TP	16.86	Train	TN	TP	5.35	Train	TN	TP	10.78	Train	TN	TP	12.5	Train	TN	TP	12.9074	Train	TN	TP
K	26.7	25.45	Train	TN	TP	11.16	Train	TN	TP	29.81	Train	TN	TP	89.07	Test	FP	FN	16.19	Train	TN	TP	27.429	Train	TN	TP
D	30	49.79	Validation	TN	TP	43.65	Validation	TN	TP	47.56	Validation	TN	TP	31.96	Validation	TN	TP	44.29	Validation	TN	TP	36.7436	Validation	TN	TP
H	40.8	82.23	Test	TN	FP	50.98	Train	TN	TP	43.04	Train	TN	TP	47.63	Train	TN	TP	60.45	Train	TN	FN	109.706	Test	FP	FN
A	64.8	52.9	Train	TN	FN	47.05	Train	TN	FP	25.12	Test	TN	FP	45.75	Train	TN	FP	64.08	Train	TN	TP	17.213	Test	TN	FP
C	71.2	83.47	Train	TN	TN	46.43	Test	TN	FP	74.97	Train	TN	TN	93.49	Train	FP	TN	48.24	Test	TN	FP	70.495	Train	TN	TN
I	98	74.15	Test	FN	TN	102.62	Train	TP	TN	97.67	Train	TP	TN	91.16	Test	TP	TN	94.61	Train	TP	TN	104.512	Train	TP	TN
F	110.2	105.07	Train	TP	TN	88.33	Test	TP	TN	104.48	Train	TP	TN	88.04	Test	TP	TN	84.97	Test	TP	TN	102.571	Train	TP	TN
J	114.2	115.34	Train	TP	TN	61.98	Test	FN	TN	115.78	Train	TP	TN	101.28	Validation	TP	TN	104.26	Train	TP	TN	106.056	Train	TP	TN
G	117	101.31	Validation	TP	TN	96.9	Validation	TP	TN	75.45	Validation	FN	TN	94.95	Validation	TP	TN	90.89	Validation	TP	TN	128.098	Validation	TP	TN
L	145	107.38	Test	TP	TN	142.47	Train	TP	TN	91.86	Test	TP	TN	138.18	Train	TP	TN	147.4	Train	TP	TN	151.329	Train	TP	TN
Sensitivity	TP/(TP+FN)			0.8	0.8			0.8	1			0.8	1			1	0.8			1	0.666667			1	0.8
Specificity	TN/(TN+FP)			1	1			1	0.714286			1	0.857143			1	0.857143			1	0.833333			0.857143	1
